# Supplementary material for: The RiboMaP Spectral Annotation Method Applied to Various ADP-Ribosylome Studies Including INF-γ-Stimulated Human Cells and Mouse Tissues
Source: Front Cardiovasc Med. 2022 Mar 28;9:851351. doi: 10.3389/fcvm.2022.851351 (PMC8996112; doi:10.3389/fcvm.2022.851351)
Supplement: Supplementary file 1 [file Table_1.XLSX]

## Sheet: SuppTable1
Supplemental table 1. All annotated peptide-spectrum matches plus RiboMaP scores for mouse liver HCD data collected on the Orbitrap Fusion Lumos (PXD027454).
PSMs.Workflow.ID	PSMs.Peptide.ID	Checked	File.ID	RT.in.min	First.Scan	Master.Scans	Activation.Type	MS.Order	Isolation.Interference.in.Percent	Ion.Inject.Time.in.ms	Spectrum.File	MSMS.Spectrum.Info.Workflow.ID	MSMS.Spectrum.Info.Spectrum.ID	Creator.Node.No	Last.Scan	Number.of.Master.Scans	Scans	Number.of.Scans	Number.of.PSMs	Number.of.Peptide.Groups	Number.of.Precursors	Number.of.Identified.Precursors	Precursor.mz.in.Da	Precursor.MHplus.in.Da	Original.Mass	Precursor.Charge	Original.Precursor.Charge	Precursor.Intensity	m.series.Score	m1plus	m3plus	m6plus	m8plus	m.series.Ions.Count	Confidence	Identifying.Node.No	PSM.Ambiguity	Annotated.Sequence	Modifications	Protein.Accessions	Number.of.Missed.Cleavages	Charge	Delta.Score	Delta.Cn	Rank	Search.Engine.Rank	mz.in.Da	MHplus.in.Da	Theo.MHplus.in.Da
-156	10017	FALSE	F5	17.3692	3045	3031	HCD	MS2	84.7649	247.5	01_SK_MLiver_IFNgPilot_HCD28%.raw	-156	1556	9	3045	1	3045	1	2	1	1	1	598.53	2391.1	598.53	4	4	32893.6	50.3097	99.7146	2.01372	66.7075	32.8029	4	Medium	10	Unambiguous	EATNPPIIQEEKPkKK	K14(ADP-Ribosyl)	P27773	2	4	NA	0.0143	2	2	598.53	2391.1	2391.1
-156	10018	FALSE	F5	17.3692	3045	3031	HCD	MS2	84.7649	247.5	01_SK_MLiver_IFNgPilot_HCD28%.raw	-156	1556	9	3045	1	3045	1	2	1	1	1	598.53	2391.1	598.53	4	4	32893.6	50.3097	99.7146	2.01372	66.7075	32.8029	4	Medium	10	Unambiguous	EATNPPIIQEEKPKkK	K15(ADP-Ribosyl)	P27773	2	4	NA	0.0286	3	3	598.53	2391.1	2391.1
-156	1004	FALSE	F5	8.3606	1204	1195	HCD	MS2	0	247.5	01_SK_MLiver_IFNgPilot_HCD28%.raw	-156	162	9	1204	1	1204	1	1	1	1	1	773.37	2318.09	773.37	3	3	18830.6	8.63718	16.7069	2.37923	10.5857	4.87688	4	High	10	Unambiguous	TmVVHEKQDDLGKGGNEESTK	M2(Oxidation)	P08228	2	3	0.7055	0	1	1	773.37	2318.09	2318.09
-156	10040	FALSE	F5	17.3873	3049	3031	HCD	MS2	0	247.5	01_SK_MLiver_IFNgPilot_HCD28%.raw	-156	1560	9	3049	1	3049	1	3	1	1	1	887.019	2659.04	887.019	3	3	31042.8	38.9689	41.6424	5.04444	100	9.18889	4	High	10	Unambiguous	LmELHGEGGSSGkAAGDETGAK	M2(Oxidation); K13(ADP-Ribosyl)	P97351	1	3	0.0331	0	1	1	887.019	2659.04	2659.04
-156	10041	FALSE	F5	17.3873	3049	3031	HCD	MS2	0	247.5	01_SK_MLiver_IFNgPilot_HCD28%.raw	-156	1560	9	3049	1	3049	1	3	1	1	1	887.019	2659.04	887.019	3	3	31042.8	38.9689	41.6424	5.04444	100	9.18889	4	High	10	Unambiguous	LmELHGEGGsSGKAAGDETGAK	M2(Oxidation); S10(ADP-Ribosyl)	P97351	1	3	NA	0.0331	2	2	887.019	2659.04	2659.04
-156	10042	FALSE	F5	17.3873	3049	3031	HCD	MS2	0	247.5	01_SK_MLiver_IFNgPilot_HCD28%.raw	-156	1560	9	3049	1	3049	1	3	1	1	1	887.019	2659.04	887.019	3	3	31042.8	38.9689	41.6424	5.04444	100	9.18889	4	High	10	Unambiguous	LmELHGEGGSsGKAAGDETGAK	M2(Oxidation); S11(ADP-Ribosyl)	P97351	1	3	NA	0.0331	2	3	887.019	2659.04	2659.04
-156	10059	FALSE	F5	17.4065	3053	3040	HCD	MS2	81.158	247.5	01_SK_MLiver_IFNgPilot_HCD28%.raw	-156	1563	9	3053	1	3053	1	1	1	1	1	587.282	2346.11	587.282	4	4	64290.3	21.5574	44.8277	1.043	31.49	8.86884	4	High	10	Unambiguous	HRVDFLQLmmNSHNNSKDK	M9(Oxidation); M10(Oxidation)	Q9EQW4; Q64459	2	4	0.686	0	1	1	587.282	2346.11	2346.11
-156	1010	FALSE	F5	8.3708	1206	1199	HCD	MS2	22.7604	246	01_SK_MLiver_IFNgPilot_HCD28%.raw	-156	163	9	1206	1	1206	1	1	1	1	1	453.237	1357.7	453.237	3	3	55846.8	4.25689	13.9182	0	3.10939	0	2	High	10	Unambiguous	STGWTGHVAGTRK		Q91X91	1	3	0.6581	0	1	1	453.237	1357.7	1357.7
-156	10111	FALSE	F5	17.453	3063	3050	HCD	MS2	41.7898	247.5	01_SK_MLiver_IFNgPilot_HCD28%.raw	-156	1572	9	3063	1	3063	1	1	1	1	1	532.923	1596.76	532.923	3	3	128731	47.7324	100	1.06636	74.8551	15.0081	4	High	10	Unambiguous	HHmALDSAASQLSGR	M3(Oxidation)	Q9JM62-2; Q9JM62	0	3	0.8135	0	1	1	532.923	1596.76	1596.75
-156	10116	FALSE	F5	17.4575	3064	3050	HCD	MS2	36.2098	247.5	01_SK_MLiver_IFNgPilot_HCD28%.raw	-156	1573	9	3064	1	3064	1	1	1	1	1	528.951	1584.84	528.951	3	3	154243	38.1121	82.5709	1.38012	57.3265	11.171	4	High	10	Unambiguous	KKGNIYSLNEGYAK		Q9QXD6	2	3	0.6921	0	1	1	528.951	1584.84	1584.84
-156	10130	FALSE	F5	17.4712	3067	3050	HCD	MS2	61.4961	247.5	01_SK_MLiver_IFNgPilot_HCD28%.raw	-156	1576	9	3067	1	3067	1	1	1	1	1	412.881	1236.63	412.881	3	3	82110	2.92311	7.67088	0	2.22086	1.80071	3	High	10	Unambiguous	TFRPPYYHR		O09173; Q05BJ1	0	3	0.6463	0	1	1	412.881	1236.63	1236.63
-156	10137	FALSE	F5	17.4757	3068	3050	HCD	MS2	48.353	247.5	01_SK_MLiver_IFNgPilot_HCD28%.raw	-156	1577	9	3068	1	3068	1	1	1	1	1	455.246	1363.72	455.246	3	3	77773.8	12.3861	32.94	0	12.8727	3.73161	3	High	10	Unambiguous	ARKEYWQNLR		O35490	2	3	0.5933	0	1	1	455.246	1363.72	1363.72
-156	10153	FALSE	F5	17.4946	3072	3060	HCD	MS2	32.3724	247.5	01_SK_MLiver_IFNgPilot_HCD28%.raw	-156	1580	9	3072	1	3072	1	1	1	1	1	489.808	978.61	489.808	2	2	540344	2.17119	6.4198	0	1.75377	0.51117	3	High	10	Unambiguous	RSPPIPLAK		A0A0R4J0Z1; P08003	1	2	0.2153	0	1	1	489.808	978.61	978.609
-156	10162	FALSE	F5	17.4995	3073	3060	HCD	MS2	39.7902	247.5	01_SK_MLiver_IFNgPilot_HCD28%.raw	-156	1581	9	3073	1	3073	1	1	1	1	1	403.73	806.452	403.73	2	2	449810	1.54269	5.28509	0	0.88566	0	2	High	10	Unambiguous	YNQILR		P17182; Q6PHC1	0	2	0.4824	0	1	1	403.73	806.452	806.452
-156	10169	FALSE	F5	17.504	3074	3060	HCD	MS2	14.5923	247.5	01_SK_MLiver_IFNgPilot_HCD28%.raw	-156	1582	9	3074	1	3074	1	1	1	1	1	477.005	1905	477.005	4	4	109991	5.2694	15.2343	0	4.73122	1.11208	3	High	10	Unambiguous	FDGKTPATLGHNTRVYK		Q8K169; P17717; Q91WH2; Q8VCN3	2	4	0.6375	0	1	1	477.005	1905	1905
-156	10174	FALSE	F5	17.5086	3075	3060	HCD	MS2	28.4803	247.5	01_SK_MLiver_IFNgPilot_HCD28%.raw	-156	1583	9	3075	1	3075	1	1	1	1	1	534.231	1600.68	534.231	3	3	221026	39.2183	74.5776	0.59713	72.6438	9.05476	4	High	10	Unambiguous	kGIEESLKR	K1(ADP-Ribosyl)	Q61425	2	3	0.0667	0	1	1	534.231	1600.68	1600.68
-156	10183	FALSE	F5	17.5131	3076	3060	HCD	MS2	33.901	247.5	01_SK_MLiver_IFNgPilot_HCD28%.raw	-156	1584	9	3076	1	3076	1	1	1	1	1	434.897	1302.68	434.897	3	3	189614	7.2358	20.8645	0	6.05073	2.02794	3	High	10	Unambiguous	SRNDQVVTDLR		Q91YI0; E0CY49	1	3	0.6278	0	1	1	434.897	1302.68	1302.68
-156	10189	FALSE	F5	17.5176	3077	3060	HCD	MS2	22.516	247.5	01_SK_MLiver_IFNgPilot_HCD28%.raw	-156	1585	9	3077	1	3077	1	1	1	1	1	640.255	1918.75	640.255	3	3	96602.6	45.574	67.7664	1.34456	100	13.1852	4	High	10	Unambiguous	rEKIEDNGNFR	R1(ADP-Ribosyl)	E9QA79; P02762; A2AKN8; P04938; E9PVW0; A9C497; Q4FZE8; L7MUC7; A2CEL1; A2AKN9; P11589; P11588; A2CEL0; A2CEK7; A2BIN1; A9C496; Q58EV3; B8JI96; A9R9W0	2	3	0.1327	0	1	1	640.255	1918.75	1918.75
-156	1019	FALSE	F5	8.3753	1207	1199	HCD	MS2	71.8675	247.5	01_SK_MLiver_IFNgPilot_HCD28%.raw	-156	164	9	1207	1	1207	1	1	1	1	1	402.563	1205.68	402.563	3	3	26980	3.50739	12.9387	0	1.09087	0	2	High	10	Unambiguous	KASFLRAQER		P47962	2	3	0.1081	0	1	1	402.563	1205.68	1205.67
-156	10203	FALSE	F5	17.5267	3079	3060	HCD	MS2	0	247.5	01_SK_MLiver_IFNgPilot_HCD28%.raw	-156	1587	9	3079	1	3079	1	1	1	1	1	752.666	2255.98	752.666	3	3	104100	45.3342	57.7498	5.83506	100	17.7517	4	High	10	Unambiguous	LDSEDKDKEGkPLLK	K11(ADP-Ribosyl)	P58252	2	3	0.1803	0	1	1	752.666	2255.98	2255.98
-156	10208	FALSE	F5	17.5366	3081	3070	HCD	MS2	11.0001	101.277	01_SK_MLiver_IFNgPilot_HCD28%.raw	-156	1588	9	3081	1	3081	1	1	1	1	1	563.257	1125.51	563.257	2	2	634564	4.36877	8.63735	0	6.92884	1.90888	3	High	10	Unambiguous	NYTDNELEK		P26443	0	2	0.5866	0	1	1	563.257	1125.51	1125.51
-156	10218	FALSE	F5	17.5411	3082	3070	HCD	MS2	42.1097	247.5	01_SK_MLiver_IFNgPilot_HCD28%.raw	-156	1589	9	3082	1	3082	1	1	1	1	1	522.589	1565.75	522.589	3	3	164596	36.9136	85.2683	0	45.5191	16.867	3	High	10	Unambiguous	WSFmNKPSDGRPK	M4(Oxidation)	D3YXX5; D3Z1U9; D3Z0K1; D3YUM1; Q91YT0	0	3	0.527	0	1	1	522.589	1565.75	1565.75
-156	10223	FALSE	F5	17.5459	3083	3070	HCD	MS2	49.0369	247.5	01_SK_MLiver_IFNgPilot_HCD28%.raw	-156	1590	9	3083	1	3083	1	2	1	1	1	597.904	1791.7	597.904	3	3	107113	48.834	79.6414	1.93199	100	13.7626	4	Medium	10	Unambiguous	FQHYmVGPkK	M5(Oxidation); K9(ADP-Ribosyl)	P40936	1	3	0.0192	0	1	1	597.904	1791.7	1791.7
-156	10224	FALSE	F5	17.5459	3083	3070	HCD	MS2	49.0369	247.5	01_SK_MLiver_IFNgPilot_HCD28%.raw	-156	1590	9	3083	1	3083	1	2	1	1	1	597.904	1791.7	597.904	3	3	107113	48.834	79.6414	1.93199	100	13.7626	4	Medium	10	Unambiguous	FQHYmVGPKk	M5(Oxidation); K10(ADP-Ribosyl)	P40936	1	3	NA	0.0192	2	2	597.904	1791.7	1791.7
-156	10239	FALSE	F5	17.555	3085	3070	HCD	MS2	6.82547	247.5	01_SK_MLiver_IFNgPilot_HCD28%.raw	-156	1592	9	3085	1	3085	1	1	1	1	1	601.95	1803.84	601.95	3	3	120103	48.4715	83.7172	1.26109	100	8.90782	4	High	10	Unambiguous	LkKNIHPWVK	K2(ADP-Ribosyl)	Q8C196	2	3	0.0902	0	1	1	601.95	1803.84	1803.83
-156	10254	FALSE	F5	17.5641	3087	3070	HCD	MS2	9.49523	247.5	01_SK_MLiver_IFNgPilot_HCD28%.raw	-156	1594	9	3087	1	3087	1	1	1	1	1	626.976	1878.91	626.976	3	3	86112.7	40.7803	49.7285	2.06431	100	11.3284	4	High	10	Unambiguous	KVPAVPETLKkK	K11(ADP-Ribosyl)	P14148; F6XI62	3	3	0.0571	0	1	1	626.976	1878.91	1878.91
-156	10261	FALSE	F5	17.574	3089	3080	HCD	MS2	36.9476	119.94	01_SK_MLiver_IFNgPilot_HCD28%.raw	-156	1595	9	3089	1	3089	1	1	1	1	1	550.494	2198.96	550.494	4	4	179603	46.3237	71.3699	0.56746	100	13.3573	4	High	10	Unambiguous	AkTAHIVLEDGTKmK	K2(ADP-Ribosyl); M14(Oxidation)	Q8C196	2	4	0.0976	0	1	1	550.494	2198.96	2198.96
-156	10283	FALSE	F5	17.5878	3092	3080	HCD	MS2	27.0282	247.5	01_SK_MLiver_IFNgPilot_HCD28%.raw	-156	1598	9	3092	1	3092	1	2	1	1	1	702.296	2104.87	702.296	3	3	92616.5	39.7319	48.8587	1.67357	100	8.39529	4	High	10	Unambiguous	FEGkKPETLGSNTR	K4(ADP-Ribosyl)	Q8K154; E9PZ30	1	3	0.0253	0	1	1	702.296	2104.87	2104.87
-156	10284	FALSE	F5	17.5878	3092	3080	HCD	MS2	27.0282	247.5	01_SK_MLiver_IFNgPilot_HCD28%.raw	-156	1598	9	3092	1	3092	1	2	1	1	1	702.296	2104.87	702.296	3	3	92616.5	39.7319	48.8587	1.67357	100	8.39529	4	High	10	Unambiguous	FeGKKPETLGSNTR	E2(ADP-Ribosyl)	Q8K154; E9PZ30	1	3	NA	0.0253	2	2	702.296	2104.87	2104.87
-156	10300	FALSE	F5	17.6015	3095	3080	HCD	MS2	4.90869	247.5	01_SK_MLiver_IFNgPilot_HCD28%.raw	-156	1601	9	3095	1	3095	1	1	1	1	1	544.888	1632.65	544.888	3	3	113738	53.8583	96.4406	0.92298	100	18.0696	4	High	10	Unambiguous	VmkNVSEIR	M2(Oxidation); K3(ADP-Ribosyl)	Q05421	1	3	0.3939	0	1	1	544.888	1632.65	1632.65
-156	10316	FALSE	F5	17.6106	3097	3080	HCD	MS2	46.3743	247.5	01_SK_MLiver_IFNgPilot_HCD28%.raw	-156	1603	9	3097	1	3097	1	1	1	1	1	449.223	1345.65	449.223	3	3	98653.1	30.8556	100	0	20.9463	2.476	3	High	10	Unambiguous	TSmESLIHHFK	M3(Oxidation)	Q91WD5; D3YXT0	0	3	0.3969	0	1	1	449.223	1345.65	1345.66
-156	10325	FALSE	F5	17.6205	3099	3088	HCD	MS2	27.6782	98.606	01_SK_MLiver_IFNgPilot_HCD28%.raw	-156	1604	9	3099	1	3099	1	1	1	1	1	485.285	969.563	485.285	2	2	296326	13.2574	40.6505	0	10.7165	1.66255	3	High	10	Unambiguous	HVVFIAQR		P62082	0	2	0.5591	0	1	1	485.285	969.563	969.563
-156	1034	FALSE	F5	8.3902	1210	1205	HCD	MS2	63.5252	246	01_SK_MLiver_IFNgPilot_HCD28%.raw	-156	166	9	1210	1	1210	1	1	1	1	1	485.254	1453.75	485.254	3	3	58280.3	22.7461	58.4887	0	28.1104	4.38551	3	High	10	Unambiguous	EmYSASKPLKGAR	M2(Oxidation)	P50247; A2ALT5	1	3	0.6694	0	1	1	485.254	1453.75	1453.75
-156	10340	FALSE	F5	17.6298	3101	3088	HCD	MS2	0	247.5	01_SK_MLiver_IFNgPilot_HCD28%.raw	-156	1606	9	3101	1	3101	1	1	1	1	1	765.866	1530.72	765.866	2	2	128410	11.9733	16.9989	1.52082	23.4981	5.87539	4	High	10	Unambiguous	mADSGGQPQLTQPGK	M1(Oxidation)	Q9QYG0-2; Q9QYG0	0	2	0.7802	0	1	1	765.866	1530.72	1530.72
-156	10378	FALSE	F5	17.6525	3106	3088	HCD	MS2	0	247.5	01_SK_MLiver_IFNgPilot_HCD28%.raw	-156	1611	9	3106	1	3106	1	1	1	1	1	783.317	2347.94	783.317	3	3	66275.4	39.994	45.7725	3.83842	100	10.3652	4	High	10	Unambiguous	LNmQkSmQNHAAVFR	M3(Oxidation); K5(ADP-Ribosyl); M7(Oxidation)	Q8K2B3	1	3	0.2705	0	1	1	783.317	2347.94	2347.93
-156	10383	FALSE	F5	17.657	3107	3088	HCD	MS2	75.539	247.5	01_SK_MLiver_IFNgPilot_HCD28%.raw	-156	1612	9	3107	1	3107	1	1	1	1	1	545.567	1634.69	545.567	3	3	70324	51.4641	100	0.84339	91.7452	13.2679	4	High	10	Unambiguous	AtLKEFKEK	T2(ADP-Ribosyl)	G3UZ26; G3UYY1; P50431	2	3	0.0885	0	1	1	545.567	1634.69	1634.69
-156	10392	FALSE	F5	17.6669	3109	3098	HCD	MS2	11.0342	28.688	01_SK_MLiver_IFNgPilot_HCD28%.raw	-156	1613	9	3109	1	3109	1	1	1	1	1	443.608	1328.81	443.608	3	3	1.67977e+06	1.76163	5.2257	0	1.82083	0	2	High	10	Unambiguous	RALKIPAmTIAK	M8(Oxidation)	P63038-2; P63038	2	3	0.5664	0	1	1	443.608	1328.81	1328.81
-156	10407	FALSE	F5	17.6762	3111	3098	HCD	MS2	9.43667	247.5	01_SK_MLiver_IFNgPilot_HCD28%.raw	-156	1615	9	3111	1	3111	1	2	1	1	1	652.954	1956.85	652.954	3	3	305524	39.8739	49.5378	1.07759	100	8.88027	4	High	10	Unambiguous	LTkSDRPELTGAK	K3(ADP-Ribosyl)	Q99LC5	1	3	0.0235	0	1	1	652.954	1956.85	1956.85
-156	10408	FALSE	F5	17.6762	3111	3098	HCD	MS2	9.43667	247.5	01_SK_MLiver_IFNgPilot_HCD28%.raw	-156	1615	9	3111	1	3111	1	2	1	1	1	652.954	1956.85	652.954	3	3	305524	39.8739	49.5378	1.07759	100	8.88027	4	High	10	Unambiguous	LtKSDRPELTGAK	T2(ADP-Ribosyl)	Q99LC5	1	3	NA	0.0235	2	2	652.954	1956.85	1956.85
-156	10419	FALSE	F5	17.6853	3113	3098	HCD	MS2	10.0108	247.5	01_SK_MLiver_IFNgPilot_HCD28%.raw	-156	1617	9	3113	1	3113	1	1	1	1	1	650.274	1299.54	650.274	2	2	131729	40.2314	52.715	1.23112	100	6.97969	4	Medium	10	Unambiguous	kAGLLEK	K1(ADP-Ribosyl)	Q61176	1	2	0.16	0	1	1	650.274	1299.54	1299.54
-156	10422	FALSE	F5	17.6898	3114	3098	HCD	MS2	12.7599	247.5	01_SK_MLiver_IFNgPilot_HCD28%.raw	-156	1618	9	3114	1	3114	1	1	1	1	1	560.817	1120.63	560.817	2	2	198240	6.63396	15.1002	0.27734	8.11939	3.03895	4	High	10	Unambiguous	STWVILHHK		G5E850; A0A494B9D8; P56395	0	2	0.7554	0	1	1	560.817	1120.63	1120.63
-156	1044	FALSE	F5	8.3948	1211	1205	HCD	MS2	55.6051	247.5	01_SK_MLiver_IFNgPilot_HCD28%.raw	-156	167	9	1211	1	1211	1	1	1	1	1	441.888	1323.65	441.888	3	3	44831.5	25.4304	79.724	0	16.1991	5.7983	3	High	10	Unambiguous	NmSVIAHVDHGK	M2(Oxidation)	P58252	0	3	0.7186	0	1	1	441.888	1323.65	1323.65
-156	10440	FALSE	F5	17.7042	3117	3108	HCD	MS2	44.9042	79.559	01_SK_MLiver_IFNgPilot_HCD28%.raw	-156	1620	9	3117	1	3117	1	1	1	1	1	590.604	1769.8	590.604	3	3	557818	45.9015	71.9324	1.28134	100	10.3924	4	Medium	10	Selected	SRVSNLPTVKk	K11(ADP-Ribosyl)	P30115	2	3	0.0286	0	1	1	590.604	1769.8	1769.8
-156	10455	FALSE	F5	17.7135	3119	3108	HCD	MS2	54.5223	247.5	01_SK_MLiver_IFNgPilot_HCD28%.raw	-156	1622	9	3119	1	3119	1	1	1	1	1	493.733	986.458	493.733	2	2	91160.6	22.304	66.0482	0	13.4592	9.70865	3	High	10	Unambiguous	SAFEYGGQK		Q8CHT0	0	2	0.7222	0	1	1	493.733	986.458	986.458
-156	10460	FALSE	F5	17.718	3120	3108	HCD	MS2	12.1834	247.5	01_SK_MLiver_IFNgPilot_HCD28%.raw	-156	1623	9	3120	1	3120	1	2	1	1	1	599.948	1797.83	599.948	3	3	220761	46.1318	72.5992	1.01184	100	10.9161	4	Medium	10	Unambiguous	VLERVNAVKtK	T10(ADP-Ribosyl)	E0CZ90; P97372; G3X9V0	2	3	0.0319	0	1	1	599.948	1797.83	1797.83
-156	10461	FALSE	F5	17.718	3120	3108	HCD	MS2	12.1834	247.5	01_SK_MLiver_IFNgPilot_HCD28%.raw	-156	1623	9	3120	1	3120	1	2	1	1	1	599.948	1797.83	599.948	3	3	220761	46.1318	72.5992	1.01184	100	10.9161	4	Medium	10	Unambiguous	VLERVNAVKTk	K11(ADP-Ribosyl)	E0CZ90; P97372; G3X9V0	2	3	NA	0.0319	2	2	599.948	1797.83	1797.83
-156	10483	FALSE	F5	17.7362	3124	3108	HCD	MS2	20.6071	247.5	01_SK_MLiver_IFNgPilot_HCD28%.raw	-156	1627	9	3124	1	3124	1	1	1	1	1	700.305	1399.6	700.305	2	2	71504.5	40.2763	48.4595	2.14845	100	10.4972	4	High	10	Unambiguous	AkSQIALK	K2(ADP-Ribosyl)	P14152; A0A5F8MPN8	1	2	0.1333	0	1	1	700.305	1399.6	1399.6
-156	10491	FALSE	F5	17.7461	3126	3116	HCD	MS2	20.4409	75.966	01_SK_MLiver_IFNgPilot_HCD28%.raw	-156	1628	9	3126	1	3126	1	1	1	1	1	486.796	972.584	486.796	2	2	273840	1.7838	5.01938	0	1.81199	0.30382	3	High	10	Unambiguous	RVTLELGGK		O35945; P47738; G3UWP3; A0A0G2JEU1; Q9JHW9; Q62148; P24549; Q9CZS1	1	2	0.3773	0	1	1	486.796	972.584	972.584
-156	1050	FALSE	F5	8.405	1213	1209	HCD	MS2	42.6079	246	01_SK_MLiver_IFNgPilot_HCD28%.raw	-156	168	9	1213	1	1213	1	1	1	1	1	437.973	1748.87	437.973	4	4	46909.9	10.6013	32.3208	0	7.56633	2.51799	3	High	10	Unambiguous	KHHLDGETEEERIR		F6WHQ7; P10649; A2AE89	2	4	0.5723	0	1	1	437.973	1748.87	1748.87
-156	10506	FALSE	F5	17.7554	3128	3116	HCD	MS2	38.2174	247.5	01_SK_MLiver_IFNgPilot_HCD28%.raw	-156	1630	9	3128	1	3128	1	1	1	1	1	448.718	896.429	448.718	2	2	197117	9.01505	30.4674	0	5.5928	0	2	High	10	Unambiguous	IAmGAFDR	M3(Oxidation)	P45952	0	2	0.3553	0	1	1	448.718	896.429	896.429
-156	10516	FALSE	F5	17.7599	3129	3116	HCD	MS2	4.32698	247.5	01_SK_MLiver_IFNgPilot_HCD28%.raw	-156	1631	9	3129	1	3129	1	1	1	1	1	635.991	1905.96	635.991	3	3	70723.4	12.3465	18.7858	0.86708	23.177	6.5561	4	High	10	Unambiguous	IFVPARNNmQSGVNNTK	M9(Oxidation)	A0A338P7A0; Q9CXZ1; E9QPX3	1	3	0.534	0	1	1	635.991	1905.96	1905.96
-156	10548	FALSE	F5	17.7781	3133	3116	HCD	MS2	41.9476	247.5	01_SK_MLiver_IFNgPilot_HCD28%.raw	-156	1635	9	3133	1	3133	1	2	1	1	1	647.307	1939.91	647.307	3	3	64004.1	43.0108	61.0967	1.0028	100	9.94386	4	High	10	Unambiguous	LINRNTTIPTkK	K11(ADP-Ribosyl)	P38647	2	3	0.0377	0	1	1	647.307	1939.91	1939.9
-156	10549	FALSE	F5	17.7781	3133	3116	HCD	MS2	41.9476	247.5	01_SK_MLiver_IFNgPilot_HCD28%.raw	-156	1635	9	3133	1	3133	1	2	1	1	1	647.307	1939.91	647.307	3	3	64004.1	43.0108	61.0967	1.0028	100	9.94386	4	Medium	10	Unambiguous	LINRNTTIPTKk	K12(ADP-Ribosyl)	P38647	2	3	NA	0.0377	2	2	647.307	1939.91	1939.9
-156	10555	FALSE	F5	17.788	3135	3125	HCD	MS2	41.6256	120.418	01_SK_MLiver_IFNgPilot_HCD28%.raw	-156	1636	9	3135	1	3135	1	1	1	1	1	407.861	1221.57	407.861	3	3	194484	4.11378	13.8042	0	2.65092	0	2	High	10	Unambiguous	DmYVNTIGHR	M2(Oxidation)	A0A452J8A5; A0A3Q4EC00; P42125	0	3	0.7229	0	1	1	407.861	1221.57	1221.57
-156	10564	FALSE	F5	17.7925	3136	3125	HCD	MS2	25.5437	247.5	01_SK_MLiver_IFNgPilot_HCD28%.raw	-156	1637	9	3136	1	3136	1	1	1	1	1	572.278	1143.55	572.278	2	2	136910	20.6711	40.6191	0.51797	32.5261	9.02143	4	High	10	Unambiguous	LFSGATmASSR	M7(Oxidation)	Q9QZD8	0	2	0.6032	0	1	1	572.278	1143.55	1143.55
-156	10572	FALSE	F5	17.7974	3137	3125	HCD	MS2	73.0347	247.5	01_SK_MLiver_IFNgPilot_HCD28%.raw	-156	1638	9	3137	1	3137	1	1	1	1	1	419.248	1255.73	419.248	3	3	111207	2.06801	6.87183	0	1.40021	0	2	High	10	Unambiguous	SVVRPWIKDR		P35492	1	3	0.5301	0	1	1	419.248	1255.73	1255.73
-156	10582	FALSE	F5	17.8019	3138	3125	HCD	MS2	11.8302	247.5	01_SK_MLiver_IFNgPilot_HCD28%.raw	-156	1639	9	3138	1	3138	1	1	1	1	1	568.242	1702.71	568.242	3	3	120680	47.7679	78.1197	1.30474	100	11.647	4	High	10	Selected	NRkVAEAFAR	K3(ADP-Ribosyl)	E0CXN5; P13707	2	3	NA	0.0444	2	2	568.242	1702.71	1702.71
-156	10585	FALSE	F5	17.8064	3139	3125	HCD	MS2	0	247.5	01_SK_MLiver_IFNgPilot_HCD28%.raw	-156	1640	9	3139	1	3139	1	1	1	1	1	795.871	1590.74	795.871	2	2	106609	13.3255	17.2298	2.51908	28.3574	5.19581	4	High	10	Unambiguous	QVGQENQmQWAQK	M8(Oxidation)	Q9WVL0; A0A1Y7VNC1; A0A1Y7VJZ2	0	2	0.7662	0	1	1	795.871	1590.74	1590.73
-156	1059	FALSE	F5	8.4096	1214	1209	HCD	MS2	27.4028	247.5	01_SK_MLiver_IFNgPilot_HCD28%.raw	-156	169	9	1214	1	1214	1	1	1	1	1	498.579	1493.72	498.579	3	3	44243.2	25.5882	73.5724	0	24.6755	4.1049	3	High	10	Unambiguous	RYDDPEVQKDTK		P38647	2	3	0.7532	0	1	1	498.579	1493.72	1493.72
-156	10593	FALSE	F5	17.811	3140	3125	HCD	MS2	83.5269	247.5	01_SK_MLiver_IFNgPilot_HCD28%.raw	-156	1641	9	3140	1	3140	1	1	1	1	1	455.238	1817.93	455.238	4	4	84738	20.4791	49.1522	0.4682	29.4697	2.82615	4	High	10	Unambiguous	KAVKNFTDVHPDYGAR		A2AL20; P24270	2	4	0.6618	0	1	1	455.238	1817.93	1817.93
-156	10600	FALSE	F5	17.8155	3141	3125	HCD	MS2	61.5143	247.5	01_SK_MLiver_IFNgPilot_HCD28%.raw	-156	1642	9	3141	1	3141	1	1	1	1	1	423.907	1269.71	423.907	3	3	51086.8	9.32934	22.9762	1.54079	9.48196	3.31836	4	High	10	Unambiguous	HTGAVLKGPFSR		Q91YQ5	1	3	0.4143	0	1	1	423.907	1269.71	1269.71
-156	10608	FALSE	F5	17.82	3142	3125	HCD	MS2	12.5373	247.5	01_SK_MLiver_IFNgPilot_HCD28%.raw	-156	1643	9	3142	1	3142	1	2	1	1	1	744.339	2231	744.339	3	3	70840	39.8064	44.8256	4.16788	100	10.2321	4	High	10	Unambiguous	KAIrGHLENNPALEK	R4(ADP-Ribosyl)	P14869; D3YVM5; S4R1N1	2	3	0.039	0	1	1	744.339	2231	2231
-156	10609	FALSE	F5	17.82	3142	3125	HCD	MS2	12.5373	247.5	01_SK_MLiver_IFNgPilot_HCD28%.raw	-156	1643	9	3142	1	3142	1	2	1	1	1	744.339	2231	744.339	3	3	70840	39.8064	44.8256	4.16788	100	10.2321	4	High	10	Unambiguous	kAIRGHLENNPALEK	K1(ADP-Ribosyl)	P14869; D3YVM5; S4R1N1	2	3	NA	0.039	2	2	744.339	2231	2231
-156	10612	FALSE	F5	17.8246	3143	3125	HCD	MS2	63.384	247.5	01_SK_MLiver_IFNgPilot_HCD28%.raw	-156	1644	9	3143	1	3143	1	1	1	1	1	607.818	1214.63	607.818	2	2	61228.6	53.5303	100	2.67659	74.8094	36.6354	4	High	10	Unambiguous	SPQYSQVIHR		G3UWK0; Q63836; D6RHN2; A0A0R4J135; P17563; G3UZT2	0	2	0.5868	0	1	1	607.818	1214.63	1214.63
-156	10617	FALSE	F5	17.8345	3145	3134	HCD	MS2	34.3313	48.937	01_SK_MLiver_IFNgPilot_HCD28%.raw	-156	1645	9	3145	1	3145	1	1	1	1	1	417.532	1250.58	417.532	3	3	641986	0.19377	0.77506	0	0	0	1	High	10	Unambiguous	YNDLGEQHFK		P07724	0	3	0.7348	0	1	1	417.532	1250.58	1250.58
-156	10639	FALSE	F5	17.8483	3148	3134	HCD	MS2	6.89517	247.5	01_SK_MLiver_IFNgPilot_HCD28%.raw	-156	1648	9	3148	1	3148	1	1	1	1	1	669.836	1338.67	669.836	2	2	175808	12.9862	21.1228	0.9512	22.597	7.2739	4	High	10	Unambiguous	GDNQSPIELHTK		P16015	0	2	0.2738	0	1	1	669.836	1338.67	1338.66
-156	10647	FALSE	F5	17.8529	3149	3134	HCD	MS2	80.8342	247.5	01_SK_MLiver_IFNgPilot_HCD28%.raw	-156	1649	9	3149	1	3149	1	1	1	1	1	702.317	2104.94	702.317	3	3	45280.9	42.9453	58.3774	1.60924	100	11.7947	4	High	10	Unambiguous	SYEKEkASLPGVKK	K6(ADP-Ribosyl)	O70251	3	3	0.0778	0	1	1	702.317	2104.94	2104.94
-156	10665	FALSE	F5	17.8665	3152	3134	HCD	MS2	32.3656	247.5	01_SK_MLiver_IFNgPilot_HCD28%.raw	-156	1652	9	3152	1	3152	1	1	1	1	1	611.288	1221.57	611.288	2	2	51453.2	41.7492	100	2.19073	46.2898	18.5164	4	High	10	Unambiguous	DmYVNTIGHR	M2(Oxidation)	A0A452J8A5; A0A3Q4EC00; P42125	0	2	0.6643	0	1	1	611.288	1221.57	1221.57
-156	1067	FALSE	F5	8.4189	1216	1209	HCD	MS2	49.5982	247.5	01_SK_MLiver_IFNgPilot_HCD28%.raw	-156	171	9	1216	1	1216	1	1	1	1	1	556.554	1667.65	556.554	3	3	27688.9	29.9614	55.613	1.29048	55.5605	7.38161	4	Medium	10	Unambiguous	HALkGAGTDEK	K4(ADP-Ribosyl)	P48036	1	3	0.2353	0	1	1	556.554	1667.65	1667.65
-156	10674	FALSE	F5	17.8711	3153	3134	HCD	MS2	13.1505	247.5	01_SK_MLiver_IFNgPilot_HCD28%.raw	-156	1653	9	3153	1	3153	1	1	1	1	1	769.375	1537.74	769.375	2	2	44129.5	29.5513	40.7871	3.30331	31.7868	42.3281	4	High	10	Unambiguous	AFAAGADIKEmQNR	M11(Oxidation)	Q8BH95	1	2	0.7558	0	1	1	769.375	1537.74	1537.74
-156	10681	FALSE	F5	17.881	3155	3144	HCD	MS2	9.65779	17.969	01_SK_MLiver_IFNgPilot_HCD28%.raw	-156	1654	9	3155	1	3155	1	1	1	1	1	446.894	1338.67	446.894	3	3	2.5441e+06	1.19517	2.55432	0	2.22637	0	2	High	10	Unambiguous	GDNQSPIELHTK		P16015	0	3	0.7104	0	1	1	446.894	1338.67	1338.66
-156	10697	FALSE	F5	17.8903	3157	3144	HCD	MS2	19.9405	247.5	01_SK_MLiver_IFNgPilot_HCD28%.raw	-156	1656	9	3157	1	3157	1	1	1	1	1	625.794	1250.58	625.794	2	2	161046	19.3451	36.4861	1.20161	26.9047	12.788	4	High	10	Unambiguous	YNDLGEQHFK		P07724	0	2	0.7726	0	1	1	625.794	1250.58	1250.58
-156	1071	FALSE	F5	8.4291	1218	1212	HCD	MS2	6.76261	99.087	01_SK_MLiver_IFNgPilot_HCD28%.raw	-156	172	9	1218	1	1218	1	1	1	1	1	427.234	1705.92	427.234	4	4	398479	2.06179	6.74184	0	1.50532	0	2	High	10	Unambiguous	GATYGKPVHHGVNQLK		Q9CZM2; B8JKK2	0	4	0.535	0	1	1	427.234	1705.92	1705.91
-156	10715	FALSE	F5	17.8994	3159	3144	HCD	MS2	7.07325	247.5	01_SK_MLiver_IFNgPilot_HCD28%.raw	-156	1658	9	3159	1	3159	1	1	1	1	1	662.615	1985.83	662.615	3	3	110742	48.268	71.267	5.89465	100	15.9103	4	High	10	Unambiguous	APGFGDNRkNQLK	K9(ADP-Ribosyl)	P63038	2	3	0.0702	0	1	1	662.615	1985.83	1985.83
-156	10720	FALSE	F5	17.9039	3160	3144	HCD	MS2	40.6311	247.5	01_SK_MLiver_IFNgPilot_HCD28%.raw	-156	1659	9	3160	1	3160	1	1	1	1	1	595.61	1784.82	595.61	3	3	102651	48.4005	79.5292	1.12439	100	12.9485	4	High	10	Unambiguous	KLkAWNDIKK	K3(ADP-Ribosyl)	Q9D8E6	3	3	0.0538	0	1	1	595.61	1784.82	1784.81
-156	10726	FALSE	F5	17.9085	3161	3144	HCD	MS2	73.0873	247.5	01_SK_MLiver_IFNgPilot_HCD28%.raw	-156	1660	9	3161	1	3161	1	1	1	1	1	455.585	1364.74	455.585	3	3	106472	4.84686	14.3981	0	4.44851	0.54079	3	High	10	Unambiguous	HGVGRIDIVENR		P16460	1	3	0.6069	0	1	1	455.585	1364.74	1364.74
-156	10751	FALSE	F5	17.9275	3165	3154	HCD	MS2	34.8479	209.238	01_SK_MLiver_IFNgPilot_HCD28%.raw	-156	1663	9	3165	1	3165	1	1	1	1	1	568.285	1702.84	568.285	3	3	164398	51.1301	84.8086	1.24089	100	18.4709	4	High	10	Unambiguous	RPQPEEGATYEGIQK		A0A0N4SW56; Q8R0Y6	0	3	0.7367	0	1	1	568.285	1702.84	1702.84
-156	10760	FALSE	F5	17.9368	3167	3154	HCD	MS2	53.8691	247.5	01_SK_MLiver_IFNgPilot_HCD28%.raw	-156	1665	9	3167	1	3167	1	1	1	1	1	463.911	1389.72	463.911	3	3	112690	8.89782	22.5526	0	11.6402	1.39857	3	High	10	Unambiguous	WKKPFDPENTK		Q00898	1	3	0.4338	0	1	1	463.911	1389.72	1389.72
-156	10768	FALSE	F5	17.9414	3168	3154	HCD	MS2	38.9283	247.5	01_SK_MLiver_IFNgPilot_HCD28%.raw	-156	1666	9	3168	1	3168	1	1	1	1	1	469.563	1406.67	469.563	3	3	98297.7	40.2094	100	0	56.0145	4.82301	3	High	10	Unambiguous	IFNDSTNImHAK	M9(Oxidation)	G3UW81; A0A3Q4EHX3; Q9EP75; Q8VCA4; Q99N18	0	3	0.6917	0	1	1	469.563	1406.67	1406.67
-156	1078	FALSE	F5	8.4335	1219	1212	HCD	MS2	54.1058	247.5	01_SK_MLiver_IFNgPilot_HCD28%.raw	-156	173	9	1219	1	1219	1	1	1	1	1	403.743	806.478	403.743	2	2	66670.3	0.92525	3.053	0	0.64799	0	2	High	10	Unambiguous	KYIPGTK		P00015; P62897	1	2	0.3254	0	1	1	403.743	806.478	806.477
-156	10786	FALSE	F5	17.9504	3170	3154	HCD	MS2	22.1436	247.5	01_SK_MLiver_IFNgPilot_HCD28%.raw	-156	1668	9	3170	1	3170	1	1	1	1	1	659.816	1318.62	659.816	2	2	80461.5	62.2501	100	3.09425	99.639	46.2671	4	High	10	Unambiguous	TIQVDNTDAEGR		Q9CPY7; Q9CPY7-2	0	2	0.6087	0	1	1	659.816	1318.62	1318.62
-156	10791	FALSE	F5	17.955	3171	3154	HCD	MS2	38.3685	247.5	01_SK_MLiver_IFNgPilot_HCD28%.raw	-156	1669	9	3171	1	3171	1	1	1	1	1	523.606	1568.8	523.606	3	3	63370.5	23.5018	46.1555	0	38.763	9.08885	3	High	10	Unambiguous	QHLQIQSSQSDLGK		Q9DCY0; D3Z1F5; D3Z4V9	0	3	0.7485	0	1	1	523.606	1568.8	1568.8
-156	10808	FALSE	F5	17.9641	3173	3154	HCD	MS2	48.6807	247.5	01_SK_MLiver_IFNgPilot_HCD28%.raw	-156	1671	9	3173	1	3173	1	2	1	1	1	526.989	2104.94	526.989	4	4	60980.3	47.7151	79.0871	0	100	11.7733	3	High	10	Unambiguous	SYEKEkASLPGVKK	K6(ADP-Ribosyl)	O70251	3	4	0.0467	0	1	1	526.989	2104.94	2104.94
-156	10809	FALSE	F5	17.9641	3173	3154	HCD	MS2	48.6807	247.5	01_SK_MLiver_IFNgPilot_HCD28%.raw	-156	1671	9	3173	1	3173	1	2	1	1	1	526.989	2104.94	526.989	4	4	60980.3	47.7151	79.0871	0	100	11.7733	3	High	10	Unambiguous	SYEKeKASLPGVKK	E5(ADP-Ribosyl)	O70251	3	4	NA	0.0467	2	2	526.989	2104.94	2104.94
-156	10819	FALSE	F5	17.9783	3176	3164	HCD	MS2	44.9994	247.5	01_SK_MLiver_IFNgPilot_HCD28%.raw	-156	1673	9	3176	1	3176	1	1	1	1	1	411.559	1232.66	411.559	3	3	437875	0.65024	1.93345	0	0.44322	0.22427	3	High	10	Unambiguous	FLETNPRVEK		Q8VCN5	1	3	0.3576	0	1	1	411.559	1232.66	1232.66
-156	10825	FALSE	F5	17.9832	3177	3164	HCD	MS2	38.6846	247.5	01_SK_MLiver_IFNgPilot_HCD28%.raw	-156	1674	9	3177	1	3177	1	1	1	1	1	488.754	976.5	488.754	2	2	324215	0.9031	2.65607	0	0.7621	0.19424	3	High	10	Unambiguous	RPWFAGDK		F6WHQ7; P10649; D3YVP6; E9QAC8; P19639; D3YVP5; A2AE89; Q80W21	0	2	0.485	0	1	1	488.754	976.5	976.5
-156	10832	FALSE	F5	17.9877	3178	3164	HCD	MS2	47.4678	247.5	01_SK_MLiver_IFNgPilot_HCD28%.raw	-156	1675	9	3178	1	3178	1	1	1	1	1	449.905	1347.7	449.905	3	3	188753	15.3965	49.2625	0	11.1234	1.19996	3	High	10	Unambiguous	RLAPEYEAAATR		P27773; F6Q404	1	3	0.5784	0	1	1	449.905	1347.7	1347.7
-156	10843	FALSE	F5	17.9968	3180	3164	HCD	MS2	43.8685	247.5	01_SK_MLiver_IFNgPilot_HCD28%.raw	-156	1677	9	3180	1	3180	1	1	1	1	1	478.99	1912.94	478.99	4	4	90152.3	39.06	100	0	50.2451	5.99478	3	High	10	Unambiguous	KIKDPDAAKPEDWDER		P14211	2	4	0.6162	0	1	1	478.99	1912.94	1912.94
-156	10850	FALSE	F5	18.0013	3181	3164	HCD	MS2	17.8604	247.5	01_SK_MLiver_IFNgPilot_HCD28%.raw	-156	1678	9	3181	1	3181	1	1	1	1	1	722.273	1443.54	722.273	2	2	67631.7	44.1492	55.687	3.39842	100	17.5112	4	High	10	Unambiguous	kAQAQPIm	K1(ADP-Ribosyl); M8(Oxidation)	Q9CQQ7; A0A0G2JGX3	1	2	0.1053	0	1	1	722.273	1443.54	1443.54
-156	10867	FALSE	F5	18.0104	3183	3164	HCD	MS2	45.4869	247.5	01_SK_MLiver_IFNgPilot_HCD28%.raw	-156	1680	9	3183	1	3183	1	3	3	1	1	628.77	1256.53	628.77	2	2	66636.2	39.6201	48.9691	1.07229	100	8.43895	4	High	10	Selected	kIEVVK	K1(ADP-Ribosyl)	A0A0U1RNK9; A0A0U1RQB4; Q9DCW4	1	2	0.05	0	1	1	628.77	1256.53	1256.53
-156	10868	FALSE	F5	18.0104	3183	3164	HCD	MS2	45.4869	247.5	01_SK_MLiver_IFNgPilot_HCD28%.raw	-156	1680	9	3183	1	3183	1	3	3	1	1	628.77	1256.53	628.77	2	2	66636.2	39.6201	48.9691	1.07229	100	8.43895	4	Medium	10	Rejected	kLVEVK	K1(ADP-Ribosyl)	O70311; F7APP3; A2AJH3	1	2	NA	0.05	2	2	628.77	1256.53	1256.53
-156	10869	FALSE	F5	18.0104	3183	3164	HCD	MS2	45.4869	247.5	01_SK_MLiver_IFNgPilot_HCD28%.raw	-156	1680	9	3183	1	3183	1	3	3	1	1	628.77	1256.53	628.77	2	2	66636.2	39.6201	48.9691	1.07229	100	8.43895	4	Medium	10	Rejected	kLDLVK	K1(ADP-Ribosyl)	Q8BGZ4; A0A0R4J1W7; Q8BGZ4-2; G3X8W7	1	2	NA	0.05	3	3	628.77	1256.53	1256.53
-156	10875	FALSE	F5	18.0202	3185	3174	HCD	MS2	16.0349	192.625	01_SK_MLiver_IFNgPilot_HCD28%.raw	-156	1681	9	3185	1	3185	1	1	1	1	1	440.239	1318.7	440.239	3	3	351836	1.62183	5.38403	0	1.10331	0	2	High	10	Unambiguous	FVHDNYVIRR		Q8C196	1	3	0.5874	0	1	1	440.239	1318.7	1318.7
-156	10886	FALSE	F5	18.0295	3187	3174	HCD	MS2	28.0346	247.5	01_SK_MLiver_IFNgPilot_HCD28%.raw	-156	1683	9	3187	1	3187	1	1	1	1	1	461.726	922.445	461.726	2	2	249840	5.04263	16.8995	0	3.27107	0	2	High	10	Unambiguous	mWITNGGK	M1(Oxidation)	P45952	0	2	0.4949	0	1	1	461.726	922.445	922.445
-156	10896	FALSE	F5	18.034	3188	3174	HCD	MS2	25.7983	247.5	01_SK_MLiver_IFNgPilot_HCD28%.raw	-156	1684	9	3188	1	3188	1	1	1	1	1	466.944	1398.82	466.944	3	3	205405	2.07021	5.99112	0	1.68045	0.60926	3	High	10	Unambiguous	LQALKDTANRLR		E0CY51; P40142	2	3	0.4502	0	1	1	466.944	1398.82	1398.82
-156	10911	FALSE	F5	18.0431	3190	3174	HCD	MS2	15.8605	247.5	01_SK_MLiver_IFNgPilot_HCD28%.raw	-156	1686	9	3190	1	3190	1	1	1	1	1	565.789	1130.57	565.789	2	2	80842.6	39.9602	87.5135	1.59623	53.1102	17.6207	4	High	10	Unambiguous	SIGVSNFNHR		Q9JLI0; Q8VC28	0	2	0.678	0	1	1	565.789	1130.57	1130.57
-156	10928	FALSE	F5	18.0522	3192	3174	HCD	MS2	40.8499	247.5	01_SK_MLiver_IFNgPilot_HCD28%.raw	-156	1688	9	3192	1	3192	1	1	1	1	1	636.591	1907.76	636.591	3	3	80029	49.6792	75.0945	2.69091	100	20.9314	4	High	10	Unambiguous	kFQSEQAAGSVSK	K1(ADP-Ribosyl)	G3X9U9; Q9CQ92	1	3	0.5202	0	1	1	636.591	1907.76	1907.76
-156	10943	FALSE	F5	18.0667	3195	3184	HCD	MS2	21.8996	94.082	01_SK_MLiver_IFNgPilot_HCD28%.raw	-156	1690	9	3195	1	3195	1	1	1	1	1	473.238	945.468	473.238	2	2	428160	3.84479	10.8099	0	3.65479	0.91443	3	High	10	Unambiguous	YYTLNGSK		P50544; B1AR28	0	2	0.6791	0	1	1	473.238	945.468	945.468
-156	10954	FALSE	F5	18.0759	3197	3184	HCD	MS2	26.2938	247.5	01_SK_MLiver_IFNgPilot_HCD28%.raw	-156	1692	9	3197	1	3197	1	1	1	1	1	484.264	1450.78	484.264	3	3	97345.9	37.0182	100	0	40.3311	7.74159	3	High	10	Unambiguous	QVQHILASASPSGR		Q3UPL0; Q3UPL0-2	0	3	0.6319	0	1	1	484.264	1450.78	1450.78
-156	10962	FALSE	F5	18.0805	3198	3184	HCD	MS2	0	247.5	01_SK_MLiver_IFNgPilot_HCD28%.raw	-156	1693	9	3198	1	3198	1	3	1	1	1	689.297	2065.87	689.297	3	3	58250.7	44.9265	80.6098	2.81941	73.0323	23.2443	4	High	10	Unambiguous	ITIGQSPTEkGHTR	K10(ADP-Ribosyl)	A0A1W2P733; Q922D8	1	3	0.0111	0	1	1	689.297	2065.87	2065.87
-156	10963	FALSE	F5	18.0805	3198	3184	HCD	MS2	0	247.5	01_SK_MLiver_IFNgPilot_HCD28%.raw	-156	1693	9	3198	1	3198	1	3	1	1	1	689.297	2065.87	689.297	3	3	58250.7	44.9265	80.6098	2.81941	73.0323	23.2443	4	High	10	Unambiguous	ITIGQSPTeKGHTR	E9(ADP-Ribosyl)	A0A1W2P733; Q922D8	1	3	NA	0.0111	2	2	689.297	2065.87	2065.87
-156	10964	FALSE	F5	18.0805	3198	3184	HCD	MS2	0	247.5	01_SK_MLiver_IFNgPilot_HCD28%.raw	-156	1693	9	3198	1	3198	1	3	1	1	1	689.297	2065.87	689.297	3	3	58250.7	44.9265	80.6098	2.81941	73.0323	23.2443	4	High	10	Unambiguous	ITIGQSPtEKGHTR	T8(ADP-Ribosyl)	A0A1W2P733; Q922D8	1	3	NA	0.0111	2	3	689.297	2065.87	2065.87
-156	10972	FALSE	F5	18.085	3199	3184	HCD	MS2	48.5614	247.5	01_SK_MLiver_IFNgPilot_HCD28%.raw	-156	1694	9	3199	1	3199	1	2	2	1	1	509.282	1017.56	509.282	2	2	94202.6	35.8364	100	0	29.5922	13.7534	3	High	10	Rejected	LLVSASQDGK		P29387; H3BKR2; D3Z1M1; E9QKR0; P62874; H3BLF7; D3Z1T4; P62880; Q61011; D3YZX3	0	2	0.0318	0	1	1	509.282	1017.56	1017.56
-156	10973	FALSE	F5	18.085	3199	3184	HCD	MS2	48.5614	247.5	01_SK_MLiver_IFNgPilot_HCD28%.raw	-156	1694	9	3199	1	3199	1	2	2	1	1	509.282	1017.56	509.282	2	2	94202.6	35.8364	100	0	29.5922	13.7534	3	High	10	Selected	TQVQSVIDK		Q00623	0	2	NA	0.0318	2	2	509.282	1017.56	1017.56
-156	10982	FALSE	F5	18.0896	3200	3184	HCD	MS2	19.358	247.5	01_SK_MLiver_IFNgPilot_HCD28%.raw	-156	1695	9	3200	1	3200	1	2	1	1	1	792.344	2375.02	792.344	3	3	30518.9	44.8862	52.1402	3.62577	100	23.7789	4	High	10	Unambiguous	VISSIEQkTSADGNEKK	K8(ADP-Ribosyl)	P61982	2	3	0.038	0	1	1	792.344	2375.02	2375.02
-156	10983	FALSE	F5	18.0896	3200	3184	HCD	MS2	19.358	247.5	01_SK_MLiver_IFNgPilot_HCD28%.raw	-156	1695	9	3200	1	3200	1	2	1	1	1	792.344	2375.02	792.344	3	3	30518.9	44.8862	52.1402	3.62577	100	23.7789	4	High	10	Unambiguous	VISSIeQKTSADGNEKK	E6(ADP-Ribosyl)	P61982	2	3	NA	0.038	2	2	792.344	2375.02	2375.02
-156	1100	FALSE	F5	8.4726	1227	1221	HCD	MS2	17.7027	246	01_SK_MLiver_IFNgPilot_HCD28%.raw	-156	179	9	1227	1	1227	1	1	1	1	1	572.943	1716.81	572.943	3	3	36401.4	43.2174	74.8627	0	70.9963	27.0107	3	High	10	Unambiguous	NAIHTYTQAGSHmAAK	M13(Oxidation)	A2AL20; P24270	0	3	0.7715	0	1	1	572.943	1716.81	1716.81
-156	11012	FALSE	F5	18.1131	3205	3194	HCD	MS2	13.8958	63.172	01_SK_MLiver_IFNgPilot_HCD28%.raw	-156	1699	9	3205	1	3205	1	1	1	1	1	423.216	1267.63	423.216	3	3	408216	0.28404	1.13616	0	0	0	1	High	10	Unambiguous	YYPTEDVPRK		P47911	1	3	0.6494	0	1	1	423.216	1267.63	1267.63
-156	11019	FALSE	F5	18.1176	3206	3194	HCD	MS2	20.2329	247.5	01_SK_MLiver_IFNgPilot_HCD28%.raw	-156	1700	9	3206	1	3206	1	1	1	1	1	412.557	1235.66	412.557	3	3	344792	0.58349	1.97629	0	0.35766	0	2	High	10	Unambiguous	ImFVGGPNTRK	M2(Oxidation)	A0A3Q4EBW1; A0A3Q4EC06; Q78JT3	1	3	0.5656	0	1	1	412.557	1235.66	1235.66
-156	11027	FALSE	F5	18.1224	3207	3194	HCD	MS2	17.7771	247.5	01_SK_MLiver_IFNgPilot_HCD28%.raw	-156	1701	9	3207	1	3207	1	2	1	1	1	574.231	1720.68	574.231	3	3	147631	43.416	100	0.97238	58.4523	14.2393	4	High	10	Unambiguous	YGtKVEHFAK	T3(ADP-Ribosyl)	A2APS4; P32020	1	3	0.023	0	1	1	574.231	1720.68	1720.68
-156	11028	FALSE	F5	18.1224	3207	3194	HCD	MS2	17.7771	247.5	01_SK_MLiver_IFNgPilot_HCD28%.raw	-156	1701	9	3207	1	3207	1	2	1	1	1	574.231	1720.68	574.231	3	3	147631	43.416	100	0.97238	58.4523	14.2393	4	High	10	Unambiguous	YGTkVEHFAK	K4(ADP-Ribosyl)	A2APS4; P32020	1	3	NA	0.023	2	2	574.231	1720.68	1720.68
-156	11031	FALSE	F5	18.127	3208	3194	HCD	MS2	26.7251	247.5	01_SK_MLiver_IFNgPilot_HCD28%.raw	-156	1702	9	3208	1	3208	1	2	1	1	1	485.546	1454.62	485.546	3	3	136749	42.3086	100	0.7009	61.8964	6.63702	4	High	10	Unambiguous	HVVFGkVK	K6(ADP-Ribosyl)	P17742; A0A1L1SST0	1	3	0.0484	0	1	1	485.546	1454.62	1454.62
-156	11032	FALSE	F5	18.127	3208	3194	HCD	MS2	26.7251	247.5	01_SK_MLiver_IFNgPilot_HCD28%.raw	-156	1702	9	3208	1	3208	1	2	1	1	1	485.546	1454.62	485.546	3	3	136749	42.3086	100	0.7009	61.8964	6.63702	4	Medium	10	Unambiguous	HVVFGKVk	K8(ADP-Ribosyl)	P17742; A0A1L1SST0	1	3	NA	0.0484	2	2	485.546	1454.62	1454.62
-156	11034	FALSE	F5	18.1316	3209	3194	HCD	MS2	44.7666	247.5	01_SK_MLiver_IFNgPilot_HCD28%.raw	-156	1703	9	3209	1	3209	1	1	1	1	1	433.224	1297.66	433.224	3	3	126570	10.2423	32.6501	0	8.31932	0	2	High	10	Unambiguous	LVQFDTSmKGR	M8(Oxidation)	E0CZH6; Q922Q1	1	3	0.4933	0	1	1	433.224	1297.66	1297.66
-156	11040	FALSE	F5	18.1407	3211	3194	HCD	MS2	29.0919	247.5	01_SK_MLiver_IFNgPilot_HCD28%.raw	-156	1705	9	3211	1	3211	1	1	1	1	1	596.93	1788.78	596.93	3	3	73455	52.1561	91.6598	2.2632	100	14.7016	4	High	10	Unambiguous	IIrDKGTmLGK	R3(ADP-Ribosyl); M8(Oxidation)	Q8C196	2	3	0.2857	0	1	1	596.93	1788.78	1788.78
-156	11048	FALSE	F5	18.1452	3212	3194	HCD	MS2	61.5859	247.5	01_SK_MLiver_IFNgPilot_HCD28%.raw	-156	1706	9	3212	1	3212	1	1	1	1	1	458.919	1374.74	458.919	3	3	58974.2	0.81281	2.45013	0	0.8011	0	2	High	10	Unambiguous	ISVREPmQTGIK	M7(Oxidation)	Q03265; D3Z6F5	1	3	0.4591	0	1	1	458.919	1374.74	1374.74
-156	11055	FALSE	F5	18.1498	3213	3194	HCD	MS2	56.4638	247.5	01_SK_MLiver_IFNgPilot_HCD28%.raw	-156	1707	9	3213	1	3213	1	1	1	1	1	470.265	1408.78	470.265	3	3	37421.1	24.9139	73.6413	0	21.58	4.43433	3	High	10	Unambiguous	ATAGAYIASQTVKK		O55234	1	3	0.4428	0	1	1	470.265	1408.78	1408.78
-156	11062	FALSE	F5	18.1597	3215	3204	HCD	MS2	49.8359	221.076	01_SK_MLiver_IFNgPilot_HCD28%.raw	-156	1708	9	3215	1	3215	1	1	1	1	1	615.349	1229.69	615.349	2	2	79474.4	5.75102	11.4116	0.38825	9.54238	1.66187	4	High	10	Unambiguous	ELIIGDRQTGK		Q03265; D3Z6F5	1	2	0.3234	0	1	1	615.349	1229.69	1229.68
-156	11067	FALSE	F5	18.1642	3216	3204	HCD	MS2	50.4706	247.5	01_SK_MLiver_IFNgPilot_HCD28%.raw	-156	1709	9	3216	1	3216	1	1	1	1	1	657.297	1969.88	657.297	3	3	74535.3	41.9068	56.2242	1.6698	100	9.73332	4	High	10	Unambiguous	VkPDKSGVVTDGVK	K2(ADP-Ribosyl)	A0A0N4SVE0; A0A0N4SWE9; A0A0U1RNK9; A0A0U1RNP5; A0A0U1RNR3; Q9DCW4	1	3	0.3514	0	1	1	657.297	1969.88	1969.87
-156	11085	FALSE	F5	18.1735	3218	3204	HCD	MS2	72.4858	247.5	01_SK_MLiver_IFNgPilot_HCD28%.raw	-156	1711	9	3218	1	3218	1	1	1	1	1	494.013	1973.03	494.013	4	4	61672.6	5.29715	12.6854	0	3.60487	4.89834	3	High	10	Unambiguous	KLPEKEAENYFHSRPK		Q91XF0	2	4	0.4057	0	1	1	494.013	1973.03	1973.02
-156	11101	FALSE	F5	18.1826	3220	3204	HCD	MS2	49.3853	247.5	01_SK_MLiver_IFNgPilot_HCD28%.raw	-156	1713	9	3220	1	3220	1	1	1	1	1	500.228	999.45	500.228	2	2	59954.1	39.521	100	0	47.6593	10.4247	3	High	10	Unambiguous	NDLmEYAK	M4(Oxidation)	P16460	0	2	0.6308	0	1	1	500.228	999.45	999.445
-156	11123	FALSE	F5	18.1962	3223	3204	HCD	MS2	54.6484	247.5	01_SK_MLiver_IFNgPilot_HCD28%.raw	-156	1716	9	3223	1	3223	1	1	1	1	1	634.323	1267.64	634.323	2	2	31462.1	14.2224	26.5782	0.85203	18.738	10.7213	4	High	10	Unambiguous	YYPTEDVPRK		P47911	1	2	0.6457	0	1	1	634.323	1267.64	1267.63
-156	11129	FALSE	F5	18.2062	3225	3214	HCD	MS2	47.5163	55.52	01_SK_MLiver_IFNgPilot_HCD28%.raw	-156	1717	9	3225	1	3225	1	1	1	1	1	503.296	1005.58	503.296	2	2	370778	6.94097	17.5381	0	7.17618	3.04955	3	High	10	Unambiguous	LNFAVASRK		P27773	1	2	0.5732	0	1	1	503.296	1005.58	1005.58
-156	11144	FALSE	F5	18.2155	3227	3214	HCD	MS2	24.2022	247.5	01_SK_MLiver_IFNgPilot_HCD28%.raw	-156	1719	9	3227	1	3227	1	1	1	1	1	655.3	1309.59	655.3	2	2	188936	45.3242	64.7422	0.62205	100	15.9327	4	High	10	Unambiguous	mDSTANEVEAVK	M1(Oxidation)	P09103; E9Q8G8	0	2	0.7299	0	1	1	655.3	1309.59	1309.59
-156	11153	FALSE	F5	18.22	3228	3214	HCD	MS2	14.2274	247.5	01_SK_MLiver_IFNgPilot_HCD28%.raw	-156	1720	9	3228	1	3228	1	1	1	1	1	481.621	1442.85	481.621	3	3	159071	5.23168	11.9298	0	7.43646	1.56043	3	High	10	Unambiguous	AHLEKVRSYVLK		Q8BH00	2	3	0.4422	0	1	1	481.621	1442.85	1442.85
-156	1116	FALSE	F5	8.4819	1229	1221	HCD	MS2	40.9387	247.5	01_SK_MLiver_IFNgPilot_HCD28%.raw	-156	181	9	1229	1	1229	1	1	1	1	1	556.268	1666.79	556.268	3	3	29968.6	12.5103	20.5797	0	23.6745	5.78715	3	High	10	Unambiguous	RYDSNSGGEREIQR		P62192	2	3	0.1724	0	1	1	556.268	1666.79	1666.79
-156	11162	FALSE	F5	18.2246	3229	3214	HCD	MS2	11.2953	247.5	01_SK_MLiver_IFNgPilot_HCD28%.raw	-156	1721	9	3229	1	3229	1	1	1	1	1	621.328	1241.65	621.328	2	2	125364	26.5682	50.5882	1.91883	41.7317	12.0339	4	High	10	Unambiguous	LDQGGAPLAGTNK		Q91Y97	0	2	0.7605	0	1	1	621.328	1241.65	1241.65
-156	11168	FALSE	F5	18.2291	3230	3214	HCD	MS2	26.573	247.5	01_SK_MLiver_IFNgPilot_HCD28%.raw	-156	1722	9	3230	1	3230	1	1	1	1	1	604.599	1811.78	604.599	3	3	114419	47.2676	71.2166	0.85261	100	17.0011	4	High	10	Unambiguous	kLLADQAEARR	K1(ADP-Ribosyl)	P84099; A2A547	2	3	0.2966	0	1	1	604.599	1811.78	1811.78
-156	11175	FALSE	F5	18.2337	3231	3214	HCD	MS2	61.6254	247.5	01_SK_MLiver_IFNgPilot_HCD28%.raw	-156	1723	9	3231	1	3231	1	1	1	1	1	642.803	1284.6	642.803	2	2	70783.2	45.0012	60.387	1.60796	100	18.0101	4	High	10	Unambiguous	DSGNQPPAmVPR	M9(Oxidation)	Q9DCM2; A0A0N4SVE5	0	2	0.8507	0	1	1	642.803	1284.6	1284.6
-156	11186	FALSE	F5	18.2428	3233	3214	HCD	MS2	22.5125	247.5	01_SK_MLiver_IFNgPilot_HCD28%.raw	-156	1725	9	3233	1	3233	1	1	1	1	1	618.332	1235.66	618.332	2	2	72862.4	40.1451	77.0161	1.99589	69.0345	12.5339	4	High	10	Unambiguous	ImFVGGPNTRK	M2(Oxidation)	A0A3Q4EBW1; A0A3Q4EC06; Q78JT3	1	2	0.6244	0	1	1	618.332	1235.66	1235.66
-156	11194	FALSE	F5	18.2527	3235	3224	HCD	MS2	9.34051	43.463	01_SK_MLiver_IFNgPilot_HCD28%.raw	-156	1726	9	3235	1	3235	1	1	1	1	1	410.567	1229.69	410.567	3	3	882804	0.2184	0.87359	0	0	0	1	High	10	Unambiguous	ELIIGDRQTGK		Q03265; D3Z6F5	1	3	0.4839	0	1	1	410.567	1229.69	1229.68
-156	1121	FALSE	F5	8.4864	1230	1221	HCD	MS2	0	247.5	01_SK_MLiver_IFNgPilot_HCD28%.raw	-156	182	9	1230	1	1230	1	1	1	1	1	704.793	1408.58	704.793	2	2	26494.1	41.0152	49.3063	6.82005	100	7.93432	4	High	10	Unambiguous	kVHGSLAR	K1(ADP-Ribosyl)	P62862	1	2	0.0909	0	1	1	704.793	1408.58	1408.58
-156	11218	FALSE	F5	18.2666	3238	3224	HCD	MS2	10.4963	247.5	01_SK_MLiver_IFNgPilot_HCD28%.raw	-156	1729	9	3238	1	3238	1	2	1	1	1	582.248	1744.73	582.248	3	3	158910	44.0781	100	1.10687	63.5741	11.6313	4	High	10	Unambiguous	SLNDItKREK	T6(ADP-Ribosyl)	F7D3P8; Q9DB20; A0A338P776	2	3	0.0192	0	1	1	582.248	1744.73	1744.73
-156	11219	FALSE	F5	18.2666	3238	3224	HCD	MS2	10.4963	247.5	01_SK_MLiver_IFNgPilot_HCD28%.raw	-156	1729	9	3238	1	3238	1	2	1	1	1	582.248	1744.73	582.248	3	3	158910	44.0781	100	1.10687	63.5741	11.6313	4	High	10	Unambiguous	SLNDITkREK	K7(ADP-Ribosyl)	F7D3P8; Q9DB20; A0A338P776	2	3	NA	0.0192	2	2	582.248	1744.73	1744.73
-156	11221	FALSE	F5	18.2711	3239	3224	HCD	MS2	0	247.5	01_SK_MLiver_IFNgPilot_HCD28%.raw	-156	1730	9	3239	1	3239	1	2	1	1	1	764.626	2291.86	764.626	3	3	92419.2	42.2083	59.0505	2.49573	100	7.28694	4	High	10	Unambiguous	SAEAAAEATkNmEAGAGR	K10(ADP-Ribosyl); M12(Oxidation)	Q8VC30	1	3	0.037	0	1	1	764.626	2291.86	2291.86
-156	11222	FALSE	F5	18.2711	3239	3224	HCD	MS2	0	247.5	01_SK_MLiver_IFNgPilot_HCD28%.raw	-156	1730	9	3239	1	3239	1	2	1	1	1	764.626	2291.86	764.626	3	3	92419.2	42.2083	59.0505	2.49573	100	7.28694	4	High	10	Unambiguous	SAEAAAEAtKNmEAGAGR	T9(ADP-Ribosyl); M12(Oxidation)	Q8VC30	1	3	NA	0.037	2	2	764.626	2291.86	2291.86
-156	11231	FALSE	F5	18.2757	3240	3224	HCD	MS2	39.4525	247.5	01_SK_MLiver_IFNgPilot_HCD28%.raw	-156	1731	9	3240	1	3240	1	1	1	1	1	561.581	1682.73	561.581	3	3	107270	49.0144	81.2151	1.31446	100	13.5281	4	High	10	Unambiguous	QSLRLDPkGK	K8(ADP-Ribosyl)	Q52L67; A0A5F8MQC8; Q9CY27	2	3	0.1474	0	1	1	561.581	1682.73	1682.73
-156	11243	FALSE	F5	18.2848	3242	3224	HCD	MS2	0	247.5	01_SK_MLiver_IFNgPilot_HCD28%.raw	-156	1733	9	3242	1	3242	1	1	1	1	1	687.874	1374.74	687.874	2	2	78069.3	6.79656	11.67	0.69153	11.3835	3.44117	4	High	10	Unambiguous	ISVREPmQTGIK	M7(Oxidation)	Q03265; D3Z6F5	1	2	0.5648	0	1	1	687.874	1374.74	1374.74
-156	11251	FALSE	F5	18.2947	3244	3234	HCD	MS2	29.2863	133.858	01_SK_MLiver_IFNgPilot_HCD28%.raw	-156	1734	9	3244	1	3244	1	1	1	1	1	451.714	1803.84	451.714	4	4	214467	33.2322	100	0	28.5827	4.34621	3	High	10	Unambiguous	LkKNIHPWVK	K2(ADP-Ribosyl)	Q8C196	2	4	0.0841	0	1	1	451.714	1803.84	1803.83
-156	11261	FALSE	F5	18.2992	3245	3234	HCD	MS2	61.7978	247.5	01_SK_MLiver_IFNgPilot_HCD28%.raw	-156	1735	9	3245	1	3245	1	1	1	1	1	521.623	1562.85	521.623	3	3	184830	31.5192	66.1287	0.67127	50.6659	8.61109	4	High	10	Unambiguous	KVINDFVEKGTQGK		P07758; P22599; Q00898; A0A0R4J0X5; A0A0A0MQA3; Q00896; Q00897	2	3	0.4669	0	1	1	521.623	1562.85	1562.85
-156	11270	FALSE	F5	18.304	3246	3234	HCD	MS2	12.6101	247.5	01_SK_MLiver_IFNgPilot_HCD28%.raw	-156	1736	9	3246	1	3246	1	1	1	1	1	658.589	1973.75	658.589	3	3	145756	46.7344	75.0874	1.22578	100	10.6244	4	High	10	Unambiguous	YNLYGkDmKER	K6(ADP-Ribosyl); M8(Oxidation)	A0A087WQI6; P30115	2	3	0.0519	0	1	1	658.589	1973.75	1973.75
-156	11278	FALSE	F5	18.3085	3247	3234	HCD	MS2	15.5308	247.5	01_SK_MLiver_IFNgPilot_HCD28%.raw	-156	1737	9	3247	1	3247	1	1	1	1	1	672.303	1343.6	672.303	2	2	152515	15.4808	20.7801	0.88191	35.3952	4.86619	4	High	10	Unambiguous	QmYmSLPQGEK	M2(Oxidation); M4(Oxidation)	D3YVK1; P15105	0	2	0.6478	0	1	1	672.303	1343.6	1343.6
-156	11296	FALSE	F5	18.3176	3249	3234	HCD	MS2	12.1438	247.5	01_SK_MLiver_IFNgPilot_HCD28%.raw	-156	1739	9	3249	1	3249	1	1	1	1	1	534.278	1067.55	534.278	2	2	129974	10.3993	22.0679	0	15.0543	4.47499	3	High	10	Unambiguous	NTIVTSYNR		Q99KI0	0	2	0.6915	0	1	1	534.278	1067.55	1067.55
-156	1130	FALSE	F5	8.4965	1232	1226	HCD	MS2	15.2385	114.074	01_SK_MLiver_IFNgPilot_HCD28%.raw	-156	183	9	1232	1	1232	1	1	1	1	1	406.759	812.511	406.759	2	2	444900	0.10009	0.40036	0	0	0	1	High	10	Unambiguous	RTPIAVR		P24270	1	2	0.4561	0	1	1	406.759	812.511	812.51
-156	11305	FALSE	F5	18.3222	3250	3234	HCD	MS2	37.4759	247.5	01_SK_MLiver_IFNgPilot_HCD28%.raw	-156	1740	9	3250	1	3250	1	1	1	1	1	537.817	1074.63	537.817	2	2	118172	3.35907	7.6932	0.09231	4.67358	0.97719	4	High	10	Unambiguous	REITTLVSR		Q8CFX1; A2A7A7	1	2	0.4336	0	1	1	537.817	1074.63	1074.63
-156	11312	FALSE	F5	18.3267	3251	3234	HCD	MS2	22.056	247.5	01_SK_MLiver_IFNgPilot_HCD28%.raw	-156	1741	9	3251	1	3251	1	1	1	1	1	743.3	1485.59	743.3	2	2	101588	39.8496	45.4023	2.56999	100	11.4262	4	Medium	10	Unambiguous	kIQNQWK	K1(ADP-Ribosyl)	P54869	1	2	0.4189	0	1	1	743.3	1485.59	1485.59
-156	11321	FALSE	F5	18.3366	3253	3243	HCD	MS2	40.7742	86.56	01_SK_MLiver_IFNgPilot_HCD28%.raw	-156	1742	9	3253	1	3253	1	1	1	1	1	416.583	1247.73	416.583	3	3	200597	0.17099	0.68395	0	0	0	1	High	10	Unambiguous	HGRSPAQILLR		Q9JII6	1	3	0.7181	0	1	1	416.583	1247.73	1247.73
-156	11327	FALSE	F5	18.3411	3254	3243	HCD	MS2	43.4794	247.5	01_SK_MLiver_IFNgPilot_HCD28%.raw	-156	1743	9	3254	1	3254	1	1	1	1	1	509.762	1018.52	509.762	2	2	178859	13.9454	38.5569	0	14.3402	2.88435	3	High	10	Unambiguous	SLQSVAEER		Q9CZM2; B8JKK2	0	2	0.4475	0	1	1	509.762	1018.52	1018.52
-156	11336	FALSE	F5	18.3459	3255	3243	HCD	MS2	19.6579	247.5	01_SK_MLiver_IFNgPilot_HCD28%.raw	-156	1744	9	3255	1	3255	1	2	1	1	1	692.952	2076.84	692.952	3	3	104708	43.8921	60.1026	1.48864	100	13.977	4	High	10	Unambiguous	FdGKKPDTLGSNTR	D2(ADP-Ribosyl)	Q8R084	1	3	0.0331	0	1	1	692.952	2076.84	2076.84
-156	11337	FALSE	F5	18.3459	3255	3243	HCD	MS2	19.6579	247.5	01_SK_MLiver_IFNgPilot_HCD28%.raw	-156	1744	9	3255	1	3255	1	2	1	1	1	692.952	2076.84	692.952	3	3	104708	43.8921	60.1026	1.48864	100	13.977	4	High	10	Unambiguous	FDGkKPDTLGSNTR	K4(ADP-Ribosyl)	Q8R084	1	3	NA	0.0331	2	2	692.952	2076.84	2076.84
-156	11354	FALSE	F5	18.3551	3257	3243	HCD	MS2	46.6663	247.5	01_SK_MLiver_IFNgPilot_HCD28%.raw	-156	1746	9	3257	1	3257	1	1	1	1	1	498.767	996.526	498.767	2	2	141787	9.00945	27.2672	0.606	5.45532	2.70927	4	High	10	Unambiguous	TAWTFSRK		Q9CPU0; A0A494BAF7; A0A494BBE7	1	2	0.4425	0	1	1	498.767	996.526	996.526
-156	11364	FALSE	F5	18.3596	3258	3243	HCD	MS2	3.09995	247.5	01_SK_MLiver_IFNgPilot_HCD28%.raw	-156	1747	9	3258	1	3258	1	2	1	1	1	584.505	2335	584.505	4	4	68507.9	41.3595	82.5429	1.51348	69.1831	12.1988	4	High	10	Unambiguous	HAVSEGTKAVTkYTSSK	K12(ADP-Ribosyl)	Q64475; Q8CGP2; Q64525; P10854; Q64478; P70696; Q9D2U9; Q8CGP2-2; Q6ZWY9; Q8CGP0; P10853	2	4	0.0183	0	1	1	584.505	2335	2335
-156	11365	FALSE	F5	18.3596	3258	3243	HCD	MS2	3.09995	247.5	01_SK_MLiver_IFNgPilot_HCD28%.raw	-156	1747	9	3258	1	3258	1	2	1	1	1	584.505	2335	584.505	4	4	68507.9	41.3595	82.5429	1.51348	69.1831	12.1988	4	High	10	Unambiguous	HAVSEGTKAVtKYTSSK	T11(ADP-Ribosyl)	Q64475; Q8CGP2; Q64525; P10854; Q64478; P70696; Q9D2U9; Q8CGP2-2; Q6ZWY9; Q8CGP0; P10853	2	4	NA	0.0183	2	2	584.505	2335	2335
-156	11374	FALSE	F5	18.3642	3259	3243	HCD	MS2	41.1286	247.5	01_SK_MLiver_IFNgPilot_HCD28%.raw	-156	1748	9	3259	1	3259	1	1	1	1	1	636.955	1908.85	636.955	3	3	66570.5	40.5608	78.3718	2.1713	69.2827	12.4172	4	Medium	10	Unambiguous	KEETQPPVALkK	K11(ADP-Ribosyl)	A0A0N4SUQ1; A0A0N4SV40; A0A0N4SV32; Q9CY58-3; A0A0N4SUN8; Q9CY58-4; A0A0N4SWH2; A0A0N4SVK5; Q9CY58; Q9CY58-2; Q3UMP4	2	3	0.0685	0	1	1	636.955	1908.85	1908.85
-156	11380	FALSE	F5	18.3741	3261	3252	HCD	MS2	32.4106	90.659	01_SK_MLiver_IFNgPilot_HCD28%.raw	-156	1749	9	3261	1	3261	1	1	1	1	1	413.579	1238.72	413.579	3	3	371432	0.29364	1.17455	0	0	0	1	High	10	Unambiguous	ARGQALPEVVAK		A0A0N4SW56; Q8R0Y6; A0A0N4SVT2	1	3	0.6414	0	1	1	413.579	1238.72	1238.72
-156	11393	FALSE	F5	18.3834	3263	3252	HCD	MS2	10.4278	247.5	01_SK_MLiver_IFNgPilot_HCD28%.raw	-156	1751	9	3263	1	3263	1	1	1	1	1	545.64	1634.9	545.64	3	3	107200	33.1723	66.1843	1.69324	49.4597	15.3521	4	High	10	Unambiguous	GLVmVKPGSIQPHQK	M4(Oxidation)	Q8BFR5; Q8BFR5-2; A0A0U1RPC4	0	3	0.7689	0	1	1	545.64	1634.9	1634.9
-156	11398	FALSE	F5	18.388	3264	3252	HCD	MS2	32.6129	247.5	01_SK_MLiver_IFNgPilot_HCD28%.raw	-156	1752	9	3264	1	3264	1	1	1	1	1	495.869	1485.59	495.869	3	3	54341.6	42.8158	100	1.08882	65.0044	5.16993	4	High	10	Unambiguous	kIQNQWK	K1(ADP-Ribosyl)	P54869	1	3	0.4138	0	1	1	495.869	1485.59	1485.59
-156	11404	FALSE	F5	18.3925	3265	3252	HCD	MS2	21.6612	247.5	01_SK_MLiver_IFNgPilot_HCD28%.raw	-156	1753	9	3265	1	3265	1	1	1	1	1	558.912	1674.72	558.912	3	3	74577	53.3384	93.6473	1.24993	100	18.4563	4	High	10	Unambiguous	ImkDILEKK	M2(Oxidation); K3(ADP-Ribosyl)	P07901	2	3	0.1714	0	1	1	558.912	1674.72	1674.72
-156	11412	FALSE	F5	18.3971	3266	3252	HCD	MS2	0	247.5	01_SK_MLiver_IFNgPilot_HCD28%.raw	-156	1754	9	3266	1	3266	1	2	1	1	1	779.006	2335	779.006	3	3	39864.6	35.3256	51.4424	4.42365	72.3377	13.0984	4	High	10	Unambiguous	HAVSEGTKAVTkYTSSK	K12(ADP-Ribosyl)	Q64475; Q8CGP2; Q64525; P10854; Q64478; P70696; Q9D2U9; Q8CGP2-2; Q6ZWY9; Q8CGP0; P10853	2	3	0.0638	0	1	1	779.006	2335	2335
-156	11413	FALSE	F5	18.3971	3266	3252	HCD	MS2	0	247.5	01_SK_MLiver_IFNgPilot_HCD28%.raw	-156	1754	9	3266	1	3266	1	2	1	1	1	779.006	2335	779.006	3	3	39864.6	35.3256	51.4424	4.42365	72.3377	13.0984	4	High	10	Unambiguous	HAVSEGTKAVtKYTSSK	T11(ADP-Ribosyl)	Q64475; Q8CGP2; Q64525; P10854; Q64478; P70696; Q9D2U9; Q8CGP2-2; Q6ZWY9; Q8CGP0; P10853	2	3	0.0638	0	1	2	779.006	2335	2335
-156	11417	FALSE	F5	18.4016	3267	3252	HCD	MS2	0	247.5	01_SK_MLiver_IFNgPilot_HCD28%.raw	-156	1755	9	3267	1	3267	1	1	1	1	1	825.329	1649.65	825.329	2	2	66492.7	29.1993	36.3447	6.977	56.204	17.2715	4	High	10	Unambiguous	NNVTPDmmEEmYK	M7(Oxidation); M8(Oxidation); M11(Oxidation)	P47962	0	2	1	0	1	1	825.329	1649.65	1649.65
-156	11418	FALSE	F5	18.4062	3268	3252	HCD	MS2	10.7759	247.5	01_SK_MLiver_IFNgPilot_HCD28%.raw	-156	1756	9	3268	1	3268	1	1	1	1	1	707.32	2119.95	707.32	3	3	60904.6	38.3266	43.2105	1.89383	100	8.20194	4	High	10	Unambiguous	kAKEIGFSDKQISK	K1(ADP-Ribosyl)	Q8C196	3	3	0.2435	0	1	1	707.32	2119.95	2119.95
-156	11444	FALSE	F5	18.4251	3272	3260	HCD	MS2	21.6094	247.5	01_SK_MLiver_IFNgPilot_HCD28%.raw	-156	1759	9	3272	1	3272	1	1	1	1	1	403.228	805.449	403.228	2	2	149301	0.94336	3.77345	0	0	0	1	High	10	Unambiguous	VLAIDmK	M6(Oxidation)	P34914-2; P34914; A8JYK8	0	2	0.3571	0	1	1	403.228	805.449	805.449
-156	11453	FALSE	F5	18.43	3273	3260	HCD	MS2	32.0734	247.5	01_SK_MLiver_IFNgPilot_HCD28%.raw	-156	1760	9	3273	1	3273	1	1	1	1	1	405.721	810.436	405.721	2	2	127166	0.76536	3.06146	0	0	0	1	High	10	Unambiguous	GTFTSGLK		Q9Z2I9	0	2	0.4693	0	1	1	405.721	810.436	810.436
-156	11468	FALSE	F5	18.439	3275	3260	HCD	MS2	30.8516	247.5	01_SK_MLiver_IFNgPilot_HCD28%.raw	-156	1762	9	3275	1	3275	1	1	1	1	1	467.945	1401.82	467.945	3	3	112752	9.49408	25.1059	0	10.9182	1.95223	3	High	10	Unambiguous	QGVKKPFTEVIR		A0A2R8VHV7; Q8QZR5; A0A2R8VHW0	1	3	0.534	0	1	1	467.945	1401.82	1401.82
-156	11477	FALSE	F5	18.449	3277	3270	HCD	MS2	44.9503	39.428	01_SK_MLiver_IFNgPilot_HCD28%.raw	-156	1763	9	3277	1	3277	1	1	1	1	1	489.274	977.542	489.274	2	2	661720	0.46376	1.39868	0	0.45638	0	2	High	10	Unambiguous	RFEELGVK		Q9CPU0	1	2	0.4424	0	1	1	489.274	977.542	977.541
-156	11481	FALSE	F5	18.4534	3278	3270	HCD	MS2	34.7933	247.5	01_SK_MLiver_IFNgPilot_HCD28%.raw	-156	1764	9	3278	1	3278	1	1	1	1	1	438.255	875.502	438.255	2	2	475018	17.2094	52.173	0	15.5592	1.10552	3	High	10	Unambiguous	ILmAINGK	M3(Oxidation)	O55022	0	2	0.3521	0	1	1	438.255	875.502	875.502
-156	11491	FALSE	F5	18.4583	3279	3270	HCD	MS2	25.9611	247.5	01_SK_MLiver_IFNgPilot_HCD28%.raw	-156	1765	9	3279	1	3279	1	1	1	1	1	555.279	1109.55	555.279	2	2	187039	31.3071	66.2528	1.26866	44.5563	13.1506	4	High	10	Unambiguous	TASQLIDmSK	M8(Oxidation)	Q91XD4	0	2	0.6714	0	1	1	555.279	1109.55	1109.55
-156	11502	FALSE	F5	18.4674	3281	3270	HCD	MS2	41.5638	247.5	01_SK_MLiver_IFNgPilot_HCD28%.raw	-156	1767	9	3281	1	3281	1	2	1	1	1	632.567	1895.69	632.567	3	3	119072	41.3698	54.4365	1.26727	100	9.77529	4	High	10	Unambiguous	DSYVGDEAQSkR	K11(ADP-Ribosyl)	D3Z2K3; P63268; V9GXQ2; A0A1D5RM20; P60710; A0A494B9T3; G3UZ07; P62737; G3UYG0; P68134; D3YZY0; E9Q5F4; P68033; P63260; E9Q606	1	3	0.0877	0	1	1	632.567	1895.69	1895.68
-156	11503	FALSE	F5	18.4674	3281	3270	HCD	MS2	41.5638	247.5	01_SK_MLiver_IFNgPilot_HCD28%.raw	-156	1767	9	3281	1	3281	1	2	1	1	1	632.567	1895.69	632.567	3	3	119072	41.3698	54.4365	1.26727	100	9.77529	4	High	10	Unambiguous	DSYVGDEAQsKR	S10(ADP-Ribosyl)	D3Z2K3; P63268; V9GXQ2; A0A1D5RM20; P60710; A0A494B9T3; G3UZ07; P62737; G3UYG0; P68134; D3YZY0; E9Q5F4; P68033; P63260; E9Q606	1	3	0.0877	0	1	2	632.567	1895.69	1895.68
-156	11512	FALSE	F5	18.481	3284	3270	HCD	MS2	24.0961	247.5	01_SK_MLiver_IFNgPilot_HCD28%.raw	-156	1770	9	3284	1	3284	1	1	1	1	1	541.026	2161.08	541.026	4	4	51411.7	49.3519	91.5904	0	81.3439	24.4734	3	High	10	Unambiguous	mQASYRDHVKEVQQLQGK	M1(Oxidation)	A2AVJ7; Q99PL5	2	4	0.3886	0	1	1	541.026	2161.08	2161.08
-156	11521	FALSE	F5	18.4856	3285	3270	HCD	MS2	0	247.5	01_SK_MLiver_IFNgPilot_HCD28%.raw	-156	1771	9	3285	1	3285	1	2	1	1	1	763.33	2287.98	763.33	3	3	75814	40.6731	49.4731	3.76104	100	9.45834	4	High	10	Unambiguous	TQAYPDQkPGTSGLRK	K8(ADP-Ribosyl)	Q9D0F9	1	3	0.0087	0	1	1	763.33	2287.98	2287.97
-156	11522	FALSE	F5	18.4856	3285	3270	HCD	MS2	0	247.5	01_SK_MLiver_IFNgPilot_HCD28%.raw	-156	1771	9	3285	1	3285	1	2	1	1	1	763.33	2287.98	763.33	3	3	75814	40.6731	49.4731	3.76104	100	9.45834	4	High	10	Unambiguous	TQAYPdQKPGTSGLRK	D6(ADP-Ribosyl)	Q9D0F9	1	3	NA	0.0087	2	2	763.33	2287.98	2287.97
-156	1153	FALSE	F5	8.525	1238	1231	HCD	MS2	51.3384	205.053	01_SK_MLiver_IFNgPilot_HCD28%.raw	-156	188	9	1238	1	1238	1	1	1	1	1	415.229	1657.89	415.229	4	4	65155.2	1.67278	5.65821	0	1.0329	0	2	Medium	10	Unambiguous	FRHGFREGTTPKPK		Q9D823	2	4	0.3548	0	1	1	415.229	1657.89	1657.89
-156	11530	FALSE	F5	18.4955	3287	3276	HCD	MS2	5.37528	240.931	01_SK_MLiver_IFNgPilot_HCD28%.raw	-156	1772	9	3287	1	3287	1	1	1	1	1	483.251	965.494	483.251	2	2	318849	2.15037	6.75176	0	1.44701	0.40273	3	High	10	Unambiguous	AVEAFETAK		Q64442	0	2	0.6853	0	1	1	483.251	965.494	965.494
-156	11534	FALSE	F5	18.5	3288	3276	HCD	MS2	10.3682	247.5	01_SK_MLiver_IFNgPilot_HCD28%.raw	-156	1773	9	3288	1	3288	1	1	1	1	1	557.258	1669.76	557.258	3	3	102427	44.7906	100	0.98865	67.8822	10.2916	4	High	10	Unambiguous	VLAkLAEKEK	K4(ADP-Ribosyl)	A0A0N4SVE0; A0A0N4SWE9; A0A0U1RNP5; A0A0U1RNR3; A0A0U1RQB4; Q9DCW4	2	3	0.4098	0	1	1	557.258	1669.76	1669.76
-156	11548	FALSE	F5	18.5094	3290	3276	HCD	MS2	28.6653	247.5	01_SK_MLiver_IFNgPilot_HCD28%.raw	-156	1775	9	3290	1	3290	1	1	1	1	1	713.836	1426.66	713.836	2	2	31826.6	15.9878	23.7561	1.29138	29.9042	8.9997	4	High	10	Unambiguous	RFDDAVVQSDmK	M11(Oxidation)	D3Z5E2; P63017; Q504P4	1	2	0.5519	0	1	1	713.836	1426.66	1426.66
-156	11582	FALSE	F5	18.5321	3295	3276	HCD	MS2	0	247.5	01_SK_MLiver_IFNgPilot_HCD28%.raw	-156	1780	9	3295	1	3295	1	2	1	1	1	787.817	1574.63	787.817	2	2	33406.2	36.9345	36.1492	2.60304	100	8.98563	4	High	10	Unambiguous	KsLESINSR	S2(ADP-Ribosyl)	P62889	1	2	0.0286	0	1	1	787.817	1574.63	1574.62
-156	11583	FALSE	F5	18.5321	3295	3276	HCD	MS2	0	247.5	01_SK_MLiver_IFNgPilot_HCD28%.raw	-156	1780	9	3295	1	3295	1	2	1	1	1	787.817	1574.63	787.817	2	2	33406.2	36.9345	36.1492	2.60304	100	8.98563	4	High	10	Unambiguous	kSLESINSR	K1(ADP-Ribosyl)	P62889	1	2	NA	0.0286	2	2	787.817	1574.63	1574.62
-156	11601	FALSE	F5	18.5465	3298	3286	HCD	MS2	37.3876	247.5	01_SK_MLiver_IFNgPilot_HCD28%.raw	-156	1782	9	3298	1	3298	1	1	1	1	1	460.733	920.459	460.733	2	2	250321	2.4138	7.68229	0	1.11762	0.85528	3	High	10	Unambiguous	FDAQGNLR		Q9Z2V4	0	2	0.6861	0	1	1	460.733	920.459	920.458
-156	11609	FALSE	F5	18.5514	3299	3286	HCD	MS2	49.975	247.5	01_SK_MLiver_IFNgPilot_HCD28%.raw	-156	1783	9	3299	1	3299	1	1	1	1	1	409.482	1634.91	409.482	4	4	76288.9	2.26908	7.64408	0	1.43224	0	2	High	10	Unambiguous	GLVmVKPGSIQPHQK	M4(Oxidation)	Q8BFR5; Q8BFR5-2; A0A0U1RPC4	0	4	0.4839	0	1	1	409.482	1634.91	1634.9
-156	1162	FALSE	F5	8.5295	1239	1231	HCD	MS2	26.3729	247.5	01_SK_MLiver_IFNgPilot_HCD28%.raw	-156	189	9	1239	1	1239	1	1	1	1	1	496.247	991.487	496.247	2	2	63188.6	12.862	39.7762	0	11.6717	0	2	High	10	Unambiguous	GAAELmQQK	M6(Oxidation)	O35490	0	2	0.5288	0	1	1	496.247	991.487	991.488
-156	11649	FALSE	F5	18.584	3306	3296	HCD	MS2	43.9703	99.783	01_SK_MLiver_IFNgPilot_HCD28%.raw	-156	1789	9	3306	1	3306	1	1	1	1	1	404.2	1210.59	404.2	3	3	217020	0.28037	1.12149	0	0	0	1	High	10	Unambiguous	EFFNGKEPSR		P20029	1	3	0.6667	0	1	1	404.2	1210.59	1210.59
-156	11656	FALSE	F5	18.5885	3307	3296	HCD	MS2	17.5971	247.5	01_SK_MLiver_IFNgPilot_HCD28%.raw	-156	1790	9	3307	1	3307	1	3	1	1	1	690.308	2068.91	690.308	3	3	77670.5	49.3031	65.7537	1.96927	100	29.4892	4	Medium	10	Unambiguous	LQASVRGPSVKKEe	E14(ADP-Ribosyl)	Q61335	3	3	0.0233	0	1	1	690.308	2068.91	2068.91
-156	11657	FALSE	F5	18.5885	3307	3296	HCD	MS2	17.5971	247.5	01_SK_MLiver_IFNgPilot_HCD28%.raw	-156	1790	9	3307	1	3307	1	3	1	1	1	690.308	2068.91	690.308	3	3	77670.5	49.3031	65.7537	1.96927	100	29.4892	4	Medium	10	Unambiguous	LQASVRGPSVKkEE	K12(ADP-Ribosyl)	Q61335	3	3	NA	0.0233	2	2	690.308	2068.91	2068.91
-156	11658	FALSE	F5	18.5885	3307	3296	HCD	MS2	17.5971	247.5	01_SK_MLiver_IFNgPilot_HCD28%.raw	-156	1790	9	3307	1	3307	1	3	1	1	1	690.308	2068.91	690.308	3	3	77670.5	49.3031	65.7537	1.96927	100	29.4892	4	Medium	10	Unambiguous	LQASVRGPSVKKeE	E13(ADP-Ribosyl)	Q61335	3	3	NA	0.0465	3	3	690.308	2068.91	2068.91
-156	11664	FALSE	F5	18.5933	3308	3296	HCD	MS2	0	247.5	01_SK_MLiver_IFNgPilot_HCD28%.raw	-156	1791	9	3308	1	3308	1	2	1	1	1	642.597	1925.78	642.597	3	3	81147.1	41.6301	55.8056	1.14936	100	9.56548	4	High	10	Unambiguous	mKETAEAYLGKk	M1(Oxidation); K12(ADP-Ribosyl)	P20029	2	3	0.0294	0	1	1	642.597	1925.78	1925.78
-156	11665	FALSE	F5	18.5933	3308	3296	HCD	MS2	0	247.5	01_SK_MLiver_IFNgPilot_HCD28%.raw	-156	1791	9	3308	1	3308	1	2	1	1	1	642.597	1925.78	642.597	3	3	81147.1	41.6301	55.8056	1.14936	100	9.56548	4	High	10	Unambiguous	mKETAEAYLGkK	M1(Oxidation); K11(ADP-Ribosyl)	P20029	2	3	NA	0.0294	2	2	642.597	1925.78	1925.78
-156	11672	FALSE	F5	18.5978	3309	3296	HCD	MS2	49.5312	247.5	01_SK_MLiver_IFNgPilot_HCD28%.raw	-156	1792	9	3309	1	3309	1	1	1	1	1	516.93	1548.78	516.93	3	3	86195.5	34.4898	71.9838	1.13079	40.9685	23.8761	4	High	10	Unambiguous	SNAQRQEIAQEFK		A0A0G2JGQ0; P48036	1	3	0.7642	0	1	1	516.93	1548.78	1548.78
-156	11677	FALSE	F5	18.6024	3310	3296	HCD	MS2	60.4565	247.5	01_SK_MLiver_IFNgPilot_HCD28%.raw	-156	1793	9	3310	1	3310	1	1	1	1	1	514.313	1027.62	514.313	2	2	54798.3	42.2437	100	2.23745	59.4788	7.25872	4	High	10	Unambiguous	IVYLYTKK		A0A0G2JGY8; Q9D1R9; A0A0G2JEY6	1	2	0.3141	0	1	1	514.313	1027.62	1027.62
-156	11712	FALSE	F5	18.6305	3316	3305	HCD	MS2	39.0206	33.93	01_SK_MLiver_IFNgPilot_HCD28%.raw	-156	1798	9	3316	1	3316	1	1	1	1	1	476.226	1426.66	476.226	3	3	786529	1.55487	3.91655	0	2.30294	0	2	High	10	Unambiguous	RFDDAVVQSDmK	M11(Oxidation)	D3Z5E2; P63017; Q504P4	1	3	0.5886	0	1	1	476.226	1426.66	1426.66
-156	11726	FALSE	F5	18.6398	3318	3305	HCD	MS2	18.5563	247.5	01_SK_MLiver_IFNgPilot_HCD28%.raw	-156	1800	9	3318	1	3318	1	1	1	1	1	465.258	1393.76	465.258	3	3	113255	7.32744	18.1387	0.61382	8.65586	1.90141	4	High	10	Unambiguous	HQILPKDQWTK		Q9CQB4; Q9D855	1	3	0.5681	0	1	1	465.258	1393.76	1393.76
-156	11748	FALSE	F5	18.6579	3322	3305	HCD	MS2	24.0138	247.5	01_SK_MLiver_IFNgPilot_HCD28%.raw	-156	1804	9	3322	1	3322	1	1	1	1	1	601.949	1803.83	601.949	3	3	87492.5	62.9972	92.4601	1.74322	100	57.7855	4	High	10	Unambiguous	LkKNIHPWVK	K2(ADP-Ribosyl)	Q8C196	2	3	0.1615	0	1	1	601.949	1803.83	1803.83
-156	11757	FALSE	F5	18.6679	3324	3315	HCD	MS2	15.9688	85.534	01_SK_MLiver_IFNgPilot_HCD28%.raw	-156	1805	9	3324	1	3324	1	1	1	1	1	458.243	915.478	458.243	2	2	337231	3.62162	12.6121	0	1.87436	0	2	High	10	Unambiguous	IDGASPLDK		P00329	0	2	0.7154	0	1	1	458.243	915.478	915.478
-156	11762	FALSE	F5	18.6723	3325	3315	HCD	MS2	56.6982	247.5	01_SK_MLiver_IFNgPilot_HCD28%.raw	-156	1806	9	3325	1	3325	1	1	1	1	1	404.215	1210.63	404.215	3	3	265344	0.16542	0.66168	0	0	0	1	High	10	Unambiguous	YLGGTDDLTKK		Q8VCT4	1	3	0.4322	0	1	1	404.215	1210.63	1210.63
-156	1178	FALSE	F5	8.549	1243	1237	HCD	MS2	17.3628	246	01_SK_MLiver_IFNgPilot_HCD28%.raw	-156	192	9	1243	1	1243	1	1	1	1	1	533.211	1597.62	533.211	3	3	46268	52.4291	100	1.92195	96.7961	10.9984	4	High	10	Unambiguous	kHGVYNPNK	K1(ADP-Ribosyl)	A0A0G2JGY4; A0A0G2JF23; P08249	1	3	0.125	0	1	1	533.211	1597.62	1597.62
-156	11789	FALSE	F5	18.6863	3328	3315	HCD	MS2	43.8425	247.5	01_SK_MLiver_IFNgPilot_HCD28%.raw	-156	1809	9	3328	1	3328	1	1	1	1	1	527.756	1054.51	527.756	2	2	103609	41.9577	100	0	56.901	10.9297	3	High	10	Unambiguous	SSDEAYAIAK		Q9Z2I9	0	2	0.5631	0	1	1	527.756	1054.51	1054.51
-156	11796	FALSE	F5	18.6909	3329	3315	HCD	MS2	18.6496	247.5	01_SK_MLiver_IFNgPilot_HCD28%.raw	-156	1810	9	3329	1	3329	1	1	1	1	1	615.61	1844.81	615.61	3	3	64690.4	46.801	95.5955	4.25716	58.6566	28.695	4	High	10	Unambiguous	LAEQAERYDDmAAAmK	M11(Oxidation); M15(Oxidation)	Q9CQV8-2; P61982; Q9CQV8; A2A5N1	1	3	0.0776	0	1	1	615.61	1844.81	1844.82
-156	11806	FALSE	F5	18.6954	3330	3315	HCD	MS2	37.7677	247.5	01_SK_MLiver_IFNgPilot_HCD28%.raw	-156	1811	9	3330	1	3330	1	1	1	1	1	493.928	1479.77	493.928	3	3	68963.2	41.0195	100	0	52.0478	12.0302	3	High	10	Unambiguous	VEITYTPKDGTQK		O88844; A0A087WPT4; A0A087WRS9	1	3	0.3974	0	1	1	493.928	1479.77	1479.77
-156	11824	FALSE	F5	18.7045	3332	3315	HCD	MS2	59.2666	247.5	01_SK_MLiver_IFNgPilot_HCD28%.raw	-156	1813	9	3332	1	3332	1	1	1	1	1	605.819	1210.63	605.819	2	2	56574.4	28.7302	55.2265	1.54523	43.2366	14.9126	4	High	10	Unambiguous	YLGGTDDLTKK		Q8VCT4	1	2	0.5046	0	1	1	605.819	1210.63	1210.63
-156	1183	FALSE	F5	8.5535	1244	1237	HCD	MS2	60.6739	247.5	01_SK_MLiver_IFNgPilot_HCD28%.raw	-156	193	9	1244	1	1244	1	1	1	1	1	459.539	1376.6	459.539	3	3	27263.8	38.7727	100	0	49.6937	5.39701	3	Medium	10	Unambiguous	GkVIYKK	K2(ADP-Ribosyl)	Q9DBA8	2	3	0.0889	0	1	1	459.539	1376.6	1376.6
-156	11840	FALSE	F5	18.7188	3335	3323	HCD	MS2	41.1541	247.5	01_SK_MLiver_IFNgPilot_HCD28%.raw	-156	1815	9	3335	1	3335	1	1	1	1	1	435.724	870.44	435.724	2	2	126319	5.92146	20.3974	0	3.28839	0	2	High	10	Unambiguous	AmLSTGFK	M2(Oxidation)	B2RQC6-2; E9QAI5; B2RQC6; G3UWN2; Q8C196	0	2	0.392	0	1	1	435.724	870.44	870.439
-156	11848	FALSE	F5	18.7237	3336	3323	HCD	MS2	6.19901	247.5	01_SK_MLiver_IFNgPilot_HCD28%.raw	-156	1816	9	3336	1	3336	1	1	1	1	1	546.603	1637.8	546.603	3	3	86894.4	19.3852	46.018	0	22.5875	8.93525	3	High	10	Unambiguous	AVINEPSYKENAmR	M13(Oxidation)	Q8BWQ1	1	3	0.5166	0	1	1	546.603	1637.8	1637.8
-156	11850	FALSE	F5	18.7282	3337	3323	HCD	MS2	28.7461	247.5	01_SK_MLiver_IFNgPilot_HCD28%.raw	-156	1817	9	3337	1	3337	1	1	1	1	1	406.223	1621.87	406.223	4	4	119070	0.73235	2.92939	0	0	0	1	High	10	Unambiguous	KWKEDVELYRQK		Q00623	3	4	0.4191	0	1	1	406.223	1621.87	1621.87
-156	11892	FALSE	F5	18.7657	3345	3333	HCD	MS2	19.0711	247.5	01_SK_MLiver_IFNgPilot_HCD28%.raw	-156	1824	9	3345	1	3345	1	1	1	1	1	568.788	1136.57	568.788	2	2	157658	4.37771	9.42736	0.23648	6.07627	1.77075	4	High	10	Unambiguous	FIGGSGQVSER		Q8BW75	0	2	0.6799	0	1	1	568.788	1136.57	1136.57
-156	11897	FALSE	F5	18.7703	3346	3333	HCD	MS2	23.8187	247.5	01_SK_MLiver_IFNgPilot_HCD28%.raw	-156	1825	9	3346	1	3346	1	1	1	1	1	616.336	1231.66	616.336	2	2	204870	7.3385	15.1309	0.52694	9.23187	4.46427	4	High	10	Unambiguous	QAASSLQQASLK		P38647	0	2	0.7465	0	1	1	616.336	1231.66	1231.66
-156	119	FALSE	F5	1.0216	150	140	HCD	MS2	0	246	01_SK_MLiver_IFNgPilot_HCD28%.raw	-156	26	9	150	1	150	1	1	1	1	1	530.872	1590.6	530.872	3	3	74271	44.7012	71.376	0	100	7.42887	3	High	10	Unambiguous	kmGDKVEAR	K1(ADP-Ribosyl); M2(Oxidation)	G5E8R3; Q05920; E9QPD7	2	3	0.25	0	1	1	530.872	1590.6	1590.6
-156	11904	FALSE	F5	18.7748	3347	3333	HCD	MS2	63.8655	247.5	01_SK_MLiver_IFNgPilot_HCD28%.raw	-156	1826	9	3347	1	3347	1	1	1	1	1	449.209	897.41	449.209	2	2	148688	4.16853	13.7444	0	2.92976	0	2	High	10	Unambiguous	YSAGWDAK		Q9R092; Q8CGV4; G5E8H9; E9Q9P8; Q8K3M1; O88451; O54909; Q8K5C8	0	2	0.6702	0	1	1	449.209	897.41	897.41
-156	11918	FALSE	F5	18.7885	3350	3333	HCD	MS2	16.372	247.5	01_SK_MLiver_IFNgPilot_HCD28%.raw	-156	1829	9	3350	1	3350	1	1	1	1	1	510.246	2037.96	510.246	4	4	63786.9	19.0923	39.8907	0	30.6177	5.86094	3	High	10	Unambiguous	QmNQRFDHEmFGLKPK	M2(Oxidation); M10(Oxidation)	P97872	1	4	0.5775	0	1	1	510.246	2037.96	2037.96
-156	1192	FALSE	F5	8.5637	1246	1242	HCD	MS2	32.4762	333.612	01_SK_MLiver_IFNgPilot_HCD28%.raw	-156	194	9	1246	1	1246	1	1	1	1	1	614.284	1840.84	614.284	3	3	30722.1	45.2519	66.8935	2.60013	100	11.5139	4	High	10	Unambiguous	VLkAQAQSQKAK	K3(ADP-Ribosyl)	Q9D1R9	2	3	0.6471	0	1	1	614.284	1840.84	1840.84
-156	11926	FALSE	F5	18.7931	3351	3333	HCD	MS2	14.1876	247.5	01_SK_MLiver_IFNgPilot_HCD28%.raw	-156	1830	9	3351	1	3351	1	1	1	1	1	639.838	1278.67	639.838	2	2	61734.3	59.1795	100	2.50046	93.4942	40.7232	4	High	10	Unambiguous	ILEYQTQQQK		Q9QXD1	0	2	0.4208	0	1	1	639.838	1278.67	1278.67
-156	11943	FALSE	F5	18.8074	3354	3342	HCD	MS2	28.753	247.5	01_SK_MLiver_IFNgPilot_HCD28%.raw	-156	1832	9	3354	1	3354	1	1	1	1	1	524.267	1047.53	524.267	2	2	206624	9.04464	18.5465	0	14.251	3.381	3	High	10	Unambiguous	KAYAEFYR		Q9CPQ1	1	2	0.6166	0	1	1	524.267	1047.53	1047.53
-156	1195	FALSE	F5	8.5754	1248	1245	HCD	MS2	48.4716	111.223	01_SK_MLiver_IFNgPilot_HCD28%.raw	-156	195	9	1248	1	1248	1	1	1	1	1	489.579	1466.72	489.579	3	3	147555	5.45333	14.5335	0	5.6098	1.67004	3	High	10	Unambiguous	TATPQQAQEVHEK		H7BXC3; P17751	0	3	0.5938	0	1	1	489.579	1466.72	1466.72
-156	11952	FALSE	F5	18.8122	3355	3342	HCD	MS2	42.2659	247.5	01_SK_MLiver_IFNgPilot_HCD28%.raw	-156	1833	9	3355	1	3355	1	1	1	1	1	422.223	1264.65	422.223	3	3	221260	6.10855	18.0776	0	5.85683	0.4998	3	High	10	Unambiguous	ISSDLDGHPVPK		A0A286YE28; P40142	0	3	0.7139	0	1	1	422.223	1264.65	1264.65
-156	11973	FALSE	F5	18.8258	3358	3342	HCD	MS2	21.3309	247.5	01_SK_MLiver_IFNgPilot_HCD28%.raw	-156	1836	9	3358	1	3358	1	1	1	1	1	558.812	1116.62	558.812	2	2	105052	3.63751	7.03901	0.09659	5.69906	1.7154	4	High	10	Unambiguous	VATRWDIQK		O35490; Q91WS4	1	2	0.4086	0	1	1	558.812	1116.62	1116.62
-156	11982	FALSE	F5	18.8303	3359	3342	HCD	MS2	29.6847	247.5	01_SK_MLiver_IFNgPilot_HCD28%.raw	-156	1837	9	3359	1	3359	1	1	1	1	1	596.58	1787.72	596.58	3	3	66636.6	45.8611	68.4518	1.30299	100	13.6897	4	High	10	Unambiguous	AVkSAEAAAEATK	K3(ADP-Ribosyl)	Q8VC30	1	3	0.2095	0	1	1	596.58	1787.72	1787.72
-156	11988	FALSE	F5	18.8349	3360	3342	HCD	MS2	28.9264	247.5	01_SK_MLiver_IFNgPilot_HCD28%.raw	-156	1838	9	3360	1	3360	1	1	1	1	1	637.72	1274.43	637.72	2	2	54761.3	52.2004	83.2502	1.58287	100	23.9686	4	High	10	Unambiguous	dIDTAAK	D1(ADP-Ribosyl)	Q9CR84; P56383; P56384; A0A087WQS5	0	2	0.1061	0	1	1	637.72	1274.43	1274.43
-156	12006	FALSE	F5	18.8493	3363	3352	HCD	MS2	38.9899	247.5	01_SK_MLiver_IFNgPilot_HCD28%.raw	-156	1840	9	3363	1	3363	1	1	1	1	1	564.325	1127.64	564.325	2	2	182916	9.90334	19.7353	0.16941	10.1766	9.53209	4	High	10	Unambiguous	VIRLDPETGK		Q64374	1	2	0.6234	0	1	1	564.325	1127.64	1127.64
-156	12008	FALSE	F5	18.8541	3364	3352	HCD	MS2	0	247.5	01_SK_MLiver_IFNgPilot_HCD28%.raw	-156	1841	9	3364	1	3364	1	1	1	1	1	894.367	1787.73	894.367	2	2	68810.6	34.6126	30.8193	3.018	100	4.61299	4	High	10	Unambiguous	AVkSAEAAAEATK	K3(ADP-Ribosyl)	Q8VC30	1	2	0.25	0	1	1	894.367	1787.73	1787.72
-156	1201	FALSE	F5	8.5799	1249	1245	HCD	MS2	33.7469	247.5	01_SK_MLiver_IFNgPilot_HCD28%.raw	-156	196	9	1249	1	1249	1	1	1	1	1	536.926	1608.76	536.926	3	3	68213.4	12.5239	28.342	0	15.1243	6.62943	3	High	10	Unambiguous	KGTmmIGYQPHGTR	M4(Oxidation); M5(Oxidation)	A0A2R8VHN7; A0A2R8VHX0; Q9DBE0	1	3	0.7922	0	1	1	536.926	1608.76	1608.76
-156	12016	FALSE	F5	18.8632	3366	3352	HCD	MS2	14.752	247.5	01_SK_MLiver_IFNgPilot_HCD28%.raw	-156	1843	9	3366	1	3366	1	1	1	1	1	674.752	1348.5	674.752	2	2	55867.4	46.0832	64.7895	3.997	100	15.5461	4	Medium	10	Selected	VkFEER	K2(ADP-Ribosyl)	P61358; A2A4Q0	1	2	NA	0.0345	2	2	674.752	1348.5	1348.5
-156	12056	FALSE	F5	18.896	3373	3361	HCD	MS2	40.8723	247.5	01_SK_MLiver_IFNgPilot_HCD28%.raw	-156	1849	9	3373	1	3373	1	1	1	1	1	521.557	1562.66	521.557	3	3	188839	39.8326	81.3545	0.63916	67.2958	10.0409	4	High	10	Unambiguous	kNIHPWVK	K1(ADP-Ribosyl)	Q8C196	1	3	0.4037	0	1	1	521.557	1562.66	1562.66
-156	12083	FALSE	F5	18.9187	3378	3361	HCD	MS2	16.2213	247.5	01_SK_MLiver_IFNgPilot_HCD28%.raw	-156	1854	9	3378	1	3378	1	1	1	1	1	649.668	1946.99	649.668	3	3	53164.2	46.4118	67.478	1.63597	100	16.5332	4	Medium	10	Unambiguous	GKLPKQPVIVkAK	K11(ADP-Ribosyl)	P14115	3	3	0.0735	0	1	1	649.668	1946.99	1946.99
-156	12100	FALSE	F5	18.9331	3381	3370	HCD	MS2	5.18746	247.5	01_SK_MLiver_IFNgPilot_HCD28%.raw	-156	1856	9	3381	1	3381	1	4	1	1	1	584.515	2335.04	584.515	4	4	99210	48.0103	100	1.84514	69.8424	20.3534	4	High	10	Unambiguous	YQAVTATLEEKRkEK	K13(ADP-Ribosyl)	A0A1B0GSF0; A0A1B0GQW6; A0A1B0GS68; A0A1B0GTA1; P19253	3	4	0.0367	0	1	1	584.515	2335.04	2335.04
-156	12101	FALSE	F5	18.9331	3381	3370	HCD	MS2	5.18746	247.5	01_SK_MLiver_IFNgPilot_HCD28%.raw	-156	1856	9	3381	1	3381	1	4	1	1	1	584.515	2335.04	584.515	4	4	99210	48.0103	100	1.84514	69.8424	20.3534	4	High	10	Unambiguous	YQAVTATLEEKRKeK	E14(ADP-Ribosyl)	A0A1B0GSF0; A0A1B0GQW6; A0A1B0GS68; A0A1B0GTA1; P19253	3	4	0.0367	0	1	2	584.515	2335.04	2335.04
-156	12102	FALSE	F5	18.9331	3381	3370	HCD	MS2	5.18746	247.5	01_SK_MLiver_IFNgPilot_HCD28%.raw	-156	1856	9	3381	1	3381	1	4	1	1	1	584.515	2335.04	584.515	4	4	99210	48.0103	100	1.84514	69.8424	20.3534	4	High	10	Unambiguous	YQAVTATLEEKrKEK	R12(ADP-Ribosyl)	A0A1B0GSF0; A0A1B0GQW6; A0A1B0GS68; A0A1B0GTA1; P19253	3	4	NA	0.0367	3	3	584.515	2335.04	2335.04
-156	12103	FALSE	F5	18.9331	3381	3370	HCD	MS2	5.18746	247.5	01_SK_MLiver_IFNgPilot_HCD28%.raw	-156	1856	9	3381	1	3381	1	4	1	1	1	584.515	2335.04	584.515	4	4	99210	48.0103	100	1.84514	69.8424	20.3534	4	High	10	Unambiguous	YQAVTATLEEKRKEk	K15(ADP-Ribosyl)	A0A1B0GSF0; A0A1B0GQW6; A0A1B0GS68; A0A1B0GTA1; P19253	3	4	NA	0.0367	3	4	584.515	2335.04	2335.04
-156	12109	FALSE	F5	18.9379	3382	3370	HCD	MS2	13.687	247.5	01_SK_MLiver_IFNgPilot_HCD28%.raw	-156	1857	9	3382	1	3382	1	1	1	1	1	687.314	2059.93	687.314	3	3	55935.9	42.6305	54.8327	2.9918	100	12.6975	4	High	10	Unambiguous	kLRPLYNHPAGPR	K1(ADP-Ribosyl)	Q9D023	1	3	0.2281	0	1	1	687.314	2059.93	2059.93
-156	12117	FALSE	F5	18.9425	3383	3370	HCD	MS2	11.6182	247.5	01_SK_MLiver_IFNgPilot_HCD28%.raw	-156	1858	9	3383	1	3383	1	1	1	1	1	542.828	1084.65	542.828	2	2	94400.7	15.026	40.7586	0	14.7257	4.61978	3	High	10	Unambiguous	NVLINKDIR		P14211	1	2	0.4916	0	1	1	542.828	1084.65	1084.65
-156	12123	FALSE	F5	18.947	3384	3370	HCD	MS2	23.4329	247.5	01_SK_MLiver_IFNgPilot_HCD28%.raw	-156	1859	9	3384	1	3384	1	1	1	1	1	618.051	2469.18	618.051	4	4	38566.8	48.8654	69.6672	2.14864	100	23.6457	4	High	10	Unambiguous	KLPSQSEmmAEINKAREEmAK	M8(Oxidation); M9(Oxidation); M19(Oxidation)	P97872	3	4	0.6244	0	1	1	618.051	2469.18	2469.18
-156	12149	FALSE	F5	18.975	3390	3379	HCD	MS2	17.4311	247.5	01_SK_MLiver_IFNgPilot_HCD28%.raw	-156	1864	9	3390	1	3390	1	2	1	1	1	567.014	2265.03	567.014	4	4	141644	40.6493	79.3611	1.07841	70.9973	11.1601	4	High	10	Unambiguous	GKDIKGVSEIVHEGKk	K16(ADP-Ribosyl)	P12710	3	4	0.0448	0	1	1	567.014	2265.03	2265.03
-156	12150	FALSE	F5	18.975	3390	3379	HCD	MS2	17.4311	247.5	01_SK_MLiver_IFNgPilot_HCD28%.raw	-156	1864	9	3390	1	3390	1	2	1	1	1	567.014	2265.03	567.014	4	4	141644	40.6493	79.3611	1.07841	70.9973	11.1601	4	High	10	Unambiguous	GKDIKGVSEIVHEGkK	K15(ADP-Ribosyl)	P12710	3	4	NA	0.0448	2	2	567.014	2265.03	2265.03
-156	12158	FALSE	F5	18.9844	3392	3379	HCD	MS2	49.0479	247.5	01_SK_MLiver_IFNgPilot_HCD28%.raw	-156	1866	9	3392	1	3392	1	1	1	1	1	474.748	948.489	474.748	2	2	83407.4	9.7162	25.8658	0	11.7444	1.25458	3	High	10	Unambiguous	FNENAVVR		O08573-2; G3X9T7; O08573; O08573-3; B1AQR8	0	2	0.6746	0	1	1	474.748	948.489	948.49
-156	12164	FALSE	F5	18.9889	3393	3379	HCD	MS2	23.4099	247.5	01_SK_MLiver_IFNgPilot_HCD28%.raw	-156	1867	9	3393	1	3393	1	1	1	1	1	547.271	1093.54	547.271	2	2	127135	11.2179	23.9379	0.54639	16.3301	4.05721	4	High	10	Unambiguous	ImGPNYTPGK	M2(Oxidation)	P58252	0	2	0.5696	0	1	1	547.271	1093.54	1093.53
-156	1217	FALSE	F5	8.5992	1253	1247	HCD	MS2	35.4539	247.5	01_SK_MLiver_IFNgPilot_HCD28%.raw	-156	199	9	1253	1	1253	1	1	1	1	1	508.797	1016.59	508.797	2	2	41126.4	6.81107	18.1291	0	6.24028	2.87491	3	High	10	Unambiguous	KGLNSVATAR		F6YTS6; E9PWK1; Q9D379	1	2	0.288	0	1	1	508.797	1016.59	1016.58
-156	12173	FALSE	F5	18.9935	3394	3379	HCD	MS2	25.7948	247.5	01_SK_MLiver_IFNgPilot_HCD28%.raw	-156	1868	9	3394	1	3394	1	1	1	1	1	514.792	2056.15	514.792	4	4	48726.1	34.8955	76.9912	0	51.6505	10.9402	3	Medium	10	Unambiguous	LKPKPIDVQVITHHmQR	M15(Oxidation)	Q99JY9	0	4	0.3861	0	1	1	514.792	2056.15	2056.15
-156	12182	FALSE	F5	18.998	3395	3379	HCD	MS2	0	247.5	01_SK_MLiver_IFNgPilot_HCD28%.raw	-156	1869	9	3395	1	3395	1	1	1	1	1	804.317	1607.63	804.317	2	2	44671.6	40.7287	46.813	5.24971	100	10.852	4	Medium	10	Unambiguous	SImkPmSLK	M3(Oxidation); K4(ADP-Ribosyl); M6(Oxidation)	Q78JT3	0	2	0.1707	0	1	1	804.317	1607.63	1607.62
-156	12192	FALSE	F5	19.0025	3396	3379	HCD	MS2	62.6718	247.5	01_SK_MLiver_IFNgPilot_HCD28%.raw	-156	1870	9	3396	1	3396	1	1	1	1	1	531.639	1592.9	531.639	3	3	43612.4	50.0199	100	1.66146	80.0421	18.376	4	High	10	Unambiguous	SIDLKDKYKNIGAK		D3Z2F2; D3Z7J9; P63038	3	3	0.3787	0	1	1	531.639	1592.9	1592.9
-156	12198	FALSE	F5	19.0071	3397	3379	HCD	MS2	0	247.5	01_SK_MLiver_IFNgPilot_HCD28%.raw	-156	1871	9	3397	1	3397	1	1	1	1	1	781.832	1562.66	781.832	2	2	41679.6	39.7935	46.9652	4.12129	100	8.08735	4	Medium	10	Unambiguous	kNIHPWVK	K1(ADP-Ribosyl)	Q8C196	1	2	0.1429	0	1	1	781.832	1562.66	1562.66
-156	12215	FALSE	F5	19.0213	3400	3388	HCD	MS2	12.6643	247.5	01_SK_MLiver_IFNgPilot_HCD28%.raw	-156	1873	9	3400	1	3400	1	2	1	1	1	597.922	1791.75	597.922	3	3	74530.2	51.6854	88.2516	3.54786	100	14.9422	4	High	10	Unambiguous	HLTDAYFKkK	K9(ADP-Ribosyl)	P47911	2	3	0.0495	0	1	1	597.922	1791.75	1791.75
-156	12216	FALSE	F5	19.0213	3400	3388	HCD	MS2	12.6643	247.5	01_SK_MLiver_IFNgPilot_HCD28%.raw	-156	1873	9	3400	1	3400	1	2	1	1	1	597.922	1791.75	597.922	3	3	74530.2	51.6854	88.2516	3.54786	100	14.9422	4	High	10	Unambiguous	HLTDAYFKKk	K10(ADP-Ribosyl)	P47911	2	3	NA	0.0495	2	2	597.922	1791.75	1791.75
-156	12246	FALSE	F5	19.0443	3405	3388	HCD	MS2	0	247.5	01_SK_MLiver_IFNgPilot_HCD28%.raw	-156	1878	9	3405	1	3405	1	1	1	1	1	789.898	1578.79	789.898	2	2	44806.1	22.6914	33.5782	5.88891	38.8245	12.4741	4	High	10	Unambiguous	ALAAAGYDVEKNNSR		P43274; I7HFT9; P15864; Q07133; P43277	1	2	0.7606	0	1	1	789.898	1578.79	1578.79
-156	12253	FALSE	F5	19.054	3407	3398	HCD	MS2	18.4839	56.152	01_SK_MLiver_IFNgPilot_HCD28%.raw	-156	1879	9	3407	1	3407	1	1	1	1	1	417.776	834.545	417.776	2	2	647365	0.2757	1.10279	0	0	0	1	High	10	Unambiguous	KILGYIK		P47738; A0A0G2JF60; A0A0G2JEU1	1	2	0.3942	0	1	1	417.776	834.545	834.545
-156	1226	FALSE	F5	8.6094	1255	1251	HCD	MS2	63.1176	246	01_SK_MLiver_IFNgPilot_HCD28%.raw	-156	200	9	1255	1	1255	1	1	1	1	1	511.544	1532.62	511.544	3	3	33823.1	42.4058	100	0	63.9103	5.71291	3	High	10	Unambiguous	KkFTENPK	K2(ADP-Ribosyl)	Q61425	2	3	0.1184	0	1	1	511.544	1532.62	1532.62
-156	12260	FALSE	F5	19.0585	3408	3398	HCD	MS2	22.1246	247.5	01_SK_MLiver_IFNgPilot_HCD28%.raw	-156	1880	9	3408	1	3408	1	1	1	1	1	527.605	1580.8	527.605	3	3	584867	5.83563	11.2171	0.16632	10.5174	1.44167	4	High	10	Unambiguous	mQKEITALAPSTmK	M1(Oxidation); M13(Oxidation)	P63268; E9Q1F2; P60710; F8WGM8; P62737; P68134; B1ATY1; P68033; P63260	1	3	0.6905	0	1	1	527.605	1580.8	1580.8
-156	12266	FALSE	F5	19.0633	3409	3398	HCD	MS2	16.2836	247.5	01_SK_MLiver_IFNgPilot_HCD28%.raw	-156	1881	9	3409	1	3409	1	1	1	1	1	546.309	1091.61	546.309	2	2	340203	2.94498	7.01033	0.10715	3.22858	1.43386	4	High	10	Unambiguous	KVINDFVEK		P07758; P22599; Q00898; A0A0R4J0X5; A0A0A0MQA3; Q00896; Q00897	1	2	0.5927	0	1	1	546.309	1091.61	1091.61
-156	12273	FALSE	F5	19.0679	3410	3398	HCD	MS2	7.29459	247.5	01_SK_MLiver_IFNgPilot_HCD28%.raw	-156	1882	9	3410	1	3410	1	1	1	1	1	491.746	982.484	491.746	2	2	309297	14.882	43.1732	1.60538	11.9859	2.76363	4	High	10	Unambiguous	SGTSEFLNK		P08113	0	2	0.5979	0	1	1	491.746	982.484	982.484
-156	12310	FALSE	F5	19.1003	3417	3406	HCD	MS2	19.1253	75.016	01_SK_MLiver_IFNgPilot_HCD28%.raw	-156	1888	9	3417	1	3417	1	1	1	1	1	432.219	863.43	432.219	2	2	302578	7.10893	24.1893	0	4.24644	0	2	High	10	Unambiguous	IYNYYK		Q93092; A0A1B0GR11	0	2	0.3941	0	1	1	432.219	863.43	863.43
-156	12317	FALSE	F5	19.1048	3418	3406	HCD	MS2	45.8736	247.5	01_SK_MLiver_IFNgPilot_HCD28%.raw	-156	1889	9	3418	1	3418	1	1	1	1	1	482.285	963.562	482.285	2	2	123916	18.7712	55.874	0	14.434	4.77697	3	High	10	Unambiguous	EAVTFLRK		Q9D2G2-2; Q9D2G2	1	2	0.4069	0	1	1	482.285	963.562	963.562
-156	12340	FALSE	F5	19.1187	3421	3406	HCD	MS2	35.3495	247.5	01_SK_MLiver_IFNgPilot_HCD28%.raw	-156	1892	9	3421	1	3421	1	1	1	1	1	536.547	1607.63	536.547	3	3	69365.5	49.3739	100	1.16408	79.1393	17.1923	4	High	10	Unambiguous	SImkPmSLK	M3(Oxidation); K4(ADP-Ribosyl); M6(Oxidation)	Q78JT3	0	3	0.1728	0	1	1	536.547	1607.63	1607.62
-156	1235	FALSE	F5	8.614	1256	1251	HCD	MS2	0	247.5	01_SK_MLiver_IFNgPilot_HCD28%.raw	-156	201	9	1256	1	1256	1	1	1	1	1	675.626	2024.86	675.626	3	3	22561	42.8993	57.8927	4.0994	100	9.60506	4	High	10	Unambiguous	NNTVTPGGkPNKTR	K9(ADP-Ribosyl)	O55142	1	3	0.1077	0	1	1	675.626	2024.86	2024.86
-156	12357	FALSE	F5	19.1331	3424	3416	HCD	MS2	23.4227	29.501	01_SK_MLiver_IFNgPilot_HCD28%.raw	-156	1894	9	3424	1	3424	1	1	1	1	1	510.783	1020.56	510.783	2	2	1.57146e+06	0.44696	0.99716	0	0.79069	0	2	High	10	Unambiguous	RFQLVDSR		P52196	1	2	0.2366	0	1	1	510.783	1020.56	1020.56
-156	12366	FALSE	F5	19.1376	3425	3416	HCD	MS2	49.7859	247.5	01_SK_MLiver_IFNgPilot_HCD28%.raw	-156	1895	9	3425	1	3425	1	1	1	1	1	474.749	948.49	474.749	2	2	325295	19.0565	59.1943	0	14.5004	2.53115	3	High	10	Unambiguous	FNENAVVR		O08573-2; G3X9T7; O08573; O08573-3; B1AQR8	0	2	0.5302	0	1	1	474.749	948.49	948.49
-156	12372	FALSE	F5	19.1424	3426	3416	HCD	MS2	4.06685	247.5	01_SK_MLiver_IFNgPilot_HCD28%.raw	-156	1896	9	3426	1	3426	1	1	1	1	1	534.61	1601.82	534.61	3	3	219994	2.75166	6.25963	0.18086	3.61662	0.94954	4	High	10	Unambiguous	SHGQDYLVGNRLSR		A0A087WQI6; P30115	1	3	0.5602	0	1	1	534.61	1601.82	1601.81
-156	12377	FALSE	F5	19.1469	3427	3416	HCD	MS2	34.2741	247.5	01_SK_MLiver_IFNgPilot_HCD28%.raw	-156	1897	9	3427	1	3427	1	1	1	1	1	760.795	1520.58	760.795	2	2	92061.2	46.5832	61.0389	2.7852	100	22.5087	4	Medium	10	Unambiguous	GLkSGENFK	K3(ADP-Ribosyl)	Q99LC5	1	2	0.4444	0	1	1	760.795	1520.58	1520.58
-156	12382	FALSE	F5	19.1515	3428	3416	HCD	MS2	37.565	247.5	01_SK_MLiver_IFNgPilot_HCD28%.raw	-156	1898	9	3428	1	3428	1	1	1	1	1	514.564	1541.68	514.564	3	3	110061	26.6754	55.8515	0.86005	43.8393	6.15061	4	High	10	Unambiguous	mVNDAEKFAEEDK	M1(Oxidation)	P20029	1	3	0.7644	0	1	1	514.564	1541.68	1541.68
-156	12388	FALSE	F5	19.156	3429	3416	HCD	MS2	0	247.5	01_SK_MLiver_IFNgPilot_HCD28%.raw	-156	1899	9	3429	1	3429	1	1	1	1	1	772.313	1543.62	772.313	2	2	79840.4	38.1294	41.1054	3.11697	100	8.29529	4	High	10	Unambiguous	LkAEGSEIR	K2(ADP-Ribosyl)	P09103	1	2	0.3833	0	1	1	772.313	1543.62	1543.62
-156	12398	FALSE	F5	19.1605	3430	3416	HCD	MS2	16.1434	247.5	01_SK_MLiver_IFNgPilot_HCD28%.raw	-156	1900	9	3430	1	3430	1	2	1	1	1	550.478	2198.89	550.478	4	4	68725.1	42.758	100	0	56.5725	14.4593	3	High	10	Unambiguous	FDHEmFGLKPkHR	M5(Oxidation); K11(ADP-Ribosyl)	P97872	1	4	0.0735	0	1	1	550.478	2198.89	2198.89
-156	12399	FALSE	F5	19.1605	3430	3416	HCD	MS2	16.1434	247.5	01_SK_MLiver_IFNgPilot_HCD28%.raw	-156	1900	9	3430	1	3430	1	2	1	1	1	550.478	2198.89	550.478	4	4	68725.1	42.758	100	0	56.5725	14.4593	3	High	10	Unambiguous	FDHEmFGLKPKhR	M5(Oxidation); H12(ADP-Ribosyl)	P97872	1	4	0.0735	0	1	2	550.478	2198.89	2198.89
-156	12424	FALSE	F5	19.184	3435	3423	HCD	MS2	30.3844	247.5	01_SK_MLiver_IFNgPilot_HCD28%.raw	-156	1904	9	3435	1	3435	1	1	1	1	1	603.971	1809.9	603.971	3	3	168143	21.5794	49.1791	0.5026	23.3408	13.2952	4	High	10	Unambiguous	FLTNNNSAIDKTQSEK		P00186	1	3	0.5267	0	1	1	603.971	1809.9	1809.9
-156	12429	FALSE	F5	19.1888	3436	3423	HCD	MS2	63.7918	247.5	01_SK_MLiver_IFNgPilot_HCD28%.raw	-156	1905	9	3436	1	3436	1	1	1	1	1	595.351	1784.04	595.351	3	3	128314	29.9041	67.5305	0.90233	29.3017	21.8819	4	High	10	Unambiguous	VLTVINQTQKENLRK		Q6ZWV7	2	3	0.4479	0	1	1	595.351	1784.04	1784.04
-156	12439	FALSE	F5	19.1933	3437	3423	HCD	MS2	45.9536	247.5	01_SK_MLiver_IFNgPilot_HCD28%.raw	-156	1906	9	3437	1	3437	1	3	2	1	1	462.534	1385.59	462.534	3	3	110594	37.1441	87.7483	0.59712	53.7969	6.43426	4	High	10	Rejected	KTeVLVR	E3(ADP-Ribosyl)	P35969; O55095; A0A0R4J0A4	1	3	0.05	0	1	1	462.534	1385.59	1385.59
-156	12440	FALSE	F5	19.1933	3437	3423	HCD	MS2	45.9536	247.5	01_SK_MLiver_IFNgPilot_HCD28%.raw	-156	1906	9	3437	1	3437	1	3	2	1	1	462.534	1385.59	462.534	3	3	110594	37.1441	87.7483	0.59712	53.7969	6.43426	4	High	10	Rejected	KtEVLVR	T2(ADP-Ribosyl)	P35969; O55095; A0A0R4J0A4	1	3	0.05	0	1	2	462.534	1385.59	1385.59
-156	12441	FALSE	F5	19.1933	3437	3423	HCD	MS2	45.9536	247.5	01_SK_MLiver_IFNgPilot_HCD28%.raw	-156	1906	9	3437	1	3437	1	3	2	1	1	462.534	1385.59	462.534	3	3	110594	37.1441	87.7483	0.59712	53.7969	6.43426	4	High	10	Selected	KQALkEK	K5(ADP-Ribosyl)	Q60864	2	3	NA	0.05	3	3	462.534	1385.59	1385.59
-156	12453	FALSE	F5	19.207	3440	3423	HCD	MS2	35.2989	247.5	01_SK_MLiver_IFNgPilot_HCD28%.raw	-156	1909	9	3440	1	3440	1	1	1	1	1	599.28	1795.82	599.28	3	3	66269.9	48.508	100	1.9346	66.9303	25.167	4	High	10	Unambiguous	mLADmmGQLRAPSNGR	M1(Oxidation); M5(Oxidation); M6(Oxidation)	Q8VBW8	1	3	0.3693	0	1	1	599.28	1795.82	1795.82
-156	12460	FALSE	F5	19.2115	3441	3423	HCD	MS2	24.9904	247.5	01_SK_MLiver_IFNgPilot_HCD28%.raw	-156	1910	9	3441	1	3441	1	1	1	1	1	568.843	1136.68	568.843	2	2	71989.4	14.7378	30.3759	0.74736	17.8833	9.94483	4	High	10	Unambiguous	LLLQVQHASK		P48962; P51881	0	2	0.5544	0	1	1	568.843	1136.68	1136.68
-156	12470	FALSE	F5	19.2161	3442	3423	HCD	MS2	12.2812	247.5	01_SK_MLiver_IFNgPilot_HCD28%.raw	-156	1911	9	3442	1	3442	1	1	1	1	1	615.592	1844.76	615.592	3	3	58175	54.7153	85.3642	1.6657	100	31.8311	4	High	10	Unambiguous	kAWEKADINTK	K1(ADP-Ribosyl)	Q9CR57	2	3	0.5	0	1	1	615.592	1844.76	1844.76
-156	12477	FALSE	F5	19.226	3444	3433	HCD	MS2	41.7371	47.135	01_SK_MLiver_IFNgPilot_HCD28%.raw	-156	1912	9	3444	1	3444	1	1	1	1	1	432.938	1296.8	432.938	3	3	395544	1.32975	3.19506	0	2.12392	0	2	High	10	Unambiguous	RLQTVKLPVDK		Q64374	2	3	0.7329	0	1	1	432.938	1296.8	1296.8
-156	12485	FALSE	F5	19.2305	3445	3433	HCD	MS2	28.6175	247.5	01_SK_MLiver_IFNgPilot_HCD28%.raw	-156	1913	9	3445	1	3445	1	1	1	1	1	451.769	902.531	451.769	2	2	296699	1.65329	5.45927	0	0.68621	0.46766	3	High	10	Unambiguous	TQLVSNLK		P05202	0	2	0.3947	0	1	1	451.769	902.531	902.531
-156	12503	FALSE	F5	19.2398	3447	3433	HCD	MS2	29.9084	247.5	01_SK_MLiver_IFNgPilot_HCD28%.raw	-156	1915	9	3447	1	3447	1	1	1	1	1	407.951	1628.78	407.951	4	4	222251	0.41943	1.27805	0	0.39966	0	2	High	10	Unambiguous	YYTRLGNDFHTNK		P63276	1	4	0.6005	0	1	1	407.951	1628.78	1628.78
-156	12510	FALSE	F5	19.2444	3448	3433	HCD	MS2	16.5234	247.5	01_SK_MLiver_IFNgPilot_HCD28%.raw	-156	1916	9	3448	1	3448	1	3	1	1	1	574.566	1721.68	574.566	3	3	136575	48.6865	83.527	1.16002	100	10.0588	4	High	10	Unambiguous	VQVeYKGETK	E4(ADP-Ribosyl)	D3Z5E2; P63017; Q504P4	1	3	0.0189	0	1	1	574.566	1721.68	1721.68
-156	12511	FALSE	F5	19.2444	3448	3433	HCD	MS2	16.5234	247.5	01_SK_MLiver_IFNgPilot_HCD28%.raw	-156	1916	9	3448	1	3448	1	3	1	1	1	574.566	1721.68	574.566	3	3	136575	48.6865	83.527	1.16002	100	10.0588	4	High	10	Unambiguous	VQVEYkGETK	K6(ADP-Ribosyl)	D3Z5E2; P63017; Q504P4	1	3	NA	0.0189	2	2	574.566	1721.68	1721.68
-156	12512	FALSE	F5	19.2444	3448	3433	HCD	MS2	16.5234	247.5	01_SK_MLiver_IFNgPilot_HCD28%.raw	-156	1916	9	3448	1	3448	1	3	1	1	1	574.566	1721.68	574.566	3	3	136575	48.6865	83.527	1.16002	100	10.0588	4	High	10	Unambiguous	VQVEyKGETK	Y5(ADP-Ribosyl)	D3Z5E2; P63017; Q504P4	1	3	NA	0.0377	3	3	574.566	1721.68	1721.68
-156	12527	FALSE	F5	19.2534	3450	3433	HCD	MS2	35.556	247.5	01_SK_MLiver_IFNgPilot_HCD28%.raw	-156	1918	9	3450	1	3450	1	1	1	1	1	463.92	1389.74	463.92	3	3	129826	24.2601	63.6172	0	28.8667	4.55662	3	High	10	Unambiguous	RTQGVSTTDLVGR		Q922E4; A2ABY3	1	3	0.6466	0	1	1	463.92	1389.74	1389.74
-156	12534	FALSE	F5	19.258	3451	3433	HCD	MS2	52.2714	247.5	01_SK_MLiver_IFNgPilot_HCD28%.raw	-156	1919	9	3451	1	3451	1	1	1	1	1	538.775	1076.54	538.775	2	2	105029	12.9752	30.0629	0.456	16.8273	4.55449	4	High	10	Unambiguous	KFYEQFSK		P07901	1	2	0.5745	0	1	1	538.775	1076.54	1076.54
-156	12540	FALSE	F5	19.2678	3453	3443	HCD	MS2	18.3967	43.76	01_SK_MLiver_IFNgPilot_HCD28%.raw	-156	1920	9	3453	1	3453	1	1	1	1	1	486.716	972.425	486.716	2	2	1089056	6.77584	16.1755	0	10.4216	0.50627	3	High	10	Unambiguous	mPEFYNR	M1(Oxidation)	P16460	0	2	0.7327	0	1	1	486.716	972.425	972.424
-156	1256	FALSE	F5	8.6459	1262	1259	HCD	MS2	24.2653	116.871	01_SK_MLiver_IFNgPilot_HCD28%.raw	-156	204	9	1262	1	1262	1	1	1	1	1	402.946	1608.76	402.946	4	4	210578	1.0177	4.0708	0	0	0	1	High	10	Unambiguous	KGTmmIGYQPHGTR	M4(Oxidation); M5(Oxidation)	A0A2R8VHN7; A0A2R8VHX0; Q9DBE0	1	4	0.6749	0	1	1	402.946	1608.76	1608.76
-156	12560	FALSE	F5	19.2817	3456	3443	HCD	MS2	6.43068	247.5	01_SK_MLiver_IFNgPilot_HCD28%.raw	-156	1923	9	3456	1	3456	1	2	1	1	1	791.338	2372	791.338	3	3	46361.2	38.3019	43.6256	2.34334	100	7.23855	4	High	10	Unambiguous	RPQPEEGATYEGIQkK	K15(ADP-Ribosyl)	A0A0N4SW56; Q8R0Y6	1	3	0.0142	0	1	1	791.338	2372	2372
-156	12561	FALSE	F5	19.2817	3456	3443	HCD	MS2	6.43068	247.5	01_SK_MLiver_IFNgPilot_HCD28%.raw	-156	1923	9	3456	1	3456	1	2	1	1	1	791.338	2372	791.338	3	3	46361.2	38.3019	43.6256	2.34334	100	7.23855	4	High	10	Unambiguous	RPQPEEGATYEGIQKk	K16(ADP-Ribosyl)	A0A0N4SW56; Q8R0Y6	1	3	NA	0.0142	2	2	791.338	2372	2372
-156	12565	FALSE	F5	19.2862	3457	3443	HCD	MS2	42.9856	247.5	01_SK_MLiver_IFNgPilot_HCD28%.raw	-156	1924	9	3457	1	3457	1	1	1	1	1	554.763	1108.52	554.763	2	2	145437	38.8422	80.9692	0.77438	65.8346	7.79076	4	High	10	Unambiguous	mSLIEEEGGK	M1(Oxidation)	Q9ET01; Q3UEJ6	0	2	0.3964	0	1	1	554.763	1108.52	1108.52
-156	12575	FALSE	F5	19.2907	3458	3443	HCD	MS2	0	247.5	01_SK_MLiver_IFNgPilot_HCD28%.raw	-156	1925	9	3458	1	3458	1	2	1	1	1	861.346	1721.68	861.346	2	2	98776	37.5025	40.937	2.64648	100	6.42669	4	High	10	Unambiguous	VQVEYKGEtK	T9(ADP-Ribosyl)	D3Z5E2; P63017; Q504P4	1	2	0.0122	0	1	1	861.346	1721.68	1721.68
-156	12576	FALSE	F5	19.2907	3458	3443	HCD	MS2	0	247.5	01_SK_MLiver_IFNgPilot_HCD28%.raw	-156	1925	9	3458	1	3458	1	2	1	1	1	861.346	1721.68	861.346	2	2	98776	37.5025	40.937	2.64648	100	6.42669	4	Medium	10	Unambiguous	VQVEYKGETk	K10(ADP-Ribosyl)	D3Z5E2; P63017; Q504P4	1	2	NA	0.0122	2	2	861.346	1721.68	1721.68
-156	12585	FALSE	F5	19.2953	3459	3443	HCD	MS2	58.2354	247.5	01_SK_MLiver_IFNgPilot_HCD28%.raw	-156	1926	9	3459	1	3459	1	1	1	1	1	507.532	1520.58	507.532	3	3	82641.4	21.3924	47.7608	0.90856	31.3958	5.50438	4	High	10	Unambiguous	GLkSGENFK	K3(ADP-Ribosyl)	Q99LC5	1	3	0.284	0	1	1	507.532	1520.58	1520.58
-156	1261	FALSE	F5	8.6504	1263	1259	HCD	MS2	34.8335	247.5	01_SK_MLiver_IFNgPilot_HCD28%.raw	-156	205	9	1263	1	1263	1	1	1	1	1	439.875	1317.61	439.875	3	3	103808	15.9979	53.2139	0	10.7777	0	2	High	10	Unambiguous	LmELHGEGGSSGK	M2(Oxidation)	P97351	0	3	0.3414	0	1	1	439.875	1317.61	1317.61
-156	12614	FALSE	F5	19.3189	3464	3452	HCD	MS2	4.54088	247.5	01_SK_MLiver_IFNgPilot_HCD28%.raw	-156	1930	9	3464	1	3464	1	2	1	1	1	566.594	1697.77	566.594	3	3	149914	38.6162	74.6983	0.69747	71.3398	7.72904	4	High	10	Unambiguous	LIKEGDVVkR	K9(ADP-Ribosyl)	Q03265; D3Z6F5	2	3	0.05	0	1	1	566.594	1697.77	1697.77
-156	12615	FALSE	F5	19.3189	3464	3452	HCD	MS2	4.54088	247.5	01_SK_MLiver_IFNgPilot_HCD28%.raw	-156	1930	9	3464	1	3464	1	2	1	1	1	566.594	1697.77	566.594	3	3	149914	38.6162	74.6983	0.69747	71.3398	7.72904	4	High	10	Unambiguous	LIKEGdVVKR	D6(ADP-Ribosyl)	Q03265; D3Z6F5	2	3	NA	0.05	2	2	566.594	1697.77	1697.77
-156	12636	FALSE	F5	19.3371	3468	3452	HCD	MS2	63.5671	247.5	01_SK_MLiver_IFNgPilot_HCD28%.raw	-156	1934	9	3468	1	3468	1	1	1	1	1	499.237	997.466	499.237	2	2	51625.1	13.1706	39.454	0	11.0272	2.20113	3	High	10	Unambiguous	AIDQEmFK	M6(Oxidation)	Q5FW57; M0QWP3	0	2	0.4043	0	1	1	499.237	997.466	997.466
-156	12645	FALSE	F5	19.3417	3469	3452	HCD	MS2	24.0357	247.5	01_SK_MLiver_IFNgPilot_HCD28%.raw	-156	1935	9	3469	1	3469	1	2	1	1	1	645.916	1935.73	645.916	3	3	51605.7	43.8676	90.4706	2.29592	70.8297	11.8742	4	High	10	Unambiguous	ISGGNdKQGFPmK	D6(ADP-Ribosyl); M12(Oxidation)	P62754	1	3	0.0145	0	1	1	645.916	1935.73	1935.73
-156	12646	FALSE	F5	19.3417	3469	3452	HCD	MS2	24.0357	247.5	01_SK_MLiver_IFNgPilot_HCD28%.raw	-156	1935	9	3469	1	3469	1	2	1	1	1	645.916	1935.73	645.916	3	3	51605.7	43.8676	90.4706	2.29592	70.8297	11.8742	4	High	10	Unambiguous	ISGGNDkQGFPmK	K7(ADP-Ribosyl); M12(Oxidation)	P62754	1	3	NA	0.0145	2	2	645.916	1935.73	1935.73
-156	12656	FALSE	F5	19.3561	3472	3461	HCD	MS2	25.9753	53.845	01_SK_MLiver_IFNgPilot_HCD28%.raw	-156	1937	9	3472	1	3472	1	1	1	1	1	575.629	1724.87	575.629	3	3	778011	12.9708	22.8648	0	24.9426	4.07573	3	High	10	Unambiguous	RQAVTNPNNTFYATK		P38647	1	3	0.7143	0	1	1	575.629	1724.87	1724.87
-156	12662	FALSE	F5	19.3606	3473	3461	HCD	MS2	9.1095	247.5	01_SK_MLiver_IFNgPilot_HCD28%.raw	-156	1938	9	3473	1	3473	1	2	2	1	1	483.28	965.553	483.28	2	2	544973	0.49272	1.5015	0	0.36806	0.10133	3	High	10	Selected	RFSVSTLR		A0A2R8VHT2; A0A2R8VHW1; A0A0R4IZY2; A0A2R8W740; A0A2R8VHY1; P24457; A0A2R8W6Y8; P24456; Q8CIM7; P11714; A0A2R8W6W2; A0A2R8VKK3	1	2	0.014	0	1	1	483.28	965.553	965.553
-156	12663	FALSE	F5	19.3606	3473	3461	HCD	MS2	9.1095	247.5	01_SK_MLiver_IFNgPilot_HCD28%.raw	-156	1938	9	3473	1	3473	1	2	2	1	1	483.28	965.553	483.28	2	2	544973	0.49272	1.5015	0	0.36806	0.10133	3	Medium	10	Rejected	RFSLSSLR		Q8BVD2	1	2	NA	0.014	2	2	483.28	965.553	965.553
-156	12669	FALSE	F5	19.3655	3474	3461	HCD	MS2	16.7381	247.5	01_SK_MLiver_IFNgPilot_HCD28%.raw	-156	1939	9	3474	1	3474	1	1	1	1	1	543.599	1628.78	543.599	3	3	152608	49.0599	93.6593	1.25813	82.1906	19.1315	4	High	10	Unambiguous	YYTRLGNDFHTNK		P63276	1	3	0.6241	0	1	1	543.599	1628.78	1628.78
-156	1267	FALSE	F5	8.6725	1267	1264	HCD	MS2	34.9096	247.5	01_SK_MLiver_IFNgPilot_HCD28%.raw	-156	207	9	1267	1	1267	1	1	1	1	1	539.557	1616.66	539.557	3	3	31285.3	43.4072	100	6.97027	55.8712	10.7874	4	Medium	10	Unambiguous	FEEWcVEMAEMR	C5(Carbamidomethyl)	Q3V0C5-2; A2ALR8; Q3V0C5-3; Q3V0C5-5; Q3V0C5; Q3V0C5-4; A2ALR9	0	3	0.5	0	1	1	539.557	1616.66	1616.65
-156	12677	FALSE	F5	19.37	3475	3461	HCD	MS2	13.2574	247.5	01_SK_MLiver_IFNgPilot_HCD28%.raw	-156	1940	9	3475	1	3475	1	2	1	1	1	628.758	1256.51	628.758	2	2	265645	37.6826	43.0217	1.13065	100	6.57814	4	High	10	Unambiguous	kGIIER	K1(ADP-Ribosyl)	A0A0U1RP80; Q5RJH2	1	2	0	0	1	1	628.758	1256.51	1256.51
-156	12678	FALSE	F5	19.37	3475	3461	HCD	MS2	13.2574	247.5	01_SK_MLiver_IFNgPilot_HCD28%.raw	-156	1940	9	3475	1	3475	1	2	1	1	1	628.758	1256.51	628.758	2	2	265645	37.6826	43.0217	1.13065	100	6.57814	4	High	10	Unambiguous	kGILER	K1(ADP-Ribosyl)	O35490; Q91WS4	1	2	NA	0	1	2	628.758	1256.51	1256.51
-156	12695	FALSE	F5	19.3791	3477	3461	HCD	MS2	24.3638	247.5	01_SK_MLiver_IFNgPilot_HCD28%.raw	-156	1942	9	3477	1	3477	1	1	1	1	1	496.898	1488.68	496.898	3	3	121064	6.57421	15.9804	0	8.34315	1.97333	3	High	10	Unambiguous	FVmQEEFSRDGK	M3(Oxidation)	P27773	1	3	0.7438	0	1	1	496.898	1488.68	1488.68
-156	12701	FALSE	F5	19.3836	3478	3461	HCD	MS2	58.4993	247.5	01_SK_MLiver_IFNgPilot_HCD28%.raw	-156	1943	9	3478	1	3478	1	1	1	1	1	449.226	1345.66	449.226	3	3	120304	8.08073	27.1612	0	5.16176	0	2	High	10	Unambiguous	NHLTQFSSHFK		A0A0G2JGI9; F6XXE6; F8VPN4	0	3	0.6788	0	1	1	449.226	1345.66	1345.66
-156	12714	FALSE	F5	19.3927	3480	3461	HCD	MS2	17.5535	247.5	01_SK_MLiver_IFNgPilot_HCD28%.raw	-156	1945	9	3480	1	3480	1	1	1	1	1	632.78	1264.55	632.78	2	2	85783.1	54.0147	100	3.03896	85.5951	27.4248	4	High	10	Unambiguous	AYGGAYDVmSSK	M9(Oxidation)	E9Q1J7; Q99MN9	0	2	0.7255	0	1	1	632.78	1264.55	1264.55
-156	12722	FALSE	F5	19.4025	3482	3471	HCD	MS2	25.8853	128.835	01_SK_MLiver_IFNgPilot_HCD28%.raw	-156	1946	9	3482	1	3482	1	1	1	1	1	594.64	1781.91	594.64	3	3	263853	8.64463	15.1644	0	15.3668	4.0473	3	High	10	Unambiguous	YYTLEEIQKHKDSK		G5E850; A0A494B9D8; P56395	2	3	0.7239	0	1	1	594.64	1781.91	1781.91
-156	12730	FALSE	F5	19.407	3483	3471	HCD	MS2	48.2938	247.5	01_SK_MLiver_IFNgPilot_HCD28%.raw	-156	1947	9	3483	1	3483	1	1	1	1	1	459.276	917.545	459.276	2	2	142324	4.79351	15.1104	0	2.32346	1.7402	3	High	10	Unambiguous	VFADKLPK		A2A848; Q9R0H0; Q9R0H0-2	1	2	0.4635	0	1	1	459.276	917.545	917.545
-156	12740	FALSE	F5	19.4118	3484	3471	HCD	MS2	44.6607	247.5	01_SK_MLiver_IFNgPilot_HCD28%.raw	-156	1948	9	3484	1	3484	1	1	1	1	1	499.275	997.542	499.275	2	2	118275	16.428	41.9141	0	19.8831	3.91478	3	High	10	Unambiguous	HLSSGDLLR		Q9WTP7	0	2	0.4905	0	1	1	499.275	997.542	997.543
-156	12748	FALSE	F5	19.4163	3485	3471	HCD	MS2	24.7996	247.5	01_SK_MLiver_IFNgPilot_HCD28%.raw	-156	1949	9	3485	1	3485	1	2	1	1	1	609.624	1826.86	609.624	3	3	134158	41.8016	56.4792	1.4779	100	9.24943	4	High	10	Unambiguous	kVIVTGASKGIGR	K1(ADP-Ribosyl)	F2Z3U6; P50172; Q3TJI8	2	3	0.0104	0	1	1	609.624	1826.86	1826.86
-156	12749	FALSE	F5	19.4163	3485	3471	HCD	MS2	24.7996	247.5	01_SK_MLiver_IFNgPilot_HCD28%.raw	-156	1949	9	3485	1	3485	1	2	1	1	1	609.624	1826.86	609.624	3	3	134158	41.8016	56.4792	1.4779	100	9.24943	4	High	10	Unambiguous	KVIVTGASkGIGR	K9(ADP-Ribosyl)	F2Z3U6; P50172; Q3TJI8	2	3	NA	0.0104	2	2	609.624	1826.86	1826.86
-156	12755	FALSE	F5	19.4209	3486	3471	HCD	MS2	0	247.5	01_SK_MLiver_IFNgPilot_HCD28%.raw	-156	1950	9	3486	1	3486	1	1	1	1	1	729.308	1457.61	729.308	2	2	108838	39.2093	46.5295	2.23003	100	8.07779	4	Medium	10	Selected	GVITVkDGK	K6(ADP-Ribosyl)	P63038	1	2	0.0645	0	1	1	729.308	1457.61	1457.61
-156	12762	FALSE	F5	19.4254	3487	3471	HCD	MS2	4.18454	247.5	01_SK_MLiver_IFNgPilot_HCD28%.raw	-156	1951	9	3487	1	3487	1	2	1	1	1	781.321	2341.95	781.321	3	3	72848.5	38.4367	44.5228	2.02155	100	7.20255	4	High	10	Unambiguous	kTGQAAGFSYTDANKNK	K1(ADP-Ribosyl)	P62897	2	3	0.0035	0	1	1	781.321	2341.95	2341.95
-156	12763	FALSE	F5	19.4254	3487	3471	HCD	MS2	4.18454	247.5	01_SK_MLiver_IFNgPilot_HCD28%.raw	-156	1951	9	3487	1	3487	1	2	1	1	1	781.321	2341.95	781.321	3	3	72848.5	38.4367	44.5228	2.02155	100	7.20255	4	High	10	Unambiguous	KtGQAAGFSYTDANKNK	T2(ADP-Ribosyl)	P62897	2	3	NA	0.0035	2	2	781.321	2341.95	2341.95
-156	1277	FALSE	F5	8.6818	1269	1264	HCD	MS2	21.4538	247.5	01_SK_MLiver_IFNgPilot_HCD28%.raw	-156	209	9	1269	1	1269	1	1	1	1	1	621.612	1862.82	621.612	3	3	26904.9	46.9059	71.2228	2.07764	100	14.3231	4	High	10	Unambiguous	GQkTPAQKAPAPK	K3(ADP-Ribosyl)	Q9CR57	2	3	0.1429	0	1	1	621.612	1862.82	1862.82
-156	12771	FALSE	F5	19.4299	3488	3471	HCD	MS2	41.4761	247.5	01_SK_MLiver_IFNgPilot_HCD28%.raw	-156	1952	9	3488	1	3488	1	1	1	1	1	475.244	1423.72	475.244	3	3	80641.3	7.29262	20.8736	0	6.61305	1.6838	3	High	10	Unambiguous	TAENFRALSTGEK		P17742; A0A1L1SST0	1	3	0.4542	0	1	1	475.244	1423.72	1423.72
-156	12778	FALSE	F5	19.4345	3489	3471	HCD	MS2	27.9383	247.5	01_SK_MLiver_IFNgPilot_HCD28%.raw	-156	1953	9	3489	1	3489	1	2	1	1	1	561.585	1682.74	561.585	3	3	71893.5	46.815	100	1.80302	68.8329	16.6239	4	High	10	Unambiguous	KKkmAPTPPK	K3(ADP-Ribosyl); M4(Oxidation)	P00520-4; P00520-3; P00520-2; P00520	3	3	0.1695	0	1	1	561.585	1682.74	1682.74
-156	12779	FALSE	F5	19.4345	3489	3471	HCD	MS2	27.9383	247.5	01_SK_MLiver_IFNgPilot_HCD28%.raw	-156	1953	9	3489	1	3489	1	2	1	1	1	561.585	1682.74	561.585	3	3	71893.5	46.815	100	1.80302	68.8329	16.6239	4	Medium	10	Unambiguous	KkKmAPTPPK	K2(ADP-Ribosyl); M4(Oxidation)	P00520-4; P00520-3; P00520-2; P00520	3	3	0.1695	0	1	2	561.585	1682.74	1682.74
-156	12784	FALSE	F5	19.439	3490	3471	HCD	MS2	11.3229	247.5	01_SK_MLiver_IFNgPilot_HCD28%.raw	-156	1954	9	3490	1	3490	1	2	1	1	1	531.57	1592.7	531.57	3	3	68961.8	49.0177	84.9735	1.27924	100	9.81791	4	Medium	10	Unambiguous	mIFAGIKkK	M1(Oxidation); K8(ADP-Ribosyl)	P00015; P62897	2	3	0.0395	0	1	1	531.57	1592.7	1592.69
-156	12785	FALSE	F5	19.439	3490	3471	HCD	MS2	11.3229	247.5	01_SK_MLiver_IFNgPilot_HCD28%.raw	-156	1954	9	3490	1	3490	1	2	1	1	1	531.57	1592.7	531.57	3	3	68961.8	49.0177	84.9735	1.27924	100	9.81791	4	Medium	10	Unambiguous	mIFAGIkKK	M1(Oxidation); K7(ADP-Ribosyl)	P00015; P62897	2	3	NA	0.0395	2	2	531.57	1592.7	1592.69
-156	12788	FALSE	F5	19.4489	3492	3481	HCD	MS2	43.4976	71.206	01_SK_MLiver_IFNgPilot_HCD28%.raw	-156	1955	9	3492	1	3492	1	1	1	1	1	544.791	1088.57	544.791	2	2	401005	3.34847	8.69152	0	3.94578	0.75656	3	High	10	Unambiguous	NQAPPGLYTK		P16460	0	2	0.4658	0	1	1	544.791	1088.57	1088.57
-156	12796	FALSE	F5	19.4534	3493	3481	HCD	MS2	36.9945	247.5	01_SK_MLiver_IFNgPilot_HCD28%.raw	-156	1956	9	3493	1	3493	1	1	1	1	1	421.877	1263.62	421.877	3	3	323302	0.2724	0.81545	0	0.27415	0	2	High	10	Unambiguous	YVGSmVADIHR	M5(Oxidation)	Q9QXD6	0	3	0.6429	0	1	1	421.877	1263.62	1263.62
-156	12807	FALSE	F5	19.4627	3495	3481	HCD	MS2	0	247.5	01_SK_MLiver_IFNgPilot_HCD28%.raw	-156	1958	9	3495	1	3495	1	1	1	1	1	755.934	2265.79	755.934	3	3	104367	45.2617	63.8582	2.24629	100	14.9425	4	High	10	Unambiguous	NyDSmKDFEEmRK	Y2(ADP-Ribosyl); M5(Oxidation); M11(Oxidation)	Q9CPQ1	2	3	0.0632	0	1	1	755.934	2265.79	2265.79
-156	12817	FALSE	F5	19.4673	3496	3481	HCD	MS2	61.8809	247.5	01_SK_MLiver_IFNgPilot_HCD28%.raw	-156	1959	9	3496	1	3496	1	1	1	1	1	494.248	987.489	494.248	2	2	117086	11.1196	28.9353	0	11.0046	4.53838	3	High	10	Unambiguous	YQSLAYSR		H7BWY3; D3YZ49; Q3UEG6	0	2	0.4868	0	1	1	494.248	987.489	987.489
-156	1282	FALSE	F5	8.692	1271	1265	HCD	MS2	38.7338	206.179	01_SK_MLiver_IFNgPilot_HCD28%.raw	-156	210	9	1271	1	1271	1	1	1	1	1	416.443	2078.18	416.443	5	5	94196.1	1.73847	6.95387	0	0	0	1	High	10	Unambiguous	RAVSREDSVKPGAHLTVKK		Q8BG05-2; Q8BG05; A2AL12	3	5	0.7069	0	1	1	416.443	2078.18	2078.18
-156	12843	FALSE	F5	19.4956	3502	3491	HCD	MS2	18.6507	247.5	01_SK_MLiver_IFNgPilot_HCD28%.raw	-156	1964	9	3502	1	3502	1	2	1	1	1	625.746	1250.49	625.746	2	2	74210.2	42.1964	57.3585	1.38709	100	10.0399	4	High	10	Unambiguous	SkSLFK	K2(ADP-Ribosyl)	D3Z1A1; D3Z099; D3YWR7; Q8BVI4; A0A0G2JGJ1	1	2	0.0541	0	1	1	625.746	1250.49	1250.49
-156	12844	FALSE	F5	19.4956	3502	3491	HCD	MS2	18.6507	247.5	01_SK_MLiver_IFNgPilot_HCD28%.raw	-156	1964	9	3502	1	3502	1	2	1	1	1	625.746	1250.49	625.746	2	2	74210.2	42.1964	57.3585	1.38709	100	10.0399	4	High	10	Unambiguous	sKSLFK	S1(ADP-Ribosyl)	D3Z1A1; D3Z099; D3YWR7; Q8BVI4; A0A0G2JGJ1	1	2	0.0541	0	1	2	625.746	1250.49	1250.49
-156	12853	FALSE	F5	19.5001	3503	3491	HCD	MS2	12.6921	247.5	01_SK_MLiver_IFNgPilot_HCD28%.raw	-156	1965	9	3503	1	3503	1	1	1	1	1	758.052	3029.18	758.052	4	4	32987.9	41.9558	45.8955	3.49701	100	18.4307	4	High	10	Unambiguous	FmkPGGENSRDYPDmAKEAGQK	M2(Oxidation); K3(ADP-Ribosyl); M15(Oxidation)	A2APS4; P32020	2	4	0.3692	0	1	1	758.052	3029.18	3029.18
-156	12862	FALSE	F5	19.5047	3504	3491	HCD	MS2	34.0937	247.5	01_SK_MLiver_IFNgPilot_HCD28%.raw	-156	1966	9	3504	1	3504	1	1	1	1	1	571.656	1712.95	571.656	3	3	69512.2	24.6744	57.7982	0	31.1714	9.72799	3	High	10	Unambiguous	TLPQKIQELKGSQDK		Q8QZR3-2; Q8QZR3	2	3	0.5867	0	1	1	571.656	1712.95	1712.95
-156	1288	FALSE	F5	8.6965	1272	1265	HCD	MS2	24.6436	247.5	01_SK_MLiver_IFNgPilot_HCD28%.raw	-156	211	9	1272	1	1272	1	1	1	1	1	527.542	1580.61	527.542	3	3	22397.3	38.9274	100	0	45.5192	10.1904	3	High	10	Unambiguous	mmNGSHYSYSESR	M1(Oxidation); M2(Oxidation)	Q99LX0; A2A813	0	3	0.77	0	1	1	527.542	1580.61	1580.61
-156	12881	FALSE	F5	19.5183	3507	3491	HCD	MS2	45.5286	247.5	01_SK_MLiver_IFNgPilot_HCD28%.raw	-156	1969	9	3507	1	3507	1	1	1	1	1	632.311	1263.62	632.311	2	2	56562.8	37.6091	69.8855	2.73261	59.0004	18.8178	4	High	10	Unambiguous	YVGSmVADIHR	M5(Oxidation)	Q9QXD6	0	2	0.5106	0	1	1	632.311	1263.62	1263.62
-156	12898	FALSE	F5	19.5328	3510	3499	HCD	MS2	16.4529	148.561	01_SK_MLiver_IFNgPilot_HCD28%.raw	-156	1971	9	3510	1	3510	1	1	1	1	1	501.777	1002.55	501.777	2	2	211058	2.94666	7.07333	0	3.31755	1.39577	3	High	10	Unambiguous	LITEDVQGK		P97351	0	2	0.4485	0	1	1	501.777	1002.55	1002.55
-156	12907	FALSE	F5	19.5373	3511	3499	HCD	MS2	23.0521	247.5	01_SK_MLiver_IFNgPilot_HCD28%.raw	-156	1972	9	3511	1	3511	1	1	1	1	1	405.898	1215.68	405.898	3	3	157779	0.4001	1.60041	0	0	0	1	High	10	Unambiguous	GLGTRDNTLIR		P14824; F8WIT2	1	3	0.1512	0	1	1	405.898	1215.68	1215.68
-156	12914	FALSE	F5	19.5421	3512	3499	HCD	MS2	32.5113	247.5	01_SK_MLiver_IFNgPilot_HCD28%.raw	-156	1973	9	3512	1	3512	1	1	1	1	1	741.316	2221.93	741.316	3	3	84269.2	38.48	43.7729	1.54453	100	8.6027	4	High	10	Unambiguous	EGNHKPGTDYLKPPk	K15(ADP-Ribosyl)	Q61176	0	3	0.1829	0	1	1	741.316	2221.93	2221.93
-156	12924	FALSE	F5	19.5466	3513	3499	HCD	MS2	21.2862	247.5	01_SK_MLiver_IFNgPilot_HCD28%.raw	-156	1974	9	3513	1	3513	1	1	1	1	1	479.601	1436.79	479.601	3	3	76845.7	34.554	100	0	30.4809	7.73518	3	High	10	Unambiguous	KFAELQSPNKFK		Q9D1A2	2	3	0.6198	0	1	1	479.601	1436.79	1436.79
-156	12930	FALSE	F5	19.5512	3514	3499	HCD	MS2	0	247.5	01_SK_MLiver_IFNgPilot_HCD28%.raw	-156	1975	9	3514	1	3514	1	1	1	1	1	848.871	1696.74	848.871	2	2	95410.6	36.334	36.9961	3.03588	100	5.30417	4	High	10	Unambiguous	VVkQASEGPLK	K3(ADP-Ribosyl)	A0A1D5RLD8; A0A0A0MQF6; P16858; S4R1W1; S4R257	1	2	0.3265	0	1	1	848.871	1696.74	1696.73
-156	12947	FALSE	F5	19.5648	3517	3499	HCD	MS2	31.4836	247.5	01_SK_MLiver_IFNgPilot_HCD28%.raw	-156	1978	9	3517	1	3517	1	1	1	1	1	674.305	2020.9	674.305	3	3	52405.5	43.3105	59.7922	2.40274	100	11.0469	4	High	10	Unambiguous	TYVEKVDELKKk	K12(ADP-Ribosyl)	P31786; D3Z563; Q4VWZ5	3	3	0.1241	0	1	1	674.305	2020.9	2020.9
-156	1295	FALSE	F5	8.7013	1273	1265	HCD	MS2	16.3515	247.5	01_SK_MLiver_IFNgPilot_HCD28%.raw	-156	212	9	1273	1	1273	1	1	1	1	1	587.627	1760.87	587.627	3	3	30037.5	53.2467	100	0	99.5221	13.4647	3	High	10	Unambiguous	ARHNPSNQSYTLSGTK		A0A0A0MQ68; Q60759	1	3	0.7537	0	1	1	587.627	1760.87	1760.87
-156	12953	FALSE	F5	19.5693	3518	3499	HCD	MS2	19.5708	247.5	01_SK_MLiver_IFNgPilot_HCD28%.raw	-156	1979	9	3518	1	3518	1	1	1	1	1	648.65	1943.93	648.65	3	3	57010.5	15.734	22.5964	1.01268	29.426	9.90098	4	High	10	Unambiguous	SEIAHRYNDLGEQHFK		P07724	1	3	0.7247	0	1	1	648.65	1943.93	1943.94
-156	12959	FALSE	F5	19.5792	3520	3509	HCD	MS2	5.30022	246	01_SK_MLiver_IFNgPilot_HCD28%.raw	-156	1980	9	3520	1	3520	1	2	1	1	1	627.619	1880.84	627.619	3	3	276370	33.2224	56.1832	0.99111	69.3606	6.35463	4	High	10	Unambiguous	ISkGANPVEIRR	K3(ADP-Ribosyl)	D3Z2F2; D3Z7J9; P63038	2	3	0.0926	0	1	1	627.619	1880.84	1880.84
-156	12960	FALSE	F5	19.5792	3520	3509	HCD	MS2	5.30022	246	01_SK_MLiver_IFNgPilot_HCD28%.raw	-156	1980	9	3520	1	3520	1	2	1	1	1	627.619	1880.84	627.619	3	3	276370	33.2224	56.1832	0.99111	69.3606	6.35463	4	High	10	Unambiguous	IsKGANPVEIRR	S2(ADP-Ribosyl)	D3Z2F2; D3Z7J9; P63038	2	3	0.0926	0	1	2	627.619	1880.84	1880.84
-156	12983	FALSE	F5	19.5932	3523	3509	HCD	MS2	38.7346	247.5	01_SK_MLiver_IFNgPilot_HCD28%.raw	-156	1983	9	3523	1	3523	1	1	1	1	1	403.73	806.452	403.73	2	2	142739	1.6046	5.06431	0	1.35409	0	2	High	10	Unambiguous	VGVVGYGR		Q9DCQ2; D6RE19	0	2	0.476	0	1	1	403.73	806.452	806.452
-156	13007	FALSE	F5	19.6068	3526	3509	HCD	MS2	43.0405	247.5	01_SK_MLiver_IFNgPilot_HCD28%.raw	-156	1986	9	3526	1	3526	1	1	1	1	1	454.586	1361.74	454.586	3	3	73169.3	10.7891	32.7453	0	8.96063	1.45037	3	High	10	Unambiguous	HTLSYVDIKTGK		Q8K2B3	1	3	0.7381	0	1	1	454.586	1361.74	1361.74
-156	13017	FALSE	F5	19.6113	3527	3509	HCD	MS2	14.0626	247.5	01_SK_MLiver_IFNgPilot_HCD28%.raw	-156	1987	9	3527	1	3527	1	1	1	1	1	640.947	1920.83	640.947	3	3	37686.3	53.226	83.1889	9.29621	100	20.4187	4	High	10	Selected	HGEAQVkIWRR	K7(ADP-Ribosyl)	Q9DBJ1	2	3	NA	0.0444	2	2	640.947	1920.83	1920.83
-156	13018	FALSE	F5	19.6212	3529	3519	HCD	MS2	43.3385	190.165	01_SK_MLiver_IFNgPilot_HCD28%.raw	-156	1988	9	3529	1	3529	1	1	1	1	1	566.25	1696.73	566.25	3	3	229483	46.8066	77.2994	0.62128	100	9.30585	4	High	10	Unambiguous	VVkQASEGPLK	K3(ADP-Ribosyl)	A0A1D5RLD8; A0A0A0MQF6; P16858; S4R1W1; S4R257	1	3	0.4454	0	1	1	566.25	1696.73	1696.73
-156	1302	FALSE	F5	8.7058	1274	1265	HCD	MS2	0	247.5	01_SK_MLiver_IFNgPilot_HCD28%.raw	-156	213	9	1274	1	1274	1	4	1	1	1	601.276	1801.81	601.276	3	3	28784.7	44.523	68.3312	1.85084	100	7.90987	4	Medium	10	Unambiguous	LKDELASTkKK	K9(ADP-Ribosyl)	Q61335	3	3	0.0204	0	1	1	601.276	1801.81	1801.81
-156	13027	FALSE	F5	19.6257	3530	3519	HCD	MS2	6.15066	247.5	01_SK_MLiver_IFNgPilot_HCD28%.raw	-156	1989	9	3530	1	3530	1	2	1	1	1	622.268	1864.79	622.268	3	3	138106	41.2705	81.4556	2.12731	69.9927	11.5063	4	High	10	Unambiguous	SQGTALEkYAKK	K8(ADP-Ribosyl)	P14152; A0A5F8MPN8; B1ATQ3	2	3	0.0458	0	1	1	622.268	1864.79	1864.79
-156	13028	FALSE	F5	19.6257	3530	3519	HCD	MS2	6.15066	247.5	01_SK_MLiver_IFNgPilot_HCD28%.raw	-156	1989	9	3530	1	3530	1	2	1	1	1	622.268	1864.79	622.268	3	3	138106	41.2705	81.4556	2.12731	69.9927	11.5063	4	High	10	Unambiguous	SQGTALeKYAKK	E7(ADP-Ribosyl)	P14152; A0A5F8MPN8; B1ATQ3	2	3	NA	0.0458	2	2	622.268	1864.79	1864.79
-156	1303	FALSE	F5	8.7058	1274	1265	HCD	MS2	0	247.5	01_SK_MLiver_IFNgPilot_HCD28%.raw	-156	213	9	1274	1	1274	1	4	1	1	1	601.276	1801.81	601.276	3	3	28784.7	44.523	68.3312	1.85084	100	7.90987	4	Medium	10	Unambiguous	LKDELASTKkK	K10(ADP-Ribosyl)	Q61335	3	3	NA	0.0204	2	2	601.276	1801.81	1801.81
-156	13036	FALSE	F5	19.6306	3531	3519	HCD	MS2	25.6476	247.5	01_SK_MLiver_IFNgPilot_HCD28%.raw	-156	1990	9	3531	1	3531	1	1	1	1	1	424.979	1696.89	424.979	4	4	146813	7.69882	21.081	0	5.24742	4.46685	3	High	10	Unambiguous	LEGDNKmVTTFKGIK	M7(Oxidation)	P12710	2	4	0.6118	0	1	1	424.979	1696.89	1696.89
-156	1304	FALSE	F5	8.7058	1274	1265	HCD	MS2	0	247.5	01_SK_MLiver_IFNgPilot_HCD28%.raw	-156	213	9	1274	1	1274	1	4	1	1	1	601.276	1801.81	601.276	3	3	28784.7	44.523	68.3312	1.85084	100	7.90987	4	Medium	10	Unambiguous	LKDELAStKKK	T8(ADP-Ribosyl)	Q61335	3	3	NA	0.0408	3	3	601.276	1801.81	1801.81
-156	13043	FALSE	F5	19.6351	3532	3519	HCD	MS2	25.3521	247.5	01_SK_MLiver_IFNgPilot_HCD28%.raw	-156	1991	9	3532	1	3532	1	1	1	1	1	711.349	2132.03	711.349	3	3	66990.8	43.5878	49.6218	3.58438	100	21.145	4	High	10	Unambiguous	KQTALAELVKHKPk	K14(ADP-Ribosyl)	P07724	2	3	0.3218	0	1	1	711.349	2132.03	2132.03
-156	1305	FALSE	F5	8.7058	1274	1265	HCD	MS2	0	247.5	01_SK_MLiver_IFNgPilot_HCD28%.raw	-156	213	9	1274	1	1274	1	4	1	1	1	601.276	1801.81	601.276	3	3	28784.7	44.523	68.3312	1.85084	100	7.90987	4	Medium	10	Unambiguous	LKDELAsTKKK	S7(ADP-Ribosyl)	Q61335	3	3	NA	0.0408	3	4	601.276	1801.81	1801.81
-156	13056	FALSE	F5	19.6442	3534	3519	HCD	MS2	0	247.5	01_SK_MLiver_IFNgPilot_HCD28%.raw	-156	1993	9	3534	1	3534	1	2	1	1	1	700.312	2098.92	700.312	3	3	20465.5	46.9003	66.935	3.78689	100	16.8795	4	High	10	Unambiguous	NKKIDTEKNdPKK	D10(ADP-Ribosyl)	A0A1B0GRY3	4	3	0.0986	0	1	1	700.312	2098.92	2098.92
-156	13057	FALSE	F5	19.6442	3534	3519	HCD	MS2	0	247.5	01_SK_MLiver_IFNgPilot_HCD28%.raw	-156	1993	9	3534	1	3534	1	2	1	1	1	700.312	2098.92	700.312	3	3	20465.5	46.9003	66.935	3.78689	100	16.8795	4	High	10	Unambiguous	NKKIDTEkNDPKK	K8(ADP-Ribosyl)	A0A1B0GRY3	4	3	0.0986	0	1	2	700.312	2098.92	2098.92
-156	13060	FALSE	F5	19.6487	3535	3519	HCD	MS2	68.8712	247.5	01_SK_MLiver_IFNgPilot_HCD28%.raw	-156	1994	9	3535	1	3535	1	1	1	1	1	459.574	1376.71	459.574	3	3	44606.2	26.2834	85.7151	0	13.0123	6.40616	3	Medium	10	Unambiguous	YTHSFPEALRR		Q8C5H8; Q8C5H8-3; Q8C5H8-2	1	3	0.0813	0	1	1	459.574	1376.71	1376.71
-156	13076	FALSE	F5	19.6578	3537	3519	HCD	MS2	0	247.5	01_SK_MLiver_IFNgPilot_HCD28%.raw	-156	1996	9	3537	1	3537	1	1	1	1	1	587.902	1761.69	587.902	3	3	24712.5	45.1796	69.7226	0.75604	100	10.24	4	High	10	Unambiguous	KTGEGFYKYk	K10(ADP-Ribosyl)	Q61425	2	3	0.2778	0	1	1	587.902	1761.69	1761.69
-156	13085	FALSE	F5	19.6677	3539	3528	HCD	MS2	29.7219	146.486	01_SK_MLiver_IFNgPilot_HCD28%.raw	-156	1997	9	3539	1	3539	1	1	1	1	1	629.619	1886.84	629.619	3	3	144436	44.1438	65.3253	1.47001	100	9.77994	4	High	10	Unambiguous	ITITNDkGRLSK	K7(ADP-Ribosyl)	Q61696; P63017; P16627; Q504P4; P17879; P17156	2	3	0.1412	0	1	1	629.619	1886.84	1886.84
-156	13099	FALSE	F5	19.677	3541	3528	HCD	MS2	48.2994	247.5	01_SK_MLiver_IFNgPilot_HCD28%.raw	-156	1999	9	3541	1	3541	1	1	1	1	1	406.234	1216.69	406.234	3	3	109423	1.11497	4.45988	0	0	0	1	High	10	Unambiguous	FVmKPPQVVR	M3(Oxidation)	Q99L45	0	3	0.4741	0	1	1	406.234	1216.69	1216.69
-156	13130	FALSE	F5	19.6951	3545	3528	HCD	MS2	13.3542	247.5	01_SK_MLiver_IFNgPilot_HCD28%.raw	-156	2003	9	3545	1	3545	1	1	1	1	1	514.627	1541.87	514.627	3	3	47842.6	11.3475	24.5477	0	14.0547	6.78766	3	High	10	Unambiguous	LIDKEVISPDTRR		Q9DCN2-2; Q9DCN2; F2Z456	2	3	0.6242	0	1	1	514.627	1541.87	1541.86
-156	13140	FALSE	F5	19.705	3547	3538	HCD	MS2	6.18842	59.553	01_SK_MLiver_IFNgPilot_HCD28%.raw	-156	2004	9	3547	1	3547	1	1	1	1	1	508.298	1015.59	508.298	2	2	865284	1.28476	3.30379	0	1.04615	0.7891	3	High	10	Unambiguous	ITQSNAILR		Q8R5I6; P48774; F6WHQ7; A2AE91; P10649; D3YZ29; D3YVP6; D3YX76; P15626; E9QAC8; E9PV63; E9PVM7; D3YVP5; A2AE89; Q80W21	0	2	0.417	0	1	1	508.298	1015.59	1015.59
-156	13148	FALSE	F5	19.7095	3548	3538	HCD	MS2	51.9689	247.5	01_SK_MLiver_IFNgPilot_HCD28%.raw	-156	2005	9	3548	1	3548	1	1	1	1	1	566.303	1696.89	566.303	3	3	217517	45.961	75.5928	1.29277	95.5625	11.3959	4	High	10	Unambiguous	LEGDNKmVTTFKGIK	M7(Oxidation)	P12710	2	3	0.6649	0	1	1	566.303	1696.89	1696.89
-156	1316	FALSE	F5	8.7149	1276	1265	HCD	MS2	0	247.5	01_SK_MLiver_IFNgPilot_HCD28%.raw	-156	215	9	1276	1	1276	1	1	1	1	1	629.592	1886.76	629.592	3	3	25552.4	44.4895	62.4668	1.63987	100	13.8514	4	High	10	Unambiguous	kTSYAQHQQVR	K1(ADP-Ribosyl)	P97351	1	3	0.1959	0	1	1	629.592	1886.76	1886.76
-156	13161	FALSE	F5	19.7189	3550	3538	HCD	MS2	22.572	247.5	01_SK_MLiver_IFNgPilot_HCD28%.raw	-156	2007	9	3550	1	3550	1	1	1	1	1	556.238	2221.93	556.238	4	4	109281	51.593	92.3351	1.15528	100	12.8816	4	High	10	Unambiguous	EGNHKPGTDYLKPPk	K15(ADP-Ribosyl)	Q61176	0	4	0.2286	0	1	1	556.238	2221.93	2221.93
-156	13180	FALSE	F5	19.7279	3552	3538	HCD	MS2	0	247.5	01_SK_MLiver_IFNgPilot_HCD28%.raw	-156	2009	9	3552	1	3552	1	1	1	1	1	590.787	1180.57	590.787	2	2	114700	25.9055	51.9097	1.31102	39.0821	11.3192	4	High	10	Unambiguous	ATAVmPDGQFK	M5(Oxidation)	P35700; B1AXW4; B1AXW6; B1AXW5	0	2	0.7138	0	1	1	590.787	1180.57	1180.57
-156	13199	FALSE	F5	19.747	3556	3546	HCD	MS2	10.6896	64	01_SK_MLiver_IFNgPilot_HCD28%.raw	-156	2012	9	3556	1	3556	1	1	1	1	1	442.308	883.609	442.308	2	2	791782	0.24081	0.96324	0	0	0	1	High	10	Unambiguous	RALVILAK		A2A816; Q99LX0; A2A817; A2A815; A2A813	1	2	0.3768	0	1	1	442.308	883.609	883.609
-156	13211	FALSE	F5	19.7562	3558	3546	HCD	MS2	37.5188	247.5	01_SK_MLiver_IFNgPilot_HCD28%.raw	-156	2014	9	3558	1	3558	1	1	1	1	1	624.821	1248.63	624.821	2	2	99679.3	39.2187	75.3776	1.91263	64.671	14.9135	4	High	10	Unambiguous	VYVGNLGNNGNK		P84104-2; P84104	0	2	0.782	0	1	1	624.821	1248.63	1248.63
-156	13217	FALSE	F5	19.7608	3559	3546	HCD	MS2	29.5206	247.5	01_SK_MLiver_IFNgPilot_HCD28%.raw	-156	2015	9	3559	1	3559	1	1	1	1	1	642.597	1925.78	642.597	3	3	70955.5	41.6496	56.7638	1.36121	100	8.47336	4	High	10	Unambiguous	mkETAEAYLGKK	M1(Oxidation); K2(ADP-Ribosyl)	P20029	2	3	0.2844	0	1	1	642.597	1925.78	1925.78
-156	13226	FALSE	F5	19.7653	3560	3546	HCD	MS2	65.3666	247.5	01_SK_MLiver_IFNgPilot_HCD28%.raw	-156	2016	9	3560	1	3560	1	1	1	1	1	679.045	2713.16	679.045	4	4	64338.5	38.5107	68.7606	2.51709	68.6968	14.0684	4	Medium	10	Unambiguous	rGLIQmTPKGFIcTSDGFK	R1(ADP-Ribosyl); M6(Oxidation); C13(Carbamidomethyl)	Q9WVC8	2	4	0.1569	0	1	1	679.045	2713.16	2713.16
-156	1323	FALSE	F5	8.7251	1278	1270	HCD	MS2	63.734	246	01_SK_MLiver_IFNgPilot_HCD28%.raw	-156	216	9	1278	1	1278	1	1	1	1	1	424.595	1271.77	424.595	3	3	40355.1	21.6495	61.4962	1.86819	10.4202	12.8135	4	High	10	Unambiguous	LIKEAAGKSNLK		O35945; P24549	2	3	0.3221	0	1	1	424.595	1271.77	1271.77
-156	13233	FALSE	F5	19.7699	3561	3546	HCD	MS2	27.6113	247.5	01_SK_MLiver_IFNgPilot_HCD28%.raw	-156	2017	9	3561	1	3561	1	1	1	1	1	759.8	1518.59	759.8	2	2	67032.6	59.1815	65.9839	3.43387	100	67.3082	4	Medium	10	Unambiguous	kLAPEYEK	K1(ADP-Ribosyl)	A0A0R4J0Z1; P08003	1	2	0.4493	0	1	1	759.8	1518.59	1518.59
-156	13241	FALSE	F5	19.7744	3562	3546	HCD	MS2	0	247.5	01_SK_MLiver_IFNgPilot_HCD28%.raw	-156	2018	9	3562	1	3562	1	1	1	1	1	752.027	2254.07	752.027	3	3	58122.2	40.5679	44.633	3.40815	100	14.2304	4	High	10	Unambiguous	KGVPVKVTNIkDGTTR	K11(ADP-Ribosyl)	P16460	3	3	0.0612	0	1	1	752.027	2254.07	2254.06
-156	13273	FALSE	F5	19.7978	3567	3555	HCD	MS2	35.1938	247.5	01_SK_MLiver_IFNgPilot_HCD28%.raw	-156	2022	9	3567	1	3567	1	1	1	1	1	499.952	1497.84	499.952	3	3	92966.2	8.57297	18.7667	0	12.8993	2.62586	3	High	10	Unambiguous	FSLQDPPNKKPKV		O70475	2	3	0.5108	0	1	1	499.952	1497.84	1497.84
-156	13282	FALSE	F5	19.8072	3569	3555	HCD	MS2	54.8648	247.5	01_SK_MLiver_IFNgPilot_HCD28%.raw	-156	2024	9	3569	1	3569	1	1	1	1	1	464.579	1391.72	464.579	3	3	34065.8	40.1094	100	0	48.4645	11.9731	3	High	10	Unambiguous	NTRHFSLmTLR	M8(Oxidation)	Q6XVG2	1	3	0.6492	0	1	1	464.579	1391.72	1391.72
-156	13291	FALSE	F5	19.8163	3571	3555	HCD	MS2	70.5471	247.5	01_SK_MLiver_IFNgPilot_HCD28%.raw	-156	2026	9	3571	1	3571	1	1	1	1	1	454.887	1362.65	454.887	3	3	31477	28.2863	94.6259	0	18.5195	0	2	High	10	Unambiguous	LmHAIGGDDYVR	M2(Oxidation)	Q9CQF9; D3Z275; F7CIP8	0	3	0.5809	0	1	1	454.887	1362.65	1362.65
-156	13299	FALSE	F5	19.8262	3573	3565	HCD	MS2	7.63396	54.788	01_SK_MLiver_IFNgPilot_HCD28%.raw	-156	2027	9	3573	1	3573	1	1	1	1	1	579.793	1158.58	579.793	2	2	981768	0.58929	1.1764	0	0.95678	0.22397	3	High	10	Unambiguous	REDIFYTSK		Q91WR5; Q3UXL1; Q8K023; D3Z3P8; G3XA14; P70694; Q8K023-2; A0A1Y7VLH1; E0CYR9; Q91WT7; A0A1Y7VNR7	1	2	0.484	0	1	1	579.793	1158.58	1158.58
-156	13303	FALSE	F5	19.8306	3574	3565	HCD	MS2	38.454	247.5	01_SK_MLiver_IFNgPilot_HCD28%.raw	-156	2028	9	3574	1	3574	1	1	1	1	1	411.717	822.426	411.717	2	2	336479	0.37485	1.4994	0	0	0	1	High	10	Unambiguous	SLFHYR		Q8C196	0	2	0.4795	0	1	1	411.717	822.426	822.426
-156	13313	FALSE	F5	19.8354	3575	3565	HCD	MS2	7.41598	247.5	01_SK_MLiver_IFNgPilot_HCD28%.raw	-156	2029	9	3575	1	3575	1	1	1	1	1	542.228	1624.67	542.228	3	3	267891	46.6756	75.9009	0.74844	100	10.053	4	High	10	Unambiguous	kHNFTPLAR	K1(ADP-Ribosyl)	Q8BWT1	1	3	0.0735	0	1	1	542.228	1624.67	1624.67
-156	13332	FALSE	F5	19.8445	3577	3565	HCD	MS2	10.9805	247.5	01_SK_MLiver_IFNgPilot_HCD28%.raw	-156	2031	9	3577	1	3577	1	1	1	1	1	646.833	1292.66	646.833	2	2	150767	30.6334	63.9087	1.51072	47.7167	9.39747	4	High	10	Unambiguous	ALQTTYGTNAPR		Q8CG76	0	2	0.7111	0	1	1	646.833	1292.66	1292.66
-156	13339	FALSE	F5	19.849	3578	3565	HCD	MS2	47.2597	247.5	01_SK_MLiver_IFNgPilot_HCD28%.raw	-156	2032	9	3578	1	3578	1	1	1	1	1	451.695	902.383	451.695	2	2	123205	5.77833	18.324	0	3.43089	1.35842	3	Medium	10	Unambiguous	GSWYSmR	M6(Oxidation)	Q8K0E8	0	2	0.5379	0	1	1	451.695	902.383	902.383
-156	13349	FALSE	F5	19.8581	3580	3565	HCD	MS2	14.4476	247.5	01_SK_MLiver_IFNgPilot_HCD28%.raw	-156	2034	9	3580	1	3580	1	2	1	1	1	765.797	1530.59	765.797	2	2	43914.6	38.0335	42.8604	2.07921	100	7.1945	4	Medium	10	Unambiguous	LsKEDIER	S2(ADP-Ribosyl)	P63017; Q504P4	1	2	0.2653	0	1	1	765.797	1530.59	1530.59
-156	13350	FALSE	F5	19.8581	3580	3565	HCD	MS2	14.4476	247.5	01_SK_MLiver_IFNgPilot_HCD28%.raw	-156	2034	9	3580	1	3580	1	2	1	1	1	765.797	1530.59	765.797	2	2	43914.6	38.0335	42.8604	2.07921	100	7.1945	4	Medium	10	Unambiguous	LSkEDIER	K3(ADP-Ribosyl)	P63017; Q504P4	1	2	0.2653	0	1	2	765.797	1530.59	1530.59
-156	13413	FALSE	F5	19.9098	3591	3582	HCD	MS2	36.7883	71.562	01_SK_MLiver_IFNgPilot_HCD28%.raw	-156	2043	9	3591	1	3591	1	4	1	1	1	593.238	1777.7	593.238	3	3	449388	47.1195	86.6563	0.7407	88.6559	12.4252	4	High	10	Unambiguous	FHYkTDQGIK	K4(ADP-Ribosyl)	P24270	1	3	0.0472	0	1	1	593.238	1777.7	1777.7
-156	13414	FALSE	F5	19.9098	3591	3582	HCD	MS2	36.7883	71.562	01_SK_MLiver_IFNgPilot_HCD28%.raw	-156	2043	9	3591	1	3591	1	4	1	1	1	593.238	1777.7	593.238	3	3	449388	47.1195	86.6563	0.7407	88.6559	12.4252	4	High	10	Unambiguous	FHyKTDQGIK	Y3(ADP-Ribosyl)	P24270	1	3	0.0472	0	1	2	593.238	1777.7	1777.7
-156	13415	FALSE	F5	19.9098	3591	3582	HCD	MS2	36.7883	71.562	01_SK_MLiver_IFNgPilot_HCD28%.raw	-156	2043	9	3591	1	3591	1	4	1	1	1	593.238	1777.7	593.238	3	3	449388	47.1195	86.6563	0.7407	88.6559	12.4252	4	High	10	Unambiguous	FhYKTDQGIK	H2(ADP-Ribosyl)	P24270	1	3	0.0472	0	1	3	593.238	1777.7	1777.7
-156	13416	FALSE	F5	19.9098	3591	3582	HCD	MS2	36.7883	71.562	01_SK_MLiver_IFNgPilot_HCD28%.raw	-156	2043	9	3591	1	3591	1	4	1	1	1	593.238	1777.7	593.238	3	3	449388	47.1195	86.6563	0.7407	88.6559	12.4252	4	High	10	Unambiguous	FHYKtDQGIK	T5(ADP-Ribosyl)	P24270	1	3	NA	0.0472	4	4	593.238	1777.7	1777.7
-156	13459	FALSE	F5	19.9418	3598	3582	HCD	MS2	82.2007	247.5	01_SK_MLiver_IFNgPilot_HCD28%.raw	-156	2050	9	3598	1	3598	1	1	1	1	1	558.891	1674.66	558.891	3	3	37320.3	52.8172	96.5501	0.77279	100	13.9459	4	High	10	Unambiguous	LmkEGLEAAR	M2(Oxidation); K3(ADP-Ribosyl)	O35490	1	3	0.1838	0	1	1	558.891	1674.66	1674.66
-156	13465	FALSE	F5	19.9464	3599	3582	HCD	MS2	0	247.5	01_SK_MLiver_IFNgPilot_HCD28%.raw	-156	2051	9	3599	1	3599	1	1	1	1	1	671.337	1341.67	671.337	2	2	47845.3	56.0148	99.3064	5.71388	88.4164	30.6226	4	High	10	Unambiguous	FGQGGAGPVGGQGPR		Q8VIJ6	0	2	0.8237	0	1	1	671.337	1341.67	1341.67
-156	13471	FALSE	F5	19.9563	3601	3590	HCD	MS2	19.3911	206.405	01_SK_MLiver_IFNgPilot_HCD28%.raw	-156	2052	9	3601	1	3601	1	1	1	1	1	585.576	1754.71	585.576	3	3	130444	45.0147	69.629	1.71855	100	8.71111	4	High	10	Unambiguous	KAFyDKSNLK	Y4(ADP-Ribosyl)	Q9Z116; Q8BLK6	2	3	0.0909	0	1	1	585.576	1754.71	1754.72
-156	13489	FALSE	F5	19.9656	3603	3590	HCD	MS2	80.8998	247.5	01_SK_MLiver_IFNgPilot_HCD28%.raw	-156	2054	9	3603	1	3603	1	1	1	1	1	475.231	1423.68	475.231	3	3	53810.9	7.96915	20.6769	0	8.46962	2.73005	3	High	10	Unambiguous	VYNYNHLmPTR	M8(Oxidation)	P61358	0	3	0.6231	0	1	1	475.231	1423.68	1423.68
-156	13494	FALSE	F5	19.9701	3604	3590	HCD	MS2	9.85527	247.5	01_SK_MLiver_IFNgPilot_HCD28%.raw	-156	2055	9	3604	1	3604	1	1	1	1	1	837.834	1674.66	837.834	2	2	57426.1	36.5216	35.814	3.84329	100	6.42917	4	High	10	Unambiguous	LmkEGLEAAR	M2(Oxidation); K3(ADP-Ribosyl)	O35490	1	2	0.2131	0	1	1	837.834	1674.66	1674.66
-156	13509	FALSE	F5	19.9792	3606	3590	HCD	MS2	42.5775	247.5	01_SK_MLiver_IFNgPilot_HCD28%.raw	-156	2057	9	3606	1	3606	1	1	1	1	1	492.761	984.515	492.761	2	2	59023.7	8.83948	24.3568	0	4.26599	6.73514	3	High	10	Unambiguous	QYVYNVAK		Q9JHI5	0	2	0.6122	0	1	1	492.761	984.515	984.515
-156	13524	FALSE	F5	19.9938	3609	3600	HCD	MS2	38.4859	76.491	01_SK_MLiver_IFNgPilot_HCD28%.raw	-156	2059	9	3609	1	3609	1	1	1	1	1	468.245	1402.72	468.245	3	3	162484	1.88591	5.23815	0	2.30549	0	2	High	10	Unambiguous	YATALYSAASKEK		F6XVM5; Q9DB20; A0A338P776	1	3	0.6573	0	1	1	468.245	1402.72	1402.72
-156	13530	FALSE	F5	19.9982	3610	3600	HCD	MS2	45.6515	247.5	01_SK_MLiver_IFNgPilot_HCD28%.raw	-156	2060	9	3610	1	3610	1	1	1	1	1	511.612	1532.82	511.612	3	3	157063	10.7209	23.53	0	15.9669	3.38653	3	High	10	Unambiguous	REELSNVLAAmRK	M11(Oxidation)	Q6ZWZ4	2	3	0.6675	0	1	1	511.612	1532.82	1532.82
-156	13537	FALSE	F5	20.0031	3611	3600	HCD	MS2	25.3948	247.5	01_SK_MLiver_IFNgPilot_HCD28%.raw	-156	2061	9	3611	1	3611	1	1	1	1	1	621.651	1862.94	621.651	3	3	127425	12.2191	15.8192	0.39952	28.1322	4.52541	4	High	10	Unambiguous	RETGVDLTKDNmALQR	M12(Oxidation)	P38647	2	3	0.7917	0	1	1	621.651	1862.94	1862.94
-156	13543	FALSE	F5	20.0076	3612	3600	HCD	MS2	65.3051	247.5	01_SK_MLiver_IFNgPilot_HCD28%.raw	-156	2062	9	3612	1	3612	1	1	1	1	1	417.74	834.472	417.74	2	2	155648	0.56915	1.75054	0	0.52605	0	2	High	10	Unambiguous	AVSYLGPK		O08997	0	2	0.399	0	1	1	417.74	834.472	834.472
-156	13555	FALSE	F5	20.0167	3614	3600	HCD	MS2	21.0849	247.5	01_SK_MLiver_IFNgPilot_HCD28%.raw	-156	2064	9	3614	1	3614	1	1	1	1	1	538.248	1075.49	538.248	2	2	104834	14.1954	30.2871	0.52746	21.0448	4.92218	4	High	10	Unambiguous	mTDFDRFK	M1(Oxidation)	Q9CR57	1	2	0.6967	0	1	1	538.248	1075.49	1075.49
-156	13564	FALSE	F5	20.0212	3615	3600	HCD	MS2	7.81641	247.5	01_SK_MLiver_IFNgPilot_HCD28%.raw	-156	2065	9	3615	1	3615	1	1	1	1	1	683.341	2048.01	683.341	3	3	49128.1	54.6619	64.9683	5.71531	100	47.9641	4	High	10	Unambiguous	GAAELmQQKEATTEQQLR	M6(Oxidation)	O35490	1	3	0.7396	0	1	1	683.341	2048.01	2048.01
-156	13575	FALSE	F5	20.0303	3617	3600	HCD	MS2	30.1941	247.5	01_SK_MLiver_IFNgPilot_HCD28%.raw	-156	2067	9	3617	1	3617	1	1	1	1	1	598.297	1792.87	598.297	3	3	42483.1	56.6384	100	4.99583	94.0597	27.4979	4	High	10	Unambiguous	mEGANIQPNRVTYQR	M1(Oxidation)	Q6PB66	1	3	0.6653	0	1	1	598.297	1792.87	1792.88
-156	13583	FALSE	F5	20.0402	3619	3608	HCD	MS2	15.513	238.971	01_SK_MLiver_IFNgPilot_HCD28%.raw	-156	2068	9	3619	1	3619	1	1	1	1	1	460.921	1380.75	460.921	3	3	205700	3.65623	10.3719	0	2.97154	1.28145	3	High	10	Unambiguous	KLDEAVAEAHLGK		P50247	1	3	0.6008	0	1	1	460.921	1380.75	1380.75
-156	13595	FALSE	F5	20.0495	3621	3608	HCD	MS2	0	247.5	01_SK_MLiver_IFNgPilot_HCD28%.raw	-156	2070	9	3621	1	3621	1	1	1	1	1	877.862	1754.72	877.862	2	2	72164.4	39.9832	37.4575	10.7018	100	11.7736	4	High	10	Unambiguous	KAFyDKSNLK	Y4(ADP-Ribosyl)	Q9Z116; Q8BLK6	2	2	0.0625	0	1	1	877.862	1754.72	1754.72
-156	13604	FALSE	F5	20.0541	3622	3608	HCD	MS2	0	247.5	01_SK_MLiver_IFNgPilot_HCD28%.raw	-156	2071	9	3622	1	3622	1	1	1	1	1	701.865	1402.72	701.865	2	2	49389.5	25.0519	42.4283	3.38561	40.4179	13.9757	4	High	10	Unambiguous	YATALYSAASKEK		F6XVM5; Q9DB20; A0A338P776	1	2	0.7175	0	1	1	701.865	1402.72	1402.72
-156	13620	FALSE	F5	20.0632	3624	3608	HCD	MS2	57.5386	247.5	01_SK_MLiver_IFNgPilot_HCD28%.raw	-156	2073	9	3624	1	3624	1	1	1	1	1	455.712	910.417	455.712	2	2	57987.9	6.9075	23.7066	0	3.92343	0	2	High	10	Unambiguous	GYAWSGGGR		Q8R086	0	2	0.7349	0	1	1	455.712	910.417	910.417
-156	13638	FALSE	F5	20.0822	3628	3618	HCD	MS2	27.9687	246	01_SK_MLiver_IFNgPilot_HCD28%.raw	-156	2076	9	3628	1	3628	1	1	1	1	1	514.967	1542.89	514.967	3	3	81777.8	2.44569	5.18217	0	3.50885	1.09176	3	High	10	Unambiguous	RVEYAVRGPIVQR		A0A2R8VHV7; Q8QZR5; A0A2R8VHW0	2	3	0.3432	0	1	1	514.967	1542.89	1542.89
-156	13641	FALSE	F5	20.0868	3629	3618	HCD	MS2	45.1354	247.5	01_SK_MLiver_IFNgPilot_HCD28%.raw	-156	2077	9	3629	1	3629	1	1	1	1	1	479.253	1913.99	479.253	4	4	79634.2	43.6841	100	0	64.1928	10.5435	3	High	10	Unambiguous	ESAmKTYVEKVDELKK	M4(Oxidation)	P31786; D3Z563; Q4VWZ5	3	4	0.4927	0	1	1	479.253	1913.99	1913.99
-156	13648	FALSE	F5	20.0916	3630	3618	HCD	MS2	0	247.5	01_SK_MLiver_IFNgPilot_HCD28%.raw	-156	2078	9	3630	1	3630	1	1	1	1	1	884.897	1768.79	884.897	2	2	58832.1	32.4955	36.121	9.64176	68.9758	15.2436	4	High	10	Unambiguous	IQGGSVVEmQGDEmTR	M9(Oxidation); M14(Oxidation)	O88844; A0A087WPT4; A0A087WRS9; D3YVY3; A0A087WRM4	0	2	0.7098	0	1	1	884.897	1768.79	1768.78
-156	13666	FALSE	F5	20.1007	3632	3618	HCD	MS2	61.8683	247.5	01_SK_MLiver_IFNgPilot_HCD28%.raw	-156	2080	9	3632	1	3632	1	3	1	1	1	738.299	2212.88	738.299	3	3	28744	58.4512	81.4556	3.73634	100	48.6127	4	High	10	Unambiguous	AAQTSDsEKIHLDEK	S7(ADP-Ribosyl)	Q93092; A0A1B0GR11	1	3	0.086	0	1	1	738.299	2212.88	2212.88
-156	13667	FALSE	F5	20.1007	3632	3618	HCD	MS2	61.8683	247.5	01_SK_MLiver_IFNgPilot_HCD28%.raw	-156	2080	9	3632	1	3632	1	3	1	1	1	738.299	2212.88	738.299	3	3	28744	58.4512	81.4556	3.73634	100	48.6127	4	High	10	Unambiguous	AAQTSDSEkIHLDEK	K9(ADP-Ribosyl)	Q93092; A0A1B0GR11	1	3	0.086	0	1	2	738.299	2212.88	2212.88
-156	13668	FALSE	F5	20.1007	3632	3618	HCD	MS2	61.8683	247.5	01_SK_MLiver_IFNgPilot_HCD28%.raw	-156	2080	9	3632	1	3632	1	3	1	1	1	738.299	2212.88	738.299	3	3	28744	58.4512	81.4556	3.73634	100	48.6127	4	High	10	Unambiguous	AAQTSDSeKIHLDEK	E8(ADP-Ribosyl)	Q93092; A0A1B0GR11	1	3	0.086	0	1	3	738.299	2212.88	2212.88
-156	13674	FALSE	F5	20.1052	3633	3618	HCD	MS2	16.378	247.5	01_SK_MLiver_IFNgPilot_HCD28%.raw	-156	2081	9	3633	1	3633	1	2	1	1	1	759.662	2276.97	759.662	3	3	38538.2	45.2005	57.07	4.36393	100	19.3679	4	High	10	Unambiguous	TATPQQAQEVHEkLR	K13(ADP-Ribosyl)	H7BXC3; P17751	1	3	0.0294	0	1	1	759.662	2276.97	2276.97
-156	13675	FALSE	F5	20.1052	3633	3618	HCD	MS2	16.378	247.5	01_SK_MLiver_IFNgPilot_HCD28%.raw	-156	2081	9	3633	1	3633	1	2	1	1	1	759.662	2276.97	759.662	3	3	38538.2	45.2005	57.07	4.36393	100	19.3679	4	High	10	Unambiguous	TATPQQAQEVHeKLR	E12(ADP-Ribosyl)	H7BXC3; P17751	1	3	NA	0.0294	2	2	759.662	2276.97	2276.97
-156	13698	FALSE	F5	20.1243	3637	3627	HCD	MS2	56.6339	42.476	01_SK_MLiver_IFNgPilot_HCD28%.raw	-156	2084	9	3637	1	3637	1	1	1	1	1	487.215	1459.63	487.215	3	3	400830	5.51381	11.6965	0	9.16107	1.19765	3	High	10	Unambiguous	RYTmGDAPDFDR	M4(Oxidation)	P10649; A2AE89	1	3	0.7908	0	1	1	487.215	1459.63	1459.63
-156	13701	FALSE	F5	20.1287	3638	3627	HCD	MS2	7.29927	247.5	01_SK_MLiver_IFNgPilot_HCD28%.raw	-156	2085	9	3638	1	3638	1	1	1	1	1	423.728	1691.89	423.728	4	4	302856	1.74854	5.84589	0	1.14827	0	2	High	10	Unambiguous	VYFKDTHPKFPAGGK		Q9DCN2-2; Q9DCN2; F2Z456	2	4	0.7239	0	1	1	423.728	1691.89	1691.89
-156	13709	FALSE	F5	20.1336	3639	3627	HCD	MS2	21.3814	247.5	01_SK_MLiver_IFNgPilot_HCD28%.raw	-156	2086	9	3639	1	3639	1	1	1	1	1	618.048	2469.17	618.048	4	4	47944.6	67.9174	100	2.84393	81.9119	86.9138	4	High	10	Unambiguous	KLPSQSEmmAEINKAREEmAK	M8(Oxidation); M9(Oxidation); M19(Oxidation)	P97872	3	4	0.6529	0	1	1	618.048	2469.17	2469.18
-156	13716	FALSE	F5	20.1382	3640	3627	HCD	MS2	64.2999	247.5	01_SK_MLiver_IFNgPilot_HCD28%.raw	-156	2087	9	3640	1	3640	1	1	1	1	1	523.888	1569.65	523.888	3	3	73256.1	48.6784	100	0.86898	64.9801	28.8644	4	High	10	Unambiguous	AkVFEHIGK	K2(ADP-Ribosyl)	P24270	1	3	0.4393	0	1	1	523.888	1569.65	1569.65
-156	13729	FALSE	F5	20.1527	3643	3636	HCD	MS2	34.2199	137.703	01_SK_MLiver_IFNgPilot_HCD28%.raw	-156	2089	9	3643	1	3643	1	1	1	1	1	532.803	1064.6	532.803	2	2	206767	12.8691	28.0782	0.3437	18.2568	4.79781	4	High	10	Unambiguous	KVFIEDVSK		P16460	1	2	0.6475	0	1	1	532.803	1064.6	1064.6
-156	13739	FALSE	F5	20.1572	3644	3636	HCD	MS2	54.8905	247.5	01_SK_MLiver_IFNgPilot_HCD28%.raw	-156	2090	9	3644	1	3644	1	1	1	1	1	566.901	1698.69	566.901	3	3	102156	43.751	93.473	1.93757	69.4448	10.1484	4	High	10	Unambiguous	LAADVGkAGAER	K7(ADP-Ribosyl)	P51881	1	3	0.1478	0	1	1	566.901	1698.69	1698.69
-156	13763	FALSE	F5	20.1711	3647	3636	HCD	MS2	48.2659	247.5	01_SK_MLiver_IFNgPilot_HCD28%.raw	-156	2093	9	3647	1	3647	1	1	1	1	1	451.54	1352.61	451.54	3	3	98908.5	7.96206	23.2869	0	8.56138	0	2	High	10	Unambiguous	IYAmHWGTDSR	M4(Oxidation)	H3BKR2; D3Z1M1; E9QKR0; P62874; H3BLF7; D3Z1T4; P62880; D3YZX3	0	3	0.6099	0	1	1	451.54	1352.61	1352.61
-156	13791	FALSE	F5	20.1992	3653	3642	HCD	MS2	61.4286	152.587	01_SK_MLiver_IFNgPilot_HCD28%.raw	-156	2098	9	3653	1	3653	1	1	1	1	1	479.19	1435.56	479.19	3	3	89452.2	33.8654	100	1.16759	28.8774	5.41681	4	Medium	10	Selected	yVDKLEK	Y1(ADP-Ribosyl)	P56399; Q3U4W8	1	3	0.0426	0	1	1	479.19	1435.56	1435.55
-156	13800	FALSE	F5	20.2037	3654	3642	HCD	MS2	13.3123	247.5	01_SK_MLiver_IFNgPilot_HCD28%.raw	-156	2099	9	3654	1	3654	1	1	1	1	1	603.933	1809.78	603.933	3	3	88016.2	46.8646	70.5769	1.29607	100	15.5854	4	High	10	Unambiguous	LQGPGkWAGARK	K6(ADP-Ribosyl)	P97872	2	3	0.3562	0	1	1	603.933	1809.78	1809.78
-156	13808	FALSE	F5	20.2085	3655	3642	HCD	MS2	32.6467	247.5	01_SK_MLiver_IFNgPilot_HCD28%.raw	-156	2100	9	3655	1	3655	1	6	1	1	1	654.539	2615.13	654.539	4	4	29805	49.8579	70.9784	3.54306	100	24.91	4	High	10	Unambiguous	ASGNYATVISHNPETKkTR	K17(ADP-Ribosyl)	P62918	2	4	0.0114	0	1	1	654.539	2615.13	2615.13
-156	13809	FALSE	F5	20.2085	3655	3642	HCD	MS2	32.6467	247.5	01_SK_MLiver_IFNgPilot_HCD28%.raw	-156	2100	9	3655	1	3655	1	6	1	1	1	654.539	2615.13	654.539	4	4	29805	49.8579	70.9784	3.54306	100	24.91	4	High	10	Unambiguous	ASGNYATVISHNPETkKTR	K16(ADP-Ribosyl)	P62918	2	4	NA	0.0114	2	2	654.539	2615.13	2615.13
-156	13810	FALSE	F5	20.2085	3655	3642	HCD	MS2	32.6467	247.5	01_SK_MLiver_IFNgPilot_HCD28%.raw	-156	2100	9	3655	1	3655	1	6	1	1	1	654.539	2615.13	654.539	4	4	29805	49.8579	70.9784	3.54306	100	24.91	4	High	10	Unambiguous	ASGNYATVISHNPEtKKTR	T15(ADP-Ribosyl)	P62918	2	4	NA	0.0227	3	3	654.539	2615.13	2615.13
-156	13812	FALSE	F5	20.2085	3655	3642	HCD	MS2	32.6467	247.5	01_SK_MLiver_IFNgPilot_HCD28%.raw	-156	2100	9	3655	1	3655	1	6	1	1	1	654.539	2615.13	654.539	4	4	29805	49.8579	70.9784	3.54306	100	24.91	4	High	10	Unambiguous	ASGNYATVIsHNPETKKTR	S10(ADP-Ribosyl)	P62918	2	4	NA	0.0341	5	5	654.539	2615.13	2615.13
-156	13813	FALSE	F5	20.2085	3655	3642	HCD	MS2	32.6467	247.5	01_SK_MLiver_IFNgPilot_HCD28%.raw	-156	2100	9	3655	1	3655	1	6	1	1	1	654.539	2615.13	654.539	4	4	29805	49.8579	70.9784	3.54306	100	24.91	4	High	10	Unambiguous	ASGNYATVISHNPeTKKTR	E14(ADP-Ribosyl)	P62918	2	4	NA	0.0455	6	6	654.539	2615.13	2615.13
-156	13814	FALSE	F5	20.2085	3655	3642	HCD	MS2	32.6467	247.5	01_SK_MLiver_IFNgPilot_HCD28%.raw	-156	2100	9	3655	1	3655	1	6	1	1	1	654.539	2615.13	654.539	4	4	29805	49.8579	70.9784	3.54306	100	24.91	4	High	10	Unambiguous	ASGNYATVIShNPETKKTR	H11(ADP-Ribosyl)	P62918	2	4	NA	0.0455	6	7	654.539	2615.13	2615.13
-156	13827	FALSE	F5	20.2221	3658	3642	HCD	MS2	60.667	247.5	01_SK_MLiver_IFNgPilot_HCD28%.raw	-156	2103	9	3658	1	3658	1	1	1	1	1	407.703	814.399	407.703	2	2	40553.5	1.80688	7.22754	0	0	0	1	High	10	Unambiguous	FEVYEK		P00375	0	2	0.528	0	1	1	407.703	814.399	814.398
-156	1385	FALSE	F5	8.7876	1291	1282	HCD	MS2	46.581	246	01_SK_MLiver_IFNgPilot_HCD28%.raw	-156	226	9	1291	1	1291	1	1	1	1	1	410.227	1228.67	410.227	3	3	57097.3	4.38902	13.4646	0	4.0915	0	2	High	10	Unambiguous	QVEIAQREGAK		P16460	1	3	0.4391	0	1	1	410.227	1228.67	1228.66
-156	13853	FALSE	F5	20.246	3663	3652	HCD	MS2	38.7652	247.5	01_SK_MLiver_IFNgPilot_HCD28%.raw	-156	2107	9	3663	1	3663	1	1	1	1	1	573.594	1718.77	573.594	3	3	27229.1	48.5944	79.1198	0.82048	100	14.4372	4	High	10	Selected	kVGIVGKYGTR	K1(ADP-Ribosyl)	P61514	2	3	0.0141	0	1	1	573.594	1718.77	1718.77
-156	13880	FALSE	F5	20.2742	3669	3660	HCD	MS2	46.5271	52.818	01_SK_MLiver_IFNgPilot_HCD28%.raw	-156	2112	9	3669	1	3669	1	1	1	1	1	486.899	1458.68	486.899	3	3	439306	2.69638	6.73515	0	4.05037	0	2	High	10	Unambiguous	YYAGWADKYHGK		P47738; A0A0G2JFQ0; A0A0G2JEU1; D3YYF3	1	3	0.6533	0	1	1	486.899	1458.68	1458.68
-156	13891	FALSE	F5	20.2834	3671	3660	HCD	MS2	18.7009	247.5	01_SK_MLiver_IFNgPilot_HCD28%.raw	-156	2114	9	3671	1	3671	1	1	1	1	1	436.254	871.5	436.254	2	2	112702	3.04214	9.16778	0	3.00077	0	2	High	10	Unambiguous	SAITPGGLR		Q9CZN7-2; Q9CZN7	0	2	0.6053	0	1	1	436.254	871.5	871.5
-156	13899	FALSE	F5	20.288	3672	3660	HCD	MS2	16.0994	247.5	01_SK_MLiver_IFNgPilot_HCD28%.raw	-156	2115	9	3672	1	3672	1	1	1	1	1	614.818	1228.63	614.818	2	2	91189.5	21.9923	39.8998	1.04518	35.4275	11.5967	4	High	10	Unambiguous	VEIIANDQGNR		P20029; Q61696; D3Z5E2; P63017; P16627; Q504P4; P17879; P17156	0	2	0.7759	0	1	1	614.818	1228.63	1228.63
-156	13908	FALSE	F5	20.2925	3673	3660	HCD	MS2	33.8508	247.5	01_SK_MLiver_IFNgPilot_HCD28%.raw	-156	2116	9	3673	1	3673	1	1	1	1	1	546.255	1636.75	546.255	3	3	71196.1	45.3351	100	0	72.5655	8.7748	3	High	10	Unambiguous	IGLIVHkTSK	K7(ADP-Ribosyl)	Q9DCU9	1	3	0.0667	0	1	1	546.255	1636.75	1636.75
-156	13913	FALSE	F5	20.297	3674	3660	HCD	MS2	46.6114	247.5	01_SK_MLiver_IFNgPilot_HCD28%.raw	-156	2117	9	3674	1	3674	1	1	1	1	1	643.342	1285.68	643.342	2	2	48617.4	47.8371	100	2.97936	72.395	15.974	4	High	10	Unambiguous	TIIQNPTDQQK		P50580; P50580-2	0	2	0.5922	0	1	1	643.342	1285.68	1285.67
-156	13921	FALSE	F5	20.3016	3675	3660	HCD	MS2	60.6646	247.5	01_SK_MLiver_IFNgPilot_HCD28%.raw	-156	2118	9	3675	1	3675	1	1	1	1	1	406.21	811.413	406.21	2	2	46388.6	1.69763	6.79052	0	0	0	1	High	10	Unambiguous	FQLTmR	M5(Oxidation)	Q9Z2I0	0	2	0.2688	0	1	1	406.21	811.413	811.413
-156	14006	FALSE	F5	20.3671	3689	3678	HCD	MS2	50.87	76.431	01_SK_MLiver_IFNgPilot_HCD28%.raw	-156	2130	9	3689	1	3689	1	1	1	1	1	593.601	1778.79	593.601	3	3	265678	32.8808	61.0078	0.3427	59.6964	10.4762	4	High	10	Selected	ETLQQHkLLK	K7(ADP-Ribosyl)	F7C312; P08113	1	3	0.2	0	1	1	593.601	1778.79	1778.79
-156	14009	FALSE	F5	20.3716	3690	3678	HCD	MS2	0	247.5	01_SK_MLiver_IFNgPilot_HCD28%.raw	-156	2131	9	3690	1	3690	1	1	1	1	1	839.316	2515.93	839.316	3	3	43516.8	42.1194	46.3732	3.70824	100	18.396	4	High	10	Unambiguous	FmkPGGENSRDYPDmAK	M2(Oxidation); K3(ADP-Ribosyl); M15(Oxidation)	A2APS4; P32020	1	3	0.3646	0	1	1	839.316	2515.93	2515.93
-156	14017	FALSE	F5	20.3764	3691	3678	HCD	MS2	77.9514	247.5	01_SK_MLiver_IFNgPilot_HCD28%.raw	-156	2132	9	3691	1	3691	1	1	1	1	1	523.888	1569.65	523.888	3	3	66757.6	52.8402	100	0.58136	55.2457	55.5338	4	High	10	Unambiguous	AkVFEHIGK	K2(ADP-Ribosyl)	P24270	1	3	0.5755	0	1	1	523.888	1569.65	1569.65
-156	1402	FALSE	F5	8.807	1295	1290	HCD	MS2	34.7952	233.595	01_SK_MLiver_IFNgPilot_HCD28%.raw	-156	229	9	1295	1	1295	1	1	1	1	1	462.846	1386.52	462.846	3	3	81893.6	34.3178	100	0	34.1968	3.07435	3	High	10	Unambiguous	LkEYHR	K2(ADP-Ribosyl)	P16460	1	3	0.2297	0	1	1	462.846	1386.52	1386.52
-156	14021	FALSE	F5	20.3809	3692	3678	HCD	MS2	12.0974	247.5	01_SK_MLiver_IFNgPilot_HCD28%.raw	-156	2133	9	3692	1	3692	1	1	1	1	1	657.294	1969.87	657.294	3	3	61362.1	43.172	58.2892	1.77308	100	12.6259	4	High	10	Unambiguous	kVNVVEQEKIDK	K1(ADP-Ribosyl)	P17182; B1ARR7	2	3	0.5102	0	1	1	657.294	1969.87	1969.87
-156	14031	FALSE	F5	20.3854	3693	3678	HCD	MS2	68.7992	247.5	01_SK_MLiver_IFNgPilot_HCD28%.raw	-156	2134	9	3693	1	3693	1	1	1	1	1	560.944	1680.82	560.944	3	3	41784	41.0079	100	1.50498	47.0671	15.4594	4	High	10	Unambiguous	SEYRELEDGGLERK		F6YTS6; E9PWK1; Q9D379	2	3	0.6378	0	1	1	560.944	1680.82	1680.82
-156	14046	FALSE	F5	20.3945	3695	3678	HCD	MS2	0	247.5	01_SK_MLiver_IFNgPilot_HCD28%.raw	-156	2136	9	3695	1	3695	1	2	1	1	1	788.67	2364	788.67	3	3	24618.3	42.5638	51.3972	4.80511	100	14.0529	4	High	10	Unambiguous	kSPLNKTEVHESYYK	K1(ADP-Ribosyl)	A2A848; Q9R0H0; Q9R0H0-2	2	3	0.0398	0	1	1	788.67	2364	2363.99
-156	14047	FALSE	F5	20.3945	3695	3678	HCD	MS2	0	247.5	01_SK_MLiver_IFNgPilot_HCD28%.raw	-156	2136	9	3695	1	3695	1	2	1	1	1	788.67	2364	788.67	3	3	24618.3	42.5638	51.3972	4.80511	100	14.0529	4	High	10	Unambiguous	KsPLNKTEVHESYYK	S2(ADP-Ribosyl)	A2A848; Q9R0H0; Q9R0H0-2	2	3	NA	0.0398	2	2	788.67	2364	2363.99
-156	14069	FALSE	F5	20.4135	3699	3688	HCD	MS2	7.25999	247.5	01_SK_MLiver_IFNgPilot_HCD28%.raw	-156	2139	9	3699	1	3699	1	1	1	1	1	568.252	1135.5	568.252	2	2	341491	2.49804	5.59507	0.07564	3.27549	1.04597	4	High	10	Unambiguous	YFSmTEVDK	M4(Oxidation)	Q61176	0	2	0.7239	0	1	1	568.252	1135.5	1135.5
-156	1408	FALSE	F5	8.8115	1296	1290	HCD	MS2	51.9	247.5	01_SK_MLiver_IFNgPilot_HCD28%.raw	-156	230	9	1296	1	1296	1	1	1	1	1	480.574	1439.71	480.574	3	3	56454.8	21.4022	58.2899	0	24.6543	2.66455	3	High	10	Unambiguous	ATAPQTQHVSPmR	M12(Oxidation)	Q91VK2; P57776-2; D3Z7N2; F6ZFU0; Q80T06; A0A0R4J1E2; E9QN08; A0A0R4J1L2; D3YZT9; P57776-3; P57776; D3YUQ9	0	3	0.6985	0	1	1	480.574	1439.71	1439.71
-156	14082	FALSE	F5	20.4228	3701	3688	HCD	MS2	30.2425	247.5	01_SK_MLiver_IFNgPilot_HCD28%.raw	-156	2141	9	3701	1	3701	1	2	1	1	1	667.279	1999.82	667.279	3	3	200281	40.9929	56.6973	1.00603	100	6.26815	4	High	10	Unambiguous	TAHIVLEDGTKmk	M12(Oxidation); K13(ADP-Ribosyl)	Q8C196	1	3	0.0311	0	1	1	667.279	1999.82	1999.82
-156	14083	FALSE	F5	20.4228	3701	3688	HCD	MS2	30.2425	247.5	01_SK_MLiver_IFNgPilot_HCD28%.raw	-156	2141	9	3701	1	3701	1	2	1	1	1	667.279	1999.82	667.279	3	3	200281	40.9929	56.6973	1.00603	100	6.26815	4	High	10	Unambiguous	TAHIVLEDGTkmK	K11(ADP-Ribosyl); M12(Oxidation)	Q8C196	1	3	NA	0.0311	2	2	667.279	1999.82	1999.82
-156	14091	FALSE	F5	20.4274	3702	3688	HCD	MS2	16.6273	247.5	01_SK_MLiver_IFNgPilot_HCD28%.raw	-156	2142	9	3702	1	3702	1	1	1	1	1	597.336	1193.66	597.336	2	2	94062.1	13.8621	28.2095	0.70945	19.1765	7.35305	4	High	10	Unambiguous	THEQLTPLVR		P09813	0	2	0.7258	0	1	1	597.336	1193.66	1193.66
-156	14109	FALSE	F5	20.441	3705	3688	HCD	MS2	38.0526	247.5	01_SK_MLiver_IFNgPilot_HCD28%.raw	-156	2145	9	3705	1	3705	1	1	1	1	1	416.745	832.483	416.745	2	2	83695.7	5.10764	19.3351	0	1.09542	0	2	High	10	Unambiguous	FVKWPR		P12970	1	2	0.4161	0	1	1	416.745	832.483	832.483
-156	14119	FALSE	F5	20.4555	3708	3697	HCD	MS2	33.6494	169.18	01_SK_MLiver_IFNgPilot_HCD28%.raw	-156	2147	9	3708	1	3708	1	2	1	1	1	550.899	1650.68	550.899	3	3	71922.1	45.3376	100	1.11101	71.5088	8.73057	4	Medium	10	Unambiguous	SIDLKDKYk	K9(ADP-Ribosyl)	D3Z2F2; D3Z7J9; P63038	2	3	0.0169	0	1	1	550.899	1650.68	1650.68
-156	14120	FALSE	F5	20.4555	3708	3697	HCD	MS2	33.6494	169.18	01_SK_MLiver_IFNgPilot_HCD28%.raw	-156	2147	9	3708	1	3708	1	2	1	1	1	550.899	1650.68	550.899	3	3	71922.1	45.3376	100	1.11101	71.5088	8.73057	4	High	10	Unambiguous	SIDLKDkYK	K7(ADP-Ribosyl)	D3Z2F2; D3Z7J9; P63038	2	3	NA	0.0169	2	2	550.899	1650.68	1650.68
-156	14127	FALSE	F5	20.46	3709	3697	HCD	MS2	50.4516	247.5	01_SK_MLiver_IFNgPilot_HCD28%.raw	-156	2148	9	3709	1	3709	1	1	1	1	1	453.24	1357.71	453.24	3	3	68278.4	11.3875	31.7019	0	8.25172	5.59656	3	High	10	Unambiguous	TQPmGLWKQPR	M4(Oxidation)	O09174	1	3	0.3413	0	1	1	453.24	1357.71	1357.7
-156	14135	FALSE	F5	20.4649	3710	3697	HCD	MS2	34.9605	247.5	01_SK_MLiver_IFNgPilot_HCD28%.raw	-156	2149	9	3710	1	3710	1	1	1	1	1	539.282	1615.83	539.282	3	3	34246.7	25.1349	46.9126	0	41.0127	12.6142	3	High	10	Unambiguous	SHGQDYLVGNRLTR		P13745; Q6P8Q0; D3Z6A6; P10648; D3YZV3	1	3	0.4191	0	1	1	539.282	1615.83	1615.83
-156	14150	FALSE	F5	20.4839	3714	3707	HCD	MS2	19.4322	102.47	01_SK_MLiver_IFNgPilot_HCD28%.raw	-156	2152	9	3714	1	3714	1	1	1	1	1	473.248	1417.73	473.248	3	3	231431	1.91933	5.08297	0	2.08113	0.51323	3	High	10	Unambiguous	TIEEVVGRANDSK		P47738; A0A0G2JF60; A0A0G2JFQ0; A0A0G2JEU1	1	3	0.6006	0	1	1	473.248	1417.73	1417.73
-156	14166	FALSE	F5	20.4932	3716	3707	HCD	MS2	0	247.5	01_SK_MLiver_IFNgPilot_HCD28%.raw	-156	2154	9	3716	1	3716	1	1	1	1	1	709.369	1417.73	709.369	2	2	42745.3	13.9139	26.4276	1.48421	22.2974	5.4462	4	High	10	Unambiguous	TIEEVVGRANDSK		P47738; A0A0G2JF60; A0A0G2JFQ0; A0A0G2JEU1	1	2	0.6073	0	1	1	709.369	1417.73	1417.73
-156	14171	FALSE	F5	20.4978	3717	3707	HCD	MS2	27.6023	247.5	01_SK_MLiver_IFNgPilot_HCD28%.raw	-156	2155	9	3717	1	3717	1	1	1	1	1	599.364	1197.72	599.364	2	2	43067.6	40.7316	100	0	43.2576	19.6687	3	High	10	Unambiguous	LSKDPNIVIAK		P27773	1	2	0.2638	0	1	1	599.364	1197.72	1197.72
-156	14187	FALSE	F5	20.5168	3721	3713	HCD	MS2	20.887	112.797	01_SK_MLiver_IFNgPilot_HCD28%.raw	-156	2158	9	3721	1	3721	1	1	1	1	1	434.23	1733.9	434.23	4	4	188497	1.92898	4.88396	0	2.83194	0	2	High	10	Unambiguous	FLQPGSQRKPFDDAK		P30115	1	4	0.2095	0	1	1	434.23	1733.9	1733.9
-156	14212	FALSE	F5	20.5307	3724	3713	HCD	MS2	7.36993	247.5	01_SK_MLiver_IFNgPilot_HCD28%.raw	-156	2161	9	3724	1	3724	1	1	1	1	1	602.779	2408.09	602.779	4	4	55083.8	52.7656	77.9315	0	100	33.131	3	High	10	Unambiguous	NQREAAQmDmVNDGVEDLRGK	M8(Oxidation); M10(Oxidation)	A0A494B908; P19157; A0A494BAW2	2	4	0.8303	0	1	1	602.779	2408.09	2408.09
-156	14218	FALSE	F5	20.5352	3725	3713	HCD	MS2	62.9564	247.5	01_SK_MLiver_IFNgPilot_HCD28%.raw	-156	2162	9	3725	1	3725	1	1	1	1	1	455.561	1364.67	455.561	3	3	62410.5	11.1995	31.3793	0	11.3961	2.02256	3	High	10	Unambiguous	FDHEmFGLKPK	M5(Oxidation)	P97872	0	3	0.7435	0	1	1	455.561	1364.67	1364.67
-156	14223	FALSE	F5	20.5443	3727	3713	HCD	MS2	30.2789	247.5	01_SK_MLiver_IFNgPilot_HCD28%.raw	-156	2164	9	3727	1	3727	1	1	1	1	1	638.951	1914.84	638.951	3	3	51043.2	47.8696	71.3912	1.44783	100	18.6392	4	High	10	Unambiguous	EASLAkIKEQTR	K6(ADP-Ribosyl)	A0A087WQI6; P30115	2	3	0.1613	0	1	1	638.951	1914.84	1914.84
-156	14241	FALSE	F5	20.5533	3729	3713	HCD	MS2	37.5667	247.5	01_SK_MLiver_IFNgPilot_HCD28%.raw	-156	2166	9	3729	1	3729	1	1	1	1	1	484.245	1450.72	484.245	3	3	43979.8	16.1407	42.5879	0	15.3197	6.6552	3	High	10	Unambiguous	VVGDVAYDEAKER		A0A1W2P733; Q922D8	1	3	0.5698	0	1	1	484.245	1450.72	1450.72
-156	14247	FALSE	F5	20.5634	3731	3720	HCD	MS2	34.0746	95.715	01_SK_MLiver_IFNgPilot_HCD28%.raw	-156	2167	9	3731	1	3731	1	1	1	1	1	468.739	936.471	468.739	2	2	251969	2.82123	7.81437	0	3.47055	0	2	High	10	Unambiguous	SLmDEVVK	M3(Oxidation)	P09411	0	2	0.6	0	1	1	468.739	936.471	936.471
-156	14256	FALSE	F5	20.5678	3732	3720	HCD	MS2	17.7729	247.5	01_SK_MLiver_IFNgPilot_HCD28%.raw	-156	2168	9	3732	1	3732	1	1	1	1	1	544.304	1087.6	544.304	2	2	99158.6	4.94908	13.5043	0	4.52197	1.77003	3	High	10	Unambiguous	VIEASEIQAK		G3UWK0; Q63836; A0A0R4J135; P17563; G3UZT2	0	2	0.646	0	1	1	544.304	1087.6	1087.6
-156	14279	FALSE	F5	20.5817	3735	3720	HCD	MS2	0	247.5	01_SK_MLiver_IFNgPilot_HCD28%.raw	-156	2171	9	3735	1	3735	1	1	1	1	1	1000.42	1999.83	1000.42	2	2	41694.4	37.7515	39.4893	6.2857	100	5.23097	4	High	10	Unambiguous	TAHIVLEDGTkmK	K11(ADP-Ribosyl); M12(Oxidation)	Q8C196	1	2	0.0606	0	1	1	1000.42	1999.83	1999.82
-156	14288	FALSE	F5	20.5917	3737	3730	HCD	MS2	34.6594	134.953	01_SK_MLiver_IFNgPilot_HCD28%.raw	-156	2172	9	3737	1	3737	1	1	1	1	1	531.57	1592.69	531.57	3	3	197401	50.8606	100	1.50483	92.2467	9.69072	4	Medium	10	Unambiguous	mIFAGIkKK	M1(Oxidation); K7(ADP-Ribosyl)	P00015; P62897	2	3	0.1129	0	1	1	531.57	1592.69	1592.69
-156	14293	FALSE	F5	20.5961	3738	3730	HCD	MS2	24.1965	247.5	01_SK_MLiver_IFNgPilot_HCD28%.raw	-156	2173	9	3738	1	3738	1	1	1	1	1	438.261	875.514	438.261	2	2	173387	0.87522	2.96441	0	0.53647	0	2	High	10	Unambiguous	FKPAWVK		Q63880-2; Q63880; Q8VCU1	0	2	0.369	0	1	1	438.261	875.514	875.514
-156	14302	FALSE	F5	20.601	3739	3730	HCD	MS2	22.602	247.5	01_SK_MLiver_IFNgPilot_HCD28%.raw	-156	2174	9	3739	1	3739	1	1	1	1	1	741.316	2221.93	741.316	3	3	157781	41.6729	50.366	2.27726	100	14.0482	4	High	10	Unambiguous	EGNHKPGTDYLKPPk	K15(ADP-Ribosyl)	Q61176	0	3	0.0893	0	1	1	741.316	2221.93	2221.93
-156	14310	FALSE	F5	20.6055	3740	3730	HCD	MS2	14.5583	247.5	01_SK_MLiver_IFNgPilot_HCD28%.raw	-156	2175	9	3740	1	3740	1	2	1	1	1	619.255	1855.75	619.255	3	3	126694	43.7738	62.1083	0.96106	100	12.0258	4	High	10	Unambiguous	VSkDASPGSPLEK	K3(ADP-Ribosyl)	P54869	1	3	0.02	0	1	1	619.255	1855.75	1855.75
-156	14311	FALSE	F5	20.6055	3740	3730	HCD	MS2	14.5583	247.5	01_SK_MLiver_IFNgPilot_HCD28%.raw	-156	2175	9	3740	1	3740	1	2	1	1	1	619.255	1855.75	619.255	3	3	126694	43.7738	62.1083	0.96106	100	12.0258	4	High	10	Unambiguous	VsKDASPGSPLEK	S2(ADP-Ribosyl)	P54869	1	3	NA	0.02	2	2	619.255	1855.75	1855.75
-156	14314	FALSE	F5	20.6101	3741	3730	HCD	MS2	30.9002	247.5	01_SK_MLiver_IFNgPilot_HCD28%.raw	-156	2176	9	3741	1	3741	1	1	1	1	1	408.763	816.519	408.763	2	2	95853.8	0.81007	2.65491	0	0.58537	0	2	High	10	Unambiguous	ILSGVVTK		P62281; A0A1B0GRR3	0	2	0.301	0	1	1	408.763	816.519	816.519
-156	1432	FALSE	F5	8.8501	1304	1300	HCD	MS2	27.0887	246	01_SK_MLiver_IFNgPilot_HCD28%.raw	-156	236	9	1304	1	1304	1	1	1	1	1	604.325	1207.64	604.325	2	2	123903	4.95473	9.86481	0.61799	8.2312	1.1049	4	High	10	Unambiguous	YTGTRPSNLAK		P70691; E9PXN7; D3Z748; Q63886; G3UZC9; D3YZE6; D3Z7G0; D3YZ96; Q6ZQM8; Q64435; K9J7B2; Q62452; B2RT14	0	2	0.4818	0	1	1	604.325	1207.64	1207.64
-156	14330	FALSE	F5	20.6191	3743	3730	HCD	MS2	53.1189	247.5	01_SK_MLiver_IFNgPilot_HCD28%.raw	-156	2178	9	3743	1	3743	1	1	1	1	1	729.845	1458.68	729.845	2	2	36576.9	57.7355	95.5415	4.86886	100	30.5318	4	High	10	Unambiguous	YYAGWADKYHGK		P47738; A0A0G2JFQ0; A0A0G2JEU1; D3YYF3	1	2	0.5221	0	1	1	729.845	1458.68	1458.68
-156	14338	FALSE	F5	20.6237	3744	3730	HCD	MS2	0	247.5	01_SK_MLiver_IFNgPilot_HCD28%.raw	-156	2179	9	3744	1	3744	1	2	1	1	1	928.38	1855.75	928.38	2	2	43104.9	34.36	29.5555	3.35629	100	4.52803	4	High	10	Unambiguous	VSkDASPGSPLEK	K3(ADP-Ribosyl)	P54869	1	2	0.0078	0	1	1	928.38	1855.75	1855.75
-156	14339	FALSE	F5	20.6237	3744	3730	HCD	MS2	0	247.5	01_SK_MLiver_IFNgPilot_HCD28%.raw	-156	2179	9	3744	1	3744	1	2	1	1	1	928.38	1855.75	928.38	2	2	43104.9	34.36	29.5555	3.35629	100	4.52803	4	High	10	Unambiguous	VsKDASPGSPLEK	S2(ADP-Ribosyl)	P54869	1	2	NA	0.0078	2	2	928.38	1855.75	1855.75
-156	14358	FALSE	F5	20.6426	3748	3736	HCD	MS2	53.3537	247.5	01_SK_MLiver_IFNgPilot_HCD28%.raw	-156	2182	9	3748	1	3748	1	1	1	1	1	412.907	1236.71	412.907	3	3	104375	1.31547	3.9177	0	1.34418	0	2	High	10	Unambiguous	IIHESGAQILR		F6S4J6; D3Z253; Q9DCQ2; A0A140LHB4	0	3	0.3478	0	1	1	412.907	1236.71	1236.71
-156	14366	FALSE	F5	20.6475	3749	3736	HCD	MS2	38.2889	247.5	01_SK_MLiver_IFNgPilot_HCD28%.raw	-156	2183	9	3749	1	3749	1	1	1	1	1	511.3	1021.59	511.3	2	2	149807	7.66639	18.7349	0	10.2751	1.65559	3	High	10	Unambiguous	YLVEEIKK		A0A2R8VHX0; Q9DBE0	1	2	0.4567	0	1	1	511.3	1021.59	1021.59
-156	1437	FALSE	F5	8.8547	1305	1300	HCD	MS2	26.4976	247.5	01_SK_MLiver_IFNgPilot_HCD28%.raw	-156	237	9	1305	1	1305	1	1	1	1	1	457.583	1370.73	457.583	3	3	106984	8.09279	23.4102	0	7.85753	1.1034	3	High	10	Unambiguous	mIYASSKDAIKK	M1(Oxidation)	Q9R0P5; P45591; A0A494B9A7; P18760; F8WGL3	2	3	0.5345	0	1	1	457.583	1370.73	1370.73
-156	14375	FALSE	F5	20.652	3750	3736	HCD	MS2	60.0095	247.5	01_SK_MLiver_IFNgPilot_HCD28%.raw	-156	2184	9	3750	1	3750	1	1	1	1	1	492.284	1474.84	492.284	3	3	52675.1	28.5657	68.1433	0.85922	29.2756	15.9845	4	High	10	Unambiguous	NGPPVIHSGIKDLK		A0A0G2JG44; D3Z4U1; P25688	1	3	0.7119	0	1	1	492.284	1474.84	1474.84
-156	14384	FALSE	F5	20.6611	3752	3736	HCD	MS2	15.5201	247.5	01_SK_MLiver_IFNgPilot_HCD28%.raw	-156	2186	9	3752	1	3752	1	1	1	1	1	677.325	1353.64	677.325	2	2	58096.2	57.6271	100	10.234	83.4996	36.7749	4	High	10	Unambiguous	SGSGTmNLGGSLTR	M6(Oxidation)	P47757; P47757-4; P47757-2; F7CAZ6; A2AMW0	0	2	0.575	0	1	1	677.325	1353.64	1353.64
-156	14392	FALSE	F5	20.6656	3753	3736	HCD	MS2	0	247.5	01_SK_MLiver_IFNgPilot_HCD28%.raw	-156	2187	9	3753	1	3753	1	2	1	1	1	712.316	2134.93	712.316	3	3	36814.6	43.1362	59.5899	1.61747	100	11.3373	4	High	10	Unambiguous	AYQKQPTIFQNkK	K12(ADP-Ribosyl)	P62281; A0A1B0GRR3	2	3	0.0164	0	1	1	712.316	2134.93	2134.94
-156	14393	FALSE	F5	20.6656	3753	3736	HCD	MS2	0	247.5	01_SK_MLiver_IFNgPilot_HCD28%.raw	-156	2187	9	3753	1	3753	1	2	1	1	1	712.316	2134.93	712.316	3	3	36814.6	43.1362	59.5899	1.61747	100	11.3373	4	High	10	Unambiguous	AYQKQPTIFQNKk	K13(ADP-Ribosyl)	P62281; A0A1B0GRR3	2	3	NA	0.0164	2	2	712.316	2134.93	2134.94
-156	14407	FALSE	F5	20.6801	3756	3746	HCD	MS2	23.415	159.845	01_SK_MLiver_IFNgPilot_HCD28%.raw	-156	2189	9	3756	1	3756	1	1	1	1	1	477.248	953.488	477.248	2	2	428291	2.67083	7.84334	0	2.16721	0.67275	3	High	10	Unambiguous	QAVSmFVR	M5(Oxidation)	Q9DBF1; Q9DBF1-2	0	2	0.6145	0	1	1	477.248	953.488	953.487
-156	14411	FALSE	F5	20.6845	3757	3746	HCD	MS2	40.5828	247.5	01_SK_MLiver_IFNgPilot_HCD28%.raw	-156	2190	9	3757	1	3757	1	1	1	1	1	576.283	1151.56	576.283	2	2	218548	10.6787	21.7035	0.52641	17.5011	2.98368	4	High	10	Unambiguous	YIDQEELNK		P07901; E9Q3D6; P11499	0	2	0.6167	0	1	1	576.283	1151.56	1151.56
-156	14418	FALSE	F5	20.6893	3758	3746	HCD	MS2	22.754	247.5	01_SK_MLiver_IFNgPilot_HCD28%.raw	-156	2191	9	3758	1	3758	1	2	1	1	1	550.239	1648.7	550.239	3	3	214422	50.5254	100	0.53175	90.889	10.681	4	High	10	Unambiguous	YDDIkKVVK	K5(ADP-Ribosyl)	A0A1D5RLD8; A0A0A0MQF6; P16858; S4R1W1; S4R257	2	3	0.0278	0	1	1	550.239	1648.7	1648.7
-156	14419	FALSE	F5	20.6893	3758	3746	HCD	MS2	22.754	247.5	01_SK_MLiver_IFNgPilot_HCD28%.raw	-156	2191	9	3758	1	3758	1	2	1	1	1	550.239	1648.7	550.239	3	3	214422	50.5254	100	0.53175	90.889	10.681	4	High	10	Unambiguous	YDDIKkVVK	K6(ADP-Ribosyl)	A0A1D5RLD8; A0A0A0MQF6; P16858; S4R1W1; S4R257	2	3	NA	0.0278	2	2	550.239	1648.7	1648.7
-156	14426	FALSE	F5	20.6939	3759	3746	HCD	MS2	69.9959	247.5	01_SK_MLiver_IFNgPilot_HCD28%.raw	-156	2192	9	3759	1	3759	1	1	1	1	1	479.259	1435.76	479.259	3	3	88877.5	19.904	50.9638	0	23.7286	4.92373	3	High	10	Unambiguous	VKPFmTGAAEQIK	M5(Oxidation)	D3YU75; P63028	0	3	0.6292	0	1	1	479.259	1435.76	1435.76
-156	14433	FALSE	F5	20.6985	3760	3746	HCD	MS2	45.8436	247.5	01_SK_MLiver_IFNgPilot_HCD28%.raw	-156	2193	9	3760	1	3760	1	1	1	1	1	419.585	1256.74	419.585	3	3	109908	1.8139	5.27127	0	1.98432	0	2	High	10	Unambiguous	mIPGKQVAGVIK	M1(Oxidation)	O08601; O08601-2	1	3	0.6124	0	1	1	419.585	1256.74	1256.74
-156	14439	FALSE	F5	20.703	3761	3746	HCD	MS2	18.3727	247.5	01_SK_MLiver_IFNgPilot_HCD28%.raw	-156	2194	9	3761	1	3761	1	1	1	1	1	803.37	2408.09	803.37	3	3	51344.4	19.5562	23.4561	2.74702	44.9974	7.02438	4	High	10	Unambiguous	NQREAAQmDmVNDGVEDLRGK	M8(Oxidation); M10(Oxidation)	A0A494B908; P19157; A0A494BAW2	2	3	0.8773	0	1	1	803.37	2408.09	2408.09
-156	1445	FALSE	F5	8.8594	1306	1300	HCD	MS2	58.0998	247.5	01_SK_MLiver_IFNgPilot_HCD28%.raw	-156	238	9	1306	1	1306	1	1	1	1	1	569.613	1706.82	569.613	3	3	38933.8	43.2788	90.9343	1.89877	52.6805	27.6016	4	High	10	Unambiguous	RGYPVYNHTEQTNK		Q5FW57	1	3	0.562	0	1	1	569.613	1706.82	1706.82
-156	14450	FALSE	F5	20.7121	3763	3746	HCD	MS2	67.6335	247.5	01_SK_MLiver_IFNgPilot_HCD28%.raw	-156	2196	9	3763	1	3763	1	1	1	1	1	406.535	1217.59	406.535	3	3	59363.6	0.40651	1.62602	0	0	0	1	High	10	Unambiguous	ESVFTVEGGHR		O35129	0	3	0.4605	0	1	1	406.535	1217.59	1217.59
-156	14457	FALSE	F5	20.7266	3766	3755	HCD	MS2	28.1794	136.943	01_SK_MLiver_IFNgPilot_HCD28%.raw	-156	2198	9	3766	1	3766	1	1	1	1	1	469.751	938.494	469.751	2	2	203630	3.65093	10.0742	0	4.52951	0	2	High	10	Unambiguous	LYSESLAR		Q61598-2; A0A1Y7VL99; P50396; Q61598	0	2	0.2944	0	1	1	469.751	938.494	938.494
-156	14467	FALSE	F5	20.7311	3767	3755	HCD	MS2	35.988	247.5	01_SK_MLiver_IFNgPilot_HCD28%.raw	-156	2199	9	3767	1	3767	1	1	1	1	1	522.272	1043.54	522.272	2	2	129643	10.2787	23.1452	0	14.6252	3.34459	3	High	10	Unambiguous	NLEPENLSK		O08601; O08601-2	0	2	0.4714	0	1	1	522.272	1043.54	1043.54
-156	14487	FALSE	F5	20.745	3770	3755	HCD	MS2	53.8518	247.5	01_SK_MLiver_IFNgPilot_HCD28%.raw	-156	2202	9	3770	1	3770	1	1	1	1	1	638.831	1276.65	638.831	2	2	60799.2	48.2109	80.5748	1.03754	100	11.2315	4	High	10	Unambiguous	AVYQGPGSSPVKS		O88587; O88587-2	1	2	0.7133	0	1	1	638.831	1276.65	1276.65
-156	14491	FALSE	F5	20.7495	3771	3755	HCD	MS2	39.5889	247.5	01_SK_MLiver_IFNgPilot_HCD28%.raw	-156	2203	9	3771	1	3771	1	1	1	1	1	587.902	1761.69	587.902	3	3	54623.6	51.4603	87.8061	1.28139	100	16.7537	4	High	10	Selected	KtGEGFYKYK	T2(ADP-Ribosyl)	Q61425	2	3	0	0	1	1	587.902	1761.69	1761.69
-156	14498	FALSE	F5	20.7541	3772	3755	HCD	MS2	33.2458	247.5	01_SK_MLiver_IFNgPilot_HCD28%.raw	-156	2204	9	3772	1	3772	1	3	1	1	1	679.3	2714.18	679.3	4	4	29177.6	43.2249	58.7939	1.9996	100	12.1063	4	High	10	Unambiguous	SmPIRkDDEVQVVRGHYK	M2(Oxidation); K6(ADP-Ribosyl)	B1ARA3; P61255	3	4	0.023	0	1	1	679.3	2714.18	2714.18
-156	14499	FALSE	F5	20.7541	3772	3755	HCD	MS2	33.2458	247.5	01_SK_MLiver_IFNgPilot_HCD28%.raw	-156	2204	9	3772	1	3772	1	3	1	1	1	679.3	2714.18	679.3	4	4	29177.6	43.2249	58.7939	1.9996	100	12.1063	4	High	10	Unambiguous	SmPIrKDDEVQVVRGHYK	M2(Oxidation); R5(ADP-Ribosyl)	B1ARA3; P61255	3	4	NA	0.023	2	2	679.3	2714.18	2714.18
-156	14500	FALSE	F5	20.7541	3772	3755	HCD	MS2	33.2458	247.5	01_SK_MLiver_IFNgPilot_HCD28%.raw	-156	2204	9	3772	1	3772	1	3	1	1	1	679.3	2714.18	679.3	4	4	29177.6	43.2249	58.7939	1.9996	100	12.1063	4	High	10	Unambiguous	SmPIRKdDEVQVVRGHYK	M2(Oxidation); D7(ADP-Ribosyl)	B1ARA3; P61255	3	4	NA	0.046	3	3	679.3	2714.18	2714.18
-156	14518	FALSE	F5	20.773	3776	3765	HCD	MS2	19.7406	129.711	01_SK_MLiver_IFNgPilot_HCD28%.raw	-156	2207	9	3776	1	3776	1	1	1	1	1	424.473	1694.87	424.473	4	4	272058	1.93269	6.32545	0	1.40531	0	2	High	10	Unambiguous	GDNQSPIELHTKDIK		P16015	1	4	0.5797	0	1	1	424.473	1694.87	1694.87
-156	1454	FALSE	F5	8.8696	1308	1303	HCD	MS2	33.1203	246	01_SK_MLiver_IFNgPilot_HCD28%.raw	-156	239	9	1308	1	1308	1	1	1	1	1	481.541	1442.61	481.541	3	3	46785.1	40.7449	100	0	57.8302	5.14946	3	Medium	10	Unambiguous	GLNDKVKk	K8(ADP-Ribosyl)	Q8BMS1	2	3	0.0984	0	1	1	481.541	1442.61	1442.61
-156	14540	FALSE	F5	20.7869	3779	3765	HCD	MS2	13.5781	247.5	01_SK_MLiver_IFNgPilot_HCD28%.raw	-156	2210	9	3779	1	3779	1	1	1	1	1	556.238	2221.93	556.238	4	4	121871	50.5507	100	1.01415	88.5568	12.6317	4	High	10	Unambiguous	EGNHKPGTDYLkPPK	K12(ADP-Ribosyl)	Q61176	0	4	0.0779	0	1	1	556.238	2221.93	2221.93
-156	14546	FALSE	F5	20.7914	3780	3765	HCD	MS2	35.5648	247.5	01_SK_MLiver_IFNgPilot_HCD28%.raw	-156	2211	9	3780	1	3780	1	1	1	1	1	479.259	1435.76	479.259	3	3	125817	12.5193	36.9626	0	10.6842	2.43048	3	High	10	Unambiguous	VKPFmTGAAEQIK	M5(Oxidation)	D3YU75; P63028	0	3	0.5313	0	1	1	479.259	1435.76	1435.76
-156	14563	FALSE	F5	20.8005	3782	3765	HCD	MS2	26.3464	247.5	01_SK_MLiver_IFNgPilot_HCD28%.raw	-156	2213	9	3782	1	3782	1	1	1	1	1	645.325	1289.64	645.325	2	2	96102.3	31.3721	54.325	2.10517	58.5483	10.5098	4	High	10	Unambiguous	QHATNVGImFR	M9(Oxidation)	P35505; D3Z2R9	0	2	0.7647	0	1	1	645.325	1289.64	1289.64
-156	14570	FALSE	F5	20.805	3783	3765	HCD	MS2	77.2396	247.5	01_SK_MLiver_IFNgPilot_HCD28%.raw	-156	2214	9	3783	1	3783	1	1	1	1	1	508.299	1015.59	508.299	2	2	42567	13.869	33.4447	0	17.4933	4.53819	3	Medium	10	Unambiguous	ITQSNAILR		Q8R5I6; P48774; F6WHQ7; A2AE91; P10649; D3YZ29; D3YVP6; D3YX76; P15626; E9QAC8; E9PV63; E9PVM7; D3YVP5; A2AE89; Q80W21	0	2	0.2663	0	1	1	508.299	1015.59	1015.59
-156	14580	FALSE	F5	20.8096	3784	3765	HCD	MS2	29.6561	247.5	01_SK_MLiver_IFNgPilot_HCD28%.raw	-156	2215	9	3784	1	3784	1	1	1	1	1	496.767	1984.05	496.767	4	4	64727	10.1284	20.9315	0	15.8074	3.77459	3	High	10	Unambiguous	AASGTKEDPNLVPSISNKR		P19536; Q9D881	2	4	0.6783	0	1	1	496.767	1984.05	1984.05
-156	14584	FALSE	F5	20.8194	3786	3775	HCD	MS2	19.0741	246	01_SK_MLiver_IFNgPilot_HCD28%.raw	-156	2216	9	3786	1	3786	1	1	1	1	1	703.756	1406.5	703.756	2	2	87904.6	42.4312	54.0672	1.76801	100	13.8897	4	High	10	Unambiguous	kDGVDFGK	K1(ADP-Ribosyl)	Q91Y97	1	2	0.0536	0	1	1	703.756	1406.5	1406.5
-156	14635	FALSE	F5	20.8568	3794	3785	HCD	MS2	17.2883	246	01_SK_MLiver_IFNgPilot_HCD28%.raw	-156	2223	9	3794	1	3794	1	1	1	1	1	529.038	2113.13	529.038	4	4	166024	8.36433	19.6733	0	9.23658	4.54744	3	High	10	Unambiguous	SVQASVKHPYEVAIKEEAK		Q9DBM2	2	4	0.6166	0	1	1	529.038	2113.13	2113.13
-156	14644	FALSE	F5	20.8614	3795	3785	HCD	MS2	48.6443	247.5	01_SK_MLiver_IFNgPilot_HCD28%.raw	-156	2224	9	3795	1	3795	1	1	1	1	1	515.272	1029.54	515.272	2	2	143181	18.7361	48.7213	0	21.0346	5.18853	3	High	10	Unambiguous	KSLDFYTR		Q9CPU0; A0A494BAF7; A0A494BBE7; A0A494B970	1	2	0.3902	0	1	1	515.272	1029.54	1029.54
-156	14654	FALSE	F5	20.8663	3796	3785	HCD	MS2	55.7347	247.5	01_SK_MLiver_IFNgPilot_HCD28%.raw	-156	2225	9	3796	1	3796	1	1	1	1	1	507.81	1014.61	507.81	2	2	130131	5.22003	14.5183	0	4.38218	1.97959	3	Medium	10	Unambiguous	RGIAIIPmK	M8(Oxidation)	G3X982	1	2	0.3908	0	1	1	507.81	1014.61	1014.61
-156	1466	FALSE	F5	8.8789	1310	1303	HCD	MS2	61.4934	247.5	01_SK_MLiver_IFNgPilot_HCD28%.raw	-156	241	9	1310	1	1310	1	1	1	1	1	422.757	844.508	422.757	2	2	26282.6	7.17725	25.2814	0	3.42762	0	2	High	10	Unambiguous	mLKPLAR	M1(Oxidation)	A0A3B2WAL8; G3XA25; Q80X81; Q8CAY6	0	2	0.1185	0	1	1	422.757	844.508	844.507
-156	14670	FALSE	F5	20.8753	3798	3785	HCD	MS2	12.9083	247.5	01_SK_MLiver_IFNgPilot_HCD28%.raw	-156	2227	9	3798	1	3798	1	3	1	1	1	659.292	1975.86	659.292	3	3	69578.1	47.6851	73.4788	2.43325	100	14.8283	4	High	10	Unambiguous	AmVASGSELGkKLK	M2(Oxidation); K11(ADP-Ribosyl)	F7BP55; Q9WTP6-2; Q9WTP6	2	3	0.027	0	1	1	659.292	1975.86	1975.86
-156	14671	FALSE	F5	20.8753	3798	3785	HCD	MS2	12.9083	247.5	01_SK_MLiver_IFNgPilot_HCD28%.raw	-156	2227	9	3798	1	3798	1	3	1	1	1	659.292	1975.86	659.292	3	3	69578.1	47.6851	73.4788	2.43325	100	14.8283	4	High	10	Unambiguous	AmVASGSeLGKKLK	M2(Oxidation); E8(ADP-Ribosyl)	F7BP55; Q9WTP6-2; Q9WTP6	2	3	0.027	0	1	2	659.292	1975.86	1975.86
-156	14672	FALSE	F5	20.8753	3798	3785	HCD	MS2	12.9083	247.5	01_SK_MLiver_IFNgPilot_HCD28%.raw	-156	2227	9	3798	1	3798	1	3	1	1	1	659.292	1975.86	659.292	3	3	69578.1	47.6851	73.4788	2.43325	100	14.8283	4	High	10	Unambiguous	AmVASGsELGKKLK	M2(Oxidation); S7(ADP-Ribosyl)	F7BP55; Q9WTP6-2; Q9WTP6	2	3	NA	0.027	3	3	659.292	1975.86	1975.86
-156	14682	FALSE	F5	20.8844	3800	3785	HCD	MS2	45.4838	247.5	01_SK_MLiver_IFNgPilot_HCD28%.raw	-156	2229	9	3800	1	3800	1	3	1	1	1	669.969	2007.89	669.969	3	3	40237.4	50.836	76.6381	5.37221	100	21.3338	4	Medium	10	Unambiguous	TAKkHKASEEIPK	K4(ADP-Ribosyl)	Q9DAN1	3	3	NA	0.05	2	2	669.969	2007.89	2007.89
-156	14683	FALSE	F5	20.8844	3800	3785	HCD	MS2	45.4838	247.5	01_SK_MLiver_IFNgPilot_HCD28%.raw	-156	2229	9	3800	1	3800	1	3	1	1	1	669.969	2007.89	669.969	3	3	40237.4	50.836	76.6381	5.37221	100	21.3338	4	Medium	10	Unambiguous	tAKKHKASEEIPK	T1(ADP-Ribosyl)	Q9DAN1	3	3	NA	0.05	2	3	669.969	2007.89	2007.89
-156	14684	FALSE	F5	20.8844	3800	3785	HCD	MS2	45.4838	247.5	01_SK_MLiver_IFNgPilot_HCD28%.raw	-156	2229	9	3800	1	3800	1	3	1	1	1	669.969	2007.89	669.969	3	3	40237.4	50.836	76.6381	5.37221	100	21.3338	4	Medium	10	Unambiguous	TAkKHKASEEIPK	K3(ADP-Ribosyl)	Q9DAN1	3	3	NA	0.05	2	4	669.969	2007.89	2007.89
-156	14714	FALSE	F5	20.9171	3807	3793	HCD	MS2	27.477	247.5	01_SK_MLiver_IFNgPilot_HCD28%.raw	-156	2235	9	3807	1	3807	1	1	1	1	1	547.796	1094.58	547.796	2	2	226100	9.2965	20.5464	0.33824	13.728	2.57327	4	High	10	Unambiguous	VAFTGSTQVGK		P24549	0	2	0.5812	0	1	1	547.796	1094.58	1094.58
-156	14717	FALSE	F5	20.9216	3808	3793	HCD	MS2	13.1586	247.5	01_SK_MLiver_IFNgPilot_HCD28%.raw	-156	2236	9	3808	1	3808	1	2	1	1	1	685.949	2055.83	685.949	3	3	95706.1	41.7966	55.3956	1.79463	100	9.99606	4	High	10	Unambiguous	FdGKTPATLGHNTR	D2(ADP-Ribosyl)	Q8K169; P17717; Q91WH2; Q8VCN3	1	3	0.0479	0	1	1	685.949	2055.83	2055.83
-156	14718	FALSE	F5	20.9216	3808	3793	HCD	MS2	13.1586	247.5	01_SK_MLiver_IFNgPilot_HCD28%.raw	-156	2236	9	3808	1	3808	1	2	1	1	1	685.949	2055.83	685.949	3	3	95706.1	41.7966	55.3956	1.79463	100	9.99606	4	High	10	Unambiguous	FDGkTPATLGHNTR	K4(ADP-Ribosyl)	Q8K169; P17717; Q91WH2; Q8VCN3	1	3	NA	0.0479	2	2	685.949	2055.83	2055.83
-156	14741	FALSE	F5	20.9353	3811	3793	HCD	MS2	46.2672	247.5	01_SK_MLiver_IFNgPilot_HCD28%.raw	-156	2239	9	3811	1	3811	1	1	1	1	1	499.954	1497.85	499.954	3	3	27906.9	38.6186	100	0	45.0234	9.45118	3	High	10	Unambiguous	LLmHGKEVGSIIGK	M3(Oxidation)	A0A2R8VHY9; Q61990; Q61990-3; A0A2R8VI71; A0A2R8VHI3; A0A2R8VI25; B2M1R7; A0A2R8VHN3; Q61990-2; A0A2R8W6L5; P60335; Q3TT81; P57722; A0A2R8VI12; A0A2R8VHP9; P57722-2; E9Q7D8	1	3	0.4755	0	1	1	499.954	1497.85	1497.85
-156	14768	FALSE	F5	20.9589	3816	3803	HCD	MS2	32.0492	247.5	01_SK_MLiver_IFNgPilot_HCD28%.raw	-156	2243	9	3816	1	3816	1	1	1	1	1	416.567	1247.69	416.567	3	3	187663	0.57652	1.9513	0	0.35478	0	2	High	10	Unambiguous	GLSQSALPYRR		A0A0U1RQ71; Q921R2; P62301	1	3	0.3832	0	1	1	416.567	1247.69	1247.69
-156	14772	FALSE	F5	20.9634	3817	3803	HCD	MS2	0	247.5	01_SK_MLiver_IFNgPilot_HCD28%.raw	-156	2244	9	3817	1	3817	1	1	1	1	1	752.026	2254.06	752.026	3	3	79316.3	39.1091	40.9607	2.97524	100	12.5005	4	High	10	Unambiguous	kGVPVKVTNIKDGTTR	K1(ADP-Ribosyl)	P16460	3	3	0.6056	0	1	1	752.026	2254.06	2254.06
-156	14785	FALSE	F5	20.9725	3819	3803	HCD	MS2	43.4783	247.5	01_SK_MLiver_IFNgPilot_HCD28%.raw	-156	2246	9	3819	1	3819	1	1	1	1	1	525.278	1573.82	525.278	3	3	87064.3	16.9692	44.5963	0.67583	17.4506	5.15396	4	High	10	Unambiguous	ALLAGKDSETGENIR		P38647	1	3	0.6133	0	1	1	525.278	1573.82	1573.82
-156	14821	FALSE	F5	20.996	3824	3813	HCD	MS2	1.05764	9.784	01_SK_MLiver_IFNgPilot_HCD28%.raw	-156	2250	9	3824	1	3824	1	1	1	1	1	452.238	903.469	452.238	2	2	7.16863e+06	0.18043	0.72173	0	0	0	1	Medium	10	Unambiguous	GGPLSGPYR		P16015	0	2	0.4226	0	1	1	452.238	903.469	903.468
-156	14833	FALSE	F5	21.0053	3826	3813	HCD	MS2	27.3778	247.5	01_SK_MLiver_IFNgPilot_HCD28%.raw	-156	2252	9	3826	1	3826	1	1	1	1	1	425.228	1273.67	425.228	3	3	717505	3.03952	9.86402	0	2.29408	0	2	High	10	Unambiguous	IAPYVAHNFNK		G5E8R3; Q05920; E9QPD7	0	3	0.4984	0	1	1	425.228	1273.67	1273.67
-156	14843	FALSE	F5	21.0098	3827	3813	HCD	MS2	9.11334	247.5	01_SK_MLiver_IFNgPilot_HCD28%.raw	-156	2253	9	3827	1	3827	1	1	1	1	1	558.891	1674.66	558.891	3	3	646752	41.7993	70.7753	0.43176	84.8202	11.1699	4	High	10	Unambiguous	LmkEGLEAAR	M2(Oxidation); K3(ADP-Ribosyl)	O35490	1	3	0.1957	0	1	1	558.891	1674.66	1674.66
-156	1485	FALSE	F5	8.8935	1313	1307	HCD	MS2	45.6591	247.5	01_SK_MLiver_IFNgPilot_HCD28%.raw	-156	243	9	1313	1	1313	1	1	1	1	1	528.931	1584.78	528.931	3	3	27872.2	40.0823	84.384	0	48.5139	27.4314	3	High	10	Unambiguous	SHFTPNSRSPTEPK		O09173; Q05BJ1	1	3	0.5417	0	1	1	528.931	1584.78	1584.78
-156	14853	FALSE	F5	21.0143	3828	3813	HCD	MS2	44.4807	247.5	01_SK_MLiver_IFNgPilot_HCD28%.raw	-156	2254	9	3828	1	3828	1	1	1	1	1	511.005	2041	511.005	4	4	257428	3.1401	6.47431	0	4.65665	1.42943	3	High	10	Unambiguous	KFDEGRNNFEGEITKEK		P09103	3	4	0.6373	0	1	1	511.005	2041	2041
-156	14862	FALSE	F5	21.0189	3829	3813	HCD	MS2	42.4269	247.5	01_SK_MLiver_IFNgPilot_HCD28%.raw	-156	2255	9	3829	1	3829	1	1	1	1	1	403.22	805.432	403.22	2	2	369344	0.16818	0.50474	0	0.16799	0	2	High	10	Unambiguous	VGVNGFGR		A0A1D5RLD8; A0A0A0MQF6; S4R1N5; P16858; S4R1W1	0	2	0.3644	0	1	1	403.22	805.432	805.432
-156	14872	FALSE	F5	21.0234	3830	3813	HCD	MS2	21.6782	247.5	01_SK_MLiver_IFNgPilot_HCD28%.raw	-156	2256	9	3830	1	3830	1	1	1	1	1	534.761	1068.51	534.761	2	2	176684	9.80139	23.6676	0.47838	12.9192	2.14036	4	High	10	Unambiguous	LQYmDNIR	M4(Oxidation)	Q3UEL5; Q8VC12	0	2	0.7245	0	1	1	534.761	1068.51	1068.51
-156	14879	FALSE	F5	21.0279	3831	3813	HCD	MS2	4.81013	247.5	01_SK_MLiver_IFNgPilot_HCD28%.raw	-156	2257	9	3831	1	3831	1	1	1	1	1	614.279	1840.82	614.279	3	3	143270	48.7762	81.1003	2.49494	100	11.5095	4	High	10	Unambiguous	VkAVVKLEGDNK	K2(ADP-Ribosyl)	P12710	2	3	0.2632	0	1	1	614.279	1840.82	1840.82
-156	14893	FALSE	F5	21.0423	3834	3823	HCD	MS2	41.1268	123.354	01_SK_MLiver_IFNgPilot_HCD28%.raw	-156	2259	9	3834	1	3834	1	1	1	1	1	565.609	1694.81	565.609	3	3	223914	50.6565	96.3705	0	92.2966	13.9588	3	High	10	Unambiguous	QGTFHSQQALEYGTK		Q9WUM5	0	3	0.7523	0	1	1	565.609	1694.81	1694.81
-156	14900	FALSE	F5	21.0468	3835	3823	HCD	MS2	29.516	247.5	01_SK_MLiver_IFNgPilot_HCD28%.raw	-156	2260	9	3835	1	3835	1	1	1	1	1	436.002	1740.99	436.002	4	4	184025	10.2706	28.1598	0	11.6206	1.3021	3	High	10	Unambiguous	HLKPGDRVAIEPGVPR		Q64442	1	4	0.5267	0	1	1	436.002	1740.99	1740.99
-156	14906	FALSE	F5	21.0516	3836	3823	HCD	MS2	0	247.5	01_SK_MLiver_IFNgPilot_HCD28%.raw	-156	2261	9	3836	1	3836	1	1	1	1	1	837.834	1674.66	837.834	2	2	145430	38.8378	45.332	3.93694	100	6.08236	4	High	10	Unambiguous	LmkEGLEAAR	M2(Oxidation); K3(ADP-Ribosyl)	O35490	1	2	0.24	0	1	1	837.834	1674.66	1674.66
-156	1491	FALSE	F5	8.8983	1314	1307	HCD	MS2	44.2683	247.5	01_SK_MLiver_IFNgPilot_HCD28%.raw	-156	244	9	1314	1	1314	1	1	1	1	1	440.972	1760.87	440.972	4	4	37309.9	20.5175	47.6184	0	30.9942	3.45752	3	High	10	Unambiguous	ARHNPSNQSYTLSGTK		A0A0A0MQ68; Q60759	1	4	0.5507	0	1	1	440.972	1760.87	1760.87
-156	14915	FALSE	F5	21.0562	3837	3823	HCD	MS2	31.8208	247.5	01_SK_MLiver_IFNgPilot_HCD28%.raw	-156	2262	9	3837	1	3837	1	1	1	1	1	714.8	1428.59	714.8	2	2	139238	42.252	48.8813	1.92954	100	18.1974	4	High	10	Unambiguous	kALEAISR	K1(ADP-Ribosyl)	Q8VCW8	1	2	0.2055	0	1	1	714.8	1428.59	1428.59
-156	14924	FALSE	F5	21.0607	3838	3823	HCD	MS2	73.5372	247.5	01_SK_MLiver_IFNgPilot_HCD28%.raw	-156	2263	9	3838	1	3838	1	1	1	1	1	406.552	1217.64	406.552	3	3	99561.3	0.65957	1.73383	0	0.90444	0	2	High	10	Unambiguous	mGGDIANRVLR	M1(Oxidation)	P50580	1	3	0.3441	0	1	1	406.552	1217.64	1217.64
-156	14946	FALSE	F5	21.0843	3843	3833	HCD	MS2	16.3494	39.115	01_SK_MLiver_IFNgPilot_HCD28%.raw	-156	2267	9	3843	1	3843	1	1	1	1	1	517.769	1034.53	517.769	2	2	1.36577e+06	1.16451	3.58225	0	1.07579	0	2	High	10	Unambiguous	SVGEVmAIGR	M6(Oxidation)	Q8C196	0	2	0.6679	0	1	1	517.769	1034.53	1034.53
-156	14952	FALSE	F5	21.0887	3844	3833	HCD	MS2	8.10605	247.5	01_SK_MLiver_IFNgPilot_HCD28%.raw	-156	2268	9	3844	1	3844	1	1	1	1	1	560.767	1120.53	560.767	2	2	185848	37.8897	97.2756	1.80912	38.8545	13.6197	4	High	10	Unambiguous	NAEGTWSVEK		P17563	0	2	0.5852	0	1	1	560.767	1120.53	1120.53
-156	14962	FALSE	F5	21.0936	3845	3833	HCD	MS2	7.89525	247.5	01_SK_MLiver_IFNgPilot_HCD28%.raw	-156	2269	9	3845	1	3845	1	1	1	1	1	785.328	1569.65	785.328	2	2	85131.8	41.8106	48.6822	3.45578	100	15.1046	4	High	10	Unambiguous	AkVFEHIGK	K2(ADP-Ribosyl)	P24270	1	2	0.1833	0	1	1	785.328	1569.65	1569.65
-156	14969	FALSE	F5	21.0981	3846	3833	HCD	MS2	12.3568	247.5	01_SK_MLiver_IFNgPilot_HCD28%.raw	-156	2270	9	3846	1	3846	1	1	1	1	1	624.347	1247.69	624.347	2	2	130986	3.90415	7.65831	0.18513	6.19555	1.57762	4	High	10	Unambiguous	GLSQSALPYRR		A0A0U1RQ71; Q921R2; P62301	1	2	0.3696	0	1	1	624.347	1247.69	1247.69
-156	1497	FALSE	F5	8.9028	1315	1307	HCD	MS2	22.0286	247.5	01_SK_MLiver_IFNgPilot_HCD28%.raw	-156	245	9	1315	1	1315	1	3	1	1	1	619.268	1855.79	619.268	3	3	28100.2	47.5869	73.1253	3.4828	100	13.7395	4	Medium	10	Unambiguous	HFELGGDKKrK	R10(ADP-Ribosyl)	A0A2I3BPG9; P83882	3	3	0.1316	0	1	1	619.268	1855.79	1855.79
-156	1498	FALSE	F5	8.9028	1315	1307	HCD	MS2	22.0286	247.5	01_SK_MLiver_IFNgPilot_HCD28%.raw	-156	245	9	1315	1	1315	1	3	1	1	1	619.268	1855.79	619.268	3	3	28100.2	47.5869	73.1253	3.4828	100	13.7395	4	High	10	Unambiguous	HFELGGDKkRK	K9(ADP-Ribosyl)	A0A2I3BPG9; P83882	3	3	0.1316	0	1	2	619.268	1855.79	1855.79
-156	14988	FALSE	F5	21.1118	3849	3833	HCD	MS2	27.0768	247.5	01_SK_MLiver_IFNgPilot_HCD28%.raw	-156	2273	9	3849	1	3849	1	1	1	1	1	570.244	1708.72	570.244	3	3	76496	51.6287	89.4644	1.28371	100	15.7666	4	High	10	Unambiguous	mLkYALKER	M1(Oxidation); K3(ADP-Ribosyl)	Q9QXF8	2	3	0.2561	0	1	1	570.244	1708.72	1708.72
-156	1499	FALSE	F5	8.9028	1315	1307	HCD	MS2	22.0286	247.5	01_SK_MLiver_IFNgPilot_HCD28%.raw	-156	245	9	1315	1	1315	1	3	1	1	1	619.268	1855.79	619.268	3	3	28100.2	47.5869	73.1253	3.4828	100	13.7395	4	High	10	Unambiguous	HFELGGDkKRK	K8(ADP-Ribosyl)	A0A2I3BPG9; P83882	3	3	0.1316	0	1	3	619.268	1855.79	1855.79
-156	1503	FALSE	F5	8.9131	1317	1311	HCD	MS2	75.5502	283.99	01_SK_MLiver_IFNgPilot_HCD28%.raw	-156	246	9	1317	1	1317	1	1	1	1	1	499.938	1497.8	499.938	3	3	27099.6	45.5644	100	1.55133	73.0431	7.66311	4	High	10	Unambiguous	KEAPPmEKPEVVK	M6(Oxidation)	P62843; D3YTQ9	1	3	0.5443	0	1	1	499.938	1497.8	1497.8
-156	15101	FALSE	F5	21.219	3872	3861	HCD	MS2	3.00271	247.5	01_SK_MLiver_IFNgPilot_HCD28%.raw	-156	2293	9	3872	1	3872	1	1	1	1	1	523.888	1569.65	523.888	3	3	712499	49.5971	89.9528	0.64421	100	7.79136	4	High	10	Unambiguous	AkVFEHIGK	K2(ADP-Ribosyl)	P24270	1	3	0.6103	0	1	1	523.888	1569.65	1569.65
-156	15105	FALSE	F5	21.2239	3873	3861	HCD	MS2	7.13773	247.5	01_SK_MLiver_IFNgPilot_HCD28%.raw	-156	2294	9	3873	1	3873	1	1	1	1	1	509.56	1526.67	509.56	3	3	692999	44.99	71.2905	1.01253	100	7.65704	4	Medium	10	Unambiguous	VSNLPTVkK	K8(ADP-Ribosyl)	P30115	1	3	0.0875	0	1	1	509.56	1526.67	1526.67
-156	1512	FALSE	F5	8.9312	1320	1318	HCD	MS2	24.3797	246	01_SK_MLiver_IFNgPilot_HCD28%.raw	-156	247	9	1320	1	1320	1	1	1	1	1	485.557	1454.66	485.557	3	3	46389.5	40.9754	100	0	56.752	7.14966	3	High	10	Unambiguous	GAAVIkARK	K6(ADP-Ribosyl)	P14152; A0A5F8MPN8	2	3	0.0851	0	1	1	485.557	1454.66	1454.66
-156	15123	FALSE	F5	21.233	3875	3861	HCD	MS2	32.1987	247.5	01_SK_MLiver_IFNgPilot_HCD28%.raw	-156	2296	9	3875	1	3875	1	1	1	1	1	486.25	1456.73	486.25	3	3	526593	1.29052	3.80189	0	0.91982	0.44037	3	High	10	Unambiguous	SLFHYRQYSAGK		Q8C196	1	3	0.4676	0	1	1	486.25	1456.73	1456.73
-156	15131	FALSE	F5	21.2421	3877	3861	HCD	MS2	12.2015	247.5	01_SK_MLiver_IFNgPilot_HCD28%.raw	-156	2298	9	3877	1	3877	1	1	1	1	1	531.275	1591.81	531.275	3	3	411840	3.00753	6.11197	0	4.78271	1.13545	3	High	10	Unambiguous	TIAmDGTEGLVRGQK	M4(Oxidation)	P56480	1	3	0.7249	0	1	1	531.275	1591.81	1591.81
-156	15139	FALSE	F5	21.2466	3878	3861	HCD	MS2	25.2095	247.5	01_SK_MLiver_IFNgPilot_HCD28%.raw	-156	2299	9	3878	1	3878	1	1	1	1	1	545.555	1634.65	545.555	3	3	259031	42.4148	60.7092	0.80515	100	8.14477	4	High	10	Selected	AVEAFETAKk	K10(ADP-Ribosyl)	Q64442	1	3	0.0159	0	1	1	545.555	1634.65	1634.65
-156	15151	FALSE	F5	21.261	3881	3870	HCD	MS2	9.19088	99.599	01_SK_MLiver_IFNgPilot_HCD28%.raw	-156	2301	9	3881	1	3881	1	1	1	1	1	525.953	1575.85	525.953	3	3	425462	5.63364	11.6288	0	9.41828	1.48746	3	High	10	Unambiguous	RGNNTTSLLSQSVAK		Q9DB77	1	3	0.6332	0	1	1	525.953	1575.85	1575.84
-156	15158	FALSE	F5	21.2655	3882	3870	HCD	MS2	0	247.5	01_SK_MLiver_IFNgPilot_HCD28%.raw	-156	2302	9	3882	1	3882	1	1	1	1	1	655.634	1964.89	655.634	3	3	232219	47.5433	74.2853	2.04082	100	13.8471	4	High	10	Unambiguous	GVSEIVHEGKKIk	K13(ADP-Ribosyl)	P12710	2	3	0.3871	0	1	1	655.634	1964.89	1964.89
-156	15166	FALSE	F5	21.2703	3883	3870	HCD	MS2	37.8658	247.5	01_SK_MLiver_IFNgPilot_HCD28%.raw	-156	2303	9	3883	1	3883	1	1	1	1	1	464.783	928.558	464.783	2	2	217155	4.86347	15.1016	0	3.74322	0.60904	3	High	10	Unambiguous	TQAQIVLR		Q8VCX1	0	2	0.4883	0	1	1	464.783	928.558	928.557
-156	15174	FALSE	F5	21.2748	3884	3870	HCD	MS2	9.01554	247.5	01_SK_MLiver_IFNgPilot_HCD28%.raw	-156	2304	9	3884	1	3884	1	1	1	1	1	817.83	1634.65	817.83	2	2	119240	37.792	43.3777	2.41726	100	5.37304	4	High	10	Unambiguous	AVEAFETAKk	K10(ADP-Ribosyl)	Q64442	1	2	0.1339	0	1	1	817.83	1634.65	1634.65
-156	15182	FALSE	F5	21.2839	3886	3870	HCD	MS2	0	247.5	01_SK_MLiver_IFNgPilot_HCD28%.raw	-156	2306	9	3886	1	3886	1	1	1	1	1	720.321	1439.63	720.321	2	2	129527	39.1767	47.6478	1.52708	100	7.53175	4	High	10	Unambiguous	AAILkASPK	K5(ADP-Ribosyl)	Q9CR57	1	2	0.0862	0	1	1	720.321	1439.63	1439.63
-156	15190	FALSE	F5	21.2938	3888	3880	HCD	MS2	7.71556	246	01_SK_MLiver_IFNgPilot_HCD28%.raw	-156	2307	9	3888	1	3888	1	1	1	1	1	689.025	2065.06	689.025	3	3	263046	10.7459	15.897	0.90525	22.0403	4.1411	4	High	10	Unambiguous	AFLSSPEHVNRPINGNGKQ		P46425; P19157; A0A494BAW2	1	3	0.772	0	1	1	689.025	2065.06	2065.06
-156	15198	FALSE	F5	21.2984	3889	3880	HCD	MS2	20.6431	247.5	01_SK_MLiver_IFNgPilot_HCD28%.raw	-156	2308	9	3889	1	3889	1	1	1	1	1	483.921	1449.75	483.921	3	3	152316	41.3815	96.7599	0	59.6893	9.0767	3	High	10	Unambiguous	WDSWNKLKGTSK		P31786; D3Z563; Q4VWZ5	2	3	0.5	0	1	1	483.921	1449.75	1449.75
-156	15208	FALSE	F5	21.3032	3890	3880	HCD	MS2	11.9978	247.5	01_SK_MLiver_IFNgPilot_HCD28%.raw	-156	2309	9	3890	1	3890	1	1	1	1	1	753.621	2258.85	753.621	3	3	101239	44.1007	62.4384	2.48146	100	11.4828	4	High	10	Unambiguous	VDRNENYEkFmEK	K9(ADP-Ribosyl); M11(Oxidation)	P55050	2	3	0.0857	0	1	1	753.621	2258.85	2258.85
-156	15214	FALSE	F5	21.3078	3891	3880	HCD	MS2	26.7639	247.5	01_SK_MLiver_IFNgPilot_HCD28%.raw	-156	2310	9	3891	1	3891	1	1	1	1	1	600.281	1798.83	600.281	3	3	150935	42.8876	60.3144	1.28599	100	9.94987	4	High	10	Unambiguous	kYKPLDLRPK	K1(ADP-Ribosyl)	Q6ZWV7	1	3	0.1791	0	1	1	600.281	1798.83	1798.83
-156	15253	FALSE	F5	21.3305	3896	3880	HCD	MS2	0	247.5	01_SK_MLiver_IFNgPilot_HCD28%.raw	-156	2315	9	3896	1	3896	1	1	1	1	1	649.947	1947.83	649.947	3	3	81753.5	45.7626	65.2069	1.84676	100	15.9966	4	High	10	Unambiguous	VTYQAQQDkVVK	K9(ADP-Ribosyl)	O08601; O08601-2	1	3	0.1236	0	1	1	649.947	1947.83	1947.82
-156	15256	FALSE	F5	21.3404	3898	3887	HCD	MS2	17.9413	90.402	01_SK_MLiver_IFNgPilot_HCD28%.raw	-156	2316	9	3898	1	3898	1	1	1	1	1	413.919	1239.74	413.919	3	3	307509	0.86373	2.78955	0	0.66539	0	2	High	10	Unambiguous	LSQVAPVLKER		A0A2R8VHN7; Q9DBE0	1	3	0.675	0	1	1	413.919	1239.74	1239.74
-156	15264	FALSE	F5	21.3449	3899	3887	HCD	MS2	26.4141	247.5	01_SK_MLiver_IFNgPilot_HCD28%.raw	-156	2317	9	3899	1	3899	1	1	1	1	1	461.262	921.516	461.262	2	2	154685	1.75697	5.40092	0	0.99025	0.6367	3	High	10	Unambiguous	LLTYNAAR		E9Q5L3; Q9DBL1	0	2	0.5856	0	1	1	461.262	921.516	921.515
-156	1527	FALSE	F5	8.9405	1322	1318	HCD	MS2	34.2004	247.5	01_SK_MLiver_IFNgPilot_HCD28%.raw	-156	249	9	1322	1	1322	1	1	1	1	1	459.901	1377.69	459.901	3	3	28198.5	17.2262	50.1659	0	15.1488	3.58999	3	High	10	Unambiguous	REKIEDNGNFR		E9QA79; P02762; A2AKN8; P04938; E9PVW0; A9C497; Q4FZE8; L7MUC7; A2CEL1; A2AKN9; P11589; P11588; A2CEL0; A2CEK7; A2BIN1; A9C496; Q58EV3; B8JI96; A9R9W0	2	3	0.3545	0	1	1	459.901	1377.69	1377.69
-156	15272	FALSE	F5	21.3497	3900	3887	HCD	MS2	25.3316	247.5	01_SK_MLiver_IFNgPilot_HCD28%.raw	-156	2318	9	3900	1	3900	1	1	1	1	1	760.85	1520.69	760.85	2	2	129195	38.746	40.0699	1.82842	100	13.0857	4	Medium	10	Unambiguous	kVAPAPAVVK	K1(ADP-Ribosyl)	P12970	1	2	0.6983	0	1	1	760.85	1520.69	1520.69
-156	15288	FALSE	F5	21.3633	3903	3887	HCD	MS2	8.80825	247.5	01_SK_MLiver_IFNgPilot_HCD28%.raw	-156	2321	9	3903	1	3903	1	1	1	1	1	583.311	1747.92	583.311	3	3	62520.9	34.0101	64.2044	1.98842	49.9091	19.9385	4	High	10	Unambiguous	GLNSDSVTEETLRKAK		Q8C196	2	3	0.5893	0	1	1	583.311	1747.92	1747.92
-156	15291	FALSE	F5	21.3678	3904	3887	HCD	MS2	0	247.5	01_SK_MLiver_IFNgPilot_HCD28%.raw	-156	2322	9	3904	1	3904	1	2	1	1	1	896.073	2686.2	896.073	3	3	73872.4	38.2418	37.4435	5.05182	100	10.4717	4	High	10	Unambiguous	IISSIEQKEENKGGEDkLK	K17(ADP-Ribosyl)	F6WA09; D6REF3; P62259	3	3	0.0098	0	1	1	896.073	2686.2	2686.2
-156	15292	FALSE	F5	21.3678	3904	3887	HCD	MS2	0	247.5	01_SK_MLiver_IFNgPilot_HCD28%.raw	-156	2322	9	3904	1	3904	1	2	1	1	1	896.073	2686.2	896.073	3	3	73872.4	38.2418	37.4435	5.05182	100	10.4717	4	High	10	Unambiguous	IISSIEQKEENKGGEDKLk	K19(ADP-Ribosyl)	F6WA09; D6REF3; P62259	3	3	NA	0.0098	2	2	896.073	2686.2	2686.2
-156	15299	FALSE	F5	21.3778	3906	3897	HCD	MS2	28.1303	77.875	01_SK_MLiver_IFNgPilot_HCD28%.raw	-156	2323	9	3906	1	3906	1	1	1	1	1	424.221	847.434	424.221	2	2	374253	0.66042	1.70437	0	0	0.93732	2	High	10	Unambiguous	SDLLmPR	M5(Oxidation)	P00329	0	2	0.6122	0	1	1	424.221	847.434	847.434
-156	15319	FALSE	F5	21.3961	3910	3897	HCD	MS2	17.6639	247.5	01_SK_MLiver_IFNgPilot_HCD28%.raw	-156	2327	9	3910	1	3910	1	1	1	1	1	426.727	852.446	426.727	2	2	105135	2.40528	8.1987	0	1.42241	0	2	High	10	Unambiguous	ATFDAISK		D3YVC1; P25444; D3YWJ3	0	2	0.6379	0	1	1	426.727	852.446	852.446
-156	15328	FALSE	F5	21.4007	3911	3897	HCD	MS2	0	247.5	01_SK_MLiver_IFNgPilot_HCD28%.raw	-156	2328	9	3911	1	3911	1	1	1	1	1	788.427	1575.85	788.427	2	2	63993.4	6.18452	8.81141	0.91325	11.9696	3.04385	4	High	10	Unambiguous	RGNNTTSLLSQSVAK		Q9DB77	1	2	0.5847	0	1	1	788.427	1575.85	1575.84
-156	15332	FALSE	F5	21.4052	3912	3897	HCD	MS2	28.3878	247.5	01_SK_MLiver_IFNgPilot_HCD28%.raw	-156	2329	9	3912	1	3912	1	2	1	1	1	562.262	1684.77	562.262	3	3	47206.4	40.384	77.7625	0.70641	72.2288	10.8383	4	High	10	Unambiguous	kAATALKDVVK	K1(ADP-Ribosyl)	Q3TML0; Q922R8	2	3	0.037	0	1	1	562.262	1684.77	1684.77
-156	15333	FALSE	F5	21.4052	3912	3897	HCD	MS2	28.3878	247.5	01_SK_MLiver_IFNgPilot_HCD28%.raw	-156	2329	9	3912	1	3912	1	2	1	1	1	562.262	1684.77	562.262	3	3	47206.4	40.384	77.7625	0.70641	72.2288	10.8383	4	High	10	Unambiguous	KAAtALKDVVK	T4(ADP-Ribosyl)	Q3TML0; Q922R8	2	3	NA	0.037	2	2	562.262	1684.77	1684.77
-156	15342	FALSE	F5	21.4143	3914	3897	HCD	MS2	62.403	247.5	01_SK_MLiver_IFNgPilot_HCD28%.raw	-156	2331	9	3914	1	3914	1	1	1	1	1	440.889	1320.65	440.889	3	3	60814.1	3.17198	9.60825	0	1.6371	1.44256	3	High	10	Unambiguous	DLNRAEEFAQK		Q9DBB8	1	3	0.4136	0	1	1	440.889	1320.65	1320.65
-156	15348	FALSE	F5	21.4242	3916	3905	HCD	MS2	12.7111	98.118	01_SK_MLiver_IFNgPilot_HCD28%.raw	-156	2332	9	3916	1	3916	1	1	1	1	1	495.759	990.511	495.759	2	2	262875	2.92174	6.87769	0	3.92666	0.88263	3	High	10	Unambiguous	QSDLDTLAK		P11725; Q8R1A8	0	2	0.5615	0	1	1	495.759	990.511	990.51
-156	15355	FALSE	F5	21.4287	3917	3905	HCD	MS2	25.3574	247.5	01_SK_MLiver_IFNgPilot_HCD28%.raw	-156	2333	9	3917	1	3917	1	1	1	1	1	544.82	1088.63	544.82	2	2	180747	9.21387	22.9862	0.34927	11.1224	2.39768	4	High	10	Unambiguous	AISQSGVVISK		Q63880-2; Q63880	0	2	0.4829	0	1	1	544.82	1088.63	1088.63
-156	15365	FALSE	F5	21.4336	3918	3905	HCD	MS2	19.8472	247.5	01_SK_MLiver_IFNgPilot_HCD28%.raw	-156	2334	9	3918	1	3918	1	1	1	1	1	558.916	1674.73	558.916	3	3	153782	52.1056	92.9306	1.0453	100	14.4464	4	High	10	Unambiguous	mLtKIIRDK	M1(Oxidation); T3(ADP-Ribosyl)	Q8C196	2	3	0.0986	0	1	1	558.916	1674.73	1674.73
-156	15376	FALSE	F5	21.4427	3920	3905	HCD	MS2	18.16	247.5	01_SK_MLiver_IFNgPilot_HCD28%.raw	-156	2336	9	3920	1	3920	1	1	1	1	1	605.264	1813.78	605.264	3	3	69891.1	45.8772	62.6887	1.47194	100	19.348	4	High	10	Unambiguous	IQEAGTEVVKAk	K12(ADP-Ribosyl)	P08249	1	3	0.1329	0	1	1	605.264	1813.78	1813.78
-156	15384	FALSE	F5	21.4472	3921	3905	HCD	MS2	39.4248	247.5	01_SK_MLiver_IFNgPilot_HCD28%.raw	-156	2337	9	3921	1	3921	1	1	1	1	1	411.23	821.452	411.23	2	2	118429	2.56482	8.11527	0	2.14403	0	2	High	10	Unambiguous	QAAGFSLK		Q91X91	0	2	0.4961	0	1	1	411.23	821.452	821.452
-156	15404	FALSE	F5	21.4662	3925	3915	HCD	MS2	0.27044	11.278	01_SK_MLiver_IFNgPilot_HCD28%.raw	-156	2340	9	3925	1	3925	1	1	1	1	1	517.022	2065.07	517.022	4	4	5187947	0.39665	0.83662	0	0.74997	0	2	High	10	Unambiguous	AFLSSPEHVNRPINGNGKQ		P46425; P19157; A0A494BAW2	1	4	0.4382	0	1	1	517.022	2065.07	2065.06
-156	15410	FALSE	F5	21.4706	3926	3915	HCD	MS2	50.6429	247.5	01_SK_MLiver_IFNgPilot_HCD28%.raw	-156	2341	9	3926	1	3926	1	1	1	1	1	825.704	2475.1	825.704	3	3	46311.6	40.8315	46.1014	4.04162	100	13.1828	4	Medium	10	Unambiguous	NLSTGSGKPKAIDQDKFk	K18(ADP-Ribosyl)	Q91XE0-2; Q91XE0	2	3	0.0612	0	1	1	825.704	2475.1	2475.1
-156	15426	FALSE	F5	21.4845	3929	3915	HCD	MS2	22.0925	247.5	01_SK_MLiver_IFNgPilot_HCD28%.raw	-156	2344	9	3929	1	3929	1	1	1	1	1	756.325	2266.96	756.325	3	3	71742.3	42.9559	54.7853	4.53718	100	12.5012	4	High	10	Unambiguous	TVINNkSYKENImR	K6(ADP-Ribosyl); M13(Oxidation)	P70691; E9PXN7; D3Z748; Q63886; Q6ZQM8; Q64435; K9J7B2; Q62452; B2RT14	2	3	0.1818	0	1	1	756.325	2266.96	2266.96
-156	15449	FALSE	F5	21.5036	3933	3924	HCD	MS2	42.7326	178.88	01_SK_MLiver_IFNgPilot_HCD28%.raw	-156	2347	9	3933	1	3933	1	1	1	1	1	469.764	938.52	469.764	2	2	109241	4.21435	11.1703	0	5.16911	0.51801	3	High	10	Unambiguous	RFFNLNK		P28271	1	2	0.3951	0	1	1	469.764	938.52	938.521
-156	15457	FALSE	F5	21.508	3934	3924	HCD	MS2	36.0715	247.5	01_SK_MLiver_IFNgPilot_HCD28%.raw	-156	2348	9	3934	1	3934	1	2	1	1	1	635.264	1903.78	635.264	3	3	50695.2	47.9417	71.5756	3.23272	100	16.9584	4	High	10	Unambiguous	HFLDDKGQFkK	K10(ADP-Ribosyl)	Q91X75; P20852; P15392	2	3	0.0323	0	1	1	635.264	1903.78	1903.78
-156	15458	FALSE	F5	21.508	3934	3924	HCD	MS2	36.0715	247.5	01_SK_MLiver_IFNgPilot_HCD28%.raw	-156	2348	9	3934	1	3934	1	2	1	1	1	635.264	1903.78	635.264	3	3	50695.2	47.9417	71.5756	3.23272	100	16.9584	4	High	10	Unambiguous	HFLDDKGQFKk	K11(ADP-Ribosyl)	Q91X75; P20852; P15392	2	3	NA	0.0323	2	2	635.264	1903.78	1903.78
-156	15465	FALSE	F5	21.5174	3936	3924	HCD	MS2	32.915	247.5	01_SK_MLiver_IFNgPilot_HCD28%.raw	-156	2350	9	3936	1	3936	1	1	1	1	1	442.278	1324.82	442.278	3	3	77834.1	4.46168	13.3458	0	3.21631	1.28464	3	High	10	Unambiguous	KLILGGLEKPEK		O08601; O08601-2	1	3	0.7324	0	1	1	442.278	1324.82	1324.82
-156	15489	FALSE	F5	21.5454	3942	3932	HCD	MS2	51.509	80.16	01_SK_MLiver_IFNgPilot_HCD28%.raw	-156	2355	9	3942	1	3942	1	1	1	1	1	578.325	1732.96	578.325	3	3	435047	14.3866	25.0501	0.77338	24.366	7.35696	4	High	10	Unambiguous	KTKPYIQVDIGGGQTK		P20029	1	3	0.65	0	1	1	578.325	1732.96	1732.96
-156	15496	FALSE	F5	21.5498	3943	3932	HCD	MS2	35.9075	247.5	01_SK_MLiver_IFNgPilot_HCD28%.raw	-156	2356	9	3943	1	3943	1	1	1	1	1	460.218	1378.64	460.218	3	3	131948	4.30804	10.6308	0	4.97269	1.62868	3	High	10	Unambiguous	SSFRGDTNFYGK		Q9EQ20	1	3	0.6137	0	1	1	460.218	1378.64	1378.64
-156	15506	FALSE	F5	21.5546	3944	3932	HCD	MS2	10.1522	247.5	01_SK_MLiver_IFNgPilot_HCD28%.raw	-156	2357	9	3944	1	3944	1	1	1	1	1	771.834	1542.66	771.834	2	2	115716	40.1047	44.6388	1.80251	100	13.9774	4	High	10	Unambiguous	LAkADGIVSK	K3(ADP-Ribosyl)	Q9CQR2	1	2	0.25	0	1	1	771.834	1542.66	1542.66
-156	15516	FALSE	F5	21.5592	3945	3932	HCD	MS2	40.0713	247.5	01_SK_MLiver_IFNgPilot_HCD28%.raw	-156	2358	9	3945	1	3945	1	1	1	1	1	550.899	1650.68	550.899	3	3	65369	45.5849	92.2829	0	74.4065	15.6502	3	High	10	Unambiguous	SIDLkDKYK	K5(ADP-Ribosyl)	D3Z2F2; D3Z7J9; P63038	2	3	0.1667	0	1	1	550.899	1650.68	1650.68
-156	15524	FALSE	F5	21.5637	3946	3932	HCD	MS2	66.4047	247.5	01_SK_MLiver_IFNgPilot_HCD28%.raw	-156	2359	9	3946	1	3946	1	1	1	1	1	416.699	832.392	416.699	2	2	75867.1	3.45397	13.8159	0	0	0	1	High	10	Unambiguous	IFYDmK	M5(Oxidation)	Q9R0P5	0	2	0.5255	0	1	1	416.699	832.392	832.391
-156	15530	FALSE	F5	21.5683	3947	3932	HCD	MS2	54.8335	247.5	01_SK_MLiver_IFNgPilot_HCD28%.raw	-156	2360	9	3947	1	3947	1	1	1	1	1	547.566	1640.68	547.566	3	3	60721.5	47.7392	83.492	0.58995	100	6.87501	4	High	10	Unambiguous	QkLQELQGR	K2(ADP-Ribosyl)	Q00623	1	3	0.5547	0	1	1	547.566	1640.68	1640.68
-156	15621	FALSE	F5	21.6385	3962	3951	HCD	MS2	29.6732	132.33	01_SK_MLiver_IFNgPilot_HCD28%.raw	-156	2373	9	3962	1	3962	1	1	1	1	1	437.898	1311.68	437.898	3	3	284915	0.54473	1.45377	0	0.72514	0	2	High	10	Unambiguous	YAREAYNLGVR		O35490	1	3	0.5734	0	1	1	437.898	1311.68	1311.68
-156	15630	FALSE	F5	21.6429	3963	3951	HCD	MS2	22.2007	247.5	01_SK_MLiver_IFNgPilot_HCD28%.raw	-156	2374	9	3963	1	3963	1	1	1	1	1	602.779	2408.09	602.779	4	4	149736	61.9127	88.1262	2.86931	83.1226	73.5326	4	High	10	Unambiguous	NQREAAQmDmVNDGVEDLRGK	M8(Oxidation); M10(Oxidation)	A0A494B908; P19157; A0A494BAW2	2	4	1	0	1	1	602.779	2408.09	2408.09
-156	15631	FALSE	F5	21.6478	3964	3951	HCD	MS2	30.6768	247.5	01_SK_MLiver_IFNgPilot_HCD28%.raw	-156	2375	9	3964	1	3964	1	1	1	1	1	440.263	1318.77	440.263	3	3	178199	3.93813	13.0928	0	2.65971	0	2	High	10	Unambiguous	ANLVFKEIEKK		P32020; P32020-2	2	3	0.3897	0	1	1	440.263	1318.77	1318.77
-156	15640	FALSE	F5	21.6523	3965	3951	HCD	MS2	31.1935	247.5	01_SK_MLiver_IFNgPilot_HCD28%.raw	-156	2376	9	3965	1	3965	1	1	1	1	1	563.613	1688.82	563.613	3	3	125611	32.2305	72.3667	1.8028	38.2775	16.4752	4	High	10	Unambiguous	ASGNYATVISHNPETK		P62918	0	3	0.6877	0	1	1	563.613	1688.82	1688.82
-156	15646	FALSE	F5	21.6568	3966	3951	HCD	MS2	50.382	247.5	01_SK_MLiver_IFNgPilot_HCD28%.raw	-156	2377	9	3966	1	3966	1	1	1	1	1	477.612	1430.82	477.612	3	3	105334	2.54832	7.85353	0	1.73535	0.60441	3	Medium	10	Unambiguous	YRPGTVALREIR		P84244; P02301; E0CZ27; E0CYR7; P68433; F8WI35; P84228; A0A1W2P768	1	3	0.2209	0	1	1	477.612	1430.82	1430.82
-156	15655	FALSE	F5	21.6659	3968	3951	HCD	MS2	51.0562	247.5	01_SK_MLiver_IFNgPilot_HCD28%.raw	-156	2379	9	3968	1	3968	1	1	1	1	1	514.892	1542.66	514.892	3	3	76530.7	46.2996	100	0	68.9687	16.2298	3	High	10	Unambiguous	LAkADGIVSK	K3(ADP-Ribosyl)	Q9CQR2	1	3	0.2763	0	1	1	514.892	1542.66	1542.66
-156	15663	FALSE	F5	21.6705	3969	3951	HCD	MS2	7.41746	247.5	01_SK_MLiver_IFNgPilot_HCD28%.raw	-156	2380	9	3969	1	3969	1	1	1	1	1	674.306	2020.9	674.306	3	3	62717.6	46.9278	69.852	1.14901	100	16.71	4	High	10	Unambiguous	TYVEKVDELKKk	K12(ADP-Ribosyl)	P31786; D3Z563; Q4VWZ5	3	3	0.0974	0	1	1	674.306	2020.9	2020.9
-156	15675	FALSE	F5	21.6849	3972	3961	HCD	MS2	33.1248	246	01_SK_MLiver_IFNgPilot_HCD28%.raw	-156	2382	9	3972	1	3972	1	1	1	1	1	554.791	1108.58	554.791	2	2	118084	16.1321	31.6071	0	20.871	12.0505	3	High	10	Unambiguous	NTVIATGGYGR		Q8K2B3	0	2	0.5455	0	1	1	554.791	1108.58	1108.57
-156	15680	FALSE	F5	21.6895	3973	3961	HCD	MS2	25.4067	247.5	01_SK_MLiver_IFNgPilot_HCD28%.raw	-156	2383	9	3973	1	3973	1	1	1	1	1	406.256	811.504	406.256	2	2	115794	0.33433	1.33731	0	0	0	1	High	10	Unambiguous	ILGPGLNK		P53026; A0A3B2WDD2; Q5XJF6; A0A3B2WBL1	0	2	0.4698	0	1	1	406.256	811.504	811.504
-156	15697	FALSE	F5	21.7034	3976	3961	HCD	MS2	0	247.5	01_SK_MLiver_IFNgPilot_HCD28%.raw	-156	2386	9	3976	1	3976	1	1	1	1	1	708.619	2123.84	708.619	3	3	36168.8	49.9652	74.0415	3.31672	100	22.5027	4	High	10	Unambiguous	AFsAWKQmGEQRK	S3(ADP-Ribosyl); M8(Oxidation)	Q543K9; Q9D8C9; A0A2I3BQH2	2	3	0.0789	0	1	1	708.619	2123.84	2123.84
-156	15714	FALSE	F5	21.7271	3981	3971	HCD	MS2	50.2702	74.591	01_SK_MLiver_IFNgPilot_HCD28%.raw	-156	2390	9	3981	1	3981	1	1	1	1	1	494.775	988.542	494.775	2	2	217848	9.06841	24.1984	0	8.97815	3.09715	3	High	10	Unambiguous	SAINEVVTR		P62900; A0A0A6YXL3; A0A0A6YX26	0	2	0.44	0	1	1	494.775	988.542	988.542
-156	15723	FALSE	F5	21.7316	3982	3971	HCD	MS2	24.5014	247.5	01_SK_MLiver_IFNgPilot_HCD28%.raw	-156	2391	9	3982	1	3982	1	1	1	1	1	476.272	951.537	476.272	2	2	119675	6.31664	18.3361	0	4.20869	2.72171	3	High	10	Unambiguous	HLLDGIQR		A0A2R8VHX0; Q9DBE0	0	2	0.4604	0	1	1	476.272	951.537	951.537
-156	15738	FALSE	F5	21.7409	3984	3971	HCD	MS2	49.7589	247.5	01_SK_MLiver_IFNgPilot_HCD28%.raw	-156	2393	9	3984	1	3984	1	1	1	1	1	567.034	2265.12	567.034	4	4	76428.6	52.499	97.5792	2.31112	100	10.1056	4	High	10	Unambiguous	AQAYQTGKDISTNYYASQKK		F7C312; P08113	2	4	0.5656	0	1	1	567.034	2265.12	2265.11
-156	15767	FALSE	F5	21.759	3988	3971	HCD	MS2	32.8191	247.5	01_SK_MLiver_IFNgPilot_HCD28%.raw	-156	2397	9	3988	1	3988	1	1	1	1	1	745.808	1490.61	745.808	2	2	35216.3	45.646	57.5962	2.76436	100	22.2233	4	Medium	10	Unambiguous	kAGIFQSAK	K1(ADP-Ribosyl)	Q9CPQ1	1	2	0.1915	0	1	1	745.808	1490.61	1490.61
-156	1578	FALSE	F5	8.9882	1332	1323	HCD	MS2	48.1842	247.5	01_SK_MLiver_IFNgPilot_HCD28%.raw	-156	257	9	1332	1	1332	1	1	1	1	1	493.744	986.48	493.744	2	2	27276.5	36.7695	100	0	30.8949	16.1831	3	High	10	Unambiguous	SDASTPPSPK		P35564	0	2	0.6325	0	1	1	493.744	986.48	986.479
-156	15793	FALSE	F5	21.7828	3993	3980	HCD	MS2	45.1987	247.5	01_SK_MLiver_IFNgPilot_HCD28%.raw	-156	2401	9	3993	1	3993	1	1	1	1	1	623.268	1867.79	623.268	3	3	39400.7	53.7155	100	1.80709	80.8701	32.1847	4	Medium	10	Unambiguous	QNkVVHVNGFGK	K3(ADP-Ribosyl)	O08749	1	3	0.5397	0	1	1	623.268	1867.79	1867.79
-156	15810	FALSE	F5	21.802	3997	3990	HCD	MS2	20.97	143.009	01_SK_MLiver_IFNgPilot_HCD28%.raw	-156	2404	9	3997	1	3997	1	1	1	1	1	490.96	1470.86	490.96	3	3	269304	6.07106	16.2036	0	5.31876	2.76193	3	High	10	Unambiguous	VLQATVVAVGSGGKGK		Q9JI95; Q64433	1	3	0.6766	0	1	1	490.96	1470.86	1470.86
-156	15819	FALSE	F5	21.8064	3998	3990	HCD	MS2	37.7006	247.5	01_SK_MLiver_IFNgPilot_HCD28%.raw	-156	2405	9	3998	1	3998	1	1	1	1	1	417.891	1251.66	417.891	3	3	258586	0.24249	0.96997	0	0	0	1	High	10	Unambiguous	EIGFSDKQISK		Q8C196	1	3	0.53	0	1	1	417.891	1251.66	1251.66
-156	15832	FALSE	F5	21.8256	4002	3996	HCD	MS2	55.1463	84.462	01_SK_MLiver_IFNgPilot_HCD28%.raw	-156	2408	9	4002	1	4002	1	1	1	1	1	495.253	989.498	495.253	2	2	234913	13.409	35.4526	0	12.9645	5.21906	3	High	10	Unambiguous	mLEIDPQK	M1(Oxidation)	Q8QZT1	0	2	0.5646	0	1	1	495.253	989.498	989.497
-156	15844	FALSE	F5	21.8349	4004	3996	HCD	MS2	34.821	247.5	01_SK_MLiver_IFNgPilot_HCD28%.raw	-156	2410	9	4004	1	4004	1	1	1	1	1	497.753	994.5	497.753	2	2	104141	14.3897	39.7096	0	14.7284	3.121	3	High	10	Unambiguous	HLTDAYFK		P47911	0	2	0.4387	0	1	1	497.753	994.5	994.499
-156	15852	FALSE	F5	21.8395	4005	3996	HCD	MS2	16.9609	247.5	01_SK_MLiver_IFNgPilot_HCD28%.raw	-156	2411	9	4005	1	4005	1	1	1	1	1	626.333	1251.66	626.333	2	2	78573.9	22.6479	35.8758	1.01657	45.1958	8.50332	4	High	10	Unambiguous	EIGFSDKQISK		Q8C196	1	2	0.6388	0	1	1	626.333	1251.66	1251.66
-156	1586	FALSE	F5	8.9984	1334	1326	HCD	MS2	38.6437	152.489	01_SK_MLiver_IFNgPilot_HCD28%.raw	-156	258	9	1334	1	1334	1	1	1	1	1	491.266	981.526	491.266	2	2	108071	13.2901	35.1742	0	15.8357	2.15051	3	High	10	Unambiguous	KYEATLEK		P07724	1	2	0.4593	0	1	1	491.266	981.526	981.525
-156	15863	FALSE	F5	21.854	4008	4001	HCD	MS2	32.5942	107.258	01_SK_MLiver_IFNgPilot_HCD28%.raw	-156	2413	9	4008	1	4008	1	1	1	1	1	471.226	1411.66	471.226	3	3	167626	10.897	25.358	0	14.4607	3.76935	3	High	10	Unambiguous	WDYDKNEWKK		P19783	2	3	0.5944	0	1	1	471.226	1411.66	1411.66
-156	15869	FALSE	F5	21.8585	4009	4001	HCD	MS2	27.7333	247.5	01_SK_MLiver_IFNgPilot_HCD28%.raw	-156	2414	9	4009	1	4009	1	1	1	1	1	410.216	1228.63	410.216	3	3	120451	0.471	1.88399	0	0	0	1	High	10	Unambiguous	SFGGVTHGLPEK		P50544; B1AR28	0	3	0.4018	0	1	1	410.216	1228.63	1228.63
-156	15876	FALSE	F5	21.8633	4010	4001	HCD	MS2	45.439	247.5	01_SK_MLiver_IFNgPilot_HCD28%.raw	-156	2415	9	4010	1	4010	1	1	1	1	1	646.26	1291.51	646.26	2	2	79798.1	42.6073	57.0351	1.27794	100	12.1161	4	Medium	10	Unambiguous	FkLTNK	K2(ADP-Ribosyl)	Q80W93; Q80W93-2	1	2	0.26	0	1	1	646.26	1291.51	1291.51
-156	15886	FALSE	F5	21.8678	4011	4001	HCD	MS2	44.3101	247.5	01_SK_MLiver_IFNgPilot_HCD28%.raw	-156	2416	9	4011	1	4011	1	1	1	1	1	479.243	957.479	479.243	2	2	58570.4	6.02163	18.4371	0	3.26002	2.38943	3	High	10	Unambiguous	TYSQVGFR		Q9WVD5	0	2	0.7035	0	1	1	479.243	957.479	957.479
-156	15894	FALSE	F5	21.8724	4012	4001	HCD	MS2	22.137	247.5	01_SK_MLiver_IFNgPilot_HCD28%.raw	-156	2417	9	4012	1	4012	1	1	1	1	1	698.339	1395.67	698.339	2	2	62975	53.5217	100	4.97483	77.935	31.1768	4	High	10	Unambiguous	QQNAFATVNAGmK	M12(Oxidation)	G3X982	0	2	0.8295	0	1	1	698.339	1395.67	1395.67
-156	15896	FALSE	F5	21.8769	4013	4001	HCD	MS2	57.6127	247.5	01_SK_MLiver_IFNgPilot_HCD28%.raw	-156	2418	9	4013	1	4013	1	1	1	1	1	692.674	2076.01	692.674	3	3	51749.8	30.9482	43.6869	1.63839	63.1131	15.3544	4	High	10	Unambiguous	mSmANRGQNQPVLNITNR	M1(Oxidation); M3(Oxidation)	Q8C196	1	3	0.8165	0	1	1	692.674	2076.01	2076.01
-156	15922	FALSE	F5	21.9005	4018	4007	HCD	MS2	40.4809	200.565	01_SK_MLiver_IFNgPilot_HCD28%.raw	-156	2422	9	4018	1	4018	1	1	1	1	1	530.232	1588.68	530.232	3	3	38051.1	53.0788	99.0082	0.82444	100	12.4827	4	High	10	Unambiguous	kKVVDPFSK	K1(ADP-Ribosyl)	P97351	2	3	0.1722	0	1	1	530.232	1588.68	1588.68
-156	15929	FALSE	F5	21.905	4019	4007	HCD	MS2	22.9179	247.5	01_SK_MLiver_IFNgPilot_HCD28%.raw	-156	2423	9	4019	1	4019	1	1	1	1	1	608.789	1216.57	608.789	2	2	38809.1	49.0188	100	3.69183	68.5671	23.8162	4	High	10	Unambiguous	NQDNLQGWNK		Q9DBP5; A0A0R4J093	0	2	0.7685	0	1	1	608.789	1216.57	1216.57
-156	1594	FALSE	F5	9.0028	1335	1326	HCD	MS2	39.588	247.5	01_SK_MLiver_IFNgPilot_HCD28%.raw	-156	259	9	1335	1	1335	1	1	1	1	1	414.221	1240.65	414.221	3	3	65114.1	5.59832	20.0784	0	2.31487	0	2	High	10	Unambiguous	GSRLHLmPEGK	M7(Oxidation)	Q8R164	1	3	0.5277	0	1	1	414.221	1240.65	1240.65
-156	15940	FALSE	F5	21.9293	4022	4017	HCD	MS2	8.84616	247.5	01_SK_MLiver_IFNgPilot_HCD28%.raw	-156	2425	9	4022	1	4022	1	1	1	1	1	641.947	1923.83	641.947	3	3	75735.1	42.457	57.328	1.25321	100	11.2467	4	High	10	Unambiguous	AkTAHIVLEDGTK	K2(ADP-Ribosyl)	Q8C196	1	3	0.2283	0	1	1	641.947	1923.83	1923.82
-156	15950	FALSE	F5	21.9345	4023	4017	HCD	MS2	20.9926	247.5	01_SK_MLiver_IFNgPilot_HCD28%.raw	-156	2426	9	4023	1	4023	1	1	1	1	1	794.858	1588.71	794.858	2	2	47819.8	45.9761	57.5823	7.67206	100	18.6501	4	High	10	Unambiguous	FYEQmNGPVTSGSR	M5(Oxidation)	Q91VK2; P57776-2; D3Z7N2; F6ZFU0; Q80T06; A0A0R4J1E2; D3YY68; E9QN08; A0A0R4J1L2; D3YZT9; P57776-3; P57776; D3YUQ9	0	2	0.8047	0	1	1	794.858	1588.71	1588.71
-156	15961	FALSE	F5	21.9436	4025	4017	HCD	MS2	0	247.5	01_SK_MLiver_IFNgPilot_HCD28%.raw	-156	2428	9	4025	1	4025	1	1	1	1	1	712.318	2134.94	712.318	3	3	26468.4	47.4193	67.349	3.76125	100	18.5669	4	High	10	Unambiguous	AYQkQPTIFQNKK	K4(ADP-Ribosyl)	P62281; A0A1B0GRR3	2	3	0.0638	0	1	1	712.318	2134.94	2134.94
-156	15968	FALSE	F5	21.9526	4027	4017	HCD	MS2	63.2904	247.5	01_SK_MLiver_IFNgPilot_HCD28%.raw	-156	2430	9	4027	1	4027	1	1	1	1	1	481.259	961.511	481.259	2	2	26088.6	11.4207	32.3974	0	9.50632	3.77902	3	High	10	Unambiguous	SAGLFQNPK		Q9WU84; A0A494BAJ5; A0A494BB58; A0A494BBF1	0	2	0.4085	0	1	1	481.259	961.511	961.51
-156	15978	FALSE	F5	21.9626	4029	4020	HCD	MS2	7.38099	246	01_SK_MLiver_IFNgPilot_HCD28%.raw	-156	2431	9	4029	1	4029	1	1	1	1	1	543.509	2171.02	543.509	4	4	106434	13.445	29.3312	0	14.9068	9.54178	3	High	10	Unambiguous	NADGTVRYDSTHYKETWK		Q9JII6; B1AXW3	2	4	0.456	0	1	1	543.509	2171.02	2171.02
-156	15984	FALSE	F5	21.9672	4030	4020	HCD	MS2	59.4106	247.5	01_SK_MLiver_IFNgPilot_HCD28%.raw	-156	2432	9	4030	1	4030	1	1	1	1	1	476.265	1426.78	476.265	3	3	55161.5	10.5434	29.6972	0	7.19861	5.27765	3	High	10	Unambiguous	GYLLTRDPHLNK		P06801	1	3	0.4904	0	1	1	476.265	1426.78	1426.78
-156	16002	FALSE	F5	21.9821	4033	4028	HCD	MS2	26.5902	134.937	01_SK_MLiver_IFNgPilot_HCD28%.raw	-156	2434	9	4033	1	4033	1	1	1	1	1	572.796	1144.59	572.796	2	2	214279	12.8607	25.3988	0	20.688	5.35612	3	High	10	Unambiguous	VTLTPEEEAR		A0A1B0GSR9; A0A1B0GSX0; P06151	0	2	0.5875	0	1	1	572.796	1144.59	1144.58
-156	16009	FALSE	F5	21.9866	4034	4028	HCD	MS2	74.5349	247.5	01_SK_MLiver_IFNgPilot_HCD28%.raw	-156	2435	9	4034	1	4034	1	1	1	1	1	564.58	1691.73	564.58	3	3	41873	51.0055	100	2.58745	82.7697	18.6651	4	High	10	Unambiguous	STAGDTHLGGEDFDNR		P63017; Q504P4; P17156	0	3	0.7333	0	1	1	564.58	1691.73	1691.73
-156	16039	FALSE	F5	22.0105	4039	4032	HCD	MS2	0	247.5	01_SK_MLiver_IFNgPilot_HCD28%.raw	-156	2439	9	4039	1	4039	1	1	1	1	1	722.792	1444.58	722.792	2	2	54730.3	37.9813	41.6042	2.35968	100	7.96131	4	High	10	Unambiguous	kGIEESLK	K1(ADP-Ribosyl)	Q61425	1	2	0.1148	0	1	1	722.792	1444.58	1444.58
-156	1606	FALSE	F5	9.0178	1338	1333	HCD	MS2	33.3688	246	01_SK_MLiver_IFNgPilot_HCD28%.raw	-156	261	9	1338	1	1338	1	1	1	1	1	424.246	1270.72	424.246	3	3	66815.6	6.09793	18.3579	0	4.41264	1.62118	3	High	10	Unambiguous	KLLADQAEARR		P84099; A2A547	2	3	0.477	0	1	1	424.246	1270.72	1270.72
-156	16066	FALSE	F5	22.0299	4043	4037	HCD	MS2	25.2032	168.62	01_SK_MLiver_IFNgPilot_HCD28%.raw	-156	2442	9	4043	1	4043	1	2	1	1	1	466.272	931.536	466.272	2	2	139494	1.66272	4.65936	0	0.93294	1.05858	3	High	10	Unambiguous	GRIPVFDK		E9Q7C8; K7N6C2; E0CYU2; P56657; E0CXY8	1	2	0	0	1	1	466.272	931.536	931.536
-156	16067	FALSE	F5	22.0299	4043	4037	HCD	MS2	25.2032	168.62	01_SK_MLiver_IFNgPilot_HCD28%.raw	-156	2442	9	4043	1	4043	1	2	1	1	1	466.272	931.536	466.272	2	2	139494	1.66272	4.65936	0	0.93294	1.05858	3	High	10	Unambiguous	GRLPVFDK		Q6XVG2; Q91X77; Q91X77-2	1	2	NA	0	1	2	466.272	931.536	931.536
-156	16073	FALSE	F5	22.0344	4044	4037	HCD	MS2	38.9177	247.5	01_SK_MLiver_IFNgPilot_HCD28%.raw	-156	2443	9	4044	1	4044	1	1	1	1	1	554.281	1660.83	554.281	3	3	96198.6	41.6045	65.5539	0	61.8289	39.035	3	High	10	Unambiguous	RAAAEVNQEYGLDPK		P97807; P97807-2	1	3	0.7091	0	1	1	554.281	1660.83	1660.83
-156	16095	FALSE	F5	22.0484	4047	4037	HCD	MS2	0	247.5	01_SK_MLiver_IFNgPilot_HCD28%.raw	-156	2446	9	4047	1	4047	1	1	1	1	1	807.335	1613.66	807.335	2	2	34449.5	41.0251	49.6238	3.74268	100	10.7338	4	High	10	Unambiguous	AVVkLEGDNK	K4(ADP-Ribosyl)	P12710	1	2	0.2295	0	1	1	807.335	1613.66	1613.66
-156	16110	FALSE	F5	22.0629	4050	4042	HCD	MS2	41.0626	163.099	01_SK_MLiver_IFNgPilot_HCD28%.raw	-156	2448	9	4050	1	4050	1	1	1	1	1	538.559	1613.66	538.559	3	3	107124	50.1127	100	0.53811	90.3261	9.58654	4	High	10	Unambiguous	AVVkLEGDNK	K4(ADP-Ribosyl)	P12710	1	3	0.4124	0	1	1	538.559	1613.66	1613.66
-156	16124	FALSE	F5	22.0769	4053	4042	HCD	MS2	30.3192	247.5	01_SK_MLiver_IFNgPilot_HCD28%.raw	-156	2451	9	4053	1	4053	1	1	1	1	1	749.986	2247.94	749.986	3	3	30128.8	44.4177	56.4991	3.25837	100	17.9133	4	High	10	Unambiguous	KALAAAGYDVEkNNSR	K12(ADP-Ribosyl)	P43274; I7HFT9; P15864; Q07133; P43277	2	3	0.1532	0	1	1	749.986	2247.94	2247.94
-156	16130	FALSE	F5	22.0814	4054	4042	HCD	MS2	0	247.5	01_SK_MLiver_IFNgPilot_HCD28%.raw	-156	2452	9	4054	1	4054	1	1	1	1	1	801.33	1601.65	801.33	2	2	31594.7	37.4104	40.6472	2.54686	100	6.44765	4	High	10	Unambiguous	kFLQPGSQR	K1(ADP-Ribosyl)	P13745; Q6P8Q0; P24472; P30115	1	2	0.5714	0	1	1	801.33	1601.65	1601.65
-156	16135	FALSE	F5	22.086	4055	4042	HCD	MS2	34.2956	247.5	01_SK_MLiver_IFNgPilot_HCD28%.raw	-156	2453	9	4055	1	4055	1	1	1	1	1	556.285	1666.84	556.285	3	3	25399.4	56.0261	100	2.50646	98.9306	22.6675	4	High	10	Unambiguous	RVSISEGDDKIEYR		P35550; A0A140LIR6	2	3	0.5957	0	1	1	556.285	1666.84	1666.84
-156	16141	FALSE	F5	22.0959	4057	4049	HCD	MS2	12.76	246	01_SK_MLiver_IFNgPilot_HCD28%.raw	-156	2454	9	4057	1	4057	1	1	1	1	1	534.555	1601.65	534.555	3	3	73815.6	43.2387	64.8852	1.05149	99.2734	7.74467	4	High	10	Unambiguous	kFLQPGSQR	K1(ADP-Ribosyl)	P13745; Q6P8Q0; P24472; P30115	1	3	0.4974	0	1	1	534.555	1601.65	1601.65
-156	16145	FALSE	F5	22.1005	4058	4049	HCD	MS2	62.7196	247.5	01_SK_MLiver_IFNgPilot_HCD28%.raw	-156	2455	9	4058	1	4058	1	1	1	1	1	491.752	1963.99	491.752	4	4	69291	20.011	39.9585	0	33.1706	6.91505	3	High	10	Unambiguous	EGHPVTSEPSRPEPAVFK		P52196	0	4	0.6242	0	1	1	491.752	1963.99	1963.99
-156	16151	FALSE	F5	22.1054	4059	4049	HCD	MS2	70.8239	247.5	01_SK_MLiver_IFNgPilot_HCD28%.raw	-156	2456	9	4059	1	4059	1	1	1	1	1	546.21	1636.61	546.21	3	3	33738.4	51.0067	92.2952	0.693	100	11.0384	4	Medium	10	Unambiguous	mmLDLNkAK	M1(Oxidation); M2(Oxidation); K7(ADP-Ribosyl)	Q99JY0	1	3	0.1316	0	1	1	546.21	1636.61	1636.61
-156	1616	FALSE	F5	9.0223	1339	1333	HCD	MS2	13.5815	247.5	01_SK_MLiver_IFNgPilot_HCD28%.raw	-156	262	9	1339	1	1339	1	2	1	1	1	731.758	1462.51	731.758	2	2	37652	38.327	41.5637	4.36865	100	7.37562	4	High	10	Unambiguous	mGDkVEAR	M1(Oxidation); K4(ADP-Ribosyl)	G5E8R3; Q05920; E9QPD7	1	2	0.4828	0	1	1	731.758	1462.51	1462.51
-156	1617	FALSE	F5	9.0223	1339	1333	HCD	MS2	13.5815	247.5	01_SK_MLiver_IFNgPilot_HCD28%.raw	-156	262	9	1339	1	1339	1	2	1	1	1	731.758	1462.51	731.758	2	2	37652	38.327	41.5637	4.36865	100	7.37562	4	High	10	Unambiguous	mGdKVEAR	M1(Oxidation); D3(ADP-Ribosyl)	G5E8R3; Q05920; E9QPD7	1	2	0.4828	0	1	2	731.758	1462.51	1462.51
-156	16180	FALSE	F5	22.1291	4064	4056	HCD	MS2	80.4144	247.5	01_SK_MLiver_IFNgPilot_HCD28%.raw	-156	2460	9	4064	1	4064	1	1	1	1	1	511.005	2041	511.005	4	4	34899	38.9017	85.3071	0	61.2922	9.00734	3	High	10	Unambiguous	KFDEGRNNFEGEITKEK		P09103	3	4	0.4792	0	1	1	511.005	2041	2041
-156	16188	FALSE	F5	22.1341	4065	4056	HCD	MS2	64.4427	247.5	01_SK_MLiver_IFNgPilot_HCD28%.raw	-156	2461	9	4065	1	4065	1	1	1	1	1	513.611	1538.82	513.611	3	3	33196.1	43.8775	100	0	60.7303	14.7796	3	High	10	Unambiguous	LTEIINTQHENVK		E0CXN5; P13707	0	3	0.5086	0	1	1	513.611	1538.82	1538.82
-156	16197	FALSE	F5	22.1386	4066	4056	HCD	MS2	45.5208	247.5	01_SK_MLiver_IFNgPilot_HCD28%.raw	-156	2462	9	4066	1	4066	1	1	1	1	1	548.809	1096.61	548.809	2	2	32558.3	32.1574	79.404	2.06336	34.5521	12.6104	4	High	10	Unambiguous	HLIIGVSSDR		A2AKV0; A2AKV1; A2AKV2; Q8C2Q8; Q91VR2; A2AKV3; A2AKU9	0	2	0.4255	0	1	1	548.809	1096.61	1096.61
-156	1620	FALSE	F5	9.027	1340	1333	HCD	MS2	32.673	247.5	01_SK_MLiver_IFNgPilot_HCD28%.raw	-156	263	9	1340	1	1340	1	2	2	1	1	464.703	1855.79	464.703	4	4	23456.1	36.5262	100	0	39.0234	7.08123	3	High	10	Selected	kLSEQLEKDPK	K1(ADP-Ribosyl)	E9QJR0	2	4	0.02	0	1	1	464.703	1855.79	1855.79
-156	16207	FALSE	F5	22.1432	4067	4056	HCD	MS2	73.7634	247.5	01_SK_MLiver_IFNgPilot_HCD28%.raw	-156	2463	9	4067	1	4067	1	1	1	1	1	478.924	1434.76	478.924	3	3	28590.4	17.142	42.832	0	18.0281	7.7078	3	High	10	Unambiguous	VINDFVEKGTQGK		P07758; P22599; Q00898; A0A0R4J0X5; A0A0A0MQA3; Q00896; Q00897	1	3	0.6276	0	1	1	478.924	1434.76	1434.76
-156	1621	FALSE	F5	9.027	1340	1333	HCD	MS2	32.673	247.5	01_SK_MLiver_IFNgPilot_HCD28%.raw	-156	263	9	1340	1	1340	1	2	2	1	1	464.703	1855.79	464.703	4	4	23456.1	36.5262	100	0	39.0234	7.08123	3	Medium	10	Rejected	kQEEEARRLR	K1(ADP-Ribosyl)	Q9WU62-2; Q9WU62	3	4	NA	0.02	2	2	464.703	1855.79	1855.78
-156	16229	FALSE	F5	22.1716	4073	4062	HCD	MS2	46.0604	247.5	01_SK_MLiver_IFNgPilot_HCD28%.raw	-156	2468	9	4073	1	4073	1	1	1	1	1	413.217	1237.64	413.217	3	3	70258.4	2.5461	8.7491	0	1.43532	0	2	High	10	Unambiguous	NFGGmKDLIAR	M5(Oxidation)	P33267	1	3	0.3168	0	1	1	413.217	1237.64	1237.64
-156	16238	FALSE	F5	22.1762	4074	4062	HCD	MS2	34.1104	247.5	01_SK_MLiver_IFNgPilot_HCD28%.raw	-156	2469	9	4074	1	4074	1	1	1	1	1	747.353	1493.7	747.353	2	2	44918.9	45.8644	78.5795	16.9436	57.1553	30.7791	4	High	10	Unambiguous	FNSANEDNVTQVR		P24270	0	2	0.8228	0	1	1	747.353	1493.7	1493.7
-156	16250	FALSE	F5	22.1852	4076	4062	HCD	MS2	70.6046	247.5	01_SK_MLiver_IFNgPilot_HCD28%.raw	-156	2471	9	4076	1	4076	1	1	1	1	1	482.197	1444.58	482.197	3	3	29294.3	42.4982	100	2.01684	58.9913	8.98483	4	High	10	Unambiguous	kGIEESLK	K1(ADP-Ribosyl)	Q61425	1	3	0.297	0	1	1	482.197	1444.58	1444.58
-156	16260	FALSE	F5	22.1952	4078	4070	HCD	MS2	9.77102	246	01_SK_MLiver_IFNgPilot_HCD28%.raw	-156	2472	9	4078	1	4078	1	3	1	1	1	627.268	1879.79	627.268	3	3	61349.2	43.7452	61.1468	2.41899	100	11.4148	4	High	10	Unambiguous	YLGGTDDLTkKK	K10(ADP-Ribosyl)	Q8VCT4	2	3	0.0238	0	1	1	627.268	1879.79	1879.79
-156	16261	FALSE	F5	22.1952	4078	4070	HCD	MS2	9.77102	246	01_SK_MLiver_IFNgPilot_HCD28%.raw	-156	2472	9	4078	1	4078	1	3	1	1	1	627.268	1879.79	627.268	3	3	61349.2	43.7452	61.1468	2.41899	100	11.4148	4	High	10	Unambiguous	YLGGTDDLtKKK	T9(ADP-Ribosyl)	Q8VCT4	2	3	NA	0.0238	2	2	627.268	1879.79	1879.79
-156	16264	FALSE	F5	22.1952	4078	4070	HCD	MS2	9.77102	246	01_SK_MLiver_IFNgPilot_HCD28%.raw	-156	2472	9	4078	1	4078	1	3	1	1	1	627.268	1879.79	627.268	3	3	61349.2	43.7452	61.1468	2.41899	100	11.4148	4	Medium	10	Unambiguous	yLGGTDDLTKKK	Y1(ADP-Ribosyl)	Q8VCT4	2	3	NA	0.0476	5	5	627.268	1879.79	1879.79
-156	16276	FALSE	F5	22.2046	4080	4070	HCD	MS2	3.90023	247.5	01_SK_MLiver_IFNgPilot_HCD28%.raw	-156	2474	9	4080	1	4080	1	1	1	1	1	738.313	2950.23	738.313	4	4	55221.7	41.6563	52.2798	1.81965	100	12.5257	4	High	10	Unambiguous	eAHKSEIAHRYNDLGEQHFK	E1(ADP-Ribosyl)	P07724	2	4	0.1176	0	1	1	738.313	2950.23	2950.23
-156	16291	FALSE	F5	22.2192	4083	4077	HCD	MS2	54.5558	218.398	01_SK_MLiver_IFNgPilot_HCD28%.raw	-156	2476	9	4083	1	4083	1	1	1	1	1	405.966	1620.84	405.966	4	4	35532.1	1.19551	4.78204	0	0	0	1	High	10	Unambiguous	IGFTGSTEVGKHImK	M14(Oxidation)	Q8R0Y6	1	4	0.5113	0	1	1	405.966	1620.84	1620.84
-156	1630	FALSE	F5	9.0608	1346	1344	HCD	MS2	36.6508	333.612	01_SK_MLiver_IFNgPilot_HCD28%.raw	-156	266	9	1346	1	1346	1	1	1	1	1	532.774	1064.54	532.774	2	2	30621.2	32.4468	78.7468	0	40.7277	10.3128	3	High	10	Unambiguous	AVSSQmIGQK	M6(Oxidation)	Q9Z2I9	0	2	0.5542	0	1	1	532.774	1064.54	1064.54
-156	16303	FALSE	F5	22.2386	4087	4082	HCD	MS2	45.4665	138.808	01_SK_MLiver_IFNgPilot_HCD28%.raw	-156	2479	9	4087	1	4087	1	1	1	1	1	451.751	902.494	451.751	2	2	170213	0.79866	2.4872	0	0.70745	0	2	High	10	Unambiguous	TIEEVVGR		P47738; A0A0G2JF60; A0A0G2JFQ0; A0A0G2JEU1	0	2	0.4706	0	1	1	451.751	902.494	902.494
-156	16325	FALSE	F5	22.2525	4090	4082	HCD	MS2	62.9378	247.5	01_SK_MLiver_IFNgPilot_HCD28%.raw	-156	2482	9	4090	1	4090	1	1	1	1	1	453.914	1359.73	453.914	3	3	45283.4	13.6124	45.3373	0	9.11227	0	2	High	10	Unambiguous	KTNYDIEHVIK		P14824; F8WIT2	1	3	0.5224	0	1	1	453.914	1359.73	1359.73
-156	16332	FALSE	F5	22.2625	4092	4086	HCD	MS2	13.8979	96.554	01_SK_MLiver_IFNgPilot_HCD28%.raw	-156	2483	9	4092	1	4092	1	1	1	1	1	486.25	1456.73	486.25	3	3	431360	1.99133	5.62521	0	1.4686	0.87153	3	High	10	Unambiguous	SLFHYRQYSAGK		Q8C196	1	3	0.4094	0	1	1	486.25	1456.73	1456.73
-156	16352	FALSE	F5	22.2812	4096	4086	HCD	MS2	0	247.5	01_SK_MLiver_IFNgPilot_HCD28%.raw	-156	2487	9	4096	1	4096	1	2	1	1	1	735.009	2203.01	735.009	3	3	32768.2	50.4067	66.7971	2.90549	100	31.9244	4	High	10	Unambiguous	ATFIKVPQNPHGkPK	K13(ADP-Ribosyl)	P09405	1	3	0.0704	0	1	1	735.009	2203.01	2203.01
-156	16353	FALSE	F5	22.2812	4096	4086	HCD	MS2	0	247.5	01_SK_MLiver_IFNgPilot_HCD28%.raw	-156	2487	9	4096	1	4096	1	2	1	1	1	735.009	2203.01	735.009	3	3	32768.2	50.4067	66.7971	2.90549	100	31.9244	4	High	10	Unambiguous	ATFIKVPQNPhGKPK	H11(ADP-Ribosyl)	P09405	1	3	0.0704	0	1	2	735.009	2203.01	2203.01
-156	16359	FALSE	F5	22.2857	4097	4086	HCD	MS2	54.8253	247.5	01_SK_MLiver_IFNgPilot_HCD28%.raw	-156	2488	9	4097	1	4097	1	1	1	1	1	527.265	1053.52	527.265	2	2	28694.5	19.2926	46.1334	0	24.7887	6.24848	3	High	10	Unambiguous	GVYSEETLR		Q8CAQ8-5; Q8CAQ8; Q8CAQ8-2; E9Q800; Q8CAQ8-3; A0A0U1RQ14	0	2	0.569	0	1	1	527.265	1053.52	1053.52
-156	16372	FALSE	F5	22.2948	4099	4086	HCD	MS2	39.5185	247.5	01_SK_MLiver_IFNgPilot_HCD28%.raw	-156	2490	9	4099	1	4099	1	1	1	1	1	540.953	1620.84	540.953	3	3	26427.1	42.9683	100	0	47.5458	24.3274	3	High	10	Unambiguous	IGFTGSTEVGKHImK	M14(Oxidation)	Q8R0Y6	1	3	0.4088	0	1	1	540.953	1620.84	1620.84
-156	16376	FALSE	F5	22.3048	4101	4091	HCD	MS2	5.15655	88.434	01_SK_MLiver_IFNgPilot_HCD28%.raw	-156	2491	9	4101	1	4101	1	1	1	1	1	655.635	1964.89	655.635	3	3	790911	44.3766	65.3523	1.42822	100	10.7259	4	High	10	Unambiguous	GVSEIVHEGKKIk	K13(ADP-Ribosyl)	P12710	2	3	0.375	0	1	1	655.635	1964.89	1964.89
-156	16384	FALSE	F5	22.3093	4102	4091	HCD	MS2	38.9171	247.5	01_SK_MLiver_IFNgPilot_HCD28%.raw	-156	2492	9	4102	1	4102	1	2	1	1	1	564.272	2254.06	564.272	4	4	187916	50.1029	86.7322	2.25197	100	11.4275	4	High	10	Unambiguous	kGVPVKVTNIKDGTTR	K1(ADP-Ribosyl)	P16460	3	4	0.0053	0	1	1	564.272	2254.06	2254.06
-156	16385	FALSE	F5	22.3093	4102	4091	HCD	MS2	38.9171	247.5	01_SK_MLiver_IFNgPilot_HCD28%.raw	-156	2492	9	4102	1	4102	1	2	1	1	1	564.272	2254.06	564.272	4	4	187916	50.1029	86.7322	2.25197	100	11.4275	4	High	10	Unambiguous	KGVPVkVTNIKDGTTR	K6(ADP-Ribosyl)	P16460	3	4	NA	0.0053	2	2	564.272	2254.06	2254.06
-156	16394	FALSE	F5	22.3144	4103	4091	HCD	MS2	31.2313	247.5	01_SK_MLiver_IFNgPilot_HCD28%.raw	-156	2493	9	4103	1	4103	1	1	1	1	1	458.285	915.563	458.285	2	2	186509	0.60581	1.67016	0	0.57331	0.17978	3	High	10	Unambiguous	GRDLLTLK		P11725; Q8R1A8	1	2	0.2691	0	1	1	458.285	915.563	915.562
-156	16400	FALSE	F5	22.3189	4104	4091	HCD	MS2	34.9883	247.5	01_SK_MLiver_IFNgPilot_HCD28%.raw	-156	2494	9	4104	1	4104	1	1	1	1	1	462.053	2306.24	462.053	5	5	148977	2.19725	5.11227	0	3.27534	0.4014	3	High	10	Unambiguous	IKAFLSSPEHVNRPINGNGKQ		P46425; P19157; A0A494BAW2	2	5	0.5907	0	1	1	462.053	2306.24	2306.24
-156	16413	FALSE	F5	22.3334	4107	4100	HCD	MS2	4.42478	141.888	01_SK_MLiver_IFNgPilot_HCD28%.raw	-156	2496	9	4107	1	4107	1	1	1	1	1	689.025	2065.06	689.025	3	3	350169	24.2411	37.4547	1.57199	48.6958	9.24177	4	High	10	Unambiguous	AFLSSPEHVNRPINGNGKQ		P46425; P19157; A0A494BAW2	1	3	0.5676	0	1	1	689.025	2065.06	2065.06
-156	16428	FALSE	F5	22.3427	4109	4100	HCD	MS2	16.8521	247.5	01_SK_MLiver_IFNgPilot_HCD28%.raw	-156	2498	9	4109	1	4109	1	1	1	1	1	577.315	2306.24	577.315	4	4	262726	8.80519	12.9281	0.53089	17.8941	3.86761	4	High	10	Unambiguous	IKAFLSSPEHVNRPINGNGKQ		P46425; P19157; A0A494BAW2	2	4	0.6416	0	1	1	577.315	2306.24	2306.24
-156	16437	FALSE	F5	22.3473	4110	4100	HCD	MS2	34.8774	247.5	01_SK_MLiver_IFNgPilot_HCD28%.raw	-156	2499	9	4110	1	4110	1	1	1	1	1	550.838	1100.67	550.838	2	2	75309.9	8.97263	19.4688	0.25265	12.3831	3.78596	4	High	10	Unambiguous	KQTALAELVK		P07724	1	2	0.6215	0	1	1	550.838	1100.67	1100.67
-156	1644	FALSE	F5	9.0872	1351	1347	HCD	MS2	42.0294	246	01_SK_MLiver_IFNgPilot_HCD28%.raw	-156	269	9	1351	1	1351	1	1	1	1	1	451.234	1351.69	451.234	3	3	37825.1	3.62587	11.5499	0	2.95361	0	2	High	10	Unambiguous	LAEQYAKENGTK		P11725; Q8R1A8	1	3	0.5527	0	1	1	451.234	1351.69	1351.69
-156	16451	FALSE	F5	22.3563	4112	4100	HCD	MS2	48.4086	247.5	01_SK_MLiver_IFNgPilot_HCD28%.raw	-156	2501	9	4112	1	4112	1	1	1	1	1	454.899	1362.68	454.899	3	3	33056.3	7.80087	19.6718	0	9.32524	2.20638	3	High	10	Unambiguous	KFPPDGSAPYGAR		Q9QXD6	1	3	0.6046	0	1	1	454.899	1362.68	1362.68
-156	16459	FALSE	F5	22.3609	4113	4100	HCD	MS2	47.1179	247.5	01_SK_MLiver_IFNgPilot_HCD28%.raw	-156	2502	9	4113	1	4113	1	1	1	1	1	624.948	1872.83	624.948	3	3	32521.9	65.8283	86.4297	1.11419	75.7695	100	4	High	10	Selected	KtILTTEDRVR	T2(ADP-Ribosyl)	P97872	2	3	0	0	1	1	624.948	1872.83	1872.83
-156	16464	FALSE	F5	22.3654	4114	4100	HCD	MS2	43.773	247.5	01_SK_MLiver_IFNgPilot_HCD28%.raw	-156	2503	9	4114	1	4114	1	1	1	1	1	769.913	1538.82	769.913	2	2	30180.5	39.7389	65.6461	5.88779	70.0946	17.3271	4	High	10	Unambiguous	LTEIINTQHENVK		E0CXN5; P13707	0	2	0.6331	0	1	1	769.913	1538.82	1538.82
-156	16472	FALSE	F5	22.37	4115	4100	HCD	MS2	85.6309	247.5	01_SK_MLiver_IFNgPilot_HCD28%.raw	-156	2504	9	4115	1	4115	1	1	1	1	1	629.337	1886	629.337	3	3	23523.1	54.4457	100	2.39044	55.0957	60.2967	4	High	10	Unambiguous	RLQAFQGYQVTmKTAK	M12(Oxidation)	P11725; Q8R1A8	2	3	0.2605	0	1	1	629.337	1886	1886
-156	16479	FALSE	F5	22.38	4117	4106	HCD	MS2	65.4111	66.14	01_SK_MLiver_IFNgPilot_HCD28%.raw	-156	2505	9	4117	1	4117	1	1	1	1	1	492.26	1474.76	492.26	3	3	272096	35.0225	80.1198	0	51.6964	8.27403	3	High	10	Unambiguous	FDGKTPATLGPNTR		D3YUP6; D3YWN0; Q3UEP4	1	3	0.7153	0	1	1	492.26	1474.76	1474.76
-156	16503	FALSE	F5	22.3938	4120	4106	HCD	MS2	58.9782	247.5	01_SK_MLiver_IFNgPilot_HCD28%.raw	-156	2508	9	4120	1	4120	1	1	1	1	1	409.56	1226.66	409.56	3	3	57102.1	1.95731	7.82925	0	0	0	1	High	10	Unambiguous	VWIRPDTPSR		Q91WT9-2; Q91WT9; D3YYN0; D3YUF2; D3Z4K2; A0A494BB97	0	3	0.4589	0	1	1	409.56	1226.66	1226.66
-156	16535	FALSE	F5	22.422	4126	4116	HCD	MS2	39.2458	247.5	01_SK_MLiver_IFNgPilot_HCD28%.raw	-156	2513	9	4126	1	4126	1	1	1	1	1	609.588	1826.75	609.588	3	3	39832.1	54.646	100	1.49376	97.0319	20.0583	4	High	10	Unambiguous	QAkVLENAEGAR	K3(ADP-Ribosyl)	P38647	1	3	0.5252	0	1	1	609.588	1826.75	1826.75
-156	16542	FALSE	F5	22.4269	4127	4116	HCD	MS2	43.2808	247.5	01_SK_MLiver_IFNgPilot_HCD28%.raw	-156	2514	9	4127	1	4127	1	1	1	1	1	509.771	1018.53	509.771	2	2	36074	38.416	100	0	46.1088	7.55518	3	High	10	Unambiguous	GQImDAVIR	M4(Oxidation)	D3Z227; O88587; O88587-2	0	2	0.3756	0	1	1	509.771	1018.53	1018.53
-156	16574	FALSE	F5	22.4504	4132	4124	HCD	MS2	24.8499	247.5	01_SK_MLiver_IFNgPilot_HCD28%.raw	-156	2518	9	4132	1	4132	1	1	1	1	1	499.216	1495.63	499.216	3	3	118315	47.2692	100	0.50439	79.8513	8.72117	4	Medium	10	Unambiguous	LGsPIRSPK	S3(ADP-Ribosyl)	Q5HZG4; A2ASY0	1	3	0.0536	0	1	1	499.216	1495.63	1495.63
-156	16590	FALSE	F5	22.4688	4136	4124	HCD	MS2	12.92	247.5	01_SK_MLiver_IFNgPilot_HCD28%.raw	-156	2522	9	4136	1	4136	1	1	1	1	1	696.615	2087.83	696.615	3	3	67920.7	49.3965	69.405	2.23054	100	25.9503	4	High	10	Unambiguous	QDkIYFmAGSSRK	K3(ADP-Ribosyl); M7(Oxidation)	F7C312; P08113	2	3	0.0671	0	1	1	696.615	2087.83	2087.83
-156	16598	FALSE	F5	22.4734	4137	4124	HCD	MS2	53.3465	247.5	01_SK_MLiver_IFNgPilot_HCD28%.raw	-156	2523	9	4137	1	4137	1	1	1	1	1	600.281	1798.83	600.281	3	3	48356.6	44.2938	90.681	1.49159	68.2663	16.7361	4	High	10	Unambiguous	KyKPLDLRPK	Y2(ADP-Ribosyl)	Q6ZWV7	1	3	0.0619	0	1	1	600.281	1798.83	1798.83
-156	16605	FALSE	F5	22.4779	4138	4124	HCD	MS2	33.8038	247.5	01_SK_MLiver_IFNgPilot_HCD28%.raw	-156	2524	9	4138	1	4138	1	1	1	1	1	683.973	2049.9	683.973	3	3	23684.1	47.4605	59.907	2.01277	100	27.9222	4	High	10	Unambiguous	VLkQVHPDTGISSK	K3(ADP-Ribosyl)	Q64475; Q8CGP2; Q64525; Q64524; Q8CGP1; P10854; Q64478; P70696; Q9D2U9; Q8CGP2-2; Q8CBB6; Q6ZWY9; Q8CGP0; P10853	1	3	0.5281	0	1	1	683.973	2049.9	2049.9
-156	16617	FALSE	F5	22.4924	4141	4130	HCD	MS2	28.5412	89.91	01_SK_MLiver_IFNgPilot_HCD28%.raw	-156	2526	9	4141	1	4141	1	1	1	1	1	418.191	835.374	418.191	2	2	322067	0.64908	2.59633	0	0	0	1	High	10	Unambiguous	WDSWNK		P31786; D3Z563; Q4VWZ5	0	2	0.3486	0	1	1	418.191	835.374	835.373
-156	1662	FALSE	F5	9.0965	1353	1347	HCD	MS2	30.039	247.5	01_SK_MLiver_IFNgPilot_HCD28%.raw	-156	271	9	1353	1	1353	1	1	1	1	1	626.284	1876.84	626.284	3	3	27146.4	49.7675	80.2919	2.50862	100	16.2697	4	High	10	Unambiguous	TPAQKAPAPkAAGK	K10(ADP-Ribosyl)	Q9CR57	2	3	0.1923	0	1	1	626.284	1876.84	1876.84
-156	16622	FALSE	F5	22.4968	4142	4130	HCD	MS2	60.2538	247.5	01_SK_MLiver_IFNgPilot_HCD28%.raw	-156	2527	9	4142	1	4142	1	1	1	1	1	483.186	1447.54	483.186	3	3	40758.1	37.3265	100	0	8.01244	41.2937	3	Medium	10	Unambiguous	KtAMATQR	T2(ADP-Ribosyl)	Q52KI8	1	3	0.0638	0	1	1	483.186	1447.54	1447.54
-156	16631	FALSE	F5	22.5063	4144	4130	HCD	MS2	5.36082	247.5	01_SK_MLiver_IFNgPilot_HCD28%.raw	-156	2529	9	4144	1	4144	1	4	1	1	1	672.306	2686.2	672.306	4	4	53046.1	45.5234	57.7109	2.96838	100	21.4142	4	High	10	Unambiguous	IISSIEQKEENkGGEDKLK	K12(ADP-Ribosyl)	F6WA09; D6REF3; P62259	3	4	0.0286	0	1	1	672.306	2686.2	2686.2
-156	16632	FALSE	F5	22.5063	4144	4130	HCD	MS2	5.36082	247.5	01_SK_MLiver_IFNgPilot_HCD28%.raw	-156	2529	9	4144	1	4144	1	4	1	1	1	672.306	2686.2	672.306	4	4	53046.1	45.5234	57.7109	2.96838	100	21.4142	4	High	10	Unambiguous	IISSIEQKEeNKGGEDKLK	E10(ADP-Ribosyl)	F6WA09; D6REF3; P62259	3	4	NA	0.0286	2	2	672.306	2686.2	2686.2
-156	16633	FALSE	F5	22.5063	4144	4130	HCD	MS2	5.36082	247.5	01_SK_MLiver_IFNgPilot_HCD28%.raw	-156	2529	9	4144	1	4144	1	4	1	1	1	672.306	2686.2	672.306	4	4	53046.1	45.5234	57.7109	2.96838	100	21.4142	4	High	10	Unambiguous	IISSIEQKeENKGGEDKLK	E9(ADP-Ribosyl)	F6WA09; D6REF3; P62259	3	4	NA	0.0286	2	3	672.306	2686.2	2686.2
-156	16634	FALSE	F5	22.5063	4144	4130	HCD	MS2	5.36082	247.5	01_SK_MLiver_IFNgPilot_HCD28%.raw	-156	2529	9	4144	1	4144	1	4	1	1	1	672.306	2686.2	672.306	4	4	53046.1	45.5234	57.7109	2.96838	100	21.4142	4	High	10	Unambiguous	IISSIEQkEENKGGEDKLK	K8(ADP-Ribosyl)	F6WA09; D6REF3; P62259	3	4	NA	0.0286	2	4	672.306	2686.2	2686.2
-156	16640	FALSE	F5	22.5208	4147	4140	HCD	MS2	2.04496	51.206	01_SK_MLiver_IFNgPilot_HCD28%.raw	-156	2531	9	4147	1	4147	1	1	1	1	1	517.02	2065.06	517.02	4	4	829158	2.50711	5.31143	0	3.2849	1.43209	3	High	10	Unambiguous	AFLSSPEHVNRPINGNGKQ		P46425; P19157; A0A494BAW2	1	4	0.4301	0	1	1	517.02	2065.06	2065.06
-156	1666	FALSE	F5	9.1067	1355	1350	HCD	MS2	43.1987	246	01_SK_MLiver_IFNgPilot_HCD28%.raw	-156	272	9	1355	1	1355	1	1	1	1	1	473.173	1417.5	473.173	3	3	54161.2	32.9251	100	0	27.6032	4.09722	3	High	10	Unambiguous	TdEKVER	D2(ADP-Ribosyl)	Q91VS7; D3YU60; E9QJW0	1	3	0.2152	0	1	1	473.173	1417.5	1417.5
-156	16661	FALSE	F5	22.5346	4150	4140	HCD	MS2	32.5496	247.5	01_SK_MLiver_IFNgPilot_HCD28%.raw	-156	2534	9	4150	1	4150	1	1	1	1	1	424.218	1693.85	424.218	4	4	170830	1.73372	5.54837	0	0	1.38649	2	High	10	Unambiguous	FYKENLGQGVmVHR	M11(Oxidation)	E9PWK1; Q9D379	1	4	0.6161	0	1	1	424.218	1693.85	1693.85
-156	16669	FALSE	F5	22.5392	4151	4140	HCD	MS2	31.3223	247.5	01_SK_MLiver_IFNgPilot_HCD28%.raw	-156	2535	9	4151	1	4151	1	1	1	1	1	412.189	1234.55	412.189	3	3	100464	0.38383	1.53533	0	0	0	1	High	10	Unambiguous	DmYSYDIRR	M2(Oxidation)	Q99LB7	1	3	0.4848	0	1	1	412.189	1234.55	1234.55
-156	16676	FALSE	F5	22.5437	4152	4140	HCD	MS2	0	247.5	01_SK_MLiver_IFNgPilot_HCD28%.raw	-156	2536	9	4152	1	4152	1	3	1	1	1	773.683	2319.04	773.683	3	3	16522.3	44.6936	55.6272	4.67125	100	18.4757	4	High	10	Unambiguous	KIkEKYIDQEELNK	K3(ADP-Ribosyl)	P07901; E9Q3D6; P11499	3	3	0.0164	0	1	1	773.683	2319.04	2319.03
-156	16677	FALSE	F5	22.5437	4152	4140	HCD	MS2	0	247.5	01_SK_MLiver_IFNgPilot_HCD28%.raw	-156	2536	9	4152	1	4152	1	3	1	1	1	773.683	2319.04	773.683	3	3	16522.3	44.6936	55.6272	4.67125	100	18.4757	4	High	10	Unambiguous	KIKeKYIDQEELNK	E4(ADP-Ribosyl)	P07901; E9Q3D6; P11499	3	3	NA	0.0164	2	2	773.683	2319.04	2319.03
-156	16678	FALSE	F5	22.5437	4152	4140	HCD	MS2	0	247.5	01_SK_MLiver_IFNgPilot_HCD28%.raw	-156	2536	9	4152	1	4152	1	3	1	1	1	773.683	2319.04	773.683	3	3	16522.3	44.6936	55.6272	4.67125	100	18.4757	4	High	10	Unambiguous	KIKEkYIDQEELNK	K5(ADP-Ribosyl)	P07901; E9Q3D6; P11499	3	3	NA	0.0164	2	3	773.683	2319.04	2319.03
-156	16702	FALSE	F5	22.5627	4156	4146	HCD	MS2	65.6446	128.424	01_SK_MLiver_IFNgPilot_HCD28%.raw	-156	2539	9	4156	1	4156	1	2	2	1	1	414.751	828.494	414.751	2	2	73882.7	0.62901	2.51604	0	0	0	1	High	10	Rejected	ILAEGGIR		Q9D6D0	0	2	0.0256	0	1	1	414.751	828.494	828.494
-156	16703	FALSE	F5	22.5627	4156	4146	HCD	MS2	65.6446	128.424	01_SK_MLiver_IFNgPilot_HCD28%.raw	-156	2539	9	4156	1	4156	1	2	2	1	1	414.751	828.494	414.751	2	2	73882.7	0.62901	2.51604	0	0	0	1	High	10	Selected	LLAQDIR		E9PWK1; Q9D379	0	2	NA	0.0256	2	2	414.751	828.494	828.494
-156	16712	FALSE	F5	22.5672	4157	4146	HCD	MS2	32.6049	247.5	01_SK_MLiver_IFNgPilot_HCD28%.raw	-156	2540	9	4157	1	4157	1	1	1	1	1	703.814	1406.62	703.814	2	2	53860	37.2941	61.9884	2.04502	68.7253	16.4175	4	High	10	Unambiguous	SGDNDFPVNEQGK		Q8VC28	0	2	0.7695	0	1	1	703.814	1406.62	1406.62
-156	16717	FALSE	F5	22.572	4158	4146	HCD	MS2	0	247.5	01_SK_MLiver_IFNgPilot_HCD28%.raw	-156	2541	9	4158	1	4158	1	1	1	1	1	896.075	2686.21	896.075	3	3	49256.6	40.8435	45.0279	6.1085	100	12.2376	4	High	10	Unambiguous	IISSIEQKEENkGGEDKLK	K12(ADP-Ribosyl)	F6WA09; D6REF3; P62259	3	3	0.069	0	1	1	896.075	2686.21	2686.2
-156	1672	FALSE	F5	9.1113	1356	1350	HCD	MS2	65.9052	247.5	01_SK_MLiver_IFNgPilot_HCD28%.raw	-156	273	9	1356	1	1356	1	1	1	1	1	454.973	1816.87	454.973	4	4	45841	7.37876	18.3528	0	11.1623	0	2	High	10	Unambiguous	LHPNDEDIHTANERR		Q91YI0; E0CY49	1	4	0.5632	0	1	1	454.973	1816.87	1816.87
-156	16720	FALSE	F5	22.5766	4159	4146	HCD	MS2	17.2658	247.5	01_SK_MLiver_IFNgPilot_HCD28%.raw	-156	2542	9	4159	1	4159	1	1	1	1	1	676.085	2701.32	676.085	4	4	27055.2	43.6771	51.8229	3.58299	100	19.3027	4	High	10	Unambiguous	TETQEKNPLPSKETIEQEKQAGES		P20065-2; P20065	3	4	0.6614	0	1	1	676.085	2701.32	2701.32
-156	16737	FALSE	F5	22.5901	4162	4146	HCD	MS2	0	247.5	01_SK_MLiver_IFNgPilot_HCD28%.raw	-156	2545	9	4162	1	4162	1	1	1	1	1	913.878	1826.75	913.878	2	2	26415	44.0244	51.0553	9.51258	100	15.5296	4	Medium	10	Unambiguous	QAkVLENAEGAR	K3(ADP-Ribosyl)	P38647	1	2	0.1791	0	1	1	913.878	1826.75	1826.75
-156	16743	FALSE	F5	22.6001	4164	4155	HCD	MS2	56.3588	37.43	01_SK_MLiver_IFNgPilot_HCD28%.raw	-156	2546	9	4164	1	4164	1	1	1	1	1	469.579	1406.72	469.579	3	3	458268	3.11035	9.28605	0	3.15536	0	2	High	10	Unambiguous	SmLRGGPLSGPYR	M2(Oxidation)	P16015	1	3	0.6548	0	1	1	469.579	1406.72	1406.72
-156	16753	FALSE	F5	22.6094	4166	4155	HCD	MS2	47.4507	247.5	01_SK_MLiver_IFNgPilot_HCD28%.raw	-156	2548	9	4166	1	4166	1	1	1	1	1	553.286	1105.56	553.286	2	2	96372.8	32.4348	68.4414	0.9165	50.7008	9.68039	4	High	10	Unambiguous	GGNNLVSGYPK		Q91X72	0	2	0.6996	0	1	1	553.286	1105.56	1105.56
-156	16785	FALSE	F5	22.6376	4172	4163	HCD	MS2	18.8482	201.846	01_SK_MLiver_IFNgPilot_HCD28%.raw	-156	2553	9	4172	1	4172	1	1	1	1	1	423.557	1268.66	423.557	3	3	275044	1.064	2.73117	0	1.52484	0	2	High	10	Unambiguous	mKEIAEAYLGK	M1(Oxidation)	P63017; Q504P4	1	3	0.6273	0	1	1	423.557	1268.66	1268.66
-156	16793	FALSE	F5	22.642	4173	4163	HCD	MS2	45.1053	247.5	01_SK_MLiver_IFNgPilot_HCD28%.raw	-156	2554	9	4173	1	4173	1	1	1	1	1	593.612	1778.82	593.612	3	3	230238	5.21222	9.4074	0.20202	8.60935	2.6301	4	High	10	Unambiguous	YLGAEYmQSVGNmRK	M7(Oxidation); M13(Oxidation)	Q921I1	1	3	0.6974	0	1	1	593.612	1778.82	1778.82
-156	1680	FALSE	F5	9.116	1357	1350	HCD	MS2	40.6687	247.5	01_SK_MLiver_IFNgPilot_HCD28%.raw	-156	274	9	1357	1	1357	1	1	1	1	1	589.777	1178.55	589.777	2	2	45750	46.2465	90.9324	1.60038	77.1643	15.2888	4	High	10	Unambiguous	mEEQTQQIR	M1(Oxidation)	P08226	0	2	0.566	0	1	1	589.777	1178.55	1178.55
-156	16809	FALSE	F5	22.6514	4175	4163	HCD	MS2	34.5951	247.5	01_SK_MLiver_IFNgPilot_HCD28%.raw	-156	2556	9	4175	1	4175	1	1	1	1	1	476.254	1426.75	476.254	3	3	87027.9	7.427	20.7177	0	6.23702	2.75331	3	High	10	Unambiguous	VNGRPLEmIEPR	M8(Oxidation)	P14131	0	3	0.5457	0	1	1	476.254	1426.75	1426.75
-156	16817	FALSE	F5	22.6559	4176	4163	HCD	MS2	38.5513	247.5	01_SK_MLiver_IFNgPilot_HCD28%.raw	-156	2557	9	4176	1	4176	1	1	1	1	1	570.581	1709.73	570.581	3	3	93901.5	48.239	78.379	1.11605	100	13.4608	4	High	10	Unambiguous	TADGIVSHLkK	K10(ADP-Ribosyl)	P27773	1	3	0.0808	0	1	1	570.581	1709.73	1709.73
-156	16848	FALSE	F5	22.6741	4180	4163	HCD	MS2	20.3282	247.5	01_SK_MLiver_IFNgPilot_HCD28%.raw	-156	2561	9	4180	1	4180	1	1	1	1	1	586.82	2344.26	586.82	4	4	23035.9	49.5889	79.2647	1.03863	100	18.0525	4	High	10	Unambiguous	VLGKGKLPKQPVIVkAK	K15(ADP-Ribosyl)	P14115	4	4	0.125	0	1	1	586.82	2344.26	2344.26
-156	16855	FALSE	F5	22.684	4182	4171	HCD	MS2	46.9596	65.048	01_SK_MLiver_IFNgPilot_HCD28%.raw	-156	2562	9	4182	1	4182	1	1	1	1	1	521.602	1562.79	521.602	3	3	323840	4.0581	8.40072	0	6.13148	1.70022	3	High	10	Unambiguous	LTRDETNYGIPQR		P68040	1	3	0.4961	0	1	1	521.602	1562.79	1562.79
-156	16861	FALSE	F5	22.6885	4183	4171	HCD	MS2	32.5419	247.5	01_SK_MLiver_IFNgPilot_HCD28%.raw	-156	2563	9	4183	1	4183	1	1	1	1	1	437.898	1311.68	437.898	3	3	159224	2.35147	7.70571	0	1.70017	0	2	High	10	Unambiguous	YAREAYNLGVR		O35490	1	3	0.5312	0	1	1	437.898	1311.68	1311.68
-156	16869	FALSE	F5	22.6934	4184	4171	HCD	MS2	45.3428	247.5	01_SK_MLiver_IFNgPilot_HCD28%.raw	-156	2564	9	4184	1	4184	1	1	1	1	1	495.604	1484.8	495.604	3	3	144562	17.4787	36.7466	0	29.3441	3.82421	3	High	10	Unambiguous	VGDLSPKQEEALAK		Q99J08	1	3	0.678	0	1	1	495.604	1484.8	1484.8
-156	16875	FALSE	F5	22.6979	4185	4171	HCD	MS2	0	247.5	01_SK_MLiver_IFNgPilot_HCD28%.raw	-156	2565	9	4185	1	4185	1	1	1	1	1	638.867	1276.73	638.867	2	2	38876.9	32.636	62.6403	1.81829	51.2784	14.8071	4	High	10	Unambiguous	YQQLIKENLK		Q9EQ20; A0A1Y7VJ32	1	2	0.6955	0	1	1	638.867	1276.73	1276.73
-156	16881	FALSE	F5	22.7025	4186	4171	HCD	MS2	55.1899	247.5	01_SK_MLiver_IFNgPilot_HCD28%.raw	-156	2566	9	4186	1	4186	1	1	1	1	1	414.563	1241.68	414.563	3	3	92237.2	0.93613	3.74454	0	0	0	1	High	10	Unambiguous	GGGHVAQIYAIR		P14131	0	3	0.5701	0	1	1	414.563	1241.68	1241.67
-156	16887	FALSE	F5	22.707	4187	4171	HCD	MS2	11.1209	247.5	01_SK_MLiver_IFNgPilot_HCD28%.raw	-156	2567	9	4187	1	4187	1	4	1	1	1	650.898	3250.46	650.898	5	5	97858.5	46.5985	73.1787	1.9642	100	11.2512	4	High	10	Unambiguous	KDVHmPkHPELADKNVPNLHVmK	M5(Oxidation); K7(ADP-Ribosyl); M22(Oxidation)	A0A338P731; P63325; Q3UW83; A0A338P7K4; A0A3B2W864	3	5	0.0144	0	1	1	650.898	3250.46	3250.46
-156	16888	FALSE	F5	22.707	4187	4171	HCD	MS2	11.1209	247.5	01_SK_MLiver_IFNgPilot_HCD28%.raw	-156	2567	9	4187	1	4187	1	4	1	1	1	650.898	3250.46	650.898	5	5	97858.5	46.5985	73.1787	1.9642	100	11.2512	4	High	10	Unambiguous	KDVHmPKhPELADKNVPNLHVmK	M5(Oxidation); H8(ADP-Ribosyl); M22(Oxidation)	A0A338P731; P63325; Q3UW83; A0A338P7K4; A0A3B2W864	3	5	NA	0.0144	2	2	650.898	3250.46	3250.46
-156	16889	FALSE	F5	22.707	4187	4171	HCD	MS2	11.1209	247.5	01_SK_MLiver_IFNgPilot_HCD28%.raw	-156	2567	9	4187	1	4187	1	4	1	1	1	650.898	3250.46	650.898	5	5	97858.5	46.5985	73.1787	1.9642	100	11.2512	4	High	10	Unambiguous	KDVHmPKHPELADkNVPNLHVmK	M5(Oxidation); K14(ADP-Ribosyl); M22(Oxidation)	A0A338P731; P63325; Q3UW83; A0A338P7K4; A0A3B2W864	3	5	NA	0.0287	3	3	650.898	3250.46	3250.46
-156	16890	FALSE	F5	22.707	4187	4171	HCD	MS2	11.1209	247.5	01_SK_MLiver_IFNgPilot_HCD28%.raw	-156	2567	9	4187	1	4187	1	4	1	1	1	650.898	3250.46	650.898	5	5	97858.5	46.5985	73.1787	1.9642	100	11.2512	4	High	10	Unambiguous	KDVhmPKHPELADKNVPNLHVmK	H4(ADP-Ribosyl); M5(Oxidation); M22(Oxidation)	A0A338P731; P63325; Q3UW83; A0A338P7K4; A0A3B2W864	3	5	NA	0.0383	4	4	650.898	3250.46	3250.46
-156	16897	FALSE	F5	22.7115	4188	4171	HCD	MS2	23.8319	247.5	01_SK_MLiver_IFNgPilot_HCD28%.raw	-156	2568	9	4188	1	4188	1	1	1	1	1	712.972	2136.9	712.972	3	3	44353.7	43.043	54.8443	1.24878	100	16.079	4	High	10	Unambiguous	IQELkGSQDKHAEL	K5(ADP-Ribosyl)	Q8QZR3-2; Q8QZR3	2	3	0.08	0	1	1	712.972	2136.9	2136.9
-156	1690	FALSE	F5	9.1206	1358	1350	HCD	MS2	36.5193	247.5	01_SK_MLiver_IFNgPilot_HCD28%.raw	-156	275	9	1358	1	1358	1	1	1	1	1	465.193	1393.57	465.193	3	3	34263.5	41.9139	100	0.51131	61.3639	5.7804	4	High	10	Unambiguous	AhLEKVR	H2(ADP-Ribosyl)	Q8BH00	1	3	0.06	0	1	1	465.193	1393.57	1393.57
-156	16909	FALSE	F5	22.7259	4191	4181	HCD	MS2	27.1007	247.5	01_SK_MLiver_IFNgPilot_HCD28%.raw	-156	2570	9	4191	1	4191	1	1	1	1	1	482.51	1927.02	482.51	4	4	62195.4	11.6947	26.0678	0	7.87864	12.8324	3	High	10	Unambiguous	IKEQTRNRYFPAFEK		A0A087WQI6; P30115	3	4	0.2373	0	1	1	482.51	1927.02	1927.02
-156	16927	FALSE	F5	22.7399	4194	4181	HCD	MS2	0	247.5	01_SK_MLiver_IFNgPilot_HCD28%.raw	-156	2573	9	4194	1	4194	1	1	1	1	1	369.214	737.42	369.214	2	2	36363.5	0	0	0	0	0	0	Medium	10	Unambiguous	SLGLYGK		P46425; A0A494B908; A0A494BAS3; P19157; A0A494BAW2; A0A494BAM8; A0A494BAU3	0	2	0.4921	0	1	1	369.214	737.42	737.419
-156	16935	FALSE	F5	22.7445	4195	4181	HCD	MS2	24.1883	247.5	01_SK_MLiver_IFNgPilot_HCD28%.raw	-156	2574	9	4195	1	4195	1	1	1	1	1	660.617	1979.84	660.617	3	3	36033.7	52.9469	76.5685	2.15644	100	33.0627	4	High	10	Unambiguous	NGLQkASLDHTVR	K5(ADP-Ribosyl)	Q9DBM2	1	3	0.3924	0	1	1	660.617	1979.84	1979.84
-156	16940	FALSE	F5	22.7535	4197	4181	HCD	MS2	0	247.5	01_SK_MLiver_IFNgPilot_HCD28%.raw	-156	2576	9	4197	1	4197	1	2	1	1	1	784.096	3133.36	784.096	4	4	25049.6	45.5208	53.1041	5.52604	100	23.4529	4	Medium	10	Unambiguous	mEPHDcFKEVIHIrLDELLR	N-Term(Prot)(Acetyl); C6(Carbamidomethyl); R14(ADP-Ribosyl)	A0A0G2JGF8; A0A0G2JEL5	2	4	0.1733	0	1	1	784.096	3133.36	3133.37
-156	16941	FALSE	F5	22.7535	4197	4181	HCD	MS2	0	247.5	01_SK_MLiver_IFNgPilot_HCD28%.raw	-156	2576	9	4197	1	4197	1	2	1	1	1	784.096	3133.36	784.096	4	4	25049.6	45.5208	53.1041	5.52604	100	23.4529	4	Medium	10	Unambiguous	mEPHDcFKEVIHIRLdELLR	N-Term(Prot)(Acetyl); C6(Carbamidomethyl); D16(ADP-Ribosyl)	A0A0G2JGF8; A0A0G2JEL5	2	4	0.1733	0	1	2	784.096	3133.36	3133.37
-156	16945	FALSE	F5	22.7581	4198	4181	HCD	MS2	62.0941	247.5	01_SK_MLiver_IFNgPilot_HCD28%.raw	-156	2577	9	4198	1	4198	1	1	1	1	1	511.867	1533.59	511.867	3	3	29767.4	40.9594	99.5379	1.61424	52.8138	9.87146	4	Medium	10	Unambiguous	LSQSTsELK	S6(ADP-Ribosyl)	Q9Z1S0	0	3	0.1154	0	1	1	511.867	1533.59	1533.59
-156	16953	FALSE	F5	22.768	4200	4189	HCD	MS2	14.8257	159.773	01_SK_MLiver_IFNgPilot_HCD28%.raw	-156	2578	9	4200	1	4200	1	1	1	1	1	665.987	1995.95	665.987	3	3	210366	46.6091	69.7689	3.26792	100	13.3995	4	High	10	Unambiguous	kVVNPLFEKRPK	K1(ADP-Ribosyl)	P12970	2	3	0.0723	0	1	1	665.987	1995.95	1995.95
-156	16960	FALSE	F5	22.7725	4201	4189	HCD	MS2	43.9641	247.5	01_SK_MLiver_IFNgPilot_HCD28%.raw	-156	2579	9	4201	1	4201	1	1	1	1	1	411.888	1233.65	411.888	3	3	239702	0.23338	0.93352	0	0	0	1	High	10	Unambiguous	RHYLFDVQR		Q9CQQ7; A0A0G2JGX3	1	3	0.5681	0	1	1	411.888	1233.65	1233.65
-156	16973	FALSE	F5	22.7819	4203	4189	HCD	MS2	0	247.5	01_SK_MLiver_IFNgPilot_HCD28%.raw	-156	2581	9	4203	1	4203	1	2	1	1	1	975.381	2924.13	975.381	3	3	50540.3	38.6843	45.6053	3.7171	100	5.41467	4	High	10	Unambiguous	HQGVmVGmGQkDSYVGDEAQSK	M5(Oxidation); M8(Oxidation); K11(ADP-Ribosyl)	D3Z2K3; P63268; A0A1D5RM20; P60710; A0A494B9T3; G3UZ07; P62737; G3UYG0; P68134; D3YZY0; E9Q5F4; P68033; P63260; E9Q606	1	3	0.0192	0	1	1	975.381	2924.13	2924.13
-156	16974	FALSE	F5	22.7819	4203	4189	HCD	MS2	0	247.5	01_SK_MLiver_IFNgPilot_HCD28%.raw	-156	2581	9	4203	1	4203	1	2	1	1	1	975.381	2924.13	975.381	3	3	50540.3	38.6843	45.6053	3.7171	100	5.41467	4	High	10	Unambiguous	HQGVmVGmGQKdSYVGDEAQSK	M5(Oxidation); M8(Oxidation); D12(ADP-Ribosyl)	D3Z2K3; P63268; A0A1D5RM20; P60710; A0A494B9T3; G3UZ07; P62737; G3UYG0; P68134; D3YZY0; E9Q5F4; P68033; P63260; E9Q606	1	3	NA	0.0192	2	2	975.381	2924.13	2924.13
-156	16983	FALSE	F5	22.7864	4204	4189	HCD	MS2	20.2091	247.5	01_SK_MLiver_IFNgPilot_HCD28%.raw	-156	2582	9	4204	1	4204	1	1	1	1	1	711.348	2132.03	711.348	3	3	49728.7	39.3244	43.5218	1.72691	100	12.0487	4	High	10	Unambiguous	kQTALAELVKHKPK	K1(ADP-Ribosyl)	P07724	2	3	0.3021	0	1	1	711.348	2132.03	2132.03
-156	1700	FALSE	F5	9.1307	1360	1354	HCD	MS2	50.2409	184.404	01_SK_MLiver_IFNgPilot_HCD28%.raw	-156	276	9	1360	1	1360	1	1	1	1	1	410.251	1228.74	410.251	3	3	128996	0.63383	2.53531	0	0	0	1	High	10	Unambiguous	SRVSNLPTVKK		P30115	2	3	0.4492	0	1	1	410.251	1228.74	1228.74
-156	17019	FALSE	F5	22.8145	4210	4199	HCD	MS2	31.647	142.958	01_SK_MLiver_IFNgPilot_HCD28%.raw	-156	2587	9	4210	1	4210	1	1	1	1	1	449.245	897.484	449.245	2	2	184866	1.53852	4.78302	0	1.37108	0	2	High	10	Unambiguous	FFVANTAK		Q9Z2I8-2; Q9Z2I8; A0A0N4SWD1	0	2	0.6185	0	1	1	449.245	897.484	897.483
-156	17028	FALSE	F5	22.819	4211	4199	HCD	MS2	55.3545	247.5	01_SK_MLiver_IFNgPilot_HCD28%.raw	-156	2588	9	4211	1	4211	1	1	1	1	1	461.499	1842.97	461.499	4	4	113380	6.13708	17.5929	0	5.84951	1.1059	3	High	10	Unambiguous	LTDIHGNALQYNKEVK		Q9Z0S1; A0A1B0GRV0; D3Z0E6	1	4	0.3467	0	1	1	461.499	1842.97	1842.97
-156	17042	FALSE	F5	22.8284	4213	4199	HCD	MS2	3.44103	247.5	01_SK_MLiver_IFNgPilot_HCD28%.raw	-156	2590	9	4213	1	4213	1	1	1	1	1	731.788	2924.13	731.788	4	4	58707.4	45.1759	70.4611	1.61342	100	8.62907	4	High	10	Unambiguous	HQGVmVGmGQkDSYVGDEAQSK	M5(Oxidation); M8(Oxidation); K11(ADP-Ribosyl)	D3Z2K3; P63268; A0A1D5RM20; P60710; A0A494B9T3; G3UZ07; P62737; G3UYG0; P68134; D3YZY0; E9Q5F4; P68033; P63260; E9Q606	1	4	0.1114	0	1	1	731.788	2924.13	2924.13
-156	17052	FALSE	F5	22.833	4214	4199	HCD	MS2	36.8377	247.5	01_SK_MLiver_IFNgPilot_HCD28%.raw	-156	2591	9	4214	1	4214	1	1	1	1	1	634.832	1268.66	634.832	2	2	88405.7	27.3406	47.4987	1.73192	48.03	12.1015	4	High	10	Unambiguous	mKEIAEAYLGK	M1(Oxidation)	P63017; Q504P4	1	2	0.6377	0	1	1	634.832	1268.66	1268.66
-156	17073	FALSE	F5	22.852	4218	4209	HCD	MS2	57.1272	39.25	01_SK_MLiver_IFNgPilot_HCD28%.raw	-156	2594	9	4218	1	4218	1	1	1	1	1	453.26	905.512	453.26	2	2	494167	4.07786	11.2795	0	4.55478	0.47717	3	High	10	Unambiguous	LFAEAVQK		Q8C196	0	2	0.5436	0	1	1	453.26	905.512	905.509
-156	17082	FALSE	F5	22.8565	4219	4209	HCD	MS2	65.5306	247.5	01_SK_MLiver_IFNgPilot_HCD28%.raw	-156	2595	9	4219	1	4219	1	1	1	1	1	447.757	894.507	447.757	2	2	86403.3	0.95833	3.12778	0	0.70552	0	2	High	10	Unambiguous	VYGTVLSR		Q99K67	0	2	0.4766	0	1	1	447.757	894.507	894.504
-156	1712	FALSE	F5	9.1454	1363	1359	HCD	MS2	33.5984	247.5	01_SK_MLiver_IFNgPilot_HCD28%.raw	-156	278	9	1363	1	1363	1	1	1	1	1	477.257	1906.01	477.257	4	4	30373	39.5303	82.4186	0	64.6609	11.0418	3	High	10	Unambiguous	KANIRNmSVIAHVDHGK	M7(Oxidation)	P58252	2	4	0.4378	0	1	1	477.257	1906.01	1906.01
-156	17158	FALSE	F5	22.9123	4231	4217	HCD	MS2	68.8797	247.5	01_SK_MLiver_IFNgPilot_HCD28%.raw	-156	2606	9	4231	1	4231	1	1	1	1	1	465.623	1394.85	465.623	3	3	30948.6	30.4706	83.9189	0	29.0513	8.91242	3	High	10	Unambiguous	LREELKPVALAR		P53395	1	3	0.6008	0	1	1	465.623	1394.85	1394.85
-156	17165	FALSE	F5	22.9168	4232	4217	HCD	MS2	80.3407	247.5	01_SK_MLiver_IFNgPilot_HCD28%.raw	-156	2607	9	4232	1	4232	1	1	1	1	1	407.892	1221.66	407.892	3	3	28739.2	4.1952	13.4712	0	3.30962	0	2	High	10	Unambiguous	IHDPQLLTER		Q922B2	0	3	0.5235	0	1	1	407.892	1221.66	1221.66
-156	17175	FALSE	F5	22.9313	4235	4227	HCD	MS2	10.7674	88.098	01_SK_MLiver_IFNgPilot_HCD28%.raw	-156	2609	9	4235	1	4235	1	1	1	1	1	533.763	2132.03	533.763	4	4	452891	49.5495	91.3411	0.47435	100	6.38238	4	High	10	Unambiguous	kQTALAELVKHKPK	K1(ADP-Ribosyl)	P07724	2	4	0.181	0	1	1	533.763	2132.03	2132.03
-156	17185	FALSE	F5	22.9358	4236	4227	HCD	MS2	48.1097	247.5	01_SK_MLiver_IFNgPilot_HCD28%.raw	-156	2610	9	4236	1	4236	1	1	1	1	1	581.804	1162.6	581.804	2	2	158120	18.3258	45.9787	0.39255	20.8927	6.03923	4	High	10	Unambiguous	FVHDNYVIR		Q8C196	0	2	0.4431	0	1	1	581.804	1162.6	1162.6
-156	17190	FALSE	F5	22.9406	4237	4227	HCD	MS2	40.8297	247.5	01_SK_MLiver_IFNgPilot_HCD28%.raw	-156	2611	9	4237	1	4237	1	1	1	1	1	689.839	1378.67	689.839	2	2	152396	23.5003	32.7412	1.76926	52.3908	7.09976	4	High	10	Unambiguous	LPmGmTAENLAAK	M3(Oxidation); M5(Oxidation)	A0A494B9J2; Q8BWT1	0	2	0.6179	0	1	1	689.839	1378.67	1378.67
-156	17196	FALSE	F5	22.9452	4238	4227	HCD	MS2	39.6698	247.5	01_SK_MLiver_IFNgPilot_HCD28%.raw	-156	2612	9	4238	1	4238	1	1	1	1	1	421.268	1261.79	421.268	3	3	142037	2.22701	7.01692	0	1.89111	0	2	High	10	Unambiguous	KIKLTITYGPK		P12710	2	3	0.6783	0	1	1	421.268	1261.79	1261.79
-156	17204	FALSE	F5	22.9497	4239	4227	HCD	MS2	52.2219	247.5	01_SK_MLiver_IFNgPilot_HCD28%.raw	-156	2613	9	4239	1	4239	1	2	1	1	1	587.248	1759.73	587.248	3	3	93762.4	53.3481	100	1.7282	82.9251	28.739	4	High	10	Unambiguous	TQGTkIASDGLK	K5(ADP-Ribosyl)	P97351	1	3	0.0085	0	1	1	587.248	1759.73	1759.73
-156	17205	FALSE	F5	22.9497	4239	4227	HCD	MS2	52.2219	247.5	01_SK_MLiver_IFNgPilot_HCD28%.raw	-156	2613	9	4239	1	4239	1	2	1	1	1	587.248	1759.73	587.248	3	3	93762.4	53.3481	100	1.7282	82.9251	28.739	4	High	10	Unambiguous	TQGtKIASDGLK	T4(ADP-Ribosyl)	P97351	1	3	NA	0.0085	2	2	587.248	1759.73	1759.73
-156	17213	FALSE	F5	22.9543	4240	4227	HCD	MS2	28.264	247.5	01_SK_MLiver_IFNgPilot_HCD28%.raw	-156	2614	9	4240	1	4240	1	1	1	1	1	559.617	1676.84	559.617	3	3	72753.7	44.2561	81.3833	2.75384	75.1602	17.727	4	High	10	Unambiguous	ALSQHPTVNDDLPNR		P97872	0	3	0.7471	0	1	1	559.617	1676.84	1676.84
-156	17222	FALSE	F5	22.9588	4241	4227	HCD	MS2	9.29814	247.5	01_SK_MLiver_IFNgPilot_HCD28%.raw	-156	2615	9	4241	1	4241	1	1	1	1	1	697.049	2785.18	697.049	4	4	59490.2	42.3937	48.0914	0.99253	100	20.491	4	High	10	Unambiguous	kHGGPADEERHVGDLGNVTAGK	K1(ADP-Ribosyl)	P08228	2	4	0.1646	0	1	1	697.049	2785.18	2785.17
-156	17232	FALSE	F5	22.9633	4242	4227	HCD	MS2	38.8026	247.5	01_SK_MLiver_IFNgPilot_HCD28%.raw	-156	2616	9	4242	1	4242	1	1	1	1	1	600.261	1798.77	600.261	3	3	48888.7	49.2121	74.0198	1.63439	100	21.1943	4	High	10	Unambiguous	AAIkHALSAGYR	K4(ADP-Ribosyl)	Q9JII6; B1AXW3	1	3	0.4235	0	1	1	600.261	1798.77	1798.77
-156	17238	FALSE	F5	22.9679	4243	4227	HCD	MS2	54.0456	247.5	01_SK_MLiver_IFNgPilot_HCD28%.raw	-156	2617	9	4243	1	4243	1	1	1	1	1	440.256	1758	440.256	4	4	56388.7	1.32562	5.30247	0	0	0	1	High	10	Unambiguous	TVVNKDVFRDPALKR		P61358; A2A4Q0	3	4	0.4217	0	1	1	440.256	1758	1758
-156	17258	FALSE	F5	22.987	4247	4234	HCD	MS2	53.7241	247.5	01_SK_MLiver_IFNgPilot_HCD28%.raw	-156	2620	9	4247	1	4247	1	1	1	1	1	777.852	1554.7	777.852	2	2	106051	38.2104	41.2726	2.78212	100	8.78677	4	Medium	10	Selected	VATVPGTLkK	K9(ADP-Ribosyl)	P14148; F6XI62	1	2	0.3333	0	1	1	777.852	1554.7	1554.7
-156	17269	FALSE	F5	22.9961	4249	4234	HCD	MS2	68.8407	247.5	01_SK_MLiver_IFNgPilot_HCD28%.raw	-156	2622	9	4249	1	4249	1	1	1	1	1	408.556	1223.65	408.556	3	3	67430.6	3.83588	15.3435	0	0	0	1	High	10	Unambiguous	TYVEKVDELK		P31786; D3Z563; Q4VWZ5	1	3	0.437	0	1	1	408.556	1223.65	1223.65
-156	17285	FALSE	F5	23.0052	4251	4234	HCD	MS2	9.55755	247.5	01_SK_MLiver_IFNgPilot_HCD28%.raw	-156	2624	9	4251	1	4251	1	1	1	1	1	721.679	2163.02	721.679	3	3	30883.9	45.3489	61.4205	4.16673	100	15.8085	4	Medium	10	Unambiguous	AAIEHIKQKEILTk	K14(ADP-Ribosyl)	P34928	2	3	0.1429	0	1	1	721.679	2163.02	2163.02
-156	17293	FALSE	F5	23.0151	4253	4244	HCD	MS2	20.7149	80.378	01_SK_MLiver_IFNgPilot_HCD28%.raw	-156	2625	9	4253	1	4253	1	1	1	1	1	477.761	1908.02	477.761	4	4	239093	0.97634	3.08659	0	0	0.81878	2	High	10	Unambiguous	YAQVKPDGTYVKPLSNK		A2A848; Q9R0H0; Q9R0H0-2	0	4	0.6047	0	1	1	477.761	1908.02	1908.02
-156	17301	FALSE	F5	23.0195	4254	4244	HCD	MS2	7.13842	247.5	01_SK_MLiver_IFNgPilot_HCD28%.raw	-156	2626	9	4254	1	4254	1	1	1	1	1	636.679	1908.02	636.679	3	3	201883	5.14426	8.13069	0.21394	8.49674	3.73566	4	High	10	Unambiguous	YAQVKPDGTYVKPLSNK		A2A848; Q9R0H0; Q9R0H0-2	0	3	0.8136	0	1	1	636.679	1908.02	1908.02
-156	17308	FALSE	F5	23.0243	4255	4244	HCD	MS2	23.4779	247.5	01_SK_MLiver_IFNgPilot_HCD28%.raw	-156	2627	9	4255	1	4255	1	2	1	1	1	590.852	2950.23	590.852	5	5	188917	44.1718	100	1.54849	57.8799	17.2586	4	High	10	Unambiguous	EAHkSEIAHRYNDLGEQHFK	K4(ADP-Ribosyl)	P07724	2	5	0.015	0	1	1	590.852	2950.23	2950.23
-156	17309	FALSE	F5	23.0243	4255	4244	HCD	MS2	23.4779	247.5	01_SK_MLiver_IFNgPilot_HCD28%.raw	-156	2627	9	4255	1	4255	1	2	1	1	1	590.852	2950.23	590.852	5	5	188917	44.1718	100	1.54849	57.8799	17.2586	4	High	10	Unambiguous	EAhKSEIAHRYNDLGEQHFK	H3(ADP-Ribosyl)	P07724	2	5	NA	0.015	2	2	590.852	2950.23	2950.23
-156	17319	FALSE	F5	23.0289	4256	4244	HCD	MS2	9.76529	247.5	01_SK_MLiver_IFNgPilot_HCD28%.raw	-156	2628	9	4256	1	4256	1	1	1	1	1	619.919	1857.74	619.919	3	3	149879	45.531	68.837	1.1098	100	12.1774	4	High	10	Selected	hVWFFPTSPAK	H1(ADP-Ribosyl)	A0A0X1KG57	0	3	NA	0.0213	2	2	619.919	1857.74	1857.74
-156	17326	FALSE	F5	23.0335	4257	4244	HCD	MS2	62.3302	247.5	01_SK_MLiver_IFNgPilot_HCD28%.raw	-156	2629	9	4257	1	4257	1	1	1	1	1	564.59	1691.76	564.59	3	3	146165	46.1936	100	1.08551	72.9292	10.7598	4	High	10	Unambiguous	AVkEVLLNHK	K3(ADP-Ribosyl)	Q05421; A0A1B0GSV7; Q0PGA1	1	3	0.243	0	1	1	564.59	1691.76	1691.76
-156	17333	FALSE	F5	23.038	4258	4244	HCD	MS2	0	247.5	01_SK_MLiver_IFNgPilot_HCD28%.raw	-156	2630	9	4258	1	4258	1	2	1	1	1	608.94	1824.8	608.94	3	3	140245	43.4249	63.2935	0.68616	100	9.71996	4	High	10	Unambiguous	VIRLDPETGkR	K10(ADP-Ribosyl)	Q64374	2	3	0.05	0	1	1	608.94	1824.8	1824.8
-156	17334	FALSE	F5	23.038	4258	4244	HCD	MS2	0	247.5	01_SK_MLiver_IFNgPilot_HCD28%.raw	-156	2630	9	4258	1	4258	1	2	1	1	1	608.94	1824.8	608.94	3	3	140245	43.4249	63.2935	0.68616	100	9.71996	4	Medium	10	Unambiguous	VIRLDPETGKr	R11(ADP-Ribosyl)	Q64374	2	3	NA	0.05	2	2	608.94	1824.8	1824.8
-156	17337	FALSE	F5	23.0425	4259	4244	HCD	MS2	62.4454	247.5	01_SK_MLiver_IFNgPilot_HCD28%.raw	-156	2631	9	4259	1	4259	1	2	1	1	1	813.621	3251.46	813.621	4	4	72428.9	37.8336	34.6111	2.66853	100	14.0548	4	High	10	Unambiguous	KGkQTmQVDEHARPQTTLEQLQK	K3(ADP-Ribosyl); M6(Oxidation)	Q8BWT1	2	4	0.0159	0	1	1	813.621	3251.46	3251.46
-156	17338	FALSE	F5	23.0425	4259	4244	HCD	MS2	62.4454	247.5	01_SK_MLiver_IFNgPilot_HCD28%.raw	-156	2631	9	4259	1	4259	1	2	1	1	1	813.621	3251.46	813.621	4	4	72428.9	37.8336	34.6111	2.66853	100	14.0548	4	High	10	Unambiguous	kGKQTmQVDEHARPQTTLEQLQK	K1(ADP-Ribosyl); M6(Oxidation)	Q8BWT1	2	4	NA	0.0159	2	2	813.621	3251.46	3251.46
-156	17343	FALSE	F5	23.0471	4260	4244	HCD	MS2	57.2287	247.5	01_SK_MLiver_IFNgPilot_HCD28%.raw	-156	2632	9	4260	1	4260	1	1	1	1	1	458.261	915.515	458.261	2	2	114784	5.41158	18.705	0	2.94136	0	2	High	10	Unambiguous	ALIDQEVK		J3QP56; D3Z111; P97823; P97823-2; D3YUG4; D3Z269	0	2	0.1007	0	1	1	458.261	915.515	915.515
-156	17413	FALSE	F5	23.1079	4273	4262	HCD	MS2	81.5552	47.013	01_SK_MLiver_IFNgPilot_HCD28%.raw	-156	2643	9	4273	1	4273	1	1	1	1	1	435.575	1304.71	435.575	3	3	242497	0.21128	0.84511	0	0	0	1	High	10	Unambiguous	GRVVNISSmLGR	M9(Oxidation)	Q80XN0; D3Z2Y8	1	3	0.4	0	1	1	435.575	1304.71	1304.71
-156	17420	FALSE	F5	23.1123	4274	4262	HCD	MS2	6.80331	247.5	01_SK_MLiver_IFNgPilot_HCD28%.raw	-156	2644	9	4274	1	4274	1	1	1	1	1	765.4	1529.79	765.4	2	2	180226	12.7856	19.4998	2.07615	19.81	9.7565	4	High	10	Unambiguous	AVAQGNLSSADVQAAK		Q9DB77	0	2	0.796	0	1	1	765.4	1529.79	1529.79
-156	17426	FALSE	F5	23.1172	4275	4262	HCD	MS2	46.2911	247.5	01_SK_MLiver_IFNgPilot_HCD28%.raw	-156	2645	9	4275	1	4275	1	1	1	1	1	616.805	1232.6	616.805	2	2	162149	14.8881	31.412	0.48623	14.9801	12.6742	4	High	10	Unambiguous	WDTVSNQVQR		Q64374	0	2	0.7629	0	1	1	616.805	1232.6	1232.6
-156	17439	FALSE	F5	23.1263	4277	4262	HCD	MS2	9.68666	247.5	01_SK_MLiver_IFNgPilot_HCD28%.raw	-156	2647	9	4277	1	4277	1	1	1	1	1	743.652	2228.94	743.652	3	3	124202	40.1923	51.8817	1.6109	100	7.27685	4	High	10	Unambiguous	SmPIRKDdEVQVVR	M2(Oxidation); D8(ADP-Ribosyl)	B1ARA3; P61255	2	3	0.1176	0	1	1	743.652	2228.94	2228.94
-156	1744	FALSE	F5	9.1841	1371	1367	HCD	MS2	12.6425	246	01_SK_MLiver_IFNgPilot_HCD28%.raw	-156	284	9	1371	1	1371	1	1	1	1	1	545.791	1090.57	545.791	2	2	174818	7.39505	11.8416	0	16.4596	1.27895	3	Medium	10	Unambiguous	EKETSQQLK		Q8BL66	1	2	0.3143	0	1	1	545.791	1090.57	1090.57
-156	17447	FALSE	F5	23.1354	4279	4262	HCD	MS2	40.8605	247.5	01_SK_MLiver_IFNgPilot_HCD28%.raw	-156	2649	9	4279	1	4279	1	1	1	1	1	575.773	1150.54	575.773	2	2	107602	33.9795	69.6456	0	47.5288	18.7437	3	High	10	Unambiguous	EAESSPFVER		F7C312; P08113	0	2	0.5784	0	1	1	575.773	1150.54	1150.54
-156	17465	FALSE	F5	23.1445	4281	4262	HCD	MS2	0	247.5	01_SK_MLiver_IFNgPilot_HCD28%.raw	-156	2651	9	4281	1	4281	1	1	1	1	1	659.828	1318.65	659.828	2	2	99487.1	52.0813	93.296	4.37411	79.6609	30.9941	4	High	10	Unambiguous	SSDPTAVVDAQTK		Q8BJ64	0	2	0.6904	0	1	1	659.828	1318.65	1318.65
-156	17479	FALSE	F5	23.1588	4284	4272	HCD	MS2	26.8478	247.5	01_SK_MLiver_IFNgPilot_HCD28%.raw	-156	2653	9	4284	1	4284	1	1	1	1	1	711.301	2131.89	711.301	3	3	168497	39.4332	49.0713	2.04157	100	6.62002	4	High	10	Unambiguous	AVImGAPGSGkGTVSSR	M4(Oxidation); K11(ADP-Ribosyl)	Q9WTP7	1	3	0.0684	0	1	1	711.301	2131.89	2131.89
-156	17495	FALSE	F5	23.1682	4286	4272	HCD	MS2	29.7545	247.5	01_SK_MLiver_IFNgPilot_HCD28%.raw	-156	2655	9	4286	1	4286	1	1	1	1	1	568.234	1702.69	568.234	3	3	76273.2	51.6559	92.562	1.25561	100	12.8061	4	High	10	Unambiguous	LAPGkTFDGQK	K5(ADP-Ribosyl)	Q4LDG0	1	3	0.2818	0	1	1	568.234	1702.69	1702.69
-156	17505	FALSE	F5	23.1728	4287	4272	HCD	MS2	4.50145	247.5	01_SK_MLiver_IFNgPilot_HCD28%.raw	-156	2656	9	4287	1	4287	1	1	1	1	1	598.296	1195.58	598.296	2	2	163936	19.9192	39.476	1.74619	28.4531	10.0014	4	High	10	Unambiguous	GLETTATYDPK		A2A848; Q9R0H0; Q9R0H0-2	0	2	0.7529	0	1	1	598.296	1195.58	1195.58
-156	17510	FALSE	F5	23.1773	4288	4272	HCD	MS2	71.7342	247.5	01_SK_MLiver_IFNgPilot_HCD28%.raw	-156	2657	9	4288	1	4288	1	1	1	1	1	601.279	1801.82	601.279	3	3	79990.1	54.5382	94.2983	2.01571	100	21.839	4	High	10	Unambiguous	KAYAEFYRNYDSmK	M13(Oxidation)	Q9CPQ1	2	3	0.6111	0	1	1	601.279	1801.82	1801.82
-156	17521	FALSE	F5	23.1918	4291	4282	HCD	MS2	38.1067	54.341	01_SK_MLiver_IFNgPilot_HCD28%.raw	-156	2659	9	4291	1	4291	1	1	1	1	1	497.77	994.532	497.77	2	2	651600	2.10225	5.84487	0	1.3594	1.20473	3	High	10	Unambiguous	YTVGLGQTR		P54869	0	2	0.6435	0	1	1	497.77	994.532	994.532
-156	17530	FALSE	F5	23.1962	4292	4282	HCD	MS2	22.2609	247.5	01_SK_MLiver_IFNgPilot_HCD28%.raw	-156	2660	9	4292	1	4292	1	2	1	1	1	526.489	2102.93	526.489	4	4	77077.1	53.584	99.8522	0.71014	100	13.7735	4	High	10	Unambiguous	HkTGPNLHGLFGRK	K2(ADP-Ribosyl)	P62897	2	4	0.1377	0	1	1	526.489	2102.93	2102.93
-156	17531	FALSE	F5	23.1962	4292	4282	HCD	MS2	22.2609	247.5	01_SK_MLiver_IFNgPilot_HCD28%.raw	-156	2660	9	4292	1	4292	1	2	1	1	1	526.489	2102.93	526.489	4	4	77077.1	53.584	99.8522	0.71014	100	13.7735	4	High	10	Unambiguous	hKTGPNLHGLFGRK	H1(ADP-Ribosyl)	P62897	2	4	0.1377	0	1	2	526.489	2102.93	2102.93
-156	17540	FALSE	F5	23.2011	4293	4282	HCD	MS2	43.419	247.5	01_SK_MLiver_IFNgPilot_HCD28%.raw	-156	2661	9	4293	1	4293	1	1	1	1	1	469.824	938.64	469.824	2	2	219404	3.56846	9.72069	0	4.24711	0.30602	3	High	10	Unambiguous	LKGIVPLAK		P27773; F6Q404	1	2	0.4864	0	1	1	469.824	938.64	938.64
-156	17555	FALSE	F5	23.2102	4295	4282	HCD	MS2	47.6374	247.5	01_SK_MLiver_IFNgPilot_HCD28%.raw	-156	2663	9	4295	1	4295	1	1	1	1	1	549.562	1646.67	549.562	3	3	110796	50.521	94.7823	1.22409	100	6.07766	4	High	10	Unambiguous	IkPVLmmNK	K2(ADP-Ribosyl); M6(Oxidation); M7(Oxidation)	P58252	0	3	0.3805	0	1	1	549.562	1646.67	1646.67
-156	17579	FALSE	F5	23.2238	4298	4282	HCD	MS2	48.7725	247.5	01_SK_MLiver_IFNgPilot_HCD28%.raw	-156	2666	9	4298	1	4298	1	1	1	1	1	471.772	942.537	471.772	2	2	66309.7	21.3363	57.9331	0	20.5197	6.89237	3	High	10	Unambiguous	NIVEAAAVR		P62855	0	2	0.4219	0	1	1	471.772	942.537	942.537
-156	17587	FALSE	F5	23.2283	4299	4282	HCD	MS2	0	247.5	01_SK_MLiver_IFNgPilot_HCD28%.raw	-156	2667	9	4299	1	4299	1	4	1	1	1	885.399	1769.79	885.399	2	2	60248.8	69.6154	89.3173	49.3826	100	39.7616	4	High	10	Unambiguous	IVTEKsTVPVR	S6(ADP-Ribosyl)	O70475; D3YXP9	1	2	0.1818	0	1	1	885.399	1769.79	1769.79
-156	17588	FALSE	F5	23.2283	4299	4282	HCD	MS2	0	247.5	01_SK_MLiver_IFNgPilot_HCD28%.raw	-156	2667	9	4299	1	4299	1	4	1	1	1	885.399	1769.79	885.399	2	2	60248.8	69.6154	89.3173	49.3826	100	39.7616	4	High	10	Unambiguous	IVTEkSTVPVR	K5(ADP-Ribosyl)	O70475; D3YXP9	1	2	0.1818	0	1	2	885.399	1769.79	1769.79
-156	17589	FALSE	F5	23.2283	4299	4282	HCD	MS2	0	247.5	01_SK_MLiver_IFNgPilot_HCD28%.raw	-156	2667	9	4299	1	4299	1	4	1	1	1	885.399	1769.79	885.399	2	2	60248.8	69.6154	89.3173	49.3826	100	39.7616	4	High	10	Unambiguous	IVTeKSTVPVR	E4(ADP-Ribosyl)	O70475; D3YXP9	1	2	0.1818	0	1	3	885.399	1769.79	1769.79
-156	17590	FALSE	F5	23.2283	4299	4282	HCD	MS2	0	247.5	01_SK_MLiver_IFNgPilot_HCD28%.raw	-156	2667	9	4299	1	4299	1	4	1	1	1	885.399	1769.79	885.399	2	2	60248.8	69.6154	89.3173	49.3826	100	39.7616	4	High	10	Unambiguous	IVtEKSTVPVR	T3(ADP-Ribosyl)	O70475; D3YXP9	1	2	0.1818	0	1	4	885.399	1769.79	1769.79
-156	17595	FALSE	F5	23.2382	4301	4290	HCD	MS2	23.0639	187.741	01_SK_MLiver_IFNgPilot_HCD28%.raw	-156	2668	9	4301	1	4301	1	2	1	1	1	557.84	2785.17	557.84	5	5	60611.7	52.1227	92.4531	0.80452	100	15.2332	4	High	10	Unambiguous	kHGGPADEERHVGDLGNVTAGK	K1(ADP-Ribosyl)	P08228	2	5	0.0233	0	1	1	557.84	2785.17	2785.17
-156	17596	FALSE	F5	23.2382	4301	4290	HCD	MS2	23.0639	187.741	01_SK_MLiver_IFNgPilot_HCD28%.raw	-156	2668	9	4301	1	4301	1	2	1	1	1	557.84	2785.17	557.84	5	5	60611.7	52.1227	92.4531	0.80452	100	15.2332	4	High	10	Unambiguous	KhGGPADEERHVGDLGNVTAGK	H2(ADP-Ribosyl)	P08228	2	5	NA	0.0233	2	2	557.84	2785.17	2785.17
-156	17604	FALSE	F5	23.2427	4302	4290	HCD	MS2	45.5733	247.5	01_SK_MLiver_IFNgPilot_HCD28%.raw	-156	2669	9	4302	1	4302	1	1	1	1	1	439.541	1316.61	439.541	3	3	84650.6	3.0494	9.7898	0	2.40778	0	2	High	10	Unambiguous	YHSLAPmYYR	M7(Oxidation)	P35278; Q9CQD1; P61021; Q8C266	0	3	0.6545	0	1	1	439.541	1316.61	1316.61
-156	1761	FALSE	F5	9.1934	1373	1367	HCD	MS2	22.0841	247.5	01_SK_MLiver_IFNgPilot_HCD28%.raw	-156	286	9	1373	1	1373	1	1	1	1	1	601.297	1801.88	601.297	3	3	38501.6	48.5139	77.6516	2.84964	100	13.5543	4	High	10	Unambiguous	ASmVQSQEAPKQDAPAK	M3(Oxidation)	Q99PL5-10; Q99PL5-11; A2AVJ7; Q99PL5-6; Q99PL5-12; Q99PL5-4; Q99PL5-9; Q99PL5-7; Q99PL5; Q99PL5-8; Q99PL5-5; Q99PL5-3; Q99PL5-2	1	3	0.7609	0	1	1	601.297	1801.88	1801.87
-156	17621	FALSE	F5	23.2566	4305	4290	HCD	MS2	11.0785	247.5	01_SK_MLiver_IFNgPilot_HCD28%.raw	-156	2672	9	4305	1	4305	1	1	1	1	1	792.4	1583.79	792.4	2	2	72188.5	24.3918	34.4419	4.21311	48.4869	10.4253	4	High	10	Unambiguous	IIAEGANGPTTPEADK		P26443; F7CFA5	0	2	0.8056	0	1	1	792.4	1583.79	1583.79
-156	17627	FALSE	F5	23.2612	4306	4290	HCD	MS2	0	247.5	01_SK_MLiver_IFNgPilot_HCD28%.raw	-156	2673	9	4306	1	4306	1	2	1	1	1	1066.45	2131.89	1066.45	2	2	63006.8	35.9656	34.1907	6.02913	100	3.64252	4	High	10	Unambiguous	AVImGAPGSGkGTVSSR	M4(Oxidation); K11(ADP-Ribosyl)	Q9WTP7	1	2	0.0417	0	1	1	1066.45	2131.89	2131.89
-156	17628	FALSE	F5	23.2612	4306	4290	HCD	MS2	0	247.5	01_SK_MLiver_IFNgPilot_HCD28%.raw	-156	2673	9	4306	1	4306	1	2	1	1	1	1066.45	2131.89	1066.45	2	2	63006.8	35.9656	34.1907	6.02913	100	3.64252	4	High	10	Unambiguous	AVImGAPGsGKGTVSSR	M4(Oxidation); S9(ADP-Ribosyl)	Q9WTP7	1	2	NA	0.0417	2	2	1066.45	2131.89	2131.89
-156	17639	FALSE	F5	23.2756	4309	4300	HCD	MS2	31.3244	23.716	01_SK_MLiver_IFNgPilot_HCD28%.raw	-156	2675	9	4309	1	4309	1	1	1	1	1	435.258	869.51	435.258	2	2	2.42709e+06	0.09546	0.38185	0	0	0	1	Medium	10	Unambiguous	VIPELNGK		A0A1D5RLD8; A0A0A0MQF6; P16858; S4R1W1; S4R257	0	2	0.6864	0	1	1	435.258	869.51	869.509
-156	17647	FALSE	F5	23.28	4310	4300	HCD	MS2	36.6435	247.5	01_SK_MLiver_IFNgPilot_HCD28%.raw	-156	2676	9	4310	1	4310	1	1	1	1	1	521.307	1561.91	521.307	3	3	433408	3.59466	7.01967	0	6.23973	1.11924	3	High	10	Unambiguous	AVLLGPPGAGKGTQAPK		F7BP55; Q9WTP6-2; Q9WTP6	1	3	0.7605	0	1	1	521.307	1561.91	1561.91
-156	17657	FALSE	F5	23.2894	4312	4300	HCD	MS2	24.4245	247.5	01_SK_MLiver_IFNgPilot_HCD28%.raw	-156	2678	9	4312	1	4312	1	1	1	1	1	425.551	1274.64	425.551	3	3	189894	6.33651	20.0674	0	3.57296	1.70569	3	High	10	Unambiguous	ASDETGFIAVHK		P34914-2; P34914; A8JYK8	0	3	0.5741	0	1	1	425.551	1274.64	1274.64
-156	1766	FALSE	F5	9.2253	1378	1376	HCD	MS2	41.4048	333.612	01_SK_MLiver_IFNgPilot_HCD28%.raw	-156	287	9	1378	1	1378	1	2	1	1	1	525.548	1574.63	525.548	3	3	25153.9	50.0947	100	1.64844	88.0159	10.7145	4	High	10	Unambiguous	FVkKPDDGK	K3(ADP-Ribosyl)	Q9CPU0	1	3	0.0192	0	1	1	525.548	1574.63	1574.63
-156	17664	FALSE	F5	23.294	4313	4300	HCD	MS2	58.7557	247.5	01_SK_MLiver_IFNgPilot_HCD28%.raw	-156	2679	9	4313	1	4313	1	1	1	1	1	403.862	1209.57	403.862	3	3	138494	1.04155	4.1662	0	0	0	1	High	10	Unambiguous	mPLFEHYTR	M1(Oxidation)	Q9CPY7; Q9CPY7-2	0	3	0.6084	0	1	1	403.862	1209.57	1209.57
-156	1767	FALSE	F5	9.2253	1378	1376	HCD	MS2	41.4048	333.612	01_SK_MLiver_IFNgPilot_HCD28%.raw	-156	287	9	1378	1	1378	1	2	1	1	1	525.548	1574.63	525.548	3	3	25153.9	50.0947	100	1.64844	88.0159	10.7145	4	High	10	Unambiguous	FVKkPDDGK	K4(ADP-Ribosyl)	Q9CPU0	1	3	NA	0.0192	2	2	525.548	1574.63	1574.63
-156	17671	FALSE	F5	23.2985	4314	4300	HCD	MS2	0	247.5	01_SK_MLiver_IFNgPilot_HCD28%.raw	-156	2680	9	4314	1	4314	1	2	1	1	1	622.948	1866.83	622.948	3	3	140352	48.8517	76.7387	1.67164	100	16.9965	4	High	10	Unambiguous	SLFVHkVDPRK	K6(ADP-Ribosyl)	Q5SVG6; O55125	2	3	0.0225	0	1	1	622.948	1866.83	1866.83
-156	17672	FALSE	F5	23.2985	4314	4300	HCD	MS2	0	247.5	01_SK_MLiver_IFNgPilot_HCD28%.raw	-156	2680	9	4314	1	4314	1	2	1	1	1	622.948	1866.83	622.948	3	3	140352	48.8517	76.7387	1.67164	100	16.9965	4	High	10	Unambiguous	SLFVHKVDPrK	R10(ADP-Ribosyl)	Q5SVG6; O55125	2	3	NA	0.0225	2	2	622.948	1866.83	1866.83
-156	17697	FALSE	F5	23.322	4319	4308	HCD	MS2	28.6032	69.728	01_SK_MLiver_IFNgPilot_HCD28%.raw	-156	2684	9	4319	1	4319	1	1	1	1	1	460.917	1380.74	460.917	3	3	261360	2.66116	8.05744	0	2.5872	0	2	High	10	Unambiguous	VYKQSDLDTLAK		P11725; Q8R1A8	1	3	0.628	0	1	1	460.917	1380.74	1380.74
-156	17713	FALSE	F5	23.3314	4321	4308	HCD	MS2	10.0713	247.5	01_SK_MLiver_IFNgPilot_HCD28%.raw	-156	2686	9	4321	1	4321	1	1	1	1	1	574.812	1148.62	574.812	2	2	134384	1.72841	4.50556	0.09995	1.62094	0.6872	4	High	10	Unambiguous	RLNDFASAVR		P12787	1	2	0.0909	0	1	1	574.812	1148.62	1148.62
-156	17720	FALSE	F5	23.3359	4322	4308	HCD	MS2	32.7073	247.5	01_SK_MLiver_IFNgPilot_HCD28%.raw	-156	2687	9	4322	1	4322	1	2	1	1	1	606.568	1817.69	606.568	3	3	117763	42.7153	100	1.45896	58.0615	11.3406	4	High	10	Unambiguous	AYDPkGGLDNAR	K5(ADP-Ribosyl)	P15105	1	3	0.0182	0	1	1	606.568	1817.69	1817.69
-156	17721	FALSE	F5	23.3359	4322	4308	HCD	MS2	32.7073	247.5	01_SK_MLiver_IFNgPilot_HCD28%.raw	-156	2687	9	4322	1	4322	1	2	1	1	1	606.568	1817.69	606.568	3	3	117763	42.7153	100	1.45896	58.0615	11.3406	4	High	10	Unambiguous	AYdPKGGLDNAR	D3(ADP-Ribosyl)	P15105	1	3	NA	0.0182	2	2	606.568	1817.69	1817.69
-156	17745	FALSE	F5	23.3541	4326	4308	HCD	MS2	31.9846	247.5	01_SK_MLiver_IFNgPilot_HCD28%.raw	-156	2691	9	4326	1	4326	1	2	1	1	1	683.289	2047.85	683.289	3	3	49722.4	51.7741	79.9289	3.05685	100	24.1105	4	Medium	10	Unambiguous	TDLQSTFSGGrIPK	R11(ADP-Ribosyl)	Q0VBD2	1	3	0.0185	0	1	1	683.289	2047.85	2047.85
-156	17746	FALSE	F5	23.3541	4326	4308	HCD	MS2	31.9846	247.5	01_SK_MLiver_IFNgPilot_HCD28%.raw	-156	2691	9	4326	1	4326	1	2	1	1	1	683.289	2047.85	683.289	3	3	49722.4	51.7741	79.9289	3.05685	100	24.1105	4	Medium	10	Unambiguous	TDLQSTFsGGRIPK	S8(ADP-Ribosyl)	Q0VBD2	1	3	NA	0.0185	2	2	683.289	2047.85	2047.85
-156	1775	FALSE	F5	9.2415	1381	1377	HCD	MS2	31.9024	247.5	01_SK_MLiver_IFNgPilot_HCD28%.raw	-156	289	9	1381	1	1381	1	1	1	1	1	547.807	1094.61	547.807	2	2	34675.1	17.885	38.4107	0	26.0227	7.10657	3	High	10	Unambiguous	HQLVVGSQAR		Q3UEL5; Q8VC12	0	2	0.6851	0	1	1	547.807	1094.61	1094.61
-156	17750	FALSE	F5	23.3587	4327	4308	HCD	MS2	50.7374	247.5	01_SK_MLiver_IFNgPilot_HCD28%.raw	-156	2692	9	4327	1	4327	1	1	1	1	1	482.906	1446.7	482.906	3	3	48915.5	39.2536	100	0	33.4131	23.6012	3	Medium	10	Unambiguous	mASGHTFQPDLVK	M1(Oxidation)	Q9D2R0	0	3	0.2548	0	1	1	482.906	1446.7	1446.7
-156	17754	FALSE	F5	23.3685	4329	4318	HCD	MS2	55.0785	10.784	01_SK_MLiver_IFNgPilot_HCD28%.raw	-156	2693	9	4329	1	4329	1	1	1	1	1	435.773	870.539	435.773	2	2	2.70283e+06	0.18425	0.737	0	0	0	1	Medium	10	Unambiguous	QLIVGVNK		D3YZ68; P10126; P62631; D3Z3I8	0	2	0.3171	0	1	1	435.773	870.539	870.541
-156	17760	FALSE	F5	23.373	4330	4318	HCD	MS2	40.936	247.5	01_SK_MLiver_IFNgPilot_HCD28%.raw	-156	2694	9	4330	1	4330	1	1	1	1	1	411.23	821.452	411.23	2	2	281274	0.156	0.62398	0	0	0	1	High	10	Unambiguous	GVFNSGLK		Q9Z2I8-2; Q9Z2I8; A0A0N4SWD1	0	2	0.3371	0	1	1	411.23	821.452	821.452
-156	17767	FALSE	F5	23.3778	4331	4318	HCD	MS2	0	247.5	01_SK_MLiver_IFNgPilot_HCD28%.raw	-156	2695	9	4331	1	4331	1	2	1	1	1	807.833	1614.66	807.833	2	2	93464.4	35.1538	33.4815	2.12508	100	5.00841	4	High	10	Unambiguous	kELSEIAQR	K1(ADP-Ribosyl)	Q91Y97	1	2	0.0388	0	1	1	807.833	1614.66	1614.66
-156	17768	FALSE	F5	23.3778	4331	4318	HCD	MS2	0	247.5	01_SK_MLiver_IFNgPilot_HCD28%.raw	-156	2695	9	4331	1	4331	1	2	1	1	1	807.833	1614.66	807.833	2	2	93464.4	35.1538	33.4815	2.12508	100	5.00841	4	High	10	Unambiguous	KeLSEIAQR	E2(ADP-Ribosyl)	Q91Y97	1	2	NA	0.0388	2	2	807.833	1614.66	1614.66
-156	17776	FALSE	F5	23.3823	4332	4318	HCD	MS2	51.0754	247.5	01_SK_MLiver_IFNgPilot_HCD28%.raw	-156	2696	9	4332	1	4332	1	1	1	1	1	633.807	1266.61	633.807	2	2	86940	39.141	87.5991	2.03248	39.4938	27.4387	4	High	10	Unambiguous	LIDDmVAQAmK	M5(Oxidation); M10(Oxidation)	O88844	0	2	0.619	0	1	1	633.807	1266.61	1266.61
-156	17788	FALSE	F5	23.3914	4334	4318	HCD	MS2	34.5433	247.5	01_SK_MLiver_IFNgPilot_HCD28%.raw	-156	2698	9	4334	1	4334	1	1	1	1	1	553.613	1658.82	553.613	3	3	80241.8	53.827	100	2.24199	93.6486	19.4175	4	High	10	Unambiguous	EGYLHIGGTTQQAQR		Q91WU0	0	3	0.5581	0	1	1	553.613	1658.82	1658.82
-156	17795	FALSE	F5	23.396	4335	4318	HCD	MS2	71.7497	247.5	01_SK_MLiver_IFNgPilot_HCD28%.raw	-156	2699	9	4335	1	4335	1	1	1	1	1	545.781	1090.56	545.781	2	2	78196.9	7.2932	19.2363	0	7.58057	2.35592	3	High	10	Unambiguous	EVALmVQER	M5(Oxidation)	G3UYR8; Q9DBF1; Q9DBF1-2	0	2	0.3516	0	1	1	545.781	1090.56	1090.56
-156	17804	FALSE	F5	23.4005	4336	4318	HCD	MS2	64.6097	247.5	01_SK_MLiver_IFNgPilot_HCD28%.raw	-156	2700	9	4336	1	4336	1	1	1	1	1	493.294	1477.87	493.294	3	3	72087	7.33515	17.4977	0	9.10174	2.74111	3	High	10	Unambiguous	LRRVFVVGVGmTK	M11(Oxidation)	A2APS4; P32020	2	3	0.1151	0	1	1	493.294	1477.87	1477.87
-156	17817	FALSE	F5	23.415	4339	4328	HCD	MS2	36.6482	59.206	01_SK_MLiver_IFNgPilot_HCD28%.raw	-156	2702	9	4339	1	4339	1	1	1	1	1	403.212	1207.62	403.212	3	3	407524	1.69247	6.76988	0	0	0	1	High	10	Unambiguous	KDGVDFGKWR		Q91Y97	2	3	0.7094	0	1	1	403.212	1207.62	1207.62
-156	17825	FALSE	F5	23.4194	4340	4328	HCD	MS2	35.8252	247.5	01_SK_MLiver_IFNgPilot_HCD28%.raw	-156	2703	9	4340	1	4340	1	1	1	1	1	538.89	1614.66	538.89	3	3	246872	46.4026	79.6141	0.90839	100	5.08773	4	High	10	Unambiguous	kELSEIAQR	K1(ADP-Ribosyl)	Q91Y97	1	3	0.1497	0	1	1	538.89	1614.66	1614.66
-156	1783	FALSE	F5	9.2462	1382	1377	HCD	MS2	56.1932	247.5	01_SK_MLiver_IFNgPilot_HCD28%.raw	-156	290	9	1382	1	1382	1	1	1	1	1	469.226	1405.66	469.226	3	3	29414.1	21.3708	61.4144	0	18.1953	5.87355	3	High	10	Unambiguous	QAHLTNQYmQR	M9(Oxidation)	P29341	0	3	0.5326	0	1	1	469.226	1405.66	1405.66
-156	17838	FALSE	F5	23.4288	4342	4328	HCD	MS2	39.3131	247.5	01_SK_MLiver_IFNgPilot_HCD28%.raw	-156	2705	9	4342	1	4342	1	1	1	1	1	636.311	1906.92	636.311	3	3	151330	46.3851	66.8158	1.49349	100	17.2309	4	Medium	10	Unambiguous	LIPRNTVVPTkK	K11(ADP-Ribosyl)	P20029	2	3	0.0822	0	1	1	636.311	1906.92	1906.92
-156	17853	FALSE	F5	23.4379	4344	4328	HCD	MS2	6.48839	247.5	01_SK_MLiver_IFNgPilot_HCD28%.raw	-156	2707	9	4344	1	4344	1	1	1	1	1	571.269	1711.79	571.269	3	3	97275.8	48.7337	82.2715	1.09052	100	11.5728	4	High	10	Unambiguous	RLQSLLkGQK	K7(ADP-Ribosyl)	B1AV77; P47740; B1ATI0	2	3	0.1622	0	1	1	571.269	1711.79	1711.79
-156	17860	FALSE	F5	23.4425	4345	4328	HCD	MS2	18.9133	247.5	01_SK_MLiver_IFNgPilot_HCD28%.raw	-156	2708	9	4345	1	4345	1	2	1	1	1	530.232	1588.68	530.232	3	3	113348	38.041	71.0012	1.05945	70.4103	9.69287	4	High	10	Unambiguous	kKVVDPFSK	K1(ADP-Ribosyl)	P97351	2	3	0.037	0	1	1	530.232	1588.68	1588.68
-156	17861	FALSE	F5	23.4425	4345	4328	HCD	MS2	18.9133	247.5	01_SK_MLiver_IFNgPilot_HCD28%.raw	-156	2708	9	4345	1	4345	1	2	1	1	1	530.232	1588.68	530.232	3	3	113348	38.041	71.0012	1.05945	70.4103	9.69287	4	High	10	Unambiguous	KkVVDPFSK	K2(ADP-Ribosyl)	P97351	2	3	NA	0.037	2	2	530.232	1588.68	1588.68
-156	17876	FALSE	F5	23.4515	4347	4328	HCD	MS2	34.4598	247.5	01_SK_MLiver_IFNgPilot_HCD28%.raw	-156	2710	9	4347	1	4347	1	1	1	1	1	690.873	1380.74	690.873	2	2	79226.7	40.6756	67.1025	3.55477	62.4521	29.5929	4	High	10	Unambiguous	VYKQSDLDTLAK		P11725; Q8R1A8	1	2	0.6136	0	1	1	690.873	1380.74	1380.74
-156	17883	FALSE	F5	23.4614	4349	4338	HCD	MS2	7.84483	212.886	01_SK_MLiver_IFNgPilot_HCD28%.raw	-156	2711	9	4349	1	4349	1	1	1	1	1	651.059	2601.21	651.059	4	4	118809	46.6772	94.5368	2.62346	72.5691	16.9796	4	High	10	Unambiguous	AIRRNPDTQWITKPVHk	K17(ADP-Ribosyl)	Q9CZM2	2	4	0.0795	0	1	1	651.059	2601.21	2601.21
-156	17886	FALSE	F5	23.4659	4350	4338	HCD	MS2	36.3205	247.5	01_SK_MLiver_IFNgPilot_HCD28%.raw	-156	2712	9	4350	1	4350	1	1	1	1	1	442.733	1767.91	442.733	4	4	122376	3.26601	9.5993	0	3.46473	0	2	High	10	Unambiguous	YLAHWLSmAHRPAAK	M8(Oxidation)	Q9Z2V4	0	4	0.4181	0	1	1	442.733	1767.91	1767.91
-156	17894	FALSE	F5	23.4707	4351	4338	HCD	MS2	0	247.5	01_SK_MLiver_IFNgPilot_HCD28%.raw	-156	2713	9	4351	1	4351	1	2	1	1	1	753.351	2258.04	753.351	3	3	84356.8	43.4447	56.9133	2.27487	100	14.5907	4	Medium	10	Unambiguous	GQQQVFKGLNDKVKk	K15(ADP-Ribosyl)	Q8BMS1	3	3	0.0159	0	1	1	753.351	2258.04	2258.04
-156	17895	FALSE	F5	23.4707	4351	4338	HCD	MS2	0	247.5	01_SK_MLiver_IFNgPilot_HCD28%.raw	-156	2713	9	4351	1	4351	1	2	1	1	1	753.351	2258.04	753.351	3	3	84356.8	43.4447	56.9133	2.27487	100	14.5907	4	Medium	10	Unambiguous	GQQQVFKGLNDKVkK	K14(ADP-Ribosyl)	Q8BMS1	3	3	NA	0.0159	2	2	753.351	2258.04	2258.04
-156	17901	FALSE	F5	23.4752	4352	4338	HCD	MS2	51.6804	247.5	01_SK_MLiver_IFNgPilot_HCD28%.raw	-156	2714	9	4352	1	4352	1	1	1	1	1	454.899	1362.68	454.899	3	3	64810.1	5.26179	15.5198	0	5.52731	0	2	High	10	Unambiguous	KFPPDGSAPYGAR		Q9QXD6	1	3	0.5994	0	1	1	454.899	1362.68	1362.68
-156	17907	FALSE	F5	23.4798	4353	4338	HCD	MS2	19.6669	247.5	01_SK_MLiver_IFNgPilot_HCD28%.raw	-156	2715	9	4353	1	4353	1	1	1	1	1	568.926	1704.76	568.926	3	3	70628.2	40.5315	76.1166	1.24731	49.0148	35.7474	4	High	10	Unambiguous	RFEEEGNPYYSSAR		Q3ULD5; Q6PD20	1	3	0.7459	0	1	1	568.926	1704.76	1704.76
-156	17921	FALSE	F5	23.4889	4355	4338	HCD	MS2	0	247.5	01_SK_MLiver_IFNgPilot_HCD28%.raw	-156	2717	9	4355	1	4355	1	3	1	1	1	731.557	2923.2	731.557	4	4	44648.8	47.4727	51.3848	3.33794	100	35.168	4	High	10	Unambiguous	KLGEmWNNTAADDKQPYEkK	M5(Oxidation); K19(ADP-Ribosyl)	P63158; A0A0J9YUZ4; A0A0J9YUD8	3	4	0.015	0	1	1	731.557	2923.2	2923.2
-156	17922	FALSE	F5	23.4889	4355	4338	HCD	MS2	0	247.5	01_SK_MLiver_IFNgPilot_HCD28%.raw	-156	2717	9	4355	1	4355	1	3	1	1	1	731.557	2923.2	731.557	4	4	44648.8	47.4727	51.3848	3.33794	100	35.168	4	High	10	Unambiguous	KLGEmWNNTAADDKQPYEKk	M5(Oxidation); K20(ADP-Ribosyl)	P63158; A0A0J9YUZ4; A0A0J9YUD8	3	4	NA	0.015	2	2	731.557	2923.2	2923.2
-156	17923	FALSE	F5	23.4889	4355	4338	HCD	MS2	0	247.5	01_SK_MLiver_IFNgPilot_HCD28%.raw	-156	2717	9	4355	1	4355	1	3	1	1	1	731.557	2923.2	731.557	4	4	44648.8	47.4727	51.3848	3.33794	100	35.168	4	High	10	Unambiguous	KLGEmWNNTAADDKQPYeKK	M5(Oxidation); E18(ADP-Ribosyl)	P63158; A0A0J9YUZ4; A0A0J9YUD8	3	4	NA	0.04	3	3	731.557	2923.2	2923.2
-156	17928	FALSE	F5	23.4989	4357	4348	HCD	MS2	18.1796	56.632	01_SK_MLiver_IFNgPilot_HCD28%.raw	-156	2718	9	4357	1	4357	1	1	1	1	1	489.951	1467.84	489.951	3	3	457327	3.13311	6.99127	0	4.73751	0.80365	3	High	10	Unambiguous	TRPTVAAGAVGLAQR		P45952	0	3	0.7153	0	1	1	489.951	1467.84	1467.84
-156	1793	FALSE	F5	9.261	1385	1379	HCD	MS2	16.9997	246	01_SK_MLiver_IFNgPilot_HCD28%.raw	-156	292	9	1385	1	1385	1	2	1	1	1	488.174	1462.51	488.174	3	3	195071	43.6893	100	0.68093	67.2574	6.81912	4	High	10	Unambiguous	mGDkVEAR	M1(Oxidation); K4(ADP-Ribosyl)	G5E8R3; Q05920; E9QPD7	1	3	0.3553	0	1	1	488.174	1462.51	1462.51
-156	17935	FALSE	F5	23.5033	4358	4348	HCD	MS2	9.01734	247.5	01_SK_MLiver_IFNgPilot_HCD28%.raw	-156	2719	9	4358	1	4358	1	1	1	1	1	545.611	1634.82	545.611	3	3	387987	2.39179	5.65738	0	2.7424	1.16737	3	High	10	Unambiguous	SmPTSGALDRVANATK	M2(Oxidation)	A2CEK3; Q9D0F9	1	3	0.6358	0	1	1	545.611	1634.82	1634.82
-156	1794	FALSE	F5	9.261	1385	1379	HCD	MS2	16.9997	246	01_SK_MLiver_IFNgPilot_HCD28%.raw	-156	292	9	1385	1	1385	1	2	1	1	1	488.174	1462.51	488.174	3	3	195071	43.6893	100	0.68093	67.2574	6.81912	4	High	10	Unambiguous	mGdKVEAR	M1(Oxidation); D3(ADP-Ribosyl)	G5E8R3; Q05920; E9QPD7	1	3	0.3553	0	1	2	488.174	1462.51	1462.51
-156	17942	FALSE	F5	23.5127	4360	4348	HCD	MS2	40.2709	247.5	01_SK_MLiver_IFNgPilot_HCD28%.raw	-156	2721	9	4360	1	4360	1	1	1	1	1	509.771	1018.54	509.771	2	2	186079	17.0489	41.0861	0	23.145	3.96434	3	High	10	Unambiguous	GQImDAVIR	M4(Oxidation)	D3Z227; O88587; O88587-2	0	2	0.6074	0	1	1	509.771	1018.54	1018.53
-156	17951	FALSE	F5	23.5172	4361	4348	HCD	MS2	10.137	247.5	01_SK_MLiver_IFNgPilot_HCD28%.raw	-156	2722	9	4361	1	4361	1	1	1	1	1	644.619	1931.84	644.619	3	3	127626	45.3109	70.4117	1.7449	100	9.08686	4	High	10	Unambiguous	GAQAPkGAQAPVKAP	K6(ADP-Ribosyl)	P47915; W4VSN7	2	3	0.3488	0	1	1	644.619	1931.84	1931.84
-156	17958	FALSE	F5	23.5218	4362	4348	HCD	MS2	48.948	247.5	01_SK_MLiver_IFNgPilot_HCD28%.raw	-156	2723	9	4362	1	4362	1	1	1	1	1	407.232	1219.68	407.232	3	3	79965.2	4.99115	15.2872	0	4.67735	0	2	High	10	Unambiguous	LAELFTNQRK		Q8VCC2	1	3	0.4867	0	1	1	407.232	1219.68	1219.68
-156	17968	FALSE	F5	23.5263	4363	4348	HCD	MS2	24.2893	247.5	01_SK_MLiver_IFNgPilot_HCD28%.raw	-156	2724	9	4363	1	4363	1	1	1	1	1	561.776	2244.08	561.776	4	4	57238	21.6044	46.2274	0	26.9639	13.2262	3	High	10	Unambiguous	KGTmmIGYQPHGTRANFFR	M4(Oxidation); M5(Oxidation)	A0A2R8VHN7; A0A2R8VHX0; Q9DBE0	2	4	0.5527	0	1	1	561.776	2244.08	2244.08
-156	17979	FALSE	F5	23.5354	4365	4348	HCD	MS2	27.5279	247.5	01_SK_MLiver_IFNgPilot_HCD28%.raw	-156	2726	9	4365	1	4365	1	1	1	1	1	735.009	2203.01	735.009	3	3	43056.6	32.3221	41.9982	2.32537	67.5425	17.4223	4	High	10	Unambiguous	ATFIkVPQNPHGKPK	K5(ADP-Ribosyl)	P09405	1	3	0.0893	0	1	1	735.009	2203.01	2203.01
-156	1798	FALSE	F5	9.2656	1386	1379	HCD	MS2	48.5846	247.5	01_SK_MLiver_IFNgPilot_HCD28%.raw	-156	293	9	1386	1	1386	1	1	1	1	1	491.731	1963.9	491.731	4	4	44345.2	37.2103	80.5227	0	61.6228	6.69576	3	High	10	Unambiguous	AQALRDNSTmGYmmAKK	M10(Oxidation); M13(Oxidation); M14(Oxidation)	P11499	2	4	0.4615	0	1	1	491.731	1963.9	1963.9
-156	17988	FALSE	F5	23.5453	4367	4356	HCD	MS2	7.60749	207.665	01_SK_MLiver_IFNgPilot_HCD28%.raw	-156	2727	9	4367	1	4367	1	1	1	1	1	524.251	1047.49	524.251	2	2	123965	21.5701	54.5575	0	27.9056	3.81721	3	High	10	Unambiguous	IYFmAGSSR	M4(Oxidation)	F7C312; P08113	0	2	0.2	0	1	1	524.251	1047.49	1047.49
-156	17995	FALSE	F5	23.5498	4368	4356	HCD	MS2	45.269	247.5	01_SK_MLiver_IFNgPilot_HCD28%.raw	-156	2728	9	4368	1	4368	1	1	1	1	1	691.844	1382.68	691.844	2	2	97430.2	19.0151	30.8721	2.16642	34.0546	8.96717	4	High	10	Unambiguous	SEPIPESNEGPVK		P27773	0	2	0.5833	0	1	1	691.844	1382.68	1382.68
-156	18002	FALSE	F5	23.5546	4369	4356	HCD	MS2	12.7906	247.5	01_SK_MLiver_IFNgPilot_HCD28%.raw	-156	2729	9	4369	1	4369	1	1	1	1	1	705.355	1409.7	705.355	2	2	94946.5	14.3061	25.3288	0.86687	24.5682	6.46074	4	High	10	Unambiguous	FSTSQSLPASQTR		P28665	0	2	0.7798	0	1	1	705.355	1409.7	1409.7
-156	18007	FALSE	F5	23.5592	4370	4356	HCD	MS2	17.2661	247.5	01_SK_MLiver_IFNgPilot_HCD28%.raw	-156	2730	9	4370	1	4370	1	1	1	1	1	616.91	3080.52	616.91	5	5	46860	17.3057	25.7911	1.15379	32.7976	9.48028	4	High	10	Unambiguous	GAHAREDYKVRVDEYDYSKPIQGQQK		Q8K2B3	3	5	0.6667	0	1	1	616.91	3080.52	3080.52
-156	18015	FALSE	F5	23.5637	4371	4356	HCD	MS2	0	247.5	01_SK_MLiver_IFNgPilot_HCD28%.raw	-156	2731	9	4371	1	4371	1	1	1	1	1	774.898	1548.79	774.898	2	2	72749.7	4.38568	6.38547	0.57054	7.6543	2.9324	4	High	10	Unambiguous	GLNSDSVTEETLRK		Q8C196	1	2	0.7291	0	1	1	774.898	1548.79	1548.79
-156	1803	FALSE	F5	9.2802	1389	1384	HCD	MS2	27.1336	247.5	01_SK_MLiver_IFNgPilot_HCD28%.raw	-156	295	9	1389	1	1389	1	1	1	1	1	600.929	1800.77	600.929	3	3	44336.5	46.9485	75.089	1.20742	100	11.4975	4	High	10	Unambiguous	kHIYIDKNTK	K1(ADP-Ribosyl)	Q9WUM5; A0A0N4SVU4	2	3	0.2643	0	1	1	600.929	1800.77	1800.77
-156	18036	FALSE	F5	23.5818	4375	4356	HCD	MS2	13.0171	247.5	01_SK_MLiver_IFNgPilot_HCD28%.raw	-156	2735	9	4375	1	4375	1	2	1	1	1	751.299	2251.88	751.299	3	3	36043.2	42.8082	56.9325	1.95457	100	12.3456	4	High	10	Unambiguous	hHAAYVNNLNATEEK	H1(ADP-Ribosyl)	P09671; A0A3B2WBF0	0	3	0.0148	0	1	1	751.299	2251.88	2251.88
-156	18037	FALSE	F5	23.5818	4375	4356	HCD	MS2	13.0171	247.5	01_SK_MLiver_IFNgPilot_HCD28%.raw	-156	2735	9	4375	1	4375	1	2	1	1	1	751.299	2251.88	751.299	3	3	36043.2	42.8082	56.9325	1.95457	100	12.3456	4	High	10	Unambiguous	HhAAYVNNLNATEEK	H2(ADP-Ribosyl)	P09671; A0A3B2WBF0	0	3	NA	0.0148	2	2	751.299	2251.88	2251.88
-156	18048	FALSE	F5	23.5962	4378	4366	HCD	MS2	15.6105	247.5	01_SK_MLiver_IFNgPilot_HCD28%.raw	-156	2737	9	4378	1	4378	1	1	1	1	1	516.934	1548.79	516.934	3	3	1.56818e+06	0.92888	2.10421	0	1.36137	0.24994	3	High	10	Unambiguous	GLNSDSVTEETLRK		Q8C196	1	3	0.7244	0	1	1	516.934	1548.79	1548.79
-156	18051	FALSE	F5	23.6011	4379	4366	HCD	MS2	12.8739	247.5	01_SK_MLiver_IFNgPilot_HCD28%.raw	-156	2738	9	4379	1	4379	1	1	1	1	1	409.724	818.441	409.724	2	2	386217	0.39615	1.23569	0	0.34891	0	2	High	10	Unambiguous	VDPVNFK		Q91VB8; P06467; P01942; A7M7S6	0	2	0.5276	0	1	1	409.724	818.441	818.441
-156	18060	FALSE	F5	23.6056	4380	4366	HCD	MS2	23.8409	247.5	01_SK_MLiver_IFNgPilot_HCD28%.raw	-156	2739	9	4380	1	4380	1	1	1	1	1	508.24	1015.47	508.24	2	2	339068	1.0216	2.56594	0	1.16324	0.35722	3	High	10	Unambiguous	TFEESFQK		Q8C196	0	2	0.7462	0	1	1	508.24	1015.47	1015.47
-156	18072	FALSE	F5	23.6147	4382	4366	HCD	MS2	19.8534	247.5	01_SK_MLiver_IFNgPilot_HCD28%.raw	-156	2741	9	4382	1	4382	1	1	1	1	1	484.589	1451.75	484.589	3	3	199984	3.60613	10.1641	0	3.16226	1.09816	3	High	10	Unambiguous	YYTLEEIQKHK		G5E850; A0A494B9D8; P56395	1	3	0.6818	0	1	1	484.589	1451.75	1451.75
-156	18080	FALSE	F5	23.6192	4383	4366	HCD	MS2	34.7465	247.5	01_SK_MLiver_IFNgPilot_HCD28%.raw	-156	2742	9	4383	1	4383	1	1	1	1	1	695.837	1390.67	695.837	2	2	162932	58.4072	98.6012	3.82911	100	31.1983	4	High	10	Unambiguous	LYQSmNSQYLK	M5(Oxidation)	G3X8T3; P16675	0	2	0.6817	0	1	1	695.837	1390.67	1390.67
-156	18115	FALSE	F5	23.6475	4389	4376	HCD	MS2	0	247.5	01_SK_MLiver_IFNgPilot_HCD28%.raw	-156	2747	9	4389	1	4389	1	2	1	1	1	751.315	2251.93	751.315	3	3	80480.4	41.4571	52.1616	1.95288	100	11.714	4	High	10	Unambiguous	GSIGTkFSDRTTPTDK	K6(ADP-Ribosyl)	A2APS4; P32020	2	3	0.0396	0	1	1	751.315	2251.93	2251.93
-156	18116	FALSE	F5	23.6475	4389	4376	HCD	MS2	0	247.5	01_SK_MLiver_IFNgPilot_HCD28%.raw	-156	2747	9	4389	1	4389	1	2	1	1	1	751.315	2251.93	751.315	3	3	80480.4	41.4571	52.1616	1.95288	100	11.714	4	High	10	Unambiguous	GSIGtKFSDRTTPTDK	T5(ADP-Ribosyl)	A2APS4; P32020	2	3	NA	0.0396	2	2	751.315	2251.93	2251.93
-156	18121	FALSE	F5	23.6521	4390	4376	HCD	MS2	0	247.5	01_SK_MLiver_IFNgPilot_HCD28%.raw	-156	2748	9	4390	1	4390	1	1	1	1	1	722	2163.98	722	3	3	96971.4	43.6039	52.7616	3.28342	100	18.3708	4	High	10	Unambiguous	kPPLDAKQIEEARK	K1(ADP-Ribosyl)	E9Q6L7; P10648	2	3	1	0	1	1	722	2163.98	2163.98
-156	18122	FALSE	F5	23.6566	4391	4376	HCD	MS2	36.5788	247.5	01_SK_MLiver_IFNgPilot_HCD28%.raw	-156	2749	9	4391	1	4391	1	1	1	1	1	715.831	1430.66	715.831	2	2	74634.1	48.3446	77.7355	2.36653	87.8032	25.4732	4	High	10	Unambiguous	TGQAAGFSYTDANK		P62897	0	2	0.8097	0	1	1	715.831	1430.66	1430.65
-156	18126	FALSE	F5	23.6612	4392	4376	HCD	MS2	55.5598	247.5	01_SK_MLiver_IFNgPilot_HCD28%.raw	-156	2750	9	4392	1	4392	1	1	1	1	1	614.797	1228.59	614.797	2	2	70093	56.0484	100	2.35137	99.6817	22.1606	4	High	10	Unambiguous	WTTTQYTEAK		Q9DBT9	0	2	0.7311	0	1	1	614.797	1228.59	1228.58
-156	18135	FALSE	F5	23.6657	4393	4376	HCD	MS2	50.4814	247.5	01_SK_MLiver_IFNgPilot_HCD28%.raw	-156	2751	9	4393	1	4393	1	1	1	1	1	582.917	1746.73	582.917	3	3	60857.7	47.5144	75.0867	0.54614	100	14.4248	4	High	10	Unambiguous	kGHAVGDIPGVR	K1(ADP-Ribosyl)	P62267	1	3	0.3093	0	1	1	582.917	1746.73	1746.74
-156	18142	FALSE	F5	23.6801	4396	4386	HCD	MS2	20.9927	168.796	01_SK_MLiver_IFNgPilot_HCD28%.raw	-156	2753	9	4396	1	4396	1	1	1	1	1	625.955	1875.85	625.955	3	3	138010	55.0907	90.1309	2.63646	100	27.5954	4	High	10	Unambiguous	mLkKPKFELGK	M1(Oxidation); K3(ADP-Ribosyl)	P97351	2	3	0.0833	0	1	1	625.955	1875.85	1875.85
-156	18152	FALSE	F5	23.6894	4398	4386	HCD	MS2	57.1178	247.5	01_SK_MLiver_IFNgPilot_HCD28%.raw	-156	2755	9	4398	1	4398	1	1	1	1	1	440.903	1320.7	440.903	3	3	99589.1	1.71107	5.60416	0	1.24012	0	2	High	10	Unambiguous	KAGNFYVPAEPK		P14148; F6XI62	1	3	0.6169	0	1	1	440.903	1320.7	1320.69
-156	18173	FALSE	F5	23.703	4401	4386	HCD	MS2	40.3497	247.5	01_SK_MLiver_IFNgPilot_HCD28%.raw	-156	2758	9	4401	1	4401	1	1	1	1	1	549.023	2193.07	549.023	4	4	55843.1	29.936	48.092	0.72057	58.6457	12.2858	4	High	10	Unambiguous	YDQKEGYLHIGGTTQQAQR		Q91WU0	1	4	0.6846	0	1	1	549.023	2193.07	2193.07
-156	18177	FALSE	F5	23.7076	4402	4386	HCD	MS2	51.8952	247.5	01_SK_MLiver_IFNgPilot_HCD28%.raw	-156	2759	9	4402	1	4402	1	1	1	1	1	470.504	1878.99	470.504	4	4	55520.9	11.8734	35.589	0	9.94063	1.96406	3	Medium	10	Unambiguous	ALDPRNPHNDRFVLSK		A0A286YE28; P40142	2	4	0.2792	0	1	1	470.504	1878.99	1878.99
-156	18185	FALSE	F5	23.7121	4403	4386	HCD	MS2	0	247.5	01_SK_MLiver_IFNgPilot_HCD28%.raw	-156	2760	9	4403	1	4403	1	1	1	1	1	671.854	1342.7	671.854	2	2	65609.6	18.3459	42.1732	1.03175	20.8039	9.37488	4	High	10	Unambiguous	KNLQYYDISAK		Q14AA6; P62827	1	2	0.2381	0	1	1	671.854	1342.7	1342.7
-156	18264	FALSE	F5	23.773	4416	4405	HCD	MS2	25.297	42.053	01_SK_MLiver_IFNgPilot_HCD28%.raw	-156	2771	9	4416	1	4416	1	1	1	1	1	430.731	860.455	430.731	2	2	629823	0.84025	3.36099	0	0	0	1	High	10	Unambiguous	GGImLPEK	M4(Oxidation)	Q9JI95; Q64433	0	2	0.5491	0	1	1	430.731	860.455	860.455
-156	18272	FALSE	F5	23.7775	4417	4405	HCD	MS2	17.4419	247.5	01_SK_MLiver_IFNgPilot_HCD28%.raw	-156	2772	9	4417	1	4417	1	1	1	1	1	627.97	1881.89	627.97	3	3	629017	2.80134	4.96322	0.13035	4.91855	1.19326	4	High	10	Unambiguous	FSTVTGESGSADTVRDPR		P24270	1	3	0.6602	0	1	1	627.97	1881.89	1881.89
-156	18278	FALSE	F5	23.7823	4418	4405	HCD	MS2	4.91176	247.5	01_SK_MLiver_IFNgPilot_HCD28%.raw	-156	2773	9	4418	1	4418	1	1	1	1	1	540.29	1079.57	540.29	2	2	606906	1.46601	3.36207	0.08904	1.75786	0.65506	4	High	10	Unambiguous	TAAYVNAIEK		P26443	0	2	0.6914	0	1	1	540.29	1079.57	1079.57
-156	18286	FALSE	F5	23.7868	4419	4405	HCD	MS2	21.4438	247.5	01_SK_MLiver_IFNgPilot_HCD28%.raw	-156	2774	9	4419	1	4419	1	1	1	1	1	535.253	1069.5	535.253	2	2	584136	16.6926	30.004	0.27001	30.1553	6.34124	4	High	10	Unambiguous	ASLDmFNQK	M5(Oxidation)	P54869	0	2	0.6579	0	1	1	535.253	1069.5	1069.5
-156	18293	FALSE	F5	23.7914	4420	4405	HCD	MS2	18.8565	247.5	01_SK_MLiver_IFNgPilot_HCD28%.raw	-156	2775	9	4420	1	4420	1	1	1	1	1	486.252	1456.74	486.252	3	3	396284	5.04535	12.2252	0	7.24812	0.70813	3	High	10	Unambiguous	KGNIYSLNEGYAK		Q9QXD6	1	3	0.7655	0	1	1	486.252	1456.74	1456.74
-156	18298	FALSE	F5	23.7959	4421	4405	HCD	MS2	33.9235	247.5	01_SK_MLiver_IFNgPilot_HCD28%.raw	-156	2776	9	4421	1	4421	1	1	1	1	1	576.283	1151.56	576.283	2	2	224291	19.3572	40.1468	0.4044	24.5748	12.3026	4	High	10	Unambiguous	YLAEVAAGDDK		A0A2I3BQ03; P63101	0	2	0.6186	0	1	1	576.283	1151.56	1151.56
-156	18308	FALSE	F5	23.8005	4422	4405	HCD	MS2	24.621	247.5	01_SK_MLiver_IFNgPilot_HCD28%.raw	-156	2777	9	4422	1	4422	1	1	1	1	1	433.906	1299.7	433.906	3	3	184127	0.60321	1.98136	0	0.43149	0	2	High	10	Unambiguous	VQEEIDRVVGR		Q3UT49; Q64458; A0A0U1RPL9; P33267	1	3	0.29	0	1	1	433.906	1299.7	1299.7
-156	18318	FALSE	F5	23.805	4423	4405	HCD	MS2	3.53313	247.5	01_SK_MLiver_IFNgPilot_HCD28%.raw	-156	2778	9	4423	1	4423	1	1	1	1	1	682.31	1363.61	682.31	2	2	179526	35.9705	64.758	2.76516	58.1139	18.2447	4	High	10	Unambiguous	SGSSSAYTGYVER		O08601; O08601-2	0	2	0.7899	0	1	1	682.31	1363.61	1363.61
-156	18322	FALSE	F5	23.8096	4424	4405	HCD	MS2	52.8448	247.5	01_SK_MLiver_IFNgPilot_HCD28%.raw	-156	2779	9	4424	1	4424	1	1	1	1	1	638.742	1276.48	638.742	2	2	164840	37.6865	44.1083	1.04045	100	5.59707	4	High	10	Unambiguous	kIGDFR	K1(ADP-Ribosyl)	B1AU25; Q9Z0X1-2; Q9Z0X1	1	2	0.2195	0	1	1	638.742	1276.48	1276.48
-156	18339	FALSE	F5	23.8239	4427	4415	HCD	MS2	32.0066	247.5	01_SK_MLiver_IFNgPilot_HCD28%.raw	-156	2781	9	4427	1	4427	1	1	1	1	1	455.91	1365.72	455.91	3	3	235256	2.70016	7.27315	0	2.52796	0.99953	3	High	10	Unambiguous	KWKEDVELYR		Q00623	2	3	0.5976	0	1	1	455.91	1365.72	1365.72
-156	18347	FALSE	F5	23.8288	4428	4415	HCD	MS2	17.5168	247.5	01_SK_MLiver_IFNgPilot_HCD28%.raw	-156	2782	9	4428	1	4428	1	1	1	1	1	472.621	1415.85	472.621	3	3	112812	1.98998	5.60464	0	1.8485	0.50679	3	High	10	Unambiguous	KYNRTPALIALR		Q91WR5; Q9CZU0; Q8VC77; P70694; A0A1Y7VP26; A0A1Y7VMC8	2	3	0.5556	0	1	1	472.621	1415.85	1415.85
-156	1835	FALSE	F5	9.3097	1395	1390	HCD	MS2	49.5863	247.5	01_SK_MLiver_IFNgPilot_HCD28%.raw	-156	299	9	1395	1	1395	1	1	1	1	1	438.886	1314.64	438.886	3	3	36531.3	14.3064	41.7009	0	11.2397	4.28509	3	High	10	Unambiguous	WDPDKTGDKPR		Q9CQA3	1	3	0.4581	0	1	1	438.886	1314.64	1314.64
-156	18358	FALSE	F5	23.8379	4430	4415	HCD	MS2	12.199	247.5	01_SK_MLiver_IFNgPilot_HCD28%.raw	-156	2784	9	4430	1	4430	1	1	1	1	1	544.31	1630.92	544.31	3	3	137202	3.86736	7.6016	0.1168	5.34114	2.40988	4	High	10	Unambiguous	IQALLDKYNAEKPK		A2AL20; P24270	1	3	0.75	0	1	1	544.31	1630.92	1630.92
-156	18367	FALSE	F5	23.8424	4431	4415	HCD	MS2	32.0388	247.5	01_SK_MLiver_IFNgPilot_HCD28%.raw	-156	2785	9	4431	1	4431	1	1	1	1	1	693.357	2078.06	693.357	3	3	105675	41.7789	48.5681	2.27513	100	16.2723	4	High	10	Unambiguous	GATLSHHNIVNNSmLIGQR	M14(Oxidation)	Q8VCW8	0	3	0.7548	0	1	1	693.357	2078.06	2078.06
-156	18372	FALSE	F5	23.847	4432	4415	HCD	MS2	24.3727	247.5	01_SK_MLiver_IFNgPilot_HCD28%.raw	-156	2786	9	4432	1	4432	1	1	1	1	1	530.298	1588.88	530.298	3	3	78647.1	25.7487	52.5083	0	27.3803	23.1062	3	High	10	Unambiguous	RLAPEYEAAATRLK		P27773; F6Q404	2	3	0.6948	0	1	1	530.298	1588.88	1588.88
-156	18379	FALSE	F5	23.8568	4434	4425	HCD	MS2	13.1976	100.214	01_SK_MLiver_IFNgPilot_HCD28%.raw	-156	2787	9	4434	1	4434	1	1	1	1	1	440.621	2199.07	440.621	5	5	438275	0.19556	0.78222	0	0	0	1	High	10	Unambiguous	TYFPHFDVSHGSAQVKGHGK		Q91VB8; P01942	1	5	0.6265	0	1	1	440.621	2199.07	2199.07
-156	18381	FALSE	F5	23.8613	4435	4425	HCD	MS2	21.2959	247.5	01_SK_MLiver_IFNgPilot_HCD28%.raw	-156	2788	9	4435	1	4435	1	1	1	1	1	550.524	2199.07	550.524	4	4	172048	5.35021	9.78458	0	9.35409	2.26215	3	High	10	Unambiguous	TYFPHFDVSHGSAQVKGHGK		Q91VB8; P01942	1	4	0.77	0	1	1	550.524	2199.07	2199.07
-156	18386	FALSE	F5	23.8662	4436	4425	HCD	MS2	41.8833	247.5	01_SK_MLiver_IFNgPilot_HCD28%.raw	-156	2789	9	4436	1	4436	1	1	1	1	1	728.876	1456.74	728.876	2	2	153082	6.35229	8.95871	1.26384	10.3926	4.79398	4	High	10	Unambiguous	KGNIYSLNEGYAK		Q9QXD6	1	2	0.6967	0	1	1	728.876	1456.74	1456.74
-156	18398	FALSE	F5	23.8753	4438	4425	HCD	MS2	3.54168	247.5	01_SK_MLiver_IFNgPilot_HCD28%.raw	-156	2791	9	4438	1	4438	1	1	1	1	1	629.587	1886.75	629.587	3	3	114796	45.7707	69.4127	1.74487	100	11.925	4	High	10	Unambiguous	QYDISNPQkPR	K9(ADP-Ribosyl)	Q63836; A0A0R4J135; G3UYY2; P17563	0	3	0.2276	0	1	1	629.587	1886.75	1886.75
-156	18421	FALSE	F5	23.8988	4443	4433	HCD	MS2	4.68346	149.029	01_SK_MLiver_IFNgPilot_HCD28%.raw	-156	2795	9	4443	1	4443	1	1	1	1	1	408.485	1630.92	408.485	4	4	663025	0.21402	0.85607	0	0	0	1	High	10	Unambiguous	IQALLDKYNAEKPK		A2AL20; P24270	1	4	0.4869	0	1	1	408.485	1630.92	1630.92
-156	18429	FALSE	F5	23.9032	4444	4433	HCD	MS2	20.251	247.5	01_SK_MLiver_IFNgPilot_HCD28%.raw	-156	2796	9	4444	1	4444	1	1	1	1	1	478.574	1433.71	478.574	3	3	131716	3.1014	7.72174	0	3.48488	1.19898	3	High	10	Unambiguous	GFYIYQEGSKNK		Q8BMS1	1	3	0.6224	0	1	1	478.574	1433.71	1433.71
-156	18449	FALSE	F5	23.9171	4447	4433	HCD	MS2	55.0703	247.5	01_SK_MLiver_IFNgPilot_HCD28%.raw	-156	2799	9	4447	1	4447	1	1	1	1	1	512.923	1536.76	512.923	3	3	171376	38.7875	100	0	13.5938	41.5561	3	High	10	Unambiguous	GVYSTQVGFAGGHTR		Q9D6Y7-4; A0A1B0GT40; Q9D6Y7; Q9D6Y7-2	0	3	0.6041	0	1	1	512.923	1536.76	1536.76
-156	18454	FALSE	F5	23.9217	4448	4433	HCD	MS2	21.2198	247.5	01_SK_MLiver_IFNgPilot_HCD28%.raw	-156	2800	9	4448	1	4448	1	1	1	1	1	650.355	1299.7	650.355	2	2	89013.6	9.4365	17.1481	0.6738	15.7587	4.16541	4	High	10	Unambiguous	VQEEIDRVVGR		Q3UT49; Q64458; A0A0U1RPL9; P33267	1	2	0.3523	0	1	1	650.355	1299.7	1299.7
-156	18459	FALSE	F5	23.9361	4451	4442	HCD	MS2	26.7553	79.936	01_SK_MLiver_IFNgPilot_HCD28%.raw	-156	2802	9	4451	1	4451	1	1	1	1	1	510.583	1529.74	510.583	3	3	238147	4.23889	8.96341	0	6.89135	1.1008	3	High	10	Unambiguous	IGGHGAEYGAEALER		Q91VB8; P01942	0	3	0.7946	0	1	1	510.583	1529.74	1529.73
-156	18462	FALSE	F5	23.9405	4452	4442	HCD	MS2	40.525	247.5	01_SK_MLiver_IFNgPilot_HCD28%.raw	-156	2803	9	4452	1	4452	1	1	1	1	1	728.845	1456.68	728.845	2	2	235185	6.39568	10.875	1.19035	9.65353	3.86382	4	High	10	Unambiguous	mTQPmIAPYSASK	M1(Oxidation); M5(Oxidation)	F2Z3U6; P50172; Q3TJI8	0	2	0.7744	0	1	1	728.845	1456.68	1456.68
-156	18477	FALSE	F5	23.9499	4454	4442	HCD	MS2	46.0827	247.5	01_SK_MLiver_IFNgPilot_HCD28%.raw	-156	2805	9	4454	1	4454	1	1	1	1	1	492.264	1474.78	492.264	3	3	168185	17.9702	44.1936	0	25.0196	2.66767	3	High	10	Unambiguous	DKGDAGVKELDSLK		Q80XN0; D3Z2Y8	2	3	0.4757	0	1	1	492.264	1474.78	1474.77
-156	18484	FALSE	F5	23.9544	4455	4442	HCD	MS2	0	247.5	01_SK_MLiver_IFNgPilot_HCD28%.raw	-156	2806	9	4455	1	4455	1	2	1	1	1	723.046	2889.16	723.046	4	4	100571	44.2737	57.1874	2.12973	100	17.7777	4	High	10	Unambiguous	ALLNNSHYYHmAHGkDFASR	M11(Oxidation); K15(ADP-Ribosyl)	O08749	1	4	0.0238	0	1	1	723.046	2889.16	2889.16
-156	18485	FALSE	F5	23.9544	4455	4442	HCD	MS2	0	247.5	01_SK_MLiver_IFNgPilot_HCD28%.raw	-156	2806	9	4455	1	4455	1	2	1	1	1	723.046	2889.16	723.046	4	4	100571	44.2737	57.1874	2.12973	100	17.7777	4	High	10	Unambiguous	ALLNNSHYYHmAHGKdFASR	M11(Oxidation); D16(ADP-Ribosyl)	O08749	1	4	NA	0.0238	2	2	723.046	2889.16	2889.16
-156	18493	FALSE	F5	23.959	4456	4442	HCD	MS2	57.8258	247.5	01_SK_MLiver_IFNgPilot_HCD28%.raw	-156	2807	9	4456	1	4456	1	1	1	1	1	417.735	834.463	417.735	2	2	146953	1.46763	5.87052	0	0	0	1	Medium	10	Unambiguous	GLPHWPK		Q91WU0	0	2	0.3235	0	1	1	417.735	834.463	834.462
-156	18495	FALSE	F5	23.9635	4457	4442	HCD	MS2	19.6132	247.5	01_SK_MLiver_IFNgPilot_HCD28%.raw	-156	2808	9	4457	1	4457	1	2	1	1	1	769.806	1538.6	769.806	2	2	83303.7	42.8967	53.0635	2.99261	100	15.5309	4	Medium	10	Unambiguous	TItPQNAPR	T3(ADP-Ribosyl)	Q8K019; A0A087WRN1; F8WI22; Q8K019-3; Q8K019-2; A0A087WQA0	0	2	0.0323	0	1	1	769.806	1538.6	1538.6
-156	18496	FALSE	F5	23.9635	4457	4442	HCD	MS2	19.6132	247.5	01_SK_MLiver_IFNgPilot_HCD28%.raw	-156	2808	9	4457	1	4457	1	2	1	1	1	769.806	1538.6	769.806	2	2	83303.7	42.8967	53.0635	2.99261	100	15.5309	4	Medium	10	Unambiguous	tITPQNAPR	T1(ADP-Ribosyl)	Q8K019; A0A087WRN1; F8WI22; Q8K019-3; Q8K019-2; A0A087WQA0	0	2	NA	0.0323	2	2	769.806	1538.6	1538.6
-156	18509	FALSE	F5	23.9726	4459	4442	HCD	MS2	6.84065	247.5	01_SK_MLiver_IFNgPilot_HCD28%.raw	-156	2810	9	4459	1	4459	1	1	1	1	1	733.696	2199.07	733.696	3	3	66119.7	20.6379	25.2829	1.26632	43.3603	12.6419	4	High	10	Unambiguous	TYFPHFDVSHGSAQVKGHGK		Q91VB8; P01942	1	3	0.8351	0	1	1	733.696	2199.07	2199.07
-156	18514	FALSE	F5	23.9825	4461	4450	HCD	MS2	19.1362	45.639	01_SK_MLiver_IFNgPilot_HCD28%.raw	-156	2811	9	4461	1	4461	1	1	1	1	1	516.789	2064.14	516.789	4	4	1.07944e+06	0.64956	1.86771	0	0.73052	0	2	High	10	Unambiguous	RYLSAQKPLLNDSQFRK		A2A8E7; P52825; A2A8E8	2	4	0.6286	0	1	1	516.789	2064.14	2064.13
-156	18522	FALSE	F5	23.9869	4462	4450	HCD	MS2	23.3124	247.5	01_SK_MLiver_IFNgPilot_HCD28%.raw	-156	2812	9	4462	1	4462	1	1	1	1	1	416.232	831.457	416.232	2	2	332892	0.16517	0.50603	0	0.15466	0	2	High	10	Unambiguous	SVDEIIR		P35700; B1AXW6; B1AXW5	0	2	0.3498	0	1	1	416.232	831.457	831.457
-156	18529	FALSE	F5	23.9918	4463	4450	HCD	MS2	34.5551	247.5	01_SK_MLiver_IFNgPilot_HCD28%.raw	-156	2813	9	4463	1	4463	1	1	1	1	1	575.278	1723.82	575.278	3	3	246642	50.0842	84.7725	1.74188	100	13.8224	4	High	10	Unambiguous	kGVPVKVTNIK	K1(ADP-Ribosyl)	P16460	2	3	0.0935	0	1	1	575.278	1723.82	1723.82
-156	18538	FALSE	F5	23.9963	4464	4450	HCD	MS2	27.5416	247.5	01_SK_MLiver_IFNgPilot_HCD28%.raw	-156	2814	9	4464	1	4464	1	1	1	1	1	580.318	2318.25	580.318	4	4	169159	22.101	44.7226	0.91808	29.6025	13.1608	4	High	10	Unambiguous	AHVIVmAATNRPNSIDPALRR	M6(Oxidation)	Q01853	1	4	0.5328	0	1	1	580.318	2318.25	2318.25
-156	18543	FALSE	F5	24.0009	4465	4450	HCD	MS2	7.28138	247.5	01_SK_MLiver_IFNgPilot_HCD28%.raw	-156	2815	9	4465	1	4465	1	1	1	1	1	692.308	1383.61	692.308	2	2	165045	38.6252	44.949	1.49122	100	8.06069	4	Medium	10	Unambiguous	AkLAQAKL	K2(ADP-Ribosyl)	O88844	2	2	0.5714	0	1	1	692.308	1383.61	1383.61
-156	18552	FALSE	F5	24.0054	4466	4450	HCD	MS2	46.2471	247.5	01_SK_MLiver_IFNgPilot_HCD28%.raw	-156	2816	9	4466	1	4466	1	1	1	1	1	535.958	1605.86	535.958	3	3	182886	20.0166	37.3668	0	35.2227	7.47682	3	High	10	Unambiguous	KGTDFQLNQLEGKK		Q921I1; D3YYR8	2	3	0.7445	0	1	1	535.958	1605.86	1605.86
-156	18560	FALSE	F5	24.0099	4467	4450	HCD	MS2	0	247.5	01_SK_MLiver_IFNgPilot_HCD28%.raw	-156	2817	9	4467	1	4467	1	1	1	1	1	801.69	2403.05	801.69	3	3	107871	41.4282	47.7956	5.4111	100	12.5061	4	High	10	Unambiguous	kFLQPGSQRKPFDDAK	K1(ADP-Ribosyl)	P30115	2	3	0.2421	0	1	1	801.69	2403.05	2403.05
-156	18567	FALSE	F5	24.0197	4469	4460	HCD	MS2	27.1356	63.571	01_SK_MLiver_IFNgPilot_HCD28%.raw	-156	2818	9	4469	1	4469	1	1	1	1	1	457.787	914.567	457.787	2	2	497507	0.22793	0.91172	0	0	0	1	High	10	Unambiguous	QTVAVGVIK		P10126; P62631	0	2	0.539	0	1	1	457.787	914.567	914.567
-156	18573	FALSE	F5	24.0242	4470	4460	HCD	MS2	16.2513	247.5	01_SK_MLiver_IFNgPilot_HCD28%.raw	-156	2819	9	4470	1	4470	1	1	1	1	1	468.731	936.454	468.731	2	2	445182	1.08574	3.23008	0	0.95293	0.15993	3	High	10	Unambiguous	DSQGNLFR		Q91Y97	0	2	0.5794	0	1	1	468.731	936.454	936.453
-156	18591	FALSE	F5	24.0381	4473	4460	HCD	MS2	0	247.5	01_SK_MLiver_IFNgPilot_HCD28%.raw	-156	2822	9	4473	1	4473	1	1	1	1	1	590.622	1769.85	590.622	3	3	175939	15.4463	29.219	0.6069	25.3292	6.63002	4	High	10	Unambiguous	mDENRFVAVTSTNAAK	M1(Oxidation)	Q9EQF5	1	3	0.778	0	1	1	590.622	1769.85	1769.85
-156	18596	FALSE	F5	24.0426	4474	4460	HCD	MS2	48.7996	247.5	01_SK_MLiver_IFNgPilot_HCD28%.raw	-156	2823	9	4474	1	4474	1	1	1	1	1	483.234	1929.92	483.234	4	4	110345	50.2322	100	0	86.6709	14.2579	3	High	10	Selected	HGDMEMDRIVETLVER		A1Z198	1	4	0.0345	0	1	1	483.234	1929.92	1929.92
-156	18604	FALSE	F5	24.0472	4475	4460	HCD	MS2	13.3896	247.5	01_SK_MLiver_IFNgPilot_HCD28%.raw	-156	2824	9	4475	1	4475	1	1	1	1	1	717.357	1433.71	717.357	2	2	100914	23.4185	43.6769	1.85735	35.6888	12.4509	4	High	10	Unambiguous	GFYIYQEGSKNK		Q8BMS1	1	2	0.7328	0	1	1	717.357	1433.71	1433.71
-156	1861	FALSE	F5	9.353	1403	1399	HCD	MS2	0	247.5	01_SK_MLiver_IFNgPilot_HCD28%.raw	-156	304	9	1403	1	1403	1	2	1	1	1	710.62	2129.85	710.62	3	3	32130	39.8632	50.4373	1.29744	100	7.71796	4	High	10	Unambiguous	YVSHGATGkGNDQVR	K9(ADP-Ribosyl)	P16460	1	3	0.3222	0	1	1	710.62	2129.85	2129.84
-156	18611	FALSE	F5	24.0517	4476	4460	HCD	MS2	20.294	247.5	01_SK_MLiver_IFNgPilot_HCD28%.raw	-156	2825	9	4476	1	4476	1	1	1	1	1	640.654	1919.95	640.654	3	3	81941	55.4753	89.8114	2.21942	100	29.8705	4	High	10	Unambiguous	AVDNQVYVATASPARDDK		A0A338P6G0; A0A338P7A1; Q9JHW2	1	3	0.6821	0	1	1	640.654	1919.95	1919.95
-156	18619	FALSE	F5	24.0661	4479	4468	HCD	MS2	3.0167	22.204	01_SK_MLiver_IFNgPilot_HCD28%.raw	-156	2827	9	4479	1	4479	1	1	1	1	1	461.243	921.479	461.243	2	2	1695069	3.39498	8.79615	0	4.78377	0	2	High	10	Unambiguous	EAYNLGVR		O35490	0	2	0.5776	0	1	1	461.243	921.479	921.479
-156	1862	FALSE	F5	9.353	1403	1399	HCD	MS2	0	247.5	01_SK_MLiver_IFNgPilot_HCD28%.raw	-156	304	9	1403	1	1403	1	2	1	1	1	710.62	2129.85	710.62	3	3	32130	39.8632	50.4373	1.29744	100	7.71796	4	High	10	Unambiguous	YVSHGAtGKGNDQVR	T7(ADP-Ribosyl)	P16460	1	3	0.3222	0	1	2	710.62	2129.85	2129.84
-156	18623	FALSE	F5	24.0705	4480	4468	HCD	MS2	32.7159	247.5	01_SK_MLiver_IFNgPilot_HCD28%.raw	-156	2828	9	4480	1	4480	1	1	1	1	1	475.763	950.519	475.763	2	2	230599	5.58875	14.8871	0	6.24398	1.22395	3	High	10	Unambiguous	VEITYTPK		O88844; A0A087WPT4; A0A087WRS9	0	2	0.5131	0	1	1	475.763	950.519	950.519
-156	18631	FALSE	F5	24.0754	4481	4468	HCD	MS2	11.0555	247.5	01_SK_MLiver_IFNgPilot_HCD28%.raw	-156	2829	9	4481	1	4481	1	3	1	1	1	772.354	2315.05	772.354	3	3	51690.2	48.3211	67.5344	5.0361	100	20.7141	4	Medium	10	Unambiguous	VLATVTkTVGGDKNGGTR	K7(ADP-Ribosyl)	P47911	2	3	0.0339	0	1	1	772.354	2315.05	2315.04
-156	18632	FALSE	F5	24.0754	4481	4468	HCD	MS2	11.0555	247.5	01_SK_MLiver_IFNgPilot_HCD28%.raw	-156	2829	9	4481	1	4481	1	3	1	1	1	772.354	2315.05	772.354	3	3	51690.2	48.3211	67.5344	5.0361	100	20.7141	4	Medium	10	Unambiguous	VLATVtKTVGGDKNGGTR	T6(ADP-Ribosyl)	P47911	2	3	0.0339	0	1	2	772.354	2315.05	2315.04
-156	18633	FALSE	F5	24.0754	4481	4468	HCD	MS2	11.0555	247.5	01_SK_MLiver_IFNgPilot_HCD28%.raw	-156	2829	9	4481	1	4481	1	3	1	1	1	772.354	2315.05	772.354	3	3	51690.2	48.3211	67.5344	5.0361	100	20.7141	4	Medium	10	Unambiguous	VLAtVTKTVGGDKNGGTR	T4(ADP-Ribosyl)	P47911	2	3	NA	0.0339	3	3	772.354	2315.05	2315.04
-156	18663	FALSE	F5	24.1079	4488	4478	HCD	MS2	38.5168	68.454	01_SK_MLiver_IFNgPilot_HCD28%.raw	-156	2835	9	4488	1	4488	1	1	1	1	1	418.223	1252.65	418.223	3	3	379095	0.82035	3.28139	0	0	0	1	High	10	Unambiguous	LDEAVAEAHLGK		P50247	0	3	0.6259	0	1	1	418.223	1252.65	1252.65
-156	18672	FALSE	F5	24.1123	4489	4478	HCD	MS2	33.2365	247.5	01_SK_MLiver_IFNgPilot_HCD28%.raw	-156	2836	9	4489	1	4489	1	1	1	1	1	553.838	1106.67	553.838	2	2	305833	13.3209	35.3758	0.38608	12.4369	5.08459	4	High	10	Unambiguous	VVAGVAAALAHK		A8DUK4	0	2	0.7548	0	1	1	553.838	1106.67	1106.67
-156	18678	FALSE	F5	24.1172	4490	4478	HCD	MS2	26.9737	247.5	01_SK_MLiver_IFNgPilot_HCD28%.raw	-156	2837	9	4490	1	4490	1	1	1	1	1	410.862	1230.57	410.862	3	3	257365	0.73844	2.95375	0	0	0	1	High	10	Unambiguous	QFGHIYmYR	M7(Oxidation)	Q3UEL5; Q8VC12	0	3	0.5992	0	1	1	410.862	1230.57	1230.57
-156	18682	FALSE	F5	24.1218	4491	4478	HCD	MS2	6.32954	247.5	01_SK_MLiver_IFNgPilot_HCD28%.raw	-156	2838	9	4491	1	4491	1	1	1	1	1	665.987	1995.95	665.987	3	3	178415	36.2468	60.301	1.44572	73.7581	9.48226	4	High	10	Unambiguous	kVVNPLFEKRPK	K1(ADP-Ribosyl)	P12970	2	3	0.4242	0	1	1	665.987	1995.95	1995.95
-156	18686	FALSE	F5	24.1263	4492	4478	HCD	MS2	0	247.5	01_SK_MLiver_IFNgPilot_HCD28%.raw	-156	2839	9	4492	1	4492	1	1	1	1	1	843.374	3370.47	843.374	4	4	61286.8	39.2757	38.3518	1.5394	100	17.2116	4	High	10	Unambiguous	kTETQEKNPLPSKETIEQEKQAGES	K1(ADP-Ribosyl)	P20065-2; P20065	4	4	0.0875	0	1	1	843.374	3370.47	3370.47
-156	18706	FALSE	F5	24.1354	4494	4478	HCD	MS2	47.2819	247.5	01_SK_MLiver_IFNgPilot_HCD28%.raw	-156	2841	9	4494	1	4494	1	3	1	1	1	569.898	1707.68	569.898	3	3	98237	50.5795	82.3646	1.04706	100	18.9064	4	High	10	Unambiguous	GTGASGSFkLNK	K9(ADP-Ribosyl)	P43274; P43276; P15864; P43277	1	3	0.0286	0	1	1	569.898	1707.68	1707.68
-156	18707	FALSE	F5	24.1354	4494	4478	HCD	MS2	47.2819	247.5	01_SK_MLiver_IFNgPilot_HCD28%.raw	-156	2841	9	4494	1	4494	1	3	1	1	1	569.898	1707.68	569.898	3	3	98237	50.5795	82.3646	1.04706	100	18.9064	4	Medium	10	Unambiguous	GTGAsGSFKLNK	S5(ADP-Ribosyl)	P43274; P43276; P15864; P43277	1	3	NA	0.0286	2	2	569.898	1707.68	1707.68
-156	18708	FALSE	F5	24.1354	4494	4478	HCD	MS2	47.2819	247.5	01_SK_MLiver_IFNgPilot_HCD28%.raw	-156	2841	9	4494	1	4494	1	3	1	1	1	569.898	1707.68	569.898	3	3	98237	50.5795	82.3646	1.04706	100	18.9064	4	High	10	Unambiguous	GTGASGsFKLNK	S7(ADP-Ribosyl)	P43274; P43276; P15864; P43277	1	3	NA	0.0286	2	3	569.898	1707.68	1707.68
-156	18749	FALSE	F5	24.1682	4501	4487	HCD	MS2	38.5968	247.5	01_SK_MLiver_IFNgPilot_HCD28%.raw	-156	2847	9	4501	1	4501	1	1	1	1	1	605.899	1815.68	605.899	3	3	146757	51.6383	78.7404	1.44755	100	26.3652	4	High	10	Selected	AkmTDFDRFK	K2(ADP-Ribosyl); M3(Oxidation)	Q9CR57	2	3	NA	0.0139	2	2	605.899	1815.68	1815.68
-156	18757	FALSE	F5	24.1727	4502	4487	HCD	MS2	40.3442	247.5	01_SK_MLiver_IFNgPilot_HCD28%.raw	-156	2848	9	4502	1	4502	1	1	1	1	1	555.918	1665.74	555.918	3	3	112222	57.3366	100	0	94.8323	34.5141	3	High	10	Unambiguous	kLSVSQVVHK	K1(ADP-Ribosyl)	P07759; A0A0R4J0I1	1	3	0.3741	0	1	1	555.918	1665.74	1665.74
-156	18765	FALSE	F5	24.1772	4503	4487	HCD	MS2	10.6285	247.5	01_SK_MLiver_IFNgPilot_HCD28%.raw	-156	2849	9	4503	1	4503	1	1	1	1	1	735.813	1470.62	735.813	2	2	84335.6	43.6882	57.09	2.71642	100	14.9462	4	High	10	Unambiguous	LNkAVWAK	K3(ADP-Ribosyl)	P62900; A0A0A6YXL3; A0A0A6YX26	1	2	0.197	0	1	1	735.813	1470.62	1470.62
-156	18772	FALSE	F5	24.1818	4504	4487	HCD	MS2	0	247.5	01_SK_MLiver_IFNgPilot_HCD28%.raw	-156	2850	9	4504	1	4504	1	1	1	1	1	788.362	1575.72	788.362	2	2	68760.4	53.4095	91.0664	8.4972	76.6647	37.4095	4	High	10	Unambiguous	NTQINNSWGQEER		O08573-2; G3X9T7; O08573; O08573-3; B1AQR8	0	2	0.6193	0	1	1	788.362	1575.72	1575.71
-156	18845	FALSE	F5	24.2471	4518	4507	HCD	MS2	3.21402	50.663	01_SK_MLiver_IFNgPilot_HCD28%.raw	-156	2862	9	4518	1	4518	1	3	1	1	1	563.918	1689.74	563.918	3	3	1.14729e+06	48.5757	83.2516	1.55737	100	9.4937	4	Medium	10	Unambiguous	RGVLKEyGVK	Y7(ADP-Ribosyl)	Q8C196	2	3	0	0	1	1	563.918	1689.74	1689.74
-156	18846	FALSE	F5	24.2471	4518	4507	HCD	MS2	3.21402	50.663	01_SK_MLiver_IFNgPilot_HCD28%.raw	-156	2862	9	4518	1	4518	1	3	1	1	1	563.918	1689.74	563.918	3	3	1.14729e+06	48.5757	83.2516	1.55737	100	9.4937	4	Medium	10	Unambiguous	RGVLKeYGVK	E6(ADP-Ribosyl)	Q8C196	2	3	0	0	1	2	563.918	1689.74	1689.74
-156	18848	FALSE	F5	24.2471	4518	4507	HCD	MS2	3.21402	50.663	01_SK_MLiver_IFNgPilot_HCD28%.raw	-156	2862	9	4518	1	4518	1	3	1	1	1	563.918	1689.74	563.918	3	3	1.14729e+06	48.5757	83.2516	1.55737	100	9.4937	4	High	10	Unambiguous	RGVLkEYGVK	K5(ADP-Ribosyl)	Q8C196	2	3	NA	0	4	4	563.918	1689.74	1689.74
-156	18857	FALSE	F5	24.2564	4520	4507	HCD	MS2	4.89783	247.5	01_SK_MLiver_IFNgPilot_HCD28%.raw	-156	2864	9	4520	1	4520	1	3	1	1	1	664.622	1991.85	664.622	3	3	276513	43.4417	63.4012	1.28218	100	9.08331	4	High	10	Unambiguous	AkEIGFSDKQISK	K2(ADP-Ribosyl)	Q8C196	2	3	0.0275	0	1	1	664.622	1991.85	1991.85
-156	18858	FALSE	F5	24.2564	4520	4507	HCD	MS2	4.89783	247.5	01_SK_MLiver_IFNgPilot_HCD28%.raw	-156	2864	9	4520	1	4520	1	3	1	1	1	664.622	1991.85	664.622	3	3	276513	43.4417	63.4012	1.28218	100	9.08331	4	High	10	Unambiguous	AKEIGFSDkQISK	K9(ADP-Ribosyl)	Q8C196	2	3	NA	0.0275	2	2	664.622	1991.85	1991.85
-156	18859	FALSE	F5	24.2564	4520	4507	HCD	MS2	4.89783	247.5	01_SK_MLiver_IFNgPilot_HCD28%.raw	-156	2864	9	4520	1	4520	1	3	1	1	1	664.622	1991.85	664.622	3	3	276513	43.4417	63.4012	1.28218	100	9.08331	4	High	10	Unambiguous	AKEIGFSdKQISK	D8(ADP-Ribosyl)	Q8C196	2	3	NA	0.0367	3	3	664.622	1991.85	1991.85
-156	1886	FALSE	F5	9.3887	1410	1407	HCD	MS2	83.6437	246	01_SK_MLiver_IFNgPilot_HCD28%.raw	-156	308	9	1410	1	1410	1	1	1	1	1	476.585	1427.74	476.585	3	3	24004.1	42.8246	100	0	61.9935	9.30465	3	High	10	Unambiguous	HHPEDVEPALRK		Q9JII6; B1AXW3	1	3	0.7276	0	1	1	476.585	1427.74	1427.74
-156	18864	FALSE	F5	24.2609	4521	4507	HCD	MS2	24.5617	247.5	01_SK_MLiver_IFNgPilot_HCD28%.raw	-156	2865	9	4521	1	4521	1	1	1	1	1	699.315	1397.62	699.315	2	2	351027	38.5802	44.115	1.5754	100	8.63061	4	High	10	Selected	IkQGLGLK	K2(ADP-Ribosyl)	P16460	1	2	0.0192	0	1	1	699.315	1397.62	1397.62
-156	18881	FALSE	F5	24.27	4523	4507	HCD	MS2	50.5452	247.5	01_SK_MLiver_IFNgPilot_HCD28%.raw	-156	2867	9	4523	1	4523	1	1	1	1	1	625.312	1873.92	625.312	3	3	261391	36.3688	54.6831	1.10767	70.1715	19.5131	4	High	10	Unambiguous	KLSDDNTIGQEEIQQR		E9Q447; A3KGU9; P16546; P16546-2; A3KGU7; A3KGU5	1	3	0.3361	0	1	1	625.312	1873.92	1873.93
-156	18884	FALSE	F5	24.2746	4524	4507	HCD	MS2	13.7212	247.5	01_SK_MLiver_IFNgPilot_HCD28%.raw	-156	2868	9	4524	1	4524	1	1	1	1	1	560.283	1119.56	560.283	2	2	256386	9.74899	19.7012	0.31349	15.79	3.1913	4	High	10	Unambiguous	LFAYPDTHR		P24270	0	2	0.5405	0	1	1	560.283	1119.56	1119.56
-156	18893	FALSE	F5	24.2791	4525	4507	HCD	MS2	0	247.5	01_SK_MLiver_IFNgPilot_HCD28%.raw	-156	2869	9	4525	1	4525	1	1	1	1	1	703.833	1406.66	703.833	2	2	125552	30.478	52.1577	1.62559	56.2171	11.9118	4	High	10	Unambiguous	ADIVENQVmDTR	M9(Oxidation)	F6WHQ7; P10649; A2AE89	0	2	0.7568	0	1	1	703.833	1406.66	1406.66
-156	18898	FALSE	F5	24.2836	4526	4507	HCD	MS2	33.2933	247.5	01_SK_MLiver_IFNgPilot_HCD28%.raw	-156	2870	9	4526	1	4526	1	2	1	1	1	685.046	2737.16	685.046	4	4	114224	28.5695	36.5529	1.62657	61.4842	14.6145	4	High	10	Unambiguous	mVNDAEKFAEEDKkLKER	M1(Oxidation); K14(ADP-Ribosyl)	P20029	4	4	0.0781	0	1	1	685.046	2737.16	2737.16
-156	18899	FALSE	F5	24.2836	4526	4507	HCD	MS2	33.2933	247.5	01_SK_MLiver_IFNgPilot_HCD28%.raw	-156	2870	9	4526	1	4526	1	2	1	1	1	685.046	2737.16	685.046	4	4	114224	28.5695	36.5529	1.62657	61.4842	14.6145	4	High	10	Unambiguous	mVNDAEKFAEEDkKLKER	M1(Oxidation); K13(ADP-Ribosyl)	P20029	4	4	0.0781	0	1	2	685.046	2737.16	2737.16
-156	18908	FALSE	F5	24.2935	4528	4517	HCD	MS2	69.0863	40.253	01_SK_MLiver_IFNgPilot_HCD28%.raw	-156	2871	9	4528	1	4528	1	1	1	1	1	454.268	1360.79	454.268	3	3	268980	0.50427	2.01709	0	0	0	1	High	10	Unambiguous	DLDLKKPIYQK		Q91X83	1	3	0.547	0	1	1	454.268	1360.79	1360.78
-156	18915	FALSE	F5	24.2979	4529	4517	HCD	MS2	53.239	247.5	01_SK_MLiver_IFNgPilot_HCD28%.raw	-156	2872	9	4529	1	4529	1	1	1	1	1	567.945	1701.82	567.945	3	3	134378	5.53325	10.2804	0.24168	9.60181	2.00915	4	High	10	Unambiguous	RNSAEETWmVIHGR	M9(Oxidation)	Q9CQX2	1	3	1	0	1	1	567.945	1701.82	1701.81
-156	18916	FALSE	F5	24.3028	4530	4517	HCD	MS2	53.3284	247.5	01_SK_MLiver_IFNgPilot_HCD28%.raw	-156	2873	9	4530	1	4530	1	1	1	1	1	492.289	983.571	492.289	2	2	67536.4	9.06718	23.5464	0.38617	10.3122	2.02403	4	High	10	Unambiguous	SGLIFYRK		Q9CZN7-2; Q9CZN7	1	2	0.3804	0	1	1	492.289	983.571	983.567
-156	18925	FALSE	F5	24.3073	4531	4517	HCD	MS2	52.2893	247.5	01_SK_MLiver_IFNgPilot_HCD28%.raw	-156	2874	9	4531	1	4531	1	1	1	1	1	420.558	1259.66	420.558	3	3	76830.5	0.27533	1.10134	0	0	0	1	High	10	Unambiguous	HGVVPLATYmR	M10(Oxidation)	Q9CQM8; O09167	0	3	0.6719	0	1	1	420.558	1259.66	1259.66
-156	1893	FALSE	F5	9.4034	1413	1409	HCD	MS2	33.8012	333.612	01_SK_MLiver_IFNgPilot_HCD28%.raw	-156	310	9	1413	1	1413	1	1	1	1	1	607.908	1821.71	607.908	3	3	25741.5	46.0523	69.7633	1.50642	100	12.9396	4	High	10	Unambiguous	KNkEEAAEYAK	K3(ADP-Ribosyl)	P62754	2	3	0.1324	0	1	1	607.908	1821.71	1821.71
-156	18932	FALSE	F5	24.3118	4532	4517	HCD	MS2	68.0056	247.5	01_SK_MLiver_IFNgPilot_HCD28%.raw	-156	2875	9	4532	1	4532	1	1	1	1	1	765.377	1529.75	765.377	2	2	65333.3	17.6576	27.037	1.54347	33.3846	8.66536	4	High	10	Unambiguous	IGGHGAEYGAEALER		Q91VB8; P01942	0	2	0.7645	0	1	1	765.377	1529.75	1529.73
-156	18937	FALSE	F5	24.3164	4533	4517	HCD	MS2	88.0442	247.5	01_SK_MLiver_IFNgPilot_HCD28%.raw	-156	2876	9	4533	1	4533	1	1	1	1	1	741.669	2222.99	741.669	3	3	33306.3	48.3756	62.4239	5.15104	100	25.9275	4	High	10	Unambiguous	NQREAAQmDmVNDGVEDLR	M8(Oxidation); M10(Oxidation)	A0A494B908; P19157; A0A494BAW2	1	3	0.846	0	1	1	741.669	2222.99	2222.98
-156	18963	FALSE	F5	24.3398	4538	4527	HCD	MS2	10.2833	26.81	01_SK_MLiver_IFNgPilot_HCD28%.raw	-156	2880	9	4538	1	4538	1	1	1	1	1	519.925	1557.76	519.925	3	3	1.528e+06	2.28488	6.01966	0	3.11984	0	2	High	10	Unambiguous	LAQSNGWGVmVSHR	M10(Oxidation)	P17182; J3QPZ9; Q6PHC1; P21550	0	3	0.7045	0	1	1	519.925	1557.76	1557.76
-156	18975	FALSE	F5	24.3491	4540	4527	HCD	MS2	42.097	247.5	01_SK_MLiver_IFNgPilot_HCD28%.raw	-156	2882	9	4540	1	4540	1	1	1	1	1	430.567	1289.69	430.567	3	3	1.01174e+06	0.10243	0.30465	0	0.10506	0	2	High	10	Unambiguous	SLVFPEAENRK		P11725; Q8R1A8	1	3	0.6416	0	1	1	430.567	1289.69	1289.68
-156	1898	FALSE	F5	9.4151	1415	1412	HCD	MS2	13.5886	246	01_SK_MLiver_IFNgPilot_HCD28%.raw	-156	311	9	1415	1	1415	1	1	1	1	1	676.346	1351.69	676.346	2	2	32892	17.0469	27.1635	2.66649	32.0317	6.3261	4	High	10	Unambiguous	LAEQYAKENGTK		P11725; Q8R1A8	1	2	0.75	0	1	1	676.346	1351.69	1351.69
-156	18982	FALSE	F5	24.3537	4541	4527	HCD	MS2	15.8597	247.5	01_SK_MLiver_IFNgPilot_HCD28%.raw	-156	2883	9	4541	1	4541	1	1	1	1	1	456.586	1367.74	456.586	3	3	994502	0.57306	1.69951	0	0.59273	0	2	High	10	Unambiguous	LYRPGSVAYVSR		Q3V117; Q91V92	0	3	0.771	0	1	1	456.586	1367.74	1367.74
-156	18990	FALSE	F5	24.3583	4542	4527	HCD	MS2	8.00203	247.5	01_SK_MLiver_IFNgPilot_HCD28%.raw	-156	2884	9	4542	1	4542	1	1	1	1	1	487.256	1946	487.256	4	4	984640	1.70745	4.19578	0	1.94811	0.68591	3	High	10	Unambiguous	VNIHGGAVSLGHPIGmSGAR	M16(Oxidation)	Q8QZT1	0	4	0.5736	0	1	1	487.256	1946	1946
-156	19000	FALSE	F5	24.3674	4544	4527	HCD	MS2	49.0598	247.5	01_SK_MLiver_IFNgPilot_HCD28%.raw	-156	2886	9	4544	1	4544	1	1	1	1	1	408.915	1224.73	408.915	3	3	209980	0.59968	1.64419	0	0.75453	0	2	High	10	Unambiguous	AVGKVIPELNGK		A0A1D5RLD8; A0A0A0MQF6; P16858; S4R1W1; S4R257	1	3	0.6686	0	1	1	408.915	1224.73	1224.73
-156	19015	FALSE	F5	24.3764	4546	4527	HCD	MS2	36.9543	247.5	01_SK_MLiver_IFNgPilot_HCD28%.raw	-156	2888	9	4546	1	4546	1	1	1	1	1	605.794	1210.58	605.794	2	2	132149	39.7355	77.6376	1.94515	58.5599	20.7992	4	High	10	Unambiguous	DLSSSDLSTASK		Q61838	0	2	0.7057	0	1	1	605.794	1210.58	1210.58
-156	19023	FALSE	F5	24.3862	4548	4537	HCD	MS2	16.3713	50.999	01_SK_MLiver_IFNgPilot_HCD28%.raw	-156	2889	9	4548	1	4548	1	1	1	1	1	535.804	1070.6	535.804	2	2	929978	2.18825	4.49036	0	3.67072	0.59192	3	High	10	Unambiguous	HLFTGPALSK		P35505	0	2	0.6411	0	1	1	535.804	1070.6	1070.6
-156	19029	FALSE	F5	24.3907	4549	4537	HCD	MS2	4.68059	247.5	01_SK_MLiver_IFNgPilot_HCD28%.raw	-156	2890	9	4549	1	4549	1	1	1	1	1	760.702	2280.09	760.702	3	3	123452	37.2823	38.0151	2.87673	100	8.23729	4	High	10	Unambiguous	kGKNSSVGLIQLNRPK	K1(ADP-Ribosyl)	Q8BH95	2	3	0.0699	0	1	1	760.702	2280.09	2280.09
-156	19035	FALSE	F5	24.3955	4550	4537	HCD	MS2	22.076	247.5	01_SK_MLiver_IFNgPilot_HCD28%.raw	-156	2891	9	4550	1	4550	1	1	1	1	1	525.795	1050.58	525.795	2	2	335825	1.42868	3.46517	0	1.60522	0.64435	3	High	10	Unambiguous	FKSVDDVIK		P24549	1	2	0.6163	0	1	1	525.795	1050.58	1050.58
-156	19042	FALSE	F5	24.4001	4551	4537	HCD	MS2	50.8527	247.5	01_SK_MLiver_IFNgPilot_HCD28%.raw	-156	2892	9	4551	1	4551	1	1	1	1	1	406.204	1216.6	406.204	3	3	159745	0.33839	1.35357	0	0	0	1	High	10	Unambiguous	SNFEEALAAHK		P09103; E9Q8G8	0	3	0.7048	0	1	1	406.204	1216.6	1216.6
-156	19048	FALSE	F5	24.4046	4552	4537	HCD	MS2	23.0942	247.5	01_SK_MLiver_IFNgPilot_HCD28%.raw	-156	2893	9	4552	1	4552	1	1	1	1	1	645.346	1289.69	645.346	2	2	152301	20.671	37.9501	0.7377	38.0455	5.95076	4	High	10	Unambiguous	SLVFPEAENRK		P11725; Q8R1A8	1	2	0.6357	0	1	1	645.346	1289.69	1289.68
-156	19057	FALSE	F5	24.4092	4553	4537	HCD	MS2	7.40358	247.5	01_SK_MLiver_IFNgPilot_HCD28%.raw	-156	2894	9	4553	1	4553	1	1	1	1	1	649.339	1946	649.339	3	3	119646	52.5954	74.4179	1.44543	100	34.5181	4	High	10	Unambiguous	VNIHGGAVSLGHPIGmSGAR	M16(Oxidation)	Q8QZT1	0	3	0.6864	0	1	1	649.339	1946	1946
-156	19069	FALSE	F5	24.4236	4556	4547	HCD	MS2	27.043	28.554	01_SK_MLiver_IFNgPilot_HCD28%.raw	-156	2896	9	4556	1	4556	1	1	1	1	1	568.779	1136.55	568.779	2	2	1.66972e+06	1.73848	4.13464	0	1.78823	1.03106	3	High	10	Unambiguous	VmIGESIDEK	M2(Oxidation)	Q8C196	0	2	0.6373	0	1	1	568.779	1136.55	1136.55
-156	19078	FALSE	F5	24.428	4557	4547	HCD	MS2	15.4312	247.5	01_SK_MLiver_IFNgPilot_HCD28%.raw	-156	2897	9	4557	1	4557	1	1	1	1	1	410.24	1228.71	410.24	3	3	375588	0.20757	0.83028	0	0	0	1	High	10	Unambiguous	FIGPSPEVVRK		G5E8R3; Q05920; E9QPD7	1	3	0.6137	0	1	1	410.24	1228.71	1228.7
-156	19085	FALSE	F5	24.4329	4558	4547	HCD	MS2	22.8313	247.5	01_SK_MLiver_IFNgPilot_HCD28%.raw	-156	2898	9	4558	1	4558	1	1	1	1	1	598.332	1792.98	598.332	3	3	596643	2.38816	3.64208	0.08766	3.35547	2.46745	4	High	10	Unambiguous	KELSEPSSTRIYAIAK		Q8C196	2	3	0.4667	0	1	1	598.332	1792.98	1792.98
-156	1909	FALSE	F5	9.4297	1418	1414	HCD	MS2	45.305	246	01_SK_MLiver_IFNgPilot_HCD28%.raw	-156	313	9	1418	1	1418	1	1	1	1	1	468.925	1404.76	468.925	3	3	34039.2	5.94994	14.8465	0	7.02973	1.92352	3	High	10	Unambiguous	LRRPVGEEYASK		Q9CYW4	1	3	0.1667	0	1	1	468.925	1404.76	1404.76
-156	19094	FALSE	F5	24.4375	4559	4547	HCD	MS2	13.0072	247.5	01_SK_MLiver_IFNgPilot_HCD28%.raw	-156	2899	9	4559	1	4559	1	1	1	1	1	600.051	2397.18	600.051	4	4	329731	14.9572	22.8083	0.45204	30.9457	5.62265	4	High	10	Unambiguous	QTmQVDEHARPQTTLEQLQK	M3(Oxidation)	Q8BWT1	0	4	0.7717	0	1	1	600.051	2397.18	2397.18
-156	19098	FALSE	F5	24.4421	4560	4547	HCD	MS2	76.5626	247.5	01_SK_MLiver_IFNgPilot_HCD28%.raw	-156	2900	9	4560	1	4560	1	1	1	1	1	415.9	1245.68	415.9	3	3	248380	0.39189	1.18414	0	0.38341	0	2	High	10	Unambiguous	EAGLKPFEQVK		D3Z041; P41216	0	3	0.2663	0	1	1	415.9	1245.68	1245.68
-156	19105	FALSE	F5	24.4466	4561	4547	HCD	MS2	48.133	247.5	01_SK_MLiver_IFNgPilot_HCD28%.raw	-156	2901	9	4561	1	4561	1	1	1	1	1	725.66	2174.97	725.66	3	3	239852	36.8472	64.6208	2.41573	71.1329	9.21955	4	High	10	Unambiguous	VVVSGGRGLkSGENFK	K10(ADP-Ribosyl)	Q99LC5	2	3	0.1756	0	1	1	725.66	2174.97	2174.96
-156	19114	FALSE	F5	24.4512	4562	4547	HCD	MS2	42.2094	247.5	01_SK_MLiver_IFNgPilot_HCD28%.raw	-156	2902	9	4562	1	4562	1	1	1	1	1	426.279	1276.82	426.279	3	3	192975	2.28746	6.50431	0	2.64553	0	2	High	10	Unambiguous	RVGLKAPGIIPR		Q03265; D3Z6F5	2	3	0.6697	0	1	1	426.279	1276.82	1276.82
-156	19123	FALSE	F5	24.4557	4563	4547	HCD	MS2	21.6073	247.5	01_SK_MLiver_IFNgPilot_HCD28%.raw	-156	2903	9	4563	1	4563	1	1	1	1	1	683.974	2049.91	683.974	3	3	186793	53.8933	80.5118	3.50591	100	31.5554	4	High	10	Unambiguous	VLkQVHPDTGISSK	K3(ADP-Ribosyl)	Q64475; Q8CGP2; Q64525; Q64524; Q8CGP1; P10854; Q64478; P70696; Q9D2U9; Q8CGP2-2; Q8CBB6; Q6ZWY9; Q8CGP0; P10853	1	3	0.398	0	1	1	683.974	2049.91	2049.9
-156	19127	FALSE	F5	24.4602	4564	4547	HCD	MS2	54.1764	247.5	01_SK_MLiver_IFNgPilot_HCD28%.raw	-156	2904	9	4564	1	4564	1	1	1	1	1	432.911	1296.72	432.911	3	3	159287	0.74514	2.513	0	0.46758	0	2	High	10	Unambiguous	TGPNLHGLFGRK		P62897	1	3	0.5734	0	1	1	432.911	1296.72	1296.72
-156	19133	FALSE	F5	24.4701	4566	4555	HCD	MS2	9.67684	95.042	01_SK_MLiver_IFNgPilot_HCD28%.raw	-156	2905	9	4566	1	4566	1	1	1	1	1	611.287	1831.85	611.287	3	3	346431	18.4493	29.9106	0.97481	29.4951	13.4166	4	High	10	Unambiguous	LWmAAmQQDPVASSHK	M3(Oxidation); M6(Oxidation)	O09131	0	3	0.8298	0	1	1	611.287	1831.85	1831.85
-156	19144	FALSE	F5	24.4794	4568	4555	HCD	MS2	19.7914	247.5	01_SK_MLiver_IFNgPilot_HCD28%.raw	-156	2907	9	4568	1	4568	1	1	1	1	1	631.608	1892.81	631.608	3	3	184127	42.7222	61.5285	0.67255	100	8.68766	4	High	10	Unambiguous	TYVEKVDELKk	K11(ADP-Ribosyl)	P31786; D3Z563; Q4VWZ5	2	3	0.0526	0	1	1	631.608	1892.81	1892.81
-156	19168	FALSE	F5	24.493	4571	4555	HCD	MS2	0	247.5	01_SK_MLiver_IFNgPilot_HCD28%.raw	-156	2910	9	4571	1	4571	1	1	1	1	1	710.963	2130.87	710.963	3	3	106156	45.7256	63.7348	1.63835	100	17.5294	4	High	10	Unambiguous	AASLkSNYNLPmHK	K5(ADP-Ribosyl); M12(Oxidation)	Q9D8E6	1	3	0.1033	0	1	1	710.963	2130.87	2130.87
-156	19174	FALSE	F5	24.4976	4572	4555	HCD	MS2	30.4701	247.5	01_SK_MLiver_IFNgPilot_HCD28%.raw	-156	2911	9	4572	1	4572	1	1	1	1	1	583.29	1747.85	583.29	3	3	104861	54.7544	98.5021	1.59	100	18.9256	4	High	10	Unambiguous	GkLPKQPVIVK	K2(ADP-Ribosyl)	P14115	2	3	0.2385	0	1	1	583.29	1747.85	1747.85
-156	1918	FALSE	F5	9.439	1420	1414	HCD	MS2	10.7367	247.5	01_SK_MLiver_IFNgPilot_HCD28%.raw	-156	315	9	1420	1	1420	1	1	1	1	1	629.941	1887.81	629.941	3	3	16452	45.9785	70.1873	2.44103	100	11.2858	4	High	10	Unambiguous	AmEAVAAQGkVKK	M2(Oxidation); K10(ADP-Ribosyl)	Q9DBJ1	2	3	0.1194	0	1	1	629.941	1887.81	1887.81
-156	19186	FALSE	F5	24.5066	4574	4555	HCD	MS2	44.0869	247.5	01_SK_MLiver_IFNgPilot_HCD28%.raw	-156	2913	9	4574	1	4574	1	1	1	1	1	437.502	1746.99	437.502	4	4	68773.1	1.67975	5.34443	0	1.37459	0	2	High	10	Unambiguous	RLIELYKEAGVGKDR		Q93092; A0A1B0GR11	3	4	0.4829	0	1	1	437.502	1746.99	1746.99
-156	19193	FALSE	F5	24.5165	4576	4565	HCD	MS2	20.6021	85.142	01_SK_MLiver_IFNgPilot_HCD28%.raw	-156	2914	9	4576	1	4576	1	1	1	1	1	550.313	1648.92	550.313	3	3	445815	2.91298	5.80799	0	4.45975	1.38417	3	High	10	Unambiguous	IQGATIPINQARPNR		Q8R0Y6	0	3	0.6034	0	1	1	550.313	1648.92	1648.92
-156	19206	FALSE	F5	24.5258	4578	4565	HCD	MS2	35.4826	247.5	01_SK_MLiver_IFNgPilot_HCD28%.raw	-156	2916	9	4578	1	4578	1	1	1	1	1	678.374	1355.74	678.374	2	2	190097	50.0826	82.7978	2.11813	100	15.4145	4	High	10	Unambiguous	AQQIQALQSNVR		E9PV24; E9PV24-2	0	2	0.6023	0	1	1	678.374	1355.74	1355.74
-156	19212	FALSE	F5	24.5303	4579	4565	HCD	MS2	19.3697	247.5	01_SK_MLiver_IFNgPilot_HCD28%.raw	-156	2917	9	4579	1	4579	1	1	1	1	1	649.947	1947.83	649.947	3	3	160577	45.0706	64.1198	0.91792	100	15.2446	4	High	10	Unambiguous	RADLYTVESkKP	K10(ADP-Ribosyl)	A0A338P6G0; Q9JHW2	2	3	0.0648	0	1	1	649.947	1947.83	1947.82
-156	19220	FALSE	F5	24.5349	4580	4565	HCD	MS2	40.6263	247.5	01_SK_MLiver_IFNgPilot_HCD28%.raw	-156	2918	9	4580	1	4580	1	1	1	1	1	463.261	925.514	463.261	2	2	158823	6.57899	21.1381	0	3.70742	1.47041	3	High	10	Unambiguous	KFADVFAK		O09174	1	2	0.4396	0	1	1	463.261	925.514	925.514
-156	1925	FALSE	F5	9.4564	1423	1421	HCD	MS2	22.0668	333.612	01_SK_MLiver_IFNgPilot_HCD28%.raw	-156	316	9	1423	1	1423	1	1	1	1	1	589.571	1766.7	589.571	3	3	42824.3	44.6349	67.2705	1.15263	100	10.1163	4	Medium	10	Unambiguous	kATQEAFmKR	K1(ADP-Ribosyl); M8(Oxidation)	Q91Y97	2	3	0.0833	0	1	1	589.571	1766.7	1766.7
-156	19255	FALSE	F5	24.5629	4586	4575	HCD	MS2	9.19362	46.346	01_SK_MLiver_IFNgPilot_HCD28%.raw	-156	2923	9	4586	1	4586	1	1	1	1	1	474.287	947.567	474.287	2	2	1.03861e+06	0.19223	0.5379	0	0.23103	0	2	High	10	Unambiguous	RVIDFAVK		A0A0N4SVE0; A0A0N4SWE9; A0A0U1RNK9; A0A0U1RNP5; A0A0U1RNR3; Q9DCW4	1	2	0.4811	0	1	1	474.287	947.567	947.567
-156	19264	FALSE	F5	24.5673	4587	4575	HCD	MS2	41.8376	247.5	01_SK_MLiver_IFNgPilot_HCD28%.raw	-156	2924	9	4587	1	4587	1	1	1	1	1	608.802	1216.6	608.802	2	2	170275	45.0118	88.0362	1.02831	64.4809	26.502	4	High	10	Unambiguous	SNFEEALAAHK		P09103; E9Q8G8	0	2	0.6902	0	1	1	608.802	1216.6	1216.6
-156	19269	FALSE	F5	24.5722	4588	4575	HCD	MS2	35.6862	247.5	01_SK_MLiver_IFNgPilot_HCD28%.raw	-156	2925	9	4588	1	4588	1	1	1	1	1	542.771	1084.53	542.771	2	2	123642	18.2765	44.0723	0.98799	22.4821	5.56371	4	High	10	Unambiguous	LVQFDTSmK	M8(Oxidation)	E0CZH6; Q922Q1	0	2	0.5921	0	1	1	542.771	1084.53	1084.53
-156	19279	FALSE	F5	24.5767	4589	4575	HCD	MS2	12.2096	247.5	01_SK_MLiver_IFNgPilot_HCD28%.raw	-156	2926	9	4589	1	4589	1	2	1	1	1	754.661	2261.97	754.661	3	3	55963.2	41.746	52.1963	2.30386	100	12.4839	4	Medium	10	Unambiguous	DYVFYLAVGNyRLK	Y11(ADP-Ribosyl)	G3X9U9; Q9CQ92; D3YZ32	1	3	0.0208	0	1	1	754.661	2261.97	2261.97
-156	19280	FALSE	F5	24.5767	4589	4575	HCD	MS2	12.2096	247.5	01_SK_MLiver_IFNgPilot_HCD28%.raw	-156	2926	9	4589	1	4589	1	2	1	1	1	754.661	2261.97	754.661	3	3	55963.2	41.746	52.1963	2.30386	100	12.4839	4	Medium	10	Unambiguous	DYVFYLAVGNYrLK	R12(ADP-Ribosyl)	G3X9U9; Q9CQ92; D3YZ32	1	3	NA	0.0208	2	2	754.661	2261.97	2261.97
-156	19299	FALSE	F5	24.5903	4592	4575	HCD	MS2	78.5794	247.5	01_SK_MLiver_IFNgPilot_HCD28%.raw	-156	2929	9	4592	1	4592	1	1	1	1	1	495.607	1484.81	495.607	3	3	53723.8	20.1465	45.2414	0	32.1948	3.14977	3	High	10	Unambiguous	ELLTLDEKDPRR		F7CJS8; D3YWH9; D3Z673; Q6ZWN5; Q9CXW7	2	3	0.5609	0	1	1	495.607	1484.81	1484.81
-156	1930	FALSE	F5	9.468	1425	1422	HCD	MS2	10.0012	246	01_SK_MLiver_IFNgPilot_HCD28%.raw	-156	317	9	1425	1	1425	1	3	1	1	1	583.589	1748.75	583.589	3	3	30460.5	51.0454	82.4987	3.8023	100	17.8807	4	Medium	10	Unambiguous	IAGQVAAANKKh	H12(ADP-Ribosyl)	Q9CZX8	2	3	0.0408	0	1	1	583.589	1748.75	1748.75
-156	19305	FALSE	F5	24.6003	4594	4585	HCD	MS2	30.8402	43.951	01_SK_MLiver_IFNgPilot_HCD28%.raw	-156	2930	9	4594	1	4594	1	1	1	1	1	449.743	898.478	449.743	2	2	546851	0.21632	0.86529	0	0	0	1	High	10	Unambiguous	QGYVIYR		Q9CZM2; B8JKK2	0	2	0.641	0	1	1	449.743	898.478	898.478
-156	1931	FALSE	F5	9.468	1425	1422	HCD	MS2	10.0012	246	01_SK_MLiver_IFNgPilot_HCD28%.raw	-156	317	9	1425	1	1425	1	3	1	1	1	583.589	1748.75	583.589	3	3	30460.5	51.0454	82.4987	3.8023	100	17.8807	4	Medium	10	Unambiguous	IAGQVAAANkKH	K10(ADP-Ribosyl)	Q9CZX8	2	3	NA	0.0408	2	2	583.589	1748.75	1748.75
-156	19313	FALSE	F5	24.6047	4595	4585	HCD	MS2	16.2963	247.5	01_SK_MLiver_IFNgPilot_HCD28%.raw	-156	2931	9	4595	1	4595	1	1	1	1	1	454.253	907.5	454.253	2	2	514059	0.38026	1.24031	0	0.28074	0	2	High	10	Unambiguous	QAGLSYIR		P56382	0	2	0.3965	0	1	1	454.253	907.5	907.5
-156	1932	FALSE	F5	9.468	1425	1422	HCD	MS2	10.0012	246	01_SK_MLiver_IFNgPilot_HCD28%.raw	-156	317	9	1425	1	1425	1	3	1	1	1	583.589	1748.75	583.589	3	3	30460.5	51.0454	82.4987	3.8023	100	17.8807	4	Medium	10	Unambiguous	IAGQVAAANKkH	K11(ADP-Ribosyl)	Q9CZX8	2	3	NA	0.0408	2	3	583.589	1748.75	1748.75
-156	19321	FALSE	F5	24.6096	4596	4585	HCD	MS2	13.1998	247.5	01_SK_MLiver_IFNgPilot_HCD28%.raw	-156	2932	9	4596	1	4596	1	1	1	1	1	676.936	2028.79	676.936	3	3	125433	42.154	57.7277	0.98536	100	9.90293	4	High	10	Unambiguous	FkGRNDLmEYAK	K2(ADP-Ribosyl); M8(Oxidation)	P16460	2	3	0.0864	0	1	1	676.936	2028.79	2028.79
-156	19328	FALSE	F5	24.6141	4597	4585	HCD	MS2	29.8905	247.5	01_SK_MLiver_IFNgPilot_HCD28%.raw	-156	2933	9	4597	1	4597	1	1	1	1	1	417.758	834.509	417.758	2	2	196239	0.24512	0.98048	0	0	0	1	High	10	Unambiguous	LVAQLYK		Q9CZU6	0	2	0.4597	0	1	1	417.758	834.509	834.508
-156	19332	FALSE	F5	24.6187	4598	4585	HCD	MS2	16.6242	247.5	01_SK_MLiver_IFNgPilot_HCD28%.raw	-156	2934	9	4598	1	4598	1	1	1	1	1	670.635	2009.89	670.635	3	3	117415	33.9886	50.7056	2.09656	57.0754	26.077	4	High	10	Unambiguous	EAAQmDmVNDGVEDLRGK	M5(Oxidation); M7(Oxidation)	A0A494B908; P19157; A0A494BAW2	1	3	0.8663	0	1	1	670.635	2009.89	2009.89
-156	19334	FALSE	F5	24.6232	4599	4585	HCD	MS2	12.6355	247.5	01_SK_MLiver_IFNgPilot_HCD28%.raw	-156	2935	9	4599	1	4599	1	1	1	1	1	639.285	1915.84	639.285	3	3	142009	42.2203	57.8657	1.0337	100	9.98174	4	High	10	Unambiguous	LmkEGLEAARLK	M2(Oxidation); K3(ADP-Ribosyl)	O35490	2	3	0.1566	0	1	1	639.285	1915.84	1915.84
-156	19337	FALSE	F5	24.6277	4600	4585	HCD	MS2	54.9505	247.5	01_SK_MLiver_IFNgPilot_HCD28%.raw	-156	2936	9	4600	1	4600	1	1	1	1	1	425.24	849.472	425.24	2	2	145009	0.33355	1.33421	0	0	0	1	Medium	10	Unambiguous	YLPESLK		Q5FW57; M0QWP3; Q91XE0	0	2	0.386	0	1	1	425.24	849.472	849.472
-156	19352	FALSE	F5	24.6368	4602	4585	HCD	MS2	39.35	247.5	01_SK_MLiver_IFNgPilot_HCD28%.raw	-156	2938	9	4602	1	4602	1	1	1	1	1	573.968	1719.89	573.968	3	3	72356.2	52.4126	100	1.39157	81.848	26.4107	4	High	10	Unambiguous	QHVIPGmFKEVYQK	M7(Oxidation)	P28271	1	3	0.6784	0	1	1	573.968	1719.89	1719.89
-156	19356	FALSE	F5	24.6467	4604	4593	HCD	MS2	15.9749	86.803	01_SK_MLiver_IFNgPilot_HCD28%.raw	-156	2939	9	4604	1	4604	1	1	1	1	1	601.309	1801.91	601.309	3	3	604125	19.6108	32.6504	0.57628	39.0868	6.12971	4	High	10	Unambiguous	VmLGETNPADSKPGTIR	M2(Oxidation)	Q01768; Q5NC80; E9PZF0; P15532	0	3	0.7728	0	1	1	601.309	1801.91	1801.91
-156	19364	FALSE	F5	24.6512	4605	4593	HCD	MS2	27.3792	247.5	01_SK_MLiver_IFNgPilot_HCD28%.raw	-156	2940	9	4605	1	4605	1	2	1	1	1	559.566	1676.68	559.566	3	3	214783	47.8844	78.8959	1.83085	100	10.8108	4	High	10	Unambiguous	SLGLYGkNQR	K7(ADP-Ribosyl)	P46425; A0A494B908; A0A494BAS3; P19157; A0A494BAW2; A0A494BAM8; A0A494BAU3	1	3	0.0333	0	1	1	559.566	1676.68	1676.68
-156	19365	FALSE	F5	24.6512	4605	4593	HCD	MS2	27.3792	247.5	01_SK_MLiver_IFNgPilot_HCD28%.raw	-156	2940	9	4605	1	4605	1	2	1	1	1	559.566	1676.68	559.566	3	3	214783	47.8844	78.8959	1.83085	100	10.8108	4	High	10	Unambiguous	sLGLYGKNQR	S1(ADP-Ribosyl)	P46425; A0A494B908; A0A494BAS3; P19157; A0A494BAW2; A0A494BAM8; A0A494BAU3	1	3	NA	0.0333	2	2	559.566	1676.68	1676.68
-156	1937	FALSE	F5	9.4726	1426	1422	HCD	MS2	26.7779	247.5	01_SK_MLiver_IFNgPilot_HCD28%.raw	-156	318	9	1426	1	1426	1	1	1	1	1	484.96	1936.82	484.96	4	4	25103.1	39.1433	100	0	44.6434	11.93	3	High	10	Unambiguous	mmNGSHYSYSESRVEK	M1(Oxidation); M2(Oxidation)	Q99LX0; A2A813	1	4	0.7238	0	1	1	484.96	1936.82	1936.82
-156	19374	FALSE	F5	24.656	4606	4593	HCD	MS2	49.9185	247.5	01_SK_MLiver_IFNgPilot_HCD28%.raw	-156	2941	9	4606	1	4606	1	1	1	1	1	513.284	1537.84	513.284	3	3	209635	5.07548	11.7843	0.1531	6.10864	2.25589	4	High	10	Unambiguous	GAIFGGFKSKDSVPK		P00329	2	3	0.6006	0	1	1	513.284	1537.84	1537.84
-156	19382	FALSE	F5	24.6605	4607	4593	HCD	MS2	47.4862	247.5	01_SK_MLiver_IFNgPilot_HCD28%.raw	-156	2942	9	4607	1	4607	1	1	1	1	1	543.296	1085.58	543.296	2	2	185493	5.52501	14.0076	0.20926	6.47044	1.41276	4	High	10	Unambiguous	TLPQAEALDK		Q9WTP7	0	2	0.478	0	1	1	543.296	1085.58	1085.58
-156	19391	FALSE	F5	24.6651	4608	4593	HCD	MS2	37.9041	247.5	01_SK_MLiver_IFNgPilot_HCD28%.raw	-156	2943	9	4608	1	4608	1	1	1	1	1	551.594	1652.77	551.594	3	3	152787	13.2814	26.8258	0.38209	20.7058	5.21184	4	High	10	Unambiguous	IFRDGEEAGAYDGPR		P27773; F6Q404	1	3	0.7619	0	1	1	551.594	1652.77	1652.77
-156	19396	FALSE	F5	24.6696	4609	4593	HCD	MS2	25.9604	247.5	01_SK_MLiver_IFNgPilot_HCD28%.raw	-156	2944	9	4609	1	4609	1	1	1	1	1	466.301	1396.89	466.301	3	3	167170	5.14496	13.6614	0	4.98562	1.93282	3	High	10	Unambiguous	NVLKEKGIVVGIK		Q91Y97	2	3	0.5587	0	1	1	466.301	1396.89	1396.89
-156	19403	FALSE	F5	24.6795	4611	4603	HCD	MS2	28.7356	68.398	01_SK_MLiver_IFNgPilot_HCD28%.raw	-156	2945	9	4611	1	4611	1	1	1	1	1	438.733	876.458	438.733	2	2	342508	0.98406	3.49764	0	0.43859	0	2	High	10	Unambiguous	TFEINPR		F7C312; P08113	0	2	0.6812	0	1	1	438.733	876.458	876.457
-156	19413	FALSE	F5	24.684	4612	4603	HCD	MS2	29.6349	247.5	01_SK_MLiver_IFNgPilot_HCD28%.raw	-156	2946	9	4612	1	4612	1	1	1	1	1	497.747	1987.97	497.747	4	4	250530	22.4274	57.1484	0	24.9769	7.58427	3	High	10	Unambiguous	YFHSRDYKNPVEFTGK		P97872	2	4	0.5899	0	1	1	497.747	1987.97	1987.97
-156	1942	FALSE	F5	9.4773	1427	1422	HCD	MS2	36.8345	247.5	01_SK_MLiver_IFNgPilot_HCD28%.raw	-156	319	9	1427	1	1427	1	1	1	1	1	542.307	1083.61	542.307	2	2	26051.4	40.8553	82.3977	0	62.3438	18.6799	3	Medium	10	Unambiguous	KHNFTPLAR		Q8BWT1	1	2	0.3261	0	1	1	542.307	1083.61	1083.61
-156	19421	FALSE	F5	24.6888	4613	4603	HCD	MS2	5.78405	247.5	01_SK_MLiver_IFNgPilot_HCD28%.raw	-156	2947	9	4613	1	4613	1	2	1	1	1	707.84	2828.34	707.84	4	4	154458	41.3775	55.9896	1.26387	100	8.25634	4	Medium	10	Unambiguous	IVTVKtQAYPDQKPGTSGLRK	T6(ADP-Ribosyl)	Q9D0F9	2	4	0.0175	0	1	1	707.84	2828.34	2828.34
-156	19422	FALSE	F5	24.6888	4613	4603	HCD	MS2	5.78405	247.5	01_SK_MLiver_IFNgPilot_HCD28%.raw	-156	2947	9	4613	1	4613	1	2	1	1	1	707.84	2828.34	707.84	4	4	154458	41.3775	55.9896	1.26387	100	8.25634	4	High	10	Unambiguous	IVTVkTQAYPDQKPGTSGLRK	K5(ADP-Ribosyl)	Q9D0F9	2	4	NA	0.0175	2	2	707.84	2828.34	2828.34
-156	19427	FALSE	F5	24.6934	4614	4603	HCD	MS2	8.1066	247.5	01_SK_MLiver_IFNgPilot_HCD28%.raw	-156	2948	9	4614	1	4614	1	2	1	1	1	659.626	1976.86	659.626	3	3	272479	44.8188	67.323	1.70835	100	10.2439	4	High	10	Unambiguous	ASGTLREYkVVGR	K9(ADP-Ribosyl)	A0A1D5RMC7; A0A1D5RM79; A0A1D5RM85; P62717	2	3	0.0313	0	1	1	659.626	1976.86	1976.86
-156	19428	FALSE	F5	24.6934	4614	4603	HCD	MS2	8.1066	247.5	01_SK_MLiver_IFNgPilot_HCD28%.raw	-156	2948	9	4614	1	4614	1	2	1	1	1	659.626	1976.86	659.626	3	3	272479	44.8188	67.323	1.70835	100	10.2439	4	High	10	Unambiguous	ASGTLREyKVVGR	Y8(ADP-Ribosyl)	A0A1D5RMC7; A0A1D5RM79; A0A1D5RM85; P62717	2	3	NA	0.0313	2	2	659.626	1976.86	1976.86
-156	19435	FALSE	F5	24.6979	4615	4603	HCD	MS2	32.0823	247.5	01_SK_MLiver_IFNgPilot_HCD28%.raw	-156	2949	9	4615	1	4615	1	1	1	1	1	523.239	1567.7	523.239	3	3	132219	49.5465	88.5218	0.84388	100	8.82015	4	High	10	Unambiguous	LAkLQAQVR	K3(ADP-Ribosyl)	Q64152-2; Q9CQH7; Q64152	1	3	0.422	0	1	1	523.239	1567.7	1567.7
-156	19451	FALSE	F5	24.7115	4618	4603	HCD	MS2	39.0087	247.5	01_SK_MLiver_IFNgPilot_HCD28%.raw	-156	2952	9	4618	1	4618	1	1	1	1	1	572.894	1716.67	572.894	3	3	120878	47.94	100	0.85788	78.5869	12.3153	4	High	10	Unambiguous	AWeKADINTK	E3(ADP-Ribosyl)	Q9CR57	1	3	0.0693	0	1	1	572.894	1716.67	1716.67
-156	19459	FALSE	F5	24.7161	4619	4603	HCD	MS2	40.629	247.5	01_SK_MLiver_IFNgPilot_HCD28%.raw	-156	2953	9	4619	1	4619	1	1	1	1	1	595.226	1783.66	595.226	3	3	109111	51.3796	100	0.94759	93.2095	11.3612	4	High	10	Unambiguous	GFGyKGSSFHR	Y4(ADP-Ribosyl)	P17742; A0A1L1SST0	1	3	0.0984	0	1	1	595.226	1783.66	1783.66
-156	1947	FALSE	F5	9.4875	1429	1424	HCD	MS2	28.9861	246	01_SK_MLiver_IFNgPilot_HCD28%.raw	-156	320	9	1429	1	1429	1	1	1	1	1	539.29	1077.57	539.29	2	2	53374	3.93634	9.50779	0	4.40488	1.83269	3	High	10	Unambiguous	RATDVmIAGK	M6(Oxidation)	P50247	1	2	0.4312	0	1	1	539.29	1077.57	1077.57
-156	19471	FALSE	F5	24.7304	4622	4610	HCD	MS2	8.71442	247.5	01_SK_MLiver_IFNgPilot_HCD28%.raw	-156	2955	9	4622	1	4622	1	1	1	1	1	577.531	2307.1	577.531	4	4	222489	12.1154	17.5913	0.63231	24.8878	5.35017	4	High	10	Unambiguous	KmNISRQEQDTYALSSYTR	M2(Oxidation)	Q8QZT1	2	4	0.7228	0	1	1	577.531	2307.1	2307.1
-156	19485	FALSE	F5	24.7398	4624	4610	HCD	MS2	32.4336	247.5	01_SK_MLiver_IFNgPilot_HCD28%.raw	-156	2957	9	4624	1	4624	1	2	1	1	1	561.811	1122.62	561.811	2	2	203428	4.21297	9.04517	0	5.53898	2.26772	3	High	10	Unambiguous	REDLFITTK		Q9JLI0; Q8VC28	1	2	0	0	1	1	561.811	1122.62	1122.62
-156	19486	FALSE	F5	24.7398	4624	4610	HCD	MS2	32.4336	247.5	01_SK_MLiver_IFNgPilot_HCD28%.raw	-156	2957	9	4624	1	4624	1	2	1	1	1	561.811	1122.62	561.811	2	2	203428	4.21297	9.04517	0	5.53898	2.26772	3	High	10	Unambiguous	REDIFLTTK		G3X9Y6	1	2	NA	0	1	2	561.811	1122.62	1122.62
-156	19491	FALSE	F5	24.7443	4625	4610	HCD	MS2	57.9407	247.5	01_SK_MLiver_IFNgPilot_HCD28%.raw	-156	2958	9	4625	1	4625	1	1	1	1	1	420.763	840.519	420.763	2	2	147125	1.10007	3.28629	0	1.11397	0	2	Medium	10	Unambiguous	SIVPTPVK		P38060	0	2	0.6223	0	1	1	420.763	840.519	840.519
-156	19501	FALSE	F5	24.7534	4627	4610	HCD	MS2	57.6793	247.5	01_SK_MLiver_IFNgPilot_HCD28%.raw	-156	2960	9	4627	1	4627	1	1	1	1	1	525.783	1050.56	525.783	2	2	142532	20.8395	46.25	0.83345	26.534	9.74057	4	High	10	Unambiguous	TYLPSQVSR		O55029	0	2	0.4481	0	1	1	525.783	1050.56	1050.56
-156	19508	FALSE	F5	24.7579	4628	4610	HCD	MS2	32.307	247.5	01_SK_MLiver_IFNgPilot_HCD28%.raw	-156	2961	9	4628	1	4628	1	1	1	1	1	557.316	1113.63	557.316	2	2	114769	47.6067	100	1.11195	75.726	13.5888	4	High	10	Unambiguous	LIEPNTAVTR		E9Q1R2; Q9DCU9	0	2	0.5545	0	1	1	557.316	1113.63	1113.63
-156	19515	FALSE	F5	24.7679	4630	4620	HCD	MS2	21.2092	22.848	01_SK_MLiver_IFNgPilot_HCD28%.raw	-156	2962	9	4630	1	4630	1	1	1	1	1	455.739	910.47	455.739	2	2	1.53618e+06	0.2996	1.19841	0	0	0	1	High	10	Unambiguous	LVADFmAK	M6(Oxidation)	P00329	0	2	0.5519	0	1	1	455.739	910.47	910.47
-156	19525	FALSE	F5	24.7723	4631	4620	HCD	MS2	11.4571	247.5	01_SK_MLiver_IFNgPilot_HCD28%.raw	-156	2963	9	4631	1	4631	1	1	1	1	1	589.31	1177.61	589.31	2	2	761397	5.73989	11.0085	0.26928	9.73827	1.94352	4	High	10	Unambiguous	EITALAPSTmK	M10(Oxidation)	P63268; E9Q1F2; P60710; F8WGM8; P62737; P68134; B1ATY1; P68033; P63260	0	2	0.538	0	1	1	589.31	1177.61	1177.61
-156	19533	FALSE	F5	24.7772	4632	4620	HCD	MS2	34.1808	247.5	01_SK_MLiver_IFNgPilot_HCD28%.raw	-156	2964	9	4632	1	4632	1	1	1	1	1	592.589	1775.75	592.589	3	3	293296	44.3464	67.3916	0.82857	100	9.16532	4	High	10	Unambiguous	FLkTRDDLAR	K3(ADP-Ribosyl)	P30115	2	3	0.1692	0	1	1	592.589	1775.75	1775.75
-156	19545	FALSE	F5	24.7862	4634	4620	HCD	MS2	41.4656	247.5	01_SK_MLiver_IFNgPilot_HCD28%.raw	-156	2966	9	4634	1	4634	1	1	1	1	1	462.593	1385.76	462.593	3	3	236576	2.62112	7.70241	0	1.8568	0.92527	3	High	10	Unambiguous	VTLTPEEEARLK		A0A1B0GSR9; A0A1B0GSX0; P06151	1	3	0.429	0	1	1	462.593	1385.76	1385.76
-156	19554	FALSE	F5	24.7908	4635	4620	HCD	MS2	57.8392	247.5	01_SK_MLiver_IFNgPilot_HCD28%.raw	-156	2967	9	4635	1	4635	1	1	1	1	1	566.636	1697.89	566.636	3	3	200631	36.416	65.302	2.04351	68.3459	9.97281	4	High	10	Unambiguous	DGRGAAQNIIPASTGAAK		A0A1D5RLD8; A0A0A0MQF6; P16858; S4R1W1; S4R257	1	3	0.5909	0	1	1	566.636	1697.89	1697.89
-156	19561	FALSE	F5	24.7953	4636	4620	HCD	MS2	67.8265	247.5	01_SK_MLiver_IFNgPilot_HCD28%.raw	-156	2968	9	4636	1	4636	1	1	1	1	1	510.583	1529.73	510.583	3	3	106781	26.9205	72.8039	2.15995	26.6675	6.05058	4	High	10	Unambiguous	IGGHGAEYGAEALER		Q91VB8; P01942	0	3	0.5762	0	1	1	510.583	1529.73	1529.73
-156	19567	FALSE	F5	24.7999	4637	4620	HCD	MS2	26.8004	247.5	01_SK_MLiver_IFNgPilot_HCD28%.raw	-156	2969	9	4637	1	4637	1	1	1	1	1	404.024	2016.09	404.024	5	5	111493	3.6591	9.45016	0	5.18623	0	2	High	10	Unambiguous	QAPAPTAHAALPHLLHASGR		P19096; A0A0U1RNJ1	0	5	0.5332	0	1	1	404.024	2016.09	2016.09
-156	19583	FALSE	F5	24.8142	4640	4629	HCD	MS2	58.5003	73.866	01_SK_MLiver_IFNgPilot_HCD28%.raw	-156	2971	9	4640	1	4640	1	1	1	1	1	450.269	899.531	450.269	2	2	369506	1.8567	5.57432	0	1.85249	0	2	High	10	Unambiguous	GTVLLSGPR		A0A1B0GSS8; A0A1B0GQU8; A0A1B0GSF7; P35980	0	2	0.6053	0	1	1	450.269	899.531	899.531
-156	19608	FALSE	F5	24.8326	4644	4629	HCD	MS2	23.3752	247.5	01_SK_MLiver_IFNgPilot_HCD28%.raw	-156	2975	9	4644	1	4644	1	2	1	1	1	754.336	2260.99	754.336	3	3	153364	42.0957	51.8917	3.5901	100	12.9011	4	High	10	Unambiguous	RNPDTQWITKPVHk	K14(ADP-Ribosyl)	Q9CZM2	1	3	0.0242	0	1	1	754.336	2260.99	2260.99
-156	19609	FALSE	F5	24.8326	4644	4629	HCD	MS2	23.3752	247.5	01_SK_MLiver_IFNgPilot_HCD28%.raw	-156	2975	9	4644	1	4644	1	2	1	1	1	754.336	2260.99	754.336	3	3	153364	42.0957	51.8917	3.5901	100	12.9011	4	High	10	Unambiguous	RNPDTQWITKPVhK	H13(ADP-Ribosyl)	Q9CZM2	1	3	NA	0.0242	2	2	754.336	2260.99	2260.99
-156	19614	FALSE	F5	24.8372	4645	4629	HCD	MS2	35.1211	247.5	01_SK_MLiver_IFNgPilot_HCD28%.raw	-156	2976	9	4645	1	4645	1	1	1	1	1	607.969	1821.89	607.969	3	3	107318	42.248	74.2298	1.04755	71.8996	21.8148	4	High	10	Unambiguous	NQVAmNPTNTVFDAKR	M5(Oxidation)	D3Z5E2; P63017; Q504P4	1	3	0.7236	0	1	1	607.969	1821.89	1821.89
-156	19631	FALSE	F5	24.8463	4647	4629	HCD	MS2	9.37283	247.5	01_SK_MLiver_IFNgPilot_HCD28%.raw	-156	2978	9	4647	1	4647	1	1	1	1	1	769.707	2307.11	769.707	3	3	95537.8	15.0685	20.3873	1.75897	26.5821	11.5455	4	High	10	Unambiguous	KmNISRQEQDTYALSSYTR	M2(Oxidation)	Q8QZT1	2	3	0.7273	0	1	1	769.707	2307.11	2307.1
-156	19637	FALSE	F5	24.8508	4648	4629	HCD	MS2	0	247.5	01_SK_MLiver_IFNgPilot_HCD28%.raw	-156	2979	9	4648	1	4648	1	1	1	1	1	696.293	2086.86	696.293	3	3	93050.4	43.2233	61.6262	0.82463	100	10.4423	4	High	10	Unambiguous	AGEVSREVWEkAGK	K11(ADP-Ribosyl)	A0A0R4J083; P51174	2	3	0.1355	0	1	1	696.293	2086.86	2086.86
-156	1969	FALSE	F5	9.507	1433	1428	HCD	MS2	58.6085	246	01_SK_MLiver_IFNgPilot_HCD28%.raw	-156	323	9	1433	1	1433	1	1	1	1	1	491.897	1473.68	491.897	3	3	22683.8	46.3724	100	1.86667	69.321	14.302	4	High	10	Unambiguous	mGPSGGEGVEPERR	M1(Oxidation)	A2A6H0; Q61792; A2A6G9	1	3	0.5812	0	1	1	491.897	1473.68	1473.68
-156	19692	FALSE	F5	24.9071	4660	4649	HCD	MS2	59.7451	72.811	01_SK_MLiver_IFNgPilot_HCD28%.raw	-156	2989	9	4660	1	4660	1	1	1	1	1	535.579	1604.72	535.579	3	3	270356	52.7268	100	0.95427	98.4047	11.5483	4	Medium	10	Unambiguous	HLkPLQSKL	K3(ADP-Ribosyl)	A2A848; Q9R0H0; Q9R0H0-2	1	3	0.2644	0	1	1	535.579	1604.72	1604.72
-156	19701	FALSE	F5	24.9116	4661	4649	HCD	MS2	9.55966	247.5	01_SK_MLiver_IFNgPilot_HCD28%.raw	-156	2990	9	4661	1	4661	1	2	1	1	1	634.271	1900.8	634.271	3	3	235262	38.4559	45.2994	0.81714	100	7.70697	4	High	10	Unambiguous	KdRVTDALNATR	D2(ADP-Ribosyl)	P63038-2; P63038	2	3	0.2736	0	1	1	634.271	1900.8	1900.8
-156	19702	FALSE	F5	24.9116	4661	4649	HCD	MS2	9.55966	247.5	01_SK_MLiver_IFNgPilot_HCD28%.raw	-156	2990	9	4661	1	4661	1	2	1	1	1	634.271	1900.8	634.271	3	3	235262	38.4559	45.2994	0.81714	100	7.70697	4	High	10	Unambiguous	kDRVTDALNATR	K1(ADP-Ribosyl)	P63038-2; P63038	2	3	0.2736	0	1	2	634.271	1900.8	1900.8
-156	19725	FALSE	F5	24.9255	4664	4649	HCD	MS2	27.9014	247.5	01_SK_MLiver_IFNgPilot_HCD28%.raw	-156	2993	9	4664	1	4664	1	1	1	1	1	484.26	1450.77	484.26	3	3	161480	1.95731	5.9667	0	1.5552	0.30735	3	High	10	Unambiguous	LYEIGAGTSEVRR		Q9JHI5	1	3	0.6259	0	1	1	484.26	1450.77	1450.76
-156	19733	FALSE	F5	24.9301	4665	4649	HCD	MS2	17.1335	247.5	01_SK_MLiver_IFNgPilot_HCD28%.raw	-156	2994	9	4665	1	4665	1	1	1	1	1	557.569	1670.69	557.569	3	3	155505	47.8162	76.8304	1.17958	100	13.2548	4	High	10	Unambiguous	ATADNLIkQR	K8(ADP-Ribosyl)	A0A452J8A5; A0A3Q4EC00; P42125	1	3	0.1618	0	1	1	557.569	1670.69	1670.69
-156	19741	FALSE	F5	24.9346	4666	4649	HCD	MS2	49.0458	247.5	01_SK_MLiver_IFNgPilot_HCD28%.raw	-156	2995	9	4666	1	4666	1	1	1	1	1	417.74	834.472	417.74	2	2	134433	0.59055	2.36218	0	0	0	1	High	10	Unambiguous	EFAQVIK		P97807; P97807-2	0	2	1	0	1	1	417.74	834.472	834.472
-156	1975	FALSE	F5	9.5115	1434	1428	HCD	MS2	32.4802	247.5	01_SK_MLiver_IFNgPilot_HCD28%.raw	-156	324	9	1434	1	1434	1	1	1	1	1	543.888	1629.65	543.888	3	3	26843.1	43.2403	100	0	64.7246	8.23652	3	High	10	Unambiguous	mkLPGRENK	M1(Oxidation); K2(ADP-Ribosyl)	A0A1B0GSA8; A0A1B0GQU8; A0A1B0GRZ3; A0A1B0GS28; A0A1B0GSF7; P35980	2	3	0.25	0	1	1	543.888	1629.65	1629.65
-156	19758	FALSE	F5	24.958	4671	4659	HCD	MS2	51.3085	247.5	01_SK_MLiver_IFNgPilot_HCD28%.raw	-156	2999	9	4671	1	4671	1	1	1	1	1	473.602	1418.79	473.602	3	3	207834	6.41478	16.5527	0	4.11362	4.99276	3	High	10	Unambiguous	EITALAPSTmKIK	M10(Oxidation)	P63268; E9Q1F2; P60710; F8WGM8; P62737; P68134; B1ATY1; P68033; P63260	1	3	0.3579	0	1	1	473.602	1418.79	1418.79
-156	19763	FALSE	F5	24.9628	4672	4659	HCD	MS2	12.6847	247.5	01_SK_MLiver_IFNgPilot_HCD28%.raw	-156	3000	9	4672	1	4672	1	1	1	1	1	709.64	2126.91	709.64	3	3	289592	40.2298	51.1351	1.52064	100	8.2634	4	High	10	Unambiguous	VLkSHGQDYLVGNR	K3(ADP-Ribosyl)	P13745; Q6P8Q0; D3Z6A6; P10648; A0A087WQI6; P30115; D3YZV3	1	3	0.2622	0	1	1	709.64	2126.91	2126.91
-156	19771	FALSE	F5	24.9674	4673	4659	HCD	MS2	64.3127	247.5	01_SK_MLiver_IFNgPilot_HCD28%.raw	-156	3001	9	4673	1	4673	1	1	1	1	1	450.282	899.556	450.282	2	2	192685	0.19229	0.63947	0	0.12969	0	2	High	10	Unambiguous	TIAPALVSK		P17182; B1ARR7	0	2	0.6651	0	1	1	450.282	899.556	899.556
-156	19780	FALSE	F5	24.9719	4674	4659	HCD	MS2	52.0668	247.5	01_SK_MLiver_IFNgPilot_HCD28%.raw	-156	3002	9	4674	1	4674	1	1	1	1	1	462.233	1384.68	462.233	3	3	169352	2.99328	7.135	0	3.54102	1.2971	3	High	10	Unambiguous	FTRNEFNLESK		P46638; E9Q3P9; G3UY29; P62492; F8WGS1	1	3	0.5185	0	1	1	462.233	1384.68	1384.69
-156	19788	FALSE	F5	24.981	4676	4659	HCD	MS2	0	247.5	01_SK_MLiver_IFNgPilot_HCD28%.raw	-156	3004	9	4676	1	4676	1	2	1	1	1	723.659	2168.96	723.659	3	3	167419	43.9175	60.7603	2.44952	100	12.4603	4	High	10	Unambiguous	AVEkVEKQVNDAVAK	K4(ADP-Ribosyl)	Q8BWF0	2	3	0.0452	0	1	1	723.659	2168.96	2168.96
-156	19789	FALSE	F5	24.981	4676	4659	HCD	MS2	0	247.5	01_SK_MLiver_IFNgPilot_HCD28%.raw	-156	3004	9	4676	1	4676	1	2	1	1	1	723.659	2168.96	723.659	3	3	167419	43.9175	60.7603	2.44952	100	12.4603	4	High	10	Unambiguous	AVeKVEKQVNDAVAK	E3(ADP-Ribosyl)	Q8BWF0	2	3	NA	0.0452	2	2	723.659	2168.96	2168.96
-156	19795	FALSE	F5	24.9855	4677	4659	HCD	MS2	36.5438	247.5	01_SK_MLiver_IFNgPilot_HCD28%.raw	-156	3005	9	4677	1	4677	1	1	1	1	1	487.237	1459.7	487.237	3	3	157386	11.8625	34.5802	0	10.6857	2.1842	3	High	10	Unambiguous	FLRENPYYDSR		Q68FD5; Q5SXR6	1	3	0.5119	0	1	1	487.237	1459.7	1459.7
-156	19812	FALSE	F5	25.0047	4681	4669	HCD	MS2	33.6264	247.5	01_SK_MLiver_IFNgPilot_HCD28%.raw	-156	3008	9	4681	1	4681	1	1	1	1	1	535.011	2137.02	535.011	4	4	162191	47.3827	77.2527	0.86042	100	11.4177	4	High	10	Unambiguous	RVLLGETGkEKLPR	K9(ADP-Ribosyl)	P62281; A0A1B0GRR3; A0A1B0GSE8	3	4	0.0602	0	1	1	535.011	2137.02	2137.02
-156	19829	FALSE	F5	25.0138	4683	4669	HCD	MS2	40.3629	247.5	01_SK_MLiver_IFNgPilot_HCD28%.raw	-156	3010	9	4683	1	4683	1	1	1	1	1	478.982	1912.9	478.982	4	4	129802	4.66473	13.5896	0	4.33988	0.72945	3	High	10	Unambiguous	FDEGRNNFEGEITKEK		P09103	2	4	0.5755	0	1	1	478.982	1912.9	1912.9
-156	19835	FALSE	F5	25.0236	4685	4678	HCD	MS2	8.39273	58.962	01_SK_MLiver_IFNgPilot_HCD28%.raw	-156	3011	9	4685	1	4685	1	1	1	1	1	591.977	1773.92	591.977	3	3	587605	10.1465	17.469	0.49881	19.5971	3.02108	4	High	10	Unambiguous	mQQVEASLQPETLRK	M1(Oxidation)	Q5I2A0; E9Q499; G3X8T9; F2Z405; P07759; P29621; A0A0R4J0I1; Q03734; Q91WP6	1	3	0.6464	0	1	1	591.977	1773.92	1773.92
-156	19841	FALSE	F5	25.0281	4686	4678	HCD	MS2	36.5418	247.5	01_SK_MLiver_IFNgPilot_HCD28%.raw	-156	3012	9	4686	1	4686	1	1	1	1	1	447.72	894.432	447.72	2	2	323546	2.37255	7.13685	0	1.03225	1.3211	3	High	10	Unambiguous	ADEGISFR		P35700; B1AXW6; B1AXW5	0	2	0.5725	0	1	1	447.72	894.432	894.432
-156	19846	FALSE	F5	25.033	4687	4678	HCD	MS2	31.0342	247.5	01_SK_MLiver_IFNgPilot_HCD28%.raw	-156	3013	9	4687	1	4687	1	1	1	1	1	474.727	948.446	474.727	2	2	465936	3.31015	8.29049	0	3.23212	1.71799	3	High	10	Unambiguous	FYEQFSK		P07901	0	2	0.601	0	1	1	474.727	948.446	948.446
-156	19851	FALSE	F5	25.0376	4688	4678	HCD	MS2	25.8396	247.5	01_SK_MLiver_IFNgPilot_HCD28%.raw	-156	3014	9	4688	1	4688	1	1	1	1	1	540.775	1080.54	540.775	2	2	308549	3.52047	8.16637	0.12968	4.76577	1.02008	4	High	10	Unambiguous	SIGVSNFNSR		G3X9Y6	0	2	0.6679	0	1	1	540.775	1080.54	1080.54
-156	19859	FALSE	F5	25.0421	4689	4678	HCD	MS2	19.0276	247.5	01_SK_MLiver_IFNgPilot_HCD28%.raw	-156	3015	9	4689	1	4689	1	1	1	1	1	638.307	1912.91	638.307	3	3	152474	24.91	40.391	1.74779	45.231	12.2702	4	High	10	Unambiguous	FDEGRNNFEGEITKEK		P09103	2	3	0.7525	0	1	1	638.307	1912.91	1912.9
-156	19876	FALSE	F5	25.0557	4692	4678	HCD	MS2	2.93174	247.5	01_SK_MLiver_IFNgPilot_HCD28%.raw	-156	3018	9	4692	1	4692	1	1	1	1	1	524.029	2093.09	524.029	4	4	112483	5.57767	10.3349	0	9.32321	2.65254	3	High	10	Unambiguous	KFAIYRWDPDKTGDKPR		Q9CQA3	3	4	0.6098	0	1	1	524.029	2093.09	2093.09
-156	19885	FALSE	F5	25.0603	4693	4678	HCD	MS2	25.023	247.5	01_SK_MLiver_IFNgPilot_HCD28%.raw	-156	3019	9	4693	1	4693	1	1	1	1	1	620.091	2477.34	620.091	4	4	102395	18.1678	26.4032	0.64579	26.4724	19.1498	4	High	10	Unambiguous	NKESVVFVQTDKPVYKPGQSVK		P28665; P28666; A0A0N4SVU1	1	4	0.6995	0	1	1	620.091	2477.34	2477.34
-156	19892	FALSE	F5	25.0701	4695	4684	HCD	MS2	39.2068	61.062	01_SK_MLiver_IFNgPilot_HCD28%.raw	-156	3020	9	4695	1	4695	1	1	1	1	1	566.767	1132.53	566.767	2	2	648182	22.4292	49.1573	0.62832	34.5716	5.35972	4	High	10	Unambiguous	GYSFTTTAER		E9Q1F2; P60710; G3UZ07; E9Q5F4; P63260	0	2	0.63	0	1	1	566.767	1132.53	1132.53
-156	19900	FALSE	F5	25.0746	4696	4684	HCD	MS2	7.65406	247.5	01_SK_MLiver_IFNgPilot_HCD28%.raw	-156	3021	9	4696	1	4696	1	2	1	1	1	717.813	2868.23	717.813	4	4	289048	38.3903	43.4386	1.48598	100	8.63669	4	Medium	10	Unambiguous	TYFPHFDVSHGSAQVKGHGKk	K21(ADP-Ribosyl)	Q91VB8; P01942	2	4	0.0417	0	1	1	717.813	2868.23	2868.23
-156	19901	FALSE	F5	25.0746	4696	4684	HCD	MS2	7.65406	247.5	01_SK_MLiver_IFNgPilot_HCD28%.raw	-156	3021	9	4696	1	4696	1	2	1	1	1	717.813	2868.23	717.813	4	4	289048	38.3903	43.4386	1.48598	100	8.63669	4	Medium	10	Unambiguous	TYFPHFDVSHGSAQVKGHGkK	K20(ADP-Ribosyl)	Q91VB8; P01942	2	4	NA	0.0417	2	2	717.813	2868.23	2868.23
-156	19908	FALSE	F5	25.0794	4697	4684	HCD	MS2	56.2213	247.5	01_SK_MLiver_IFNgPilot_HCD28%.raw	-156	3022	9	4697	1	4697	1	2	1	1	1	534.989	2136.94	534.989	4	4	145636	45.8557	72.0499	0.73272	100	10.6402	4	High	10	Unambiguous	GkDIKGVSEIVHEGK	K2(ADP-Ribosyl)	P12710	2	4	0.0478	0	1	1	534.989	2136.94	2136.94
-156	19909	FALSE	F5	25.0794	4697	4684	HCD	MS2	56.2213	247.5	01_SK_MLiver_IFNgPilot_HCD28%.raw	-156	3022	9	4697	1	4697	1	2	1	1	1	534.989	2136.94	534.989	4	4	145636	45.8557	72.0499	0.73272	100	10.6402	4	High	10	Unambiguous	GKdIKGVSEIVHEGK	D3(ADP-Ribosyl)	P12710	2	4	NA	0.0478	2	2	534.989	2136.94	2136.94
-156	19914	FALSE	F5	25.084	4698	4684	HCD	MS2	0	247.5	01_SK_MLiver_IFNgPilot_HCD28%.raw	-156	3023	9	4698	1	4698	1	1	1	1	1	795.403	1589.8	795.403	2	2	173867	9.39438	13.4859	0.7184	13.9809	9.39227	4	High	10	Unambiguous	GGKPEPPAmPQPVPTA	M9(Oxidation)	P62908	0	2	0.8101	0	1	1	795.403	1589.8	1589.8
-156	19919	FALSE	F5	25.0885	4699	4684	HCD	MS2	18.4683	247.5	01_SK_MLiver_IFNgPilot_HCD28%.raw	-156	3024	9	4699	1	4699	1	1	1	1	1	643.006	1927	643.006	3	3	130801	50.7642	79.1266	2.85139	100	21.0789	4	High	10	Unambiguous	LVKPGNQNTQVTEAWNK		P50580; P50580-2	0	3	0.7737	0	1	1	643.006	1927	1927
-156	19946	FALSE	F5	25.1166	4705	4694	HCD	MS2	17.1605	43.531	01_SK_MLiver_IFNgPilot_HCD28%.raw	-156	3029	9	4705	1	4705	1	1	1	1	1	473.509	1891.01	473.509	4	4	908072	1.87169	3.56805	0	2.14682	1.77191	3	High	10	Unambiguous	TLKGLNSDSVTEETLRK		Q8C196	2	4	0.6349	0	1	1	473.509	1891.01	1891.01
-156	19952	FALSE	F5	25.121	4706	4694	HCD	MS2	10.4569	247.5	01_SK_MLiver_IFNgPilot_HCD28%.raw	-156	3030	9	4706	1	4706	1	2	1	1	1	574.452	2868.23	574.452	5	5	418940	42.8357	100	0.79577	62.5311	8.0159	4	High	10	Unambiguous	TYFPHFDVSHGSAQVKGHGkK	K20(ADP-Ribosyl)	Q91VB8; P01942	2	5	0.03	0	1	1	574.452	2868.23	2868.23
-156	19953	FALSE	F5	25.121	4706	4694	HCD	MS2	10.4569	247.5	01_SK_MLiver_IFNgPilot_HCD28%.raw	-156	3030	9	4706	1	4706	1	2	1	1	1	574.452	2868.23	574.452	5	5	418940	42.8357	100	0.79577	62.5311	8.0159	4	High	10	Unambiguous	TYFPHFDVSHGSAQVKGHGKk	K21(ADP-Ribosyl)	Q91VB8; P01942	2	5	NA	0.03	2	2	574.452	2868.23	2868.23
-156	19965	FALSE	F5	25.1304	4708	4694	HCD	MS2	39.5537	247.5	01_SK_MLiver_IFNgPilot_HCD28%.raw	-156	3032	9	4708	1	4708	1	1	1	1	1	631.009	1891.01	631.009	3	3	279116	9.51433	16.1441	0.43819	16.3419	5.13308	4	High	10	Unambiguous	TLKGLNSDSVTEETLRK		Q8C196	2	3	0.7603	0	1	1	631.009	1891.01	1891.01
-156	19978	FALSE	F5	25.1395	4710	4694	HCD	MS2	52.755	247.5	01_SK_MLiver_IFNgPilot_HCD28%.raw	-156	3034	9	4710	1	4710	1	1	1	1	1	554.627	1661.87	554.627	3	3	137442	21.2921	40.7456	0.43674	36.7082	7.27782	4	High	10	Unambiguous	QATKDAGTIAGLNVmR	M15(Oxidation)	P20029	1	3	0.6568	0	1	1	554.627	1661.87	1661.86
-156	19986	FALSE	F5	25.144	4711	4694	HCD	MS2	0	247.5	01_SK_MLiver_IFNgPilot_HCD28%.raw	-156	3035	9	4711	1	4711	1	1	1	1	1	851.688	2553.05	851.688	3	3	64358.7	44.2625	52.0502	4.21238	100	20.7873	4	High	10	Unambiguous	WDSWNKLkGTSKESAmK	K8(ADP-Ribosyl); M16(Oxidation)	P31786; D3Z563; Q4VWZ5	3	3	0.1642	0	1	1	851.688	2553.05	2553.05
-156	19994	FALSE	F5	25.1486	4712	4694	HCD	MS2	42.1805	247.5	01_SK_MLiver_IFNgPilot_HCD28%.raw	-156	3036	9	4712	1	4712	1	1	1	1	1	508.853	2540.24	508.853	5	5	72870.6	7.34685	15.0327	0	10.3973	3.95742	3	High	10	Unambiguous	ERHPGSFDVVHVKDANGNSFATR		P62702	2	5	0.5049	0	1	1	508.853	2540.24	2540.24
-156	19999	FALSE	F5	25.1531	4713	4694	HCD	MS2	43.5862	247.5	01_SK_MLiver_IFNgPilot_HCD28%.raw	-156	3037	9	4713	1	4713	1	1	1	1	1	605.803	1210.6	605.803	2	2	90824	46.6276	92.9257	2.59601	65.5782	25.4106	4	High	10	Unambiguous	IDATSASmLASK	M8(Oxidation)	A0A0R4J0Z1; P08003	0	2	0.6911	0	1	1	605.803	1210.6	1210.6
-156	20007	FALSE	F5	25.163	4715	4704	HCD	MS2	40.8607	50.605	01_SK_MLiver_IFNgPilot_HCD28%.raw	-156	3038	9	4715	1	4715	1	1	1	1	1	425.563	1274.67	425.563	3	3	634138	0.32646	1.30583	0	0	0	1	High	10	Unambiguous	VIADNVKDWSK		H7BXC3; P17751	1	3	0.653	0	1	1	425.563	1274.67	1274.67
-156	20011	FALSE	F5	25.1674	4716	4704	HCD	MS2	12.523	247.5	01_SK_MLiver_IFNgPilot_HCD28%.raw	-156	3039	9	4716	1	4716	1	1	1	1	1	681.363	1361.72	681.363	2	2	150737	6.12571	11.9102	0.62439	8.73793	3.23033	4	High	10	Unambiguous	IQTQPGYANTLR		G5E902; Q8VEM8	0	2	0.5405	0	1	1	681.363	1361.72	1361.72
-156	20019	FALSE	F5	25.1723	4717	4704	HCD	MS2	5.51313	247.5	01_SK_MLiver_IFNgPilot_HCD28%.raw	-156	3040	9	4717	1	4717	1	1	1	1	1	693.604	2078.8	693.604	3	3	72270.7	43.3216	61.2421	1.52292	100	10.5215	4	High	10	Unambiguous	VkEGmNIVEAmER	K2(ADP-Ribosyl); M5(Oxidation); M11(Oxidation)	P17742; A0A1L1SST0	1	3	0.1774	0	1	1	693.604	2078.8	2078.8
-156	20022	FALSE	F5	25.1768	4718	4704	HCD	MS2	39.8656	247.5	01_SK_MLiver_IFNgPilot_HCD28%.raw	-156	3041	9	4718	1	4718	1	1	1	1	1	457.769	914.531	457.769	2	2	231368	2.86912	9.68303	0	1.79343	0	2	High	10	Unambiguous	NLEAIVQK		Q3TQP6; P06801	0	2	0.4067	0	1	1	457.769	914.531	914.531
-156	20027	FALSE	F5	25.1813	4719	4704	HCD	MS2	69.7363	247.5	01_SK_MLiver_IFNgPilot_HCD28%.raw	-156	3042	9	4719	1	4719	1	1	1	1	1	415.758	830.51	415.758	2	2	97561.1	1.7255	5.47548	0	1.4265	0	2	High	10	Unambiguous	VSALSVVR		Q9QXX4	0	2	0.2956	0	1	1	415.758	830.51	830.509
-156	2003	FALSE	F5	9.5497	1441	1438	HCD	MS2	39.2447	235.832	01_SK_MLiver_IFNgPilot_HCD28%.raw	-156	328	9	1441	1	1441	1	1	1	1	1	461.227	921.446	461.227	2	2	98034.7	16.1516	49.2919	0	8.2862	7.02852	3	High	10	Unambiguous	TALAmGADR	M5(Oxidation)	A0A0N4SVE0; A0A0N4SWE9; A0A0U1RNP5; A0A0U1RNR3; Q9DCW4	0	2	0.5303	0	1	1	461.227	921.446	921.446
-156	20037	FALSE	F5	25.1859	4720	4704	HCD	MS2	88.4702	247.5	01_SK_MLiver_IFNgPilot_HCD28%.raw	-156	3043	9	4720	1	4720	1	1	1	1	1	440.621	2199.07	440.621	5	5	60172.5	8.42746	23.0932	0	6.70407	3.91253	3	High	10	Unambiguous	TYFPHFDVSHGSAQVKGHGK		Q91VB8; P01942	1	5	0.5246	0	1	1	440.621	2199.07	2199.07
-156	20050	FALSE	F5	25.1949	4722	4704	HCD	MS2	38.3135	247.5	01_SK_MLiver_IFNgPilot_HCD28%.raw	-156	3045	9	4722	1	4722	1	1	1	1	1	411.231	1231.68	411.231	3	3	75084.3	0.43676	1.74702	0	0	0	1	High	10	Unambiguous	AIGVTFPQDKR		Q9DBB8	1	3	0.5379	0	1	1	411.231	1231.68	1231.68
-156	20064	FALSE	F5	25.2094	4725	4714	HCD	MS2	6.49302	174.316	01_SK_MLiver_IFNgPilot_HCD28%.raw	-156	3047	9	4725	1	4725	1	1	1	1	1	495.828	2475.11	495.828	5	5	275033	6.719	18.024	0	5.83974	3.01223	3	High	10	Unambiguous	QFHLHWGSSDDHGSEHTVDGVK		P16015	0	5	0.5981	0	1	1	495.828	2475.11	2475.11
-156	20067	FALSE	F5	25.2138	4726	4714	HCD	MS2	17.6586	247.5	01_SK_MLiver_IFNgPilot_HCD28%.raw	-156	3048	9	4726	1	4726	1	1	1	1	1	620.817	2480.24	620.817	4	4	159870	3.78058	5.28721	0	7.04157	2.79354	3	High	10	Unambiguous	RYYLSNQERPQYEHSVVVGR		Q8R0F9	1	4	0.6944	0	1	1	620.817	2480.24	2480.24
-156	20073	FALSE	F5	25.2187	4727	4714	HCD	MS2	0	247.5	01_SK_MLiver_IFNgPilot_HCD28%.raw	-156	3049	9	4727	1	4727	1	2	1	1	1	663.618	1988.84	663.618	3	3	178875	46.9925	75.071	1.66247	100	11.2365	4	High	10	Unambiguous	NLePKYKELGEK	E3(ADP-Ribosyl)	P27773	2	3	0.0132	0	1	1	663.618	1988.84	1988.84
-156	20074	FALSE	F5	25.2187	4727	4714	HCD	MS2	0	247.5	01_SK_MLiver_IFNgPilot_HCD28%.raw	-156	3049	9	4727	1	4727	1	2	1	1	1	663.618	1988.84	663.618	3	3	178875	46.9925	75.071	1.66247	100	11.2365	4	High	10	Unambiguous	NLEPKYKELGEk	K12(ADP-Ribosyl)	P27773	2	3	NA	0.0132	2	2	663.618	1988.84	1988.84
-156	20081	FALSE	F5	25.2232	4728	4714	HCD	MS2	46.251	247.5	01_SK_MLiver_IFNgPilot_HCD28%.raw	-156	3050	9	4728	1	4728	1	1	1	1	1	490.608	1469.81	490.608	3	3	215878	7.41187	17.5519	0	10.5074	1.58817	3	High	10	Unambiguous	GDVAVIRINSPNSK		Q8BMS1	1	3	0.5836	0	1	1	490.608	1469.81	1469.81
-156	20094	FALSE	F5	25.2323	4730	4714	HCD	MS2	0	247.5	01_SK_MLiver_IFNgPilot_HCD28%.raw	-156	3052	9	4730	1	4730	1	1	1	1	1	825.378	2474.12	825.378	3	3	61071.8	38.6361	40.7298	3.54671	100	10.2678	4	High	10	Unambiguous	AVImGAPGSGkGTVSSRITK	M4(Oxidation); K11(ADP-Ribosyl)	Q9WTP7	2	3	0.0583	0	1	1	825.378	2474.12	2474.11
-156	20116	FALSE	F5	25.2459	4733	4714	HCD	MS2	64.0496	247.5	01_SK_MLiver_IFNgPilot_HCD28%.raw	-156	3055	9	4733	1	4733	1	1	1	1	1	546.296	1091.58	546.296	2	2	86385.9	42.08	100	1.34296	55.5842	11.3929	4	High	10	Unambiguous	TPQIQVYSR		P01887	0	2	0.6681	0	1	1	546.296	1091.58	1091.58
-156	2012	FALSE	F5	9.5541	1442	1438	HCD	MS2	21.6309	247.5	01_SK_MLiver_IFNgPilot_HCD28%.raw	-156	329	9	1442	1	1442	1	1	1	1	1	437.966	1748.84	437.966	4	4	48433.1	7.95034	22.0277	0	7.45924	2.31441	3	High	10	Unambiguous	RmNTNPSRGPYHFR	M2(Oxidation)	A0A1B0GS68; A0A1B0GRH1; A0A1B0GTA1; A0A1B0GSC2; P19253; A0A1B0GSJ2; A0A1B0GT00; A0A1B0GSQ6; A0A1B0GSB2	2	4	0.6149	0	1	1	437.966	1748.84	1748.84
-156	20122	FALSE	F5	25.2558	4735	4724	HCD	MS2	5.42536	78.275	01_SK_MLiver_IFNgPilot_HCD28%.raw	-156	3056	9	4735	1	4735	1	1	1	1	1	712.984	2136.94	712.984	3	3	794822	41.1858	52.8239	1.91906	100	10.0004	4	High	10	Unambiguous	GkDIKGVSEIVHEGK	K2(ADP-Ribosyl)	P12710	2	3	0.1391	0	1	1	712.984	2136.94	2136.94
-156	20128	FALSE	F5	25.2602	4736	4724	HCD	MS2	9.25385	247.5	01_SK_MLiver_IFNgPilot_HCD28%.raw	-156	3057	9	4736	1	4736	1	1	1	1	1	470.925	1410.76	470.925	3	3	606453	1.27331	2.9303	0	1.87253	0.29039	3	High	10	Unambiguous	DIKGVSEIVHEGK		P12710	1	3	0.7186	0	1	1	470.925	1410.76	1410.76
-156	20137	FALSE	F5	25.2651	4737	4724	HCD	MS2	11.6037	247.5	01_SK_MLiver_IFNgPilot_HCD28%.raw	-156	3058	9	4737	1	4737	1	1	1	1	1	464.55	1391.63	464.55	3	3	297262	0.83996	2.21613	0	1.03819	0.10552	3	High	10	Unambiguous	NFTDVHPDYGAR		A2AL20; P24270	0	3	0.7115	0	1	1	464.55	1391.63	1391.63
-156	20145	FALSE	F5	25.2697	4738	4724	HCD	MS2	69.2959	247.5	01_SK_MLiver_IFNgPilot_HCD28%.raw	-156	3059	9	4738	1	4738	1	1	1	1	1	590.503	2358.99	590.503	4	4	256556	49.3986	86.6503	0.97698	100	9.96709	4	High	10	Unambiguous	kAVKNFTDVHPDYGAR	K1(ADP-Ribosyl)	A2AL20; P24270	2	4	0.0846	0	1	1	590.503	2358.99	2358.99
-156	20155	FALSE	F5	25.2742	4739	4724	HCD	MS2	73.3803	247.5	01_SK_MLiver_IFNgPilot_HCD28%.raw	-156	3060	9	4739	1	4739	1	1	1	1	1	709.328	2125.97	709.328	3	3	148076	39.9474	49.6783	1.7738	100	8.3376	4	High	10	Unambiguous	GVPVkVTNIKDGTTR	K5(ADP-Ribosyl)	P16460	2	3	0.0826	0	1	1	709.328	2125.97	2125.97
-156	20163	FALSE	F5	25.2788	4740	4724	HCD	MS2	6.27578	247.5	01_SK_MLiver_IFNgPilot_HCD28%.raw	-156	3061	9	4740	1	4740	1	3	1	1	1	684.285	2050.84	684.285	3	3	236266	42.4008	59.8009	1.07103	100	8.73146	4	High	10	Unambiguous	mRDILNmDkTLK	M1(Oxidation); M7(Oxidation); K9(ADP-Ribosyl)	Q8C196	2	3	0.0286	0	1	1	684.285	2050.84	2050.84
-156	20164	FALSE	F5	25.2788	4740	4724	HCD	MS2	6.27578	247.5	01_SK_MLiver_IFNgPilot_HCD28%.raw	-156	3061	9	4740	1	4740	1	3	1	1	1	684.285	2050.84	684.285	3	3	236266	42.4008	59.8009	1.07103	100	8.73146	4	High	10	Unambiguous	mRDILNmDKtLK	M1(Oxidation); M7(Oxidation); T10(ADP-Ribosyl)	Q8C196	2	3	NA	0.0286	2	2	684.285	2050.84	2050.84
-156	20165	FALSE	F5	25.2788	4740	4724	HCD	MS2	6.27578	247.5	01_SK_MLiver_IFNgPilot_HCD28%.raw	-156	3061	9	4740	1	4740	1	3	1	1	1	684.285	2050.84	684.285	3	3	236266	42.4008	59.8009	1.07103	100	8.73146	4	High	10	Unambiguous	mRDILNmDKTLk	M1(Oxidation); M7(Oxidation); K12(ADP-Ribosyl)	Q8C196	2	3	NA	0.0429	3	3	684.285	2050.84	2050.84
-156	20175	FALSE	F5	25.2879	4742	4724	HCD	MS2	18.8274	247.5	01_SK_MLiver_IFNgPilot_HCD28%.raw	-156	3063	9	4742	1	4742	1	1	1	1	1	601.246	1801.72	601.246	3	3	150092	48.6877	82.7418	1.54291	100	10.4661	4	High	10	Unambiguous	GGImLPEkSQGK	M4(Oxidation); K8(ADP-Ribosyl)	Q9JI95; Q64433	1	3	0.0619	0	1	1	601.246	1801.72	1801.72
-156	20181	FALSE	F5	25.2924	4743	4724	HCD	MS2	14.6345	247.5	01_SK_MLiver_IFNgPilot_HCD28%.raw	-156	3064	9	4743	1	4743	1	1	1	1	1	678.291	1355.58	678.291	2	2	137544	38.2062	43.7688	1.44868	100	7.6073	4	Medium	10	Unambiguous	LkEVGRI	K2(ADP-Ribosyl)	A0A0U1RQB4; Q9DCW4	2	2	0.1667	0	1	1	678.291	1355.58	1355.58
-156	20191	FALSE	F5	25.3023	4745	4734	HCD	MS2	10.9031	113.003	01_SK_MLiver_IFNgPilot_HCD28%.raw	-156	3065	9	4745	1	4745	1	1	1	1	1	619.533	2475.11	619.533	4	4	269984	11.6267	14.943	0.36165	25.4156	5.78667	4	High	10	Unambiguous	QFHLHWGSSDDHGSEHTVDGVK		P16015	0	4	0.8134	0	1	1	619.533	2475.11	2475.11
-156	20195	FALSE	F5	25.3067	4746	4734	HCD	MS2	5.01527	247.5	01_SK_MLiver_IFNgPilot_HCD28%.raw	-156	3066	9	4746	1	4746	1	1	1	1	1	787.003	2358.99	787.003	3	3	108071	39.0112	42.1124	3.93951	100	9.99282	4	High	10	Unambiguous	kAVKNFTDVHPDYGAR	K1(ADP-Ribosyl)	A2AL20; P24270	2	3	0.1244	0	1	1	787.003	2358.99	2358.99
-156	20202	FALSE	F5	25.3116	4747	4734	HCD	MS2	43.6823	247.5	01_SK_MLiver_IFNgPilot_HCD28%.raw	-156	3067	9	4747	1	4747	1	1	1	1	1	538.276	1075.55	538.276	2	2	238869	14.1078	30.3533	0.26843	22.6875	3.12223	4	High	10	Unambiguous	LIPDDVmTR	M7(Oxidation)	Q9WTP7	0	2	0.5159	0	1	1	538.276	1075.55	1075.55
-156	20212	FALSE	F5	25.3161	4748	4734	HCD	MS2	0	247.5	01_SK_MLiver_IFNgPilot_HCD28%.raw	-156	3068	9	4748	1	4748	1	1	1	1	1	696.321	1391.63	696.321	2	2	147521	17.7674	29.2989	1.2661	31.4643	9.04048	4	High	10	Unambiguous	NFTDVHPDYGAR		A2AL20; P24270	0	2	0.7846	0	1	1	696.321	1391.63	1391.63
-156	20219	FALSE	F5	25.3206	4749	4734	HCD	MS2	55.4958	247.5	01_SK_MLiver_IFNgPilot_HCD28%.raw	-156	3069	9	4749	1	4749	1	1	1	1	1	459.226	917.444	459.226	2	2	149378	7.29811	21.308	0	3.23216	4.65228	3	High	10	Unambiguous	LFEmAYK	M4(Oxidation)	P38647	0	2	0.4579	0	1	1	459.226	917.444	917.444
-156	20226	FALSE	F5	25.3252	4750	4734	HCD	MS2	47.6736	247.5	01_SK_MLiver_IFNgPilot_HCD28%.raw	-156	3070	9	4750	1	4750	1	1	1	1	1	440.562	1319.67	440.562	3	3	140144	1.76282	5.78832	0	0	1.26297	2	High	10	Unambiguous	RSGSDWILNGSK		A0A0R4J083; P51174	1	3	0.4377	0	1	1	440.562	1319.67	1319.67
-156	20234	FALSE	F5	25.3351	4752	4744	HCD	MS2	34.9993	218.792	01_SK_MLiver_IFNgPilot_HCD28%.raw	-156	3071	9	4752	1	4752	1	1	1	1	1	564.325	1127.64	564.325	2	2	128976	18.1924	36.6716	1.03894	24.8264	10.2326	4	High	10	Unambiguous	ILSTAQRPLE		Q3TNA1	0	2	0.5978	0	1	1	564.325	1127.64	1127.64
-156	20244	FALSE	F5	25.3395	4753	4744	HCD	MS2	55.249	247.5	01_SK_MLiver_IFNgPilot_HCD28%.raw	-156	3072	9	4753	1	4753	1	1	1	1	1	510.255	1528.75	510.255	3	3	126750	9.97409	20.6645	0.53763	13.4967	5.19754	4	High	10	Unambiguous	HVLQQFADNDVSR		P51660	0	3	0.7642	0	1	1	510.255	1528.75	1528.75
-156	20251	FALSE	F5	25.3443	4754	4744	HCD	MS2	0	247.5	01_SK_MLiver_IFNgPilot_HCD28%.raw	-156	3073	9	4754	1	4754	1	2	1	1	1	901.366	1801.72	901.366	2	2	109915	37.6377	41.2904	3.7292	100	5.5312	4	High	10	Unambiguous	GGImLPEKsQGK	M4(Oxidation); S9(ADP-Ribosyl)	Q9JI95; Q64433	1	2	0.0175	0	1	1	901.366	1801.72	1801.72
-156	20252	FALSE	F5	25.3443	4754	4744	HCD	MS2	0	247.5	01_SK_MLiver_IFNgPilot_HCD28%.raw	-156	3073	9	4754	1	4754	1	2	1	1	1	901.366	1801.72	901.366	2	2	109915	37.6377	41.2904	3.7292	100	5.5312	4	Medium	10	Unambiguous	GGImLPEKSQGk	M4(Oxidation); K12(ADP-Ribosyl)	Q9JI95; Q64433	1	2	NA	0.0175	2	2	901.366	1801.72	1801.72
-156	20262	FALSE	F5	25.3534	4756	4744	HCD	MS2	48.0969	247.5	01_SK_MLiver_IFNgPilot_HCD28%.raw	-156	3075	9	4756	1	4756	1	1	1	1	1	403.706	806.404	403.706	2	2	93415.4	1.74428	6.97712	0	0	0	1	High	10	Unambiguous	TSWLDGK		P24369	0	2	0.345	0	1	1	403.706	806.404	806.404
-156	20269	FALSE	F5	25.358	4757	4744	HCD	MS2	7.17743	247.5	01_SK_MLiver_IFNgPilot_HCD28%.raw	-156	3076	9	4757	1	4757	1	1	1	1	1	722.993	2166.97	722.993	3	3	87002	40.9655	51.4106	2.01095	100	10.4405	4	High	10	Unambiguous	ALkDVKGQIGAPmPGK	K3(ADP-Ribosyl); M13(Oxidation)	G5E8R3; Q05920; E9QPD7	2	3	0.0674	0	1	1	722.993	2166.97	2166.97
-156	2027	FALSE	F5	9.5835	1447	1445	HCD	MS2	0	333.612	01_SK_MLiver_IFNgPilot_HCD28%.raw	-156	331	9	1447	1	1447	1	1	1	1	1	646.278	1936.82	646.278	3	3	40305.5	41.7815	61.0444	1.87681	74.6726	29.5321	4	High	10	Unambiguous	mmNGSHYSYSESRVEK	M1(Oxidation); M2(Oxidation)	Q99LX0; A2A813	1	3	1	0	1	1	646.278	1936.82	1936.82
-156	20276	FALSE	F5	25.3625	4758	4744	HCD	MS2	0	247.5	01_SK_MLiver_IFNgPilot_HCD28%.raw	-156	3077	9	4758	1	4758	1	1	1	1	1	734.32	2934.26	734.32	4	4	59078.7	43.0972	52.0511	3.33128	100	17.0063	4	High	10	Selected	TSELRLNmQkSmQNHAAVFR	M8(Oxidation); K10(ADP-Ribosyl); M12(Oxidation)	Q8K2B3	2	4	NA	0	2	2	734.32	2934.26	2934.24
-156	20283	FALSE	F5	25.3671	4759	4744	HCD	MS2	24.6974	247.5	01_SK_MLiver_IFNgPilot_HCD28%.raw	-156	3078	9	4759	1	4759	1	1	1	1	1	609.993	1827.96	609.993	3	3	60090.2	10.6641	20.291	0.56047	16.4704	5.33467	4	High	10	Unambiguous	mQHLEQTLNKELISK	M1(Oxidation)	P22599; Q00898	1	3	0.678	0	1	1	609.993	1827.96	1827.96
-156	20290	FALSE	F5	25.3815	4762	4751	HCD	MS2	2.62804	142.7	01_SK_MLiver_IFNgPilot_HCD28%.raw	-156	3080	9	4762	1	4762	1	1	1	1	1	665.659	1994.96	665.659	3	3	175715	6.30814	10.7429	0.28188	8.77749	5.43031	4	High	10	Unambiguous	FVEGAREVEmDAVGKEGR	M10(Oxidation)	Q8C196	2	3	0.6667	0	1	1	665.659	1994.96	1994.96
-156	20299	FALSE	F5	25.3859	4763	4751	HCD	MS2	23.2729	247.5	01_SK_MLiver_IFNgPilot_HCD28%.raw	-156	3081	9	4763	1	4763	1	1	1	1	1	413.357	2475.11	413.357	6	6	41062.3	1.24159	4.96635	0	0	0	1	High	10	Unambiguous	QFHLHWGSSDDHGSEHTVDGVK		P16015	0	6	0.2935	0	1	1	413.357	2475.11	2475.11
-156	20305	FALSE	F5	25.3908	4764	4751	HCD	MS2	44.3662	247.5	01_SK_MLiver_IFNgPilot_HCD28%.raw	-156	3082	9	4764	1	4764	1	1	1	1	1	516.282	1546.83	516.282	3	3	120940	42.4129	100	0	59.0847	10.5668	3	High	10	Unambiguous	SAGVKVETTEDLVAK		A0A0U1RQB4; Q9DCW4	1	3	0.5129	0	1	1	516.282	1546.83	1546.83
-156	20309	FALSE	F5	25.3953	4765	4751	HCD	MS2	49.6431	247.5	01_SK_MLiver_IFNgPilot_HCD28%.raw	-156	3083	9	4765	1	4765	1	1	1	1	1	645.996	1935.97	645.996	3	3	49691.4	42.0581	55.9158	1.18596	100	11.1307	4	High	10	Unambiguous	QLEkILKKPGLK	K4(ADP-Ribosyl)	D3Z3P8; P70694	2	3	0.0673	0	1	1	645.996	1935.97	1935.97
-156	20318	FALSE	F5	25.3999	4766	4751	HCD	MS2	0	247.5	01_SK_MLiver_IFNgPilot_HCD28%.raw	-156	3084	9	4766	1	4766	1	1	1	1	1	756.876	1512.75	756.876	2	2	71551.6	20.0674	33.9423	2.61848	31.3291	12.3795	4	High	10	Unambiguous	GDGPVQGTIHFEQK		P08228	0	2	0.6667	0	1	1	756.876	1512.75	1512.74
-156	20323	FALSE	F5	25.4044	4767	4751	HCD	MS2	9.50908	247.5	01_SK_MLiver_IFNgPilot_HCD28%.raw	-156	3085	9	4767	1	4767	1	1	1	1	1	672.276	2014.81	672.276	3	3	66722.1	51.1395	77.7186	2.9525	100	23.8869	4	High	10	Unambiguous	mSVIWEkGVHSGK	M1(Oxidation); K7(ADP-Ribosyl)	Q9EQF5	1	3	0.0926	0	1	1	672.276	2014.81	2014.81
-156	20329	FALSE	F5	25.409	4768	4751	HCD	MS2	55.7603	247.5	01_SK_MLiver_IFNgPilot_HCD28%.raw	-156	3086	9	4768	1	4768	1	1	1	1	1	416.534	1247.59	416.534	3	3	61863.6	4.60786	14.3349	0	4.09651	0	2	High	10	Unambiguous	mPEFYNRFK	M1(Oxidation)	P16460	1	3	0.4222	0	1	1	416.534	1247.59	1247.59
-156	20338	FALSE	F5	25.4135	4769	4751	HCD	MS2	0	247.5	01_SK_MLiver_IFNgPilot_HCD28%.raw	-156	3087	9	4769	1	4769	1	1	1	1	1	749.648	2246.93	749.648	3	3	57485.3	71.3425	84.5893	5.31788	100	95.4629	4	Medium	10	Selected	rNLDTGGNKSVLmER	R1(ADP-Ribosyl); M13(Oxidation)	D6RHP9; D6RJ78; Q80YR5	2	3	NA	0.0208	3	3	749.648	2246.93	2246.93
-156	20348	FALSE	F5	25.4279	4772	4761	HCD	MS2	27.0468	66.627	01_SK_MLiver_IFNgPilot_HCD28%.raw	-156	3089	9	4772	1	4772	1	1	1	1	1	419.212	837.417	419.212	2	2	625731	1.31582	5.2633	0	0	0	1	High	10	Unambiguous	LDFPAmK	M6(Oxidation)	Q9CPU0; A0A494BAF7; A0A494BBE7	0	2	0.4046	0	1	1	419.212	837.417	837.418
-156	20355	FALSE	F5	25.4324	4773	4761	HCD	MS2	34.7292	247.5	01_SK_MLiver_IFNgPilot_HCD28%.raw	-156	3090	9	4773	1	4773	1	2	1	1	1	580.578	1739.72	580.578	3	3	337043	41.2922	100	0.9867	55.1459	9.03639	4	High	10	Unambiguous	YALDRkTFGK	K6(ADP-Ribosyl)	P45952	2	3	0.0411	0	1	1	580.578	1739.72	1739.72
-156	20356	FALSE	F5	25.4324	4773	4761	HCD	MS2	34.7292	247.5	01_SK_MLiver_IFNgPilot_HCD28%.raw	-156	3090	9	4773	1	4773	1	2	1	1	1	580.578	1739.72	580.578	3	3	337043	41.2922	100	0.9867	55.1459	9.03639	4	High	10	Unambiguous	YALDrKTFGK	R5(ADP-Ribosyl)	P45952	2	3	NA	0.0411	2	2	580.578	1739.72	1739.72
-156	20364	FALSE	F5	25.4373	4774	4761	HCD	MS2	30.3299	247.5	01_SK_MLiver_IFNgPilot_HCD28%.raw	-156	3091	9	4774	1	4774	1	1	1	1	1	482.249	1444.73	482.249	3	3	251731	1.21225	3.28705	0	0.92452	0.63742	3	High	10	Unambiguous	IYTFNQSRYPR		Q91ZJ5-2; Q91ZJ5	1	3	0.2814	0	1	1	482.249	1444.73	1444.73
-156	20372	FALSE	F5	25.4418	4775	4761	HCD	MS2	25.1637	247.5	01_SK_MLiver_IFNgPilot_HCD28%.raw	-156	3092	9	4775	1	4775	1	1	1	1	1	584.288	1750.85	584.288	3	3	165827	5.96878	13.6572	0.34732	6.50669	3.36397	4	High	10	Unambiguous	TAPFDSRFPNQNQTK		P56391	1	3	0.3234	0	1	1	584.288	1750.85	1750.85
-156	20378	FALSE	F5	25.4463	4776	4761	HCD	MS2	36.3031	247.5	01_SK_MLiver_IFNgPilot_HCD28%.raw	-156	3093	9	4776	1	4776	1	1	1	1	1	431.223	1291.65	431.223	3	3	161536	1.13952	3.86632	0	0.69178	0	2	High	10	Unambiguous	AISISKDDEWK		Q64459	1	3	0.5327	0	1	1	431.223	1291.65	1291.65
-156	20386	FALSE	F5	25.4509	4777	4761	HCD	MS2	39.9521	247.5	01_SK_MLiver_IFNgPilot_HCD28%.raw	-156	3094	9	4777	1	4777	1	1	1	1	1	499.495	1994.96	499.495	4	4	137500	6.57625	15.8592	0	9.19937	1.24641	3	High	10	Unambiguous	FVEGAREVEmDAVGKEGR	M10(Oxidation)	Q8C196	2	4	0.5981	0	1	1	499.495	1994.96	1994.96
-156	20392	FALSE	F5	25.4554	4778	4761	HCD	MS2	51.307	247.5	01_SK_MLiver_IFNgPilot_HCD28%.raw	-156	3095	9	4778	1	4778	1	1	1	1	1	555.314	1663.93	555.314	3	3	134646	5.45984	11.4231	0.10937	7.96352	2.3433	4	High	10	Unambiguous	RVPGGYTVINKFQGK		O09173; Q05BJ1	2	3	0.6538	0	1	1	555.314	1663.93	1663.93
-156	20402	FALSE	F5	25.4599	4779	4761	HCD	MS2	32.6153	247.5	01_SK_MLiver_IFNgPilot_HCD28%.raw	-156	3096	9	4779	1	4779	1	1	1	1	1	630.041	2517.14	630.041	4	4	69110.8	52.0191	74.2604	2.87173	100	30.9444	4	High	10	Unambiguous	KAHLGTALkANPFGGASHAK	K9(ADP-Ribosyl)	P62267	2	4	0.0633	0	1	1	630.041	2517.14	2517.14
-156	20421	FALSE	F5	25.4743	4782	4771	HCD	MS2	10.2522	17.457	01_SK_MLiver_IFNgPilot_HCD28%.raw	-156	3098	9	4782	1	4782	1	1	1	1	1	504.92	1512.75	504.92	3	3	2.49386e+06	0.82184	3.28734	0	0	0	1	High	10	Unambiguous	GDGPVQGTIHFEQK		P08228	0	3	0.6949	0	1	1	504.92	1512.75	1512.74
-156	20426	FALSE	F5	25.4787	4783	4771	HCD	MS2	20.6126	247.5	01_SK_MLiver_IFNgPilot_HCD28%.raw	-156	3099	9	4783	1	4783	1	1	1	1	1	542.314	1083.62	542.314	2	2	386862	8.6206	17.8145	0	11.128	5.53983	3	High	10	Unambiguous	KYVIYIER		B1ARA5; B1ARA3; P61255	1	2	0.6168	0	1	1	542.314	1083.62	1083.62
-156	20435	FALSE	F5	25.4836	4784	4771	HCD	MS2	29.0296	247.5	01_SK_MLiver_IFNgPilot_HCD28%.raw	-156	3100	9	4784	1	4784	1	1	1	1	1	442.59	1325.75	442.59	3	3	244293	2.43883	6.61803	0	3.13729	0	2	High	10	Unambiguous	DNIQGITKPAIR		P62806	0	3	0.7506	0	1	1	442.59	1325.75	1325.75
-156	20444	FALSE	F5	25.4927	4786	4771	HCD	MS2	0	247.5	01_SK_MLiver_IFNgPilot_HCD28%.raw	-156	3102	9	4786	1	4786	1	1	1	1	1	833.612	3331.43	833.612	4	4	34967	54.2279	46.6207	5.08469	65.2062	100	4	Medium	10	Unambiguous	LESQLQEVQGRSSDSERARSEAAeK	E24(ADP-Ribosyl)	Q6URW6-2; Q6URW6; K3W4R2; Q6URW6-3	3	4	0.069	0	1	1	833.612	3331.43	3331.42
-156	20465	FALSE	F5	25.5063	4789	4771	HCD	MS2	66.1241	247.5	01_SK_MLiver_IFNgPilot_HCD28%.raw	-156	3105	9	4789	1	4789	1	1	1	1	1	838.412	1675.82	838.412	2	2	44485.3	46.7424	72.2245	2.97663	100	11.7683	4	High	10	Unambiguous	SVTNEDVTQEQLGGAK		D3YZC1; E9Q1J7; Q99MN9	0	2	0.5682	0	1	1	838.412	1675.82	1675.81
-156	20471	FALSE	F5	25.5162	4791	4781	HCD	MS2	18.3008	73.152	01_SK_MLiver_IFNgPilot_HCD28%.raw	-156	3106	9	4791	1	4791	1	1	1	1	1	479.769	958.532	479.769	2	2	480295	1.30937	3.89804	0	1.33945	0	2	High	10	Unambiguous	ALAVSDLNR		G5E8R3; Q05920; E9QPD7	0	2	0.6173	0	1	1	479.769	958.532	958.532
-156	20478	FALSE	F5	25.5207	4792	4781	HCD	MS2	67.0584	247.5	01_SK_MLiver_IFNgPilot_HCD28%.raw	-156	3107	9	4792	1	4792	1	1	1	1	1	459.756	918.504	459.756	2	2	179080	4.73352	15.1953	0	2.34953	1.38928	3	High	10	Unambiguous	NAFGAPLTK		Q07417	0	2	0.5411	0	1	1	459.756	918.504	918.504
-156	20488	FALSE	F5	25.5255	4793	4781	HCD	MS2	15.9801	247.5	01_SK_MLiver_IFNgPilot_HCD28%.raw	-156	3108	9	4793	1	4793	1	1	1	1	1	838.318	2512.94	838.318	3	3	59575.7	41.7317	52.7399	2.32535	100	11.8615	4	High	10	Unambiguous	mSmkEVDEQmLNVQNK	M1(Oxidation); M3(Oxidation); K4(ADP-Ribosyl); M10(Oxidation)	Q7TMM9; P99024; P68372; Q9CWF2	1	3	0.0519	0	1	1	838.318	2512.94	2512.94
-156	20502	FALSE	F5	25.5346	4795	4781	HCD	MS2	36.4311	247.5	01_SK_MLiver_IFNgPilot_HCD28%.raw	-156	3110	9	4795	1	4795	1	1	1	1	1	563.786	1126.56	563.786	2	2	128587	5.40613	11.6191	0	8.07118	1.93424	3	High	10	Unambiguous	LHVDPENFR		P02088; A8DUK4; P02089	0	2	0.6612	0	1	1	563.786	1126.56	1126.56
-156	20517	FALSE	F5	25.5437	4797	4781	HCD	MS2	0	247.5	01_SK_MLiver_IFNgPilot_HCD28%.raw	-156	3112	9	4797	1	4797	1	1	1	1	1	970.381	1939.75	970.381	2	2	55126.1	38.3866	39.2774	5.20967	100	9.05936	4	High	10	Unambiguous	LEGDNkmVTTFK	K6(ADP-Ribosyl); M7(Oxidation)	P12710	1	2	0.1224	0	1	1	970.381	1939.75	1939.75
-156	20593	FALSE	F5	25.609	4811	4800	HCD	MS2	6.60233	78.469	01_SK_MLiver_IFNgPilot_HCD28%.raw	-156	3124	9	4811	1	4811	1	1	1	1	1	685.376	1369.74	685.376	2	2	857660	2.55611	4.21914	0.11683	4.22249	1.66599	4	High	10	Unambiguous	GAAQNIIPASTGAAK		A0A1D5RLD8; A0A0A0MQF6; P16858; S4R1W1; S4R257	0	2	0.6522	0	1	1	685.376	1369.74	1369.74
-156	20601	FALSE	F5	25.6135	4812	4800	HCD	MS2	8.76971	247.5	01_SK_MLiver_IFNgPilot_HCD28%.raw	-156	3125	9	4812	1	4812	1	1	1	1	1	661.975	1983.91	661.975	3	3	473932	45.3988	67.6861	2.50298	100	11.4062	4	High	10	Unambiguous	AHLEKVRSYVLk	K12(ADP-Ribosyl)	Q8BH00	2	3	0.0508	0	1	1	661.975	1983.91	1983.91
-156	20610	FALSE	F5	25.6183	4813	4800	HCD	MS2	27.7288	247.5	01_SK_MLiver_IFNgPilot_HCD28%.raw	-156	3126	9	4813	1	4813	1	2	1	1	1	612.252	1834.74	612.252	3	3	347131	46.5197	73.0404	1.36364	100	11.6748	4	High	10	Unambiguous	GNYVAEkISGQK	K7(ADP-Ribosyl)	O35490	1	3	0.0229	0	1	1	612.252	1834.74	1834.74
-156	20611	FALSE	F5	25.6183	4813	4800	HCD	MS2	27.7288	247.5	01_SK_MLiver_IFNgPilot_HCD28%.raw	-156	3126	9	4813	1	4813	1	2	1	1	1	612.252	1834.74	612.252	3	3	347131	46.5197	73.0404	1.36364	100	11.6748	4	High	10	Unambiguous	GNYVAeKISGQK	E6(ADP-Ribosyl)	O35490	1	3	NA	0.0229	2	2	612.252	1834.74	1834.74
-156	20619	FALSE	F5	25.6229	4814	4800	HCD	MS2	14.6663	247.5	01_SK_MLiver_IFNgPilot_HCD28%.raw	-156	3127	9	4814	1	4814	1	1	1	1	1	560.791	1120.57	560.791	2	2	345921	4.95069	10.0161	0.25279	5.81948	3.71444	4	High	10	Unambiguous	TNLPSNTAFR		Q00519; G3X982; Q3TYQ9	0	2	0.6461	0	1	1	560.791	1120.57	1120.57
-156	20632	FALSE	F5	25.632	4816	4800	HCD	MS2	18.4459	247.5	01_SK_MLiver_IFNgPilot_HCD28%.raw	-156	3129	9	4816	1	4816	1	1	1	1	1	690.273	1379.54	690.273	2	2	267173	42.2127	59.1212	1.6986	100	8.03121	4	Medium	10	Unambiguous	GAQAPVkAP	K7(ADP-Ribosyl)	P47915; W4VSN7	1	2	0.4559	0	1	1	690.273	1379.54	1379.54
-156	20654	FALSE	F5	25.6456	4819	4800	HCD	MS2	0	247.5	01_SK_MLiver_IFNgPilot_HCD28%.raw	-156	3132	9	4819	1	4819	1	3	1	1	1	774.995	2322.97	774.995	3	3	131872	43.9346	61.3535	3.08665	100	11.2982	4	High	10	Unambiguous	YYTLEEIQKHKDsK	S13(ADP-Ribosyl)	G5E850; A0A494B9D8; P56395	2	3	0.0061	0	1	1	774.995	2322.97	2322.97
-156	20655	FALSE	F5	25.6456	4819	4800	HCD	MS2	0	247.5	01_SK_MLiver_IFNgPilot_HCD28%.raw	-156	3132	9	4819	1	4819	1	3	1	1	1	774.995	2322.97	774.995	3	3	131872	43.9346	61.3535	3.08665	100	11.2982	4	High	10	Unambiguous	YYTLEEIQKHKDSk	K14(ADP-Ribosyl)	G5E850; A0A494B9D8; P56395	2	3	NA	0.0061	2	2	774.995	2322.97	2322.97
-156	20656	FALSE	F5	25.6456	4819	4800	HCD	MS2	0	247.5	01_SK_MLiver_IFNgPilot_HCD28%.raw	-156	3132	9	4819	1	4819	1	3	1	1	1	774.995	2322.97	774.995	3	3	131872	43.9346	61.3535	3.08665	100	11.2982	4	High	10	Unambiguous	YYTLEEIQKHKdSK	D12(ADP-Ribosyl)	G5E850; A0A494B9D8; P56395	2	3	NA	0.0305	3	3	774.995	2322.97	2322.97
-156	20664	FALSE	F5	25.6554	4821	4810	HCD	MS2	31.2475	73.794	01_SK_MLiver_IFNgPilot_HCD28%.raw	-156	3133	9	4821	1	4821	1	1	1	1	1	647.257	1939.76	647.257	3	3	638376	50.475	90.807	1.38912	100	9.70377	4	High	10	Unambiguous	LeGDNKmVTTFK	E2(ADP-Ribosyl); M7(Oxidation)	P12710	1	3	0.0698	0	1	1	647.257	1939.76	1939.75
-156	20687	FALSE	F5	25.6739	4825	4810	HCD	MS2	11.1974	247.5	01_SK_MLiver_IFNgPilot_HCD28%.raw	-156	3137	9	4825	1	4825	1	1	1	1	1	720.338	1439.67	720.338	2	2	147410	43.9408	68.763	4.92488	71.5599	30.5156	4	High	10	Unambiguous	TGTAEmSSILEER	M6(Oxidation)	Q03265; D6RJ16	0	2	0.7892	0	1	1	720.338	1439.67	1439.67
-156	20693	FALSE	F5	25.6784	4826	4810	HCD	MS2	14.6032	247.5	01_SK_MLiver_IFNgPilot_HCD28%.raw	-156	3138	9	4826	1	4826	1	1	1	1	1	405.232	1617.91	405.232	4	4	116707	1.25861	5.03443	0	0	0	1	High	10	Unambiguous	FTRVDNGKELIAVR		P55050	2	4	0.5026	0	1	1	405.232	1617.91	1617.91
-156	20722	FALSE	F5	25.7019	4831	4820	HCD	MS2	51.3065	73.532	01_SK_MLiver_IFNgPilot_HCD28%.raw	-156	3142	9	4831	1	4831	1	2	1	1	1	579.569	1736.69	579.569	3	3	251263	50.7705	90.0296	1.47477	100	11.5775	4	High	10	Unambiguous	SQGTALEkYAK	K8(ADP-Ribosyl)	P14152; A0A5F8MPN8; B1ATQ3	1	3	0.0213	0	1	1	579.569	1736.69	1736.69
-156	20723	FALSE	F5	25.7019	4831	4820	HCD	MS2	51.3065	73.532	01_SK_MLiver_IFNgPilot_HCD28%.raw	-156	3142	9	4831	1	4831	1	2	1	1	1	579.569	1736.69	579.569	3	3	251263	50.7705	90.0296	1.47477	100	11.5775	4	High	10	Unambiguous	SQGtALEKYAK	T4(ADP-Ribosyl)	P14152; A0A5F8MPN8; B1ATQ3	1	3	NA	0.0213	2	2	579.569	1736.69	1736.69
-156	20741	FALSE	F5	25.7158	4834	4820	HCD	MS2	22.6488	247.5	01_SK_MLiver_IFNgPilot_HCD28%.raw	-156	3145	9	4834	1	4834	1	2	1	1	1	613.906	1839.7	613.906	3	3	205992	44.4639	92.0184	1.54846	69.5077	14.781	4	High	10	Unambiguous	ASLDmFNQkTK	M5(Oxidation); K9(ADP-Ribosyl)	P54869	1	3	0.0937	0	1	1	613.906	1839.7	1839.7
-156	20742	FALSE	F5	25.7158	4834	4820	HCD	MS2	22.6488	247.5	01_SK_MLiver_IFNgPilot_HCD28%.raw	-156	3145	9	4834	1	4834	1	2	1	1	1	613.906	1839.7	613.906	3	3	205992	44.4639	92.0184	1.54846	69.5077	14.781	4	High	10	Unambiguous	ASLDmFNQKTk	M5(Oxidation); K11(ADP-Ribosyl)	P54869	1	3	0.0937	0	1	2	613.906	1839.7	1839.7
-156	20769	FALSE	F5	25.7393	4839	4830	HCD	MS2	22.0868	57.91	01_SK_MLiver_IFNgPilot_HCD28%.raw	-156	3149	9	4839	1	4839	1	1	1	1	1	513.304	1025.6	513.304	2	2	629175	4.89775	9.33832	0	9.03877	1.21391	3	High	10	Unambiguous	GTGIVSAPVPK		D3YVC1; P25444; D3YWJ3	0	2	0.6163	0	1	1	513.304	1025.6	1025.6
-156	20775	FALSE	F5	25.7437	4840	4830	HCD	MS2	38.4484	247.5	01_SK_MLiver_IFNgPilot_HCD28%.raw	-156	3150	9	4840	1	4840	1	1	1	1	1	452.871	1356.6	452.871	3	3	210769	38.341	100	0.64192	47.1335	5.58845	4	High	10	Unambiguous	LNVkLTK	K4(ADP-Ribosyl)	P50247	1	3	0.1892	0	1	1	452.871	1356.6	1356.6
-156	20790	FALSE	F5	25.7531	4842	4830	HCD	MS2	38.6079	247.5	01_SK_MLiver_IFNgPilot_HCD28%.raw	-156	3152	9	4842	1	4842	1	1	1	1	1	454.899	1362.68	454.899	3	3	185957	1.97383	5.79311	0	1.1713	0.93092	3	High	10	Unambiguous	KFPPDGSAPYGAR		Q9QXD6	1	3	0.6982	0	1	1	454.899	1362.68	1362.68
-156	20798	FALSE	F5	25.7576	4843	4830	HCD	MS2	17.9875	247.5	01_SK_MLiver_IFNgPilot_HCD28%.raw	-156	3153	9	4843	1	4843	1	3	1	1	1	711.993	2133.96	711.993	3	3	148007	45.653	65.3131	3.22795	100	14.0709	4	High	10	Unambiguous	SIDLKDkYKNIGAK	K7(ADP-Ribosyl)	D3Z2F2; D3Z7J9; P63038	3	3	0.0101	0	1	1	711.993	2133.96	2133.96
-156	20799	FALSE	F5	25.7576	4843	4830	HCD	MS2	17.9875	247.5	01_SK_MLiver_IFNgPilot_HCD28%.raw	-156	3153	9	4843	1	4843	1	3	1	1	1	711.993	2133.96	711.993	3	3	148007	45.653	65.3131	3.22795	100	14.0709	4	High	10	Unambiguous	SIDLKDKYkNIGAK	K9(ADP-Ribosyl)	D3Z2F2; D3Z7J9; P63038	3	3	0.0101	0	1	2	711.993	2133.96	2133.96
-156	20800	FALSE	F5	25.7576	4843	4830	HCD	MS2	17.9875	247.5	01_SK_MLiver_IFNgPilot_HCD28%.raw	-156	3153	9	4843	1	4843	1	3	1	1	1	711.993	2133.96	711.993	3	3	148007	45.653	65.3131	3.22795	100	14.0709	4	High	10	Unambiguous	SIDLKDKyKNIGAK	Y8(ADP-Ribosyl)	D3Z2F2; D3Z7J9; P63038	3	3	NA	0.0101	3	3	711.993	2133.96	2133.96
-156	20806	FALSE	F5	25.7622	4844	4830	HCD	MS2	32.5923	247.5	01_SK_MLiver_IFNgPilot_HCD28%.raw	-156	3154	9	4844	1	4844	1	1	1	1	1	690.31	2068.91	690.31	3	3	160066	42.6927	57.3484	1.82447	100	11.5979	4	High	10	Unambiguous	SIRkNLEPENLSK	K4(ADP-Ribosyl)	O08601; O08601-2	2	3	0.0588	0	1	1	690.31	2068.91	2068.91
-156	20812	FALSE	F5	25.7667	4845	4830	HCD	MS2	24.3245	247.5	01_SK_MLiver_IFNgPilot_HCD28%.raw	-156	3155	9	4845	1	4845	1	1	1	1	1	494.771	1976.06	494.771	4	4	150046	11.8582	29.7827	0	15.2584	2.39185	3	High	10	Unambiguous	GITGIEDKEAWHGKPLPK		P40142	1	4	0.4123	0	1	1	494.771	1976.06	1976.06
-156	20817	FALSE	F5	25.7713	4846	4830	HCD	MS2	33.0898	247.5	01_SK_MLiver_IFNgPilot_HCD28%.raw	-156	3156	9	4846	1	4846	1	1	1	1	1	632.321	1894.95	632.321	3	3	86249.5	35.0362	73.5288	1.63745	37.0142	27.9643	4	High	10	Unambiguous	YSPEGVLYTRGPHQYK		G3X982	1	3	0.3942	0	1	1	632.321	1894.95	1894.94
-156	20829	FALSE	F5	25.7857	4849	4838	HCD	MS2	29.7953	52.111	01_SK_MLiver_IFNgPilot_HCD28%.raw	-156	3158	9	4849	1	4849	1	1	1	1	1	438.752	876.497	438.752	2	2	548085	0.30566	1.22263	0	0	0	1	High	10	Unambiguous	QmSLLLR	M2(Oxidation)	Q03265; D3Z6F5	0	2	0.3437	0	1	1	438.752	876.497	876.497
-156	20837	FALSE	F5	25.7902	4850	4838	HCD	MS2	28.4077	247.5	01_SK_MLiver_IFNgPilot_HCD28%.raw	-156	3159	9	4850	1	4850	1	1	1	1	1	539.591	1616.76	539.591	3	3	177210	22.9156	46.1395	0.53267	34.053	10.9373	4	High	10	Unambiguous	FYKNEEGTWSVEK		Q63836; A0A0R4J135; G3UYY2	1	3	0.65	0	1	1	539.591	1616.76	1616.76
-156	20844	FALSE	F5	25.795	4851	4838	HCD	MS2	41.3519	247.5	01_SK_MLiver_IFNgPilot_HCD28%.raw	-156	3160	9	4851	1	4851	1	1	1	1	1	510.739	1020.47	510.739	2	2	356899	2.47403	6.52747	0.17284	2.44398	0.75184	4	High	10	Unambiguous	EFSVYmTK	M6(Oxidation)	P05202	0	2	0.6667	0	1	1	510.739	1020.47	1020.47
-156	20857	FALSE	F5	25.8041	4853	4838	HCD	MS2	22.5067	247.5	01_SK_MLiver_IFNgPilot_HCD28%.raw	-156	3162	9	4853	1	4853	1	1	1	1	1	551.78	1102.55	551.78	2	2	188524	10.0745	23.3115	0	12.6315	4.35504	3	High	10	Unambiguous	WLNENAVEK		P50247	0	2	0.6131	0	1	1	551.78	1102.55	1102.55
-156	20867	FALSE	F5	25.8132	4855	4838	HCD	MS2	35.3195	247.5	01_SK_MLiver_IFNgPilot_HCD28%.raw	-156	3164	9	4855	1	4855	1	1	1	1	1	461.269	921.531	461.269	2	2	172684	2.63909	8.15948	0	1.2654	1.13147	3	High	10	Unambiguous	KVVSFWR		D3Z4M3; E9PWK1; Q9D379	1	2	0.4346	0	1	1	461.269	921.531	921.53
-156	20884	FALSE	F5	25.8275	4858	4848	HCD	MS2	18.1928	121.404	01_SK_MLiver_IFNgPilot_HCD28%.raw	-156	3166	9	4858	1	4858	1	1	1	1	1	691.008	2071.01	691.008	3	3	328820	9.23928	13.9052	0.34278	18.8667	3.84247	4	High	10	Unambiguous	FYGDLEKDKGLQTSQDAR		P14211	2	3	0.8144	0	1	1	691.008	2071.01	2071.01
-156	20891	FALSE	F5	25.8368	4860	4848	HCD	MS2	14.7999	247.5	01_SK_MLiver_IFNgPilot_HCD28%.raw	-156	3168	9	4860	1	4860	1	1	1	1	1	549.665	2744.29	549.665	5	5	149972	13.1068	20.9645	0	18.3708	13.0919	3	High	10	Unambiguous	LRQFHLHWGSSDDHGSEHTVDGVK		P16015	1	5	0.7634	0	1	1	549.665	2744.29	2744.29
-156	20893	FALSE	F5	25.8414	4861	4848	HCD	MS2	20.1929	247.5	01_SK_MLiver_IFNgPilot_HCD28%.raw	-156	3169	9	4861	1	4861	1	1	1	1	1	735.854	1470.7	735.854	2	2	217496	33.4906	47.6567	2.99949	71.9262	11.38	4	High	10	Unambiguous	AGAGSATLSmAYAGAR	M10(Oxidation)	P08249	0	2	0.7548	0	1	1	735.854	1470.7	1470.7
-156	20901	FALSE	F5	25.8459	4862	4848	HCD	MS2	33.1208	247.5	01_SK_MLiver_IFNgPilot_HCD28%.raw	-156	3170	9	4862	1	4862	1	1	1	1	1	458.222	2744.29	458.222	6	6	91532.1	8.0153	21.508	0	5.38769	5.16552	3	High	10	Unambiguous	LRQFHLHWGSSDDHGSEHTVDGVK		P16015	1	6	0.6438	0	1	1	458.222	2744.29	2744.29
-156	20909	FALSE	F5	25.8505	4863	4848	HCD	MS2	34.6273	247.5	01_SK_MLiver_IFNgPilot_HCD28%.raw	-156	3171	9	4863	1	4863	1	1	1	1	1	635.6	1904.79	635.6	3	3	139910	45.7504	70.0875	1.43873	100	11.4754	4	High	10	Unambiguous	ArKEYWQNLR	R2(ADP-Ribosyl)	O35490	2	3	0.2388	0	1	1	635.6	1904.79	1904.78
-156	20917	FALSE	F5	25.855	4864	4848	HCD	MS2	25.0405	247.5	01_SK_MLiver_IFNgPilot_HCD28%.raw	-156	3172	9	4864	1	4864	1	3	1	1	1	534.246	2133.96	534.246	4	4	176431	42.7444	100	0.59618	53.325	17.0562	4	High	10	Unambiguous	SIDLKDKYkNIGAK	K9(ADP-Ribosyl)	D3Z2F2; D3Z7J9; P63038	3	4	0.0149	0	1	1	534.246	2133.96	2133.96
-156	20918	FALSE	F5	25.855	4864	4848	HCD	MS2	25.0405	247.5	01_SK_MLiver_IFNgPilot_HCD28%.raw	-156	3172	9	4864	1	4864	1	3	1	1	1	534.246	2133.96	534.246	4	4	176431	42.7444	100	0.59618	53.325	17.0562	4	High	10	Unambiguous	SIDLKDKyKNIGAK	Y8(ADP-Ribosyl)	D3Z2F2; D3Z7J9; P63038	3	4	NA	0.0149	2	2	534.246	2133.96	2133.96
-156	20919	FALSE	F5	25.855	4864	4848	HCD	MS2	25.0405	247.5	01_SK_MLiver_IFNgPilot_HCD28%.raw	-156	3172	9	4864	1	4864	1	3	1	1	1	534.246	2133.96	534.246	4	4	176431	42.7444	100	0.59618	53.325	17.0562	4	High	10	Unambiguous	SIDLKDkYKNIGAK	K7(ADP-Ribosyl)	D3Z2F2; D3Z7J9; P63038	3	4	NA	0.0149	2	3	534.246	2133.96	2133.96
-156	20927	FALSE	F5	25.8596	4865	4848	HCD	MS2	46.2383	247.5	01_SK_MLiver_IFNgPilot_HCD28%.raw	-156	3173	9	4865	1	4865	1	1	1	1	1	425.24	849.472	425.24	2	2	114189	0.51302	2.0521	0	0	0	1	High	10	Unambiguous	SIEPYLK		Q9CQA3	0	2	0.3465	0	1	1	425.24	849.472	849.472
-156	20936	FALSE	F5	25.874	4868	4857	HCD	MS2	16.2706	98.464	01_SK_MLiver_IFNgPilot_HCD28%.raw	-156	3175	9	4868	1	4868	1	1	1	1	1	463.245	1849.96	463.245	4	4	351884	1.57752	3.2861	0	1.51849	1.50549	3	High	10	Unambiguous	IFSSEHDIFRESVRK		A0A0R4J083; P51174	2	4	0.5057	0	1	1	463.245	1849.96	1849.96
-156	20949	FALSE	F5	25.8833	4870	4857	HCD	MS2	24.1403	247.5	01_SK_MLiver_IFNgPilot_HCD28%.raw	-156	3177	9	4870	1	4870	1	1	1	1	1	597.804	1194.6	597.804	2	2	128496	48.4277	100	2.88566	58.0706	32.7547	4	High	10	Unambiguous	EAAENSLVAYK		P62259	0	2	0.7199	0	1	1	597.804	1194.6	1194.6
-156	20956	FALSE	F5	25.8878	4871	4857	HCD	MS2	30.2731	247.5	01_SK_MLiver_IFNgPilot_HCD28%.raw	-156	3178	9	4871	1	4871	1	1	1	1	1	616.92	1848.75	616.92	3	3	97250.1	51.4325	89.793	1.27607	100	14.6608	4	High	10	Unambiguous	IQEYEkQLEK	K6(ADP-Ribosyl)	Q9DCX2; B1ASE2	1	3	0.0641	0	1	1	616.92	1848.75	1848.75
-156	20974	FALSE	F5	25.8969	4873	4857	HCD	MS2	0	247.5	01_SK_MLiver_IFNgPilot_HCD28%.raw	-156	3180	9	4873	1	4873	1	1	1	1	1	872.872	1744.74	872.872	2	2	123812	37.0314	39.8735	2.44092	100	5.81103	4	High	10	Unambiguous	ALAPEYAkAAAK	K8(ADP-Ribosyl)	P09103	1	2	0.1477	0	1	1	872.872	1744.74	1744.73
-156	20984	FALSE	F5	25.9015	4874	4857	HCD	MS2	25.6377	247.5	01_SK_MLiver_IFNgPilot_HCD28%.raw	-156	3181	9	4874	1	4874	1	1	1	1	1	588.253	1762.75	588.253	3	3	77450	43.7562	100	2.11568	62.3135	10.5957	4	High	10	Unambiguous	IFkSQGTALEK	K3(ADP-Ribosyl)	P14152; A0A5F8MPN8; B1ATQ3	1	3	0.0588	0	1	1	588.253	1762.75	1762.74
-156	20990	FALSE	F5	25.9113	4876	4867	HCD	MS2	21.568	22.774	01_SK_MLiver_IFNgPilot_HCD28%.raw	-156	3182	9	4876	1	4876	1	1	1	1	1	518.508	2071.01	518.508	4	4	1.24942e+06	1.5956	3.66724	0	2.71515	0	2	High	10	Unambiguous	FYGDLEKDKGLQTSQDAR		P14211	2	4	0.6172	0	1	1	518.508	2071.01	2071.01
-156	20995	FALSE	F5	25.9158	4877	4867	HCD	MS2	28.4893	247.5	01_SK_MLiver_IFNgPilot_HCD28%.raw	-156	3183	9	4877	1	4877	1	1	1	1	1	582.25	1744.74	582.25	3	3	553886	42.0747	57.8685	1.63257	100	8.79772	4	High	10	Unambiguous	ALAPEYAkAAAK	K8(ADP-Ribosyl)	P09103	1	3	0.1375	0	1	1	582.25	1744.74	1744.73
-156	21004	FALSE	F5	25.9206	4878	4867	HCD	MS2	42.1593	247.5	01_SK_MLiver_IFNgPilot_HCD28%.raw	-156	3184	9	4878	1	4878	1	1	1	1	1	434.563	1301.68	434.563	3	3	276573	1.70008	5.18892	0	1.61138	0	2	High	10	Unambiguous	KAQDFHWLTR		Q9QXE0; D3YZ54; A0A2I3BRS0; E9PWM4	1	3	0.454	0	1	1	434.563	1301.68	1301.67
-156	21011	FALSE	F5	25.9252	4879	4867	HCD	MS2	24.9231	247.5	01_SK_MLiver_IFNgPilot_HCD28%.raw	-156	3185	9	4879	1	4879	1	1	1	1	1	631.608	1892.81	631.608	3	3	240932	48.6766	80.6379	1.50963	100	12.5588	4	High	10	Unambiguous	TyVEKVDELKK	Y2(ADP-Ribosyl)	P31786; D3Z563; Q4VWZ5	2	3	0.1028	0	1	1	631.608	1892.81	1892.81
-156	21021	FALSE	F5	25.9297	4880	4867	HCD	MS2	45.5232	247.5	01_SK_MLiver_IFNgPilot_HCD28%.raw	-156	3186	9	4880	1	4880	1	1	1	1	1	554.951	1662.84	554.951	3	3	220345	11.4579	25.4397	0	16.5964	3.79572	3	High	10	Unambiguous	SIEQLEKEmLNGQK	M9(Oxidation)	E0CXN5; P13707	1	3	0.6036	0	1	1	554.951	1662.84	1662.84
-156	21032	FALSE	F5	25.9388	4882	4867	HCD	MS2	19.8466	247.5	01_SK_MLiver_IFNgPilot_HCD28%.raw	-156	3188	9	4882	1	4882	1	1	1	1	1	537.634	1610.89	537.634	3	3	197069	13.6952	24.3656	0.75572	25.1593	4.50013	4	High	10	Unambiguous	GLETGSREVVSHVIK		P49429; D3Z1U3	1	3	0.598	0	1	1	537.634	1610.89	1610.89
-156	21051	FALSE	F5	25.9578	4886	4875	HCD	MS2	18.0249	82.215	01_SK_MLiver_IFNgPilot_HCD28%.raw	-156	3191	9	4886	1	4886	1	1	1	1	1	577.802	1154.6	577.802	2	2	595535	2.13635	4.57586	0	1.6562	2.31333	3	High	10	Unambiguous	RADFGFTVNK		Q99LB7	1	2	0.5615	0	1	1	577.802	1154.6	1154.6
-156	21061	FALSE	F5	25.9622	4887	4875	HCD	MS2	45.957	247.5	01_SK_MLiver_IFNgPilot_HCD28%.raw	-156	3192	9	4887	1	4887	1	1	1	1	1	506.296	1011.58	506.296	2	2	471196	15.6891	42.9953	0.37749	15.8697	3.51386	4	Medium	10	Unambiguous	GQALPEVVAK		A0A0N4SW56; Q8R0Y6; A0A0N4SVT2	0	2	0.7278	0	1	1	506.296	1011.58	1011.58
-156	21068	FALSE	F5	25.9671	4888	4875	HCD	MS2	52.6531	247.5	01_SK_MLiver_IFNgPilot_HCD28%.raw	-156	3193	9	4888	1	4888	1	1	1	1	1	679.376	1357.74	679.376	2	2	259092	47.6305	73.6833	2.31699	100	14.5219	4	High	10	Unambiguous	NQVAVVTGGGTGIGK		D6RHN4; Q99MZ7; Q3UXD9; D6RIP0	0	2	0.8264	0	1	1	679.376	1357.74	1357.74
-156	21074	FALSE	F5	25.9717	4889	4875	HCD	MS2	9.70812	247.5	01_SK_MLiver_IFNgPilot_HCD28%.raw	-156	3194	9	4889	1	4889	1	1	1	1	1	609.987	1827.95	609.987	3	3	213255	8.79569	15.8067	0.47421	14.6324	4.26937	4	High	10	Unambiguous	AASGTKEDPNLVPSISNK		P19536; Q9D881	1	3	0.6048	0	1	1	609.987	1827.95	1827.94
-156	21078	FALSE	F5	25.9762	4890	4875	HCD	MS2	15.0602	247.5	01_SK_MLiver_IFNgPilot_HCD28%.raw	-156	3195	9	4890	1	4890	1	1	1	1	1	779.832	1558.66	779.832	2	2	120202	38.6198	47.1777	1.50278	100	5.79887	4	High	10	Unambiguous	VkSLNDITK	K2(ADP-Ribosyl)	F7D3P8; Q9DB20; A0A338P776	1	2	0.4348	0	1	1	779.832	1558.66	1558.65
-156	21106	FALSE	F5	25.9898	4893	4875	HCD	MS2	48.291	247.5	01_SK_MLiver_IFNgPilot_HCD28%.raw	-156	3198	9	4893	1	4893	1	1	1	1	1	403.477	1610.89	403.477	4	4	87459.5	0.10831	0.43323	0	0	0	1	Medium	10	Unambiguous	GLETGSREVVSHVIK		P49429; D3Z1U3	1	4	0.1101	0	1	1	403.477	1610.89	1610.89
-156	2111	FALSE	F5	9.6972	1469	1465	HCD	MS2	63.3465	246	01_SK_MLiver_IFNgPilot_HCD28%.raw	-156	346	9	1469	1	1469	1	1	1	1	1	609.032	2433.11	609.032	4	4	50162.7	43.5296	57.6078	3.86831	100	12.6422	4	High	10	Unambiguous	RAVAREESGkPGAHVTVK	K10(ADP-Ribosyl)	O88569-3; O88569; O88569-2	2	4	0.08	0	1	1	609.032	2433.11	2433.11
-156	21113	FALSE	F5	25.9997	4895	4885	HCD	MS2	34.3908	43.546	01_SK_MLiver_IFNgPilot_HCD28%.raw	-156	3199	9	4895	1	4895	1	1	1	1	1	507.271	1013.53	507.271	2	2	717695	3.10921	8.10029	0	3.6393	0.69726	3	High	10	Unambiguous	ALASLmTYK	M6(Oxidation)	P26443	0	2	0.704	0	1	1	507.271	1013.53	1013.53
-156	21126	FALSE	F5	26.009	4897	4885	HCD	MS2	47.985	247.5	01_SK_MLiver_IFNgPilot_HCD28%.raw	-156	3201	9	4897	1	4897	1	1	1	1	1	433.223	1297.65	433.223	3	3	269846	0.25929	0.77225	0	0.26493	0	2	High	10	Unambiguous	FNPFVTSDRSK		B1ARA5; B1ARA3; P61255	1	3	0.5865	0	1	1	433.223	1297.65	1297.65
-156	21135	FALSE	F5	26.0135	4898	4885	HCD	MS2	20.295	247.5	01_SK_MLiver_IFNgPilot_HCD28%.raw	-156	3202	9	4898	1	4898	1	1	1	1	1	569.274	1705.81	569.274	3	3	198870	46.7468	72.7911	1.50578	100	12.6903	4	High	10	Unambiguous	IkIIAPPERK	K2(ADP-Ribosyl)	Q8BFZ3; P63268; E9Q1F2; P60710; P62737; P68134; B1ATY1; P68033; P63260	2	3	0.4335	0	1	1	569.274	1705.81	1705.81
-156	21141	FALSE	F5	26.0181	4899	4885	HCD	MS2	28.6233	247.5	01_SK_MLiver_IFNgPilot_HCD28%.raw	-156	3203	9	4899	1	4899	1	1	1	1	1	525.267	1049.53	525.267	2	2	163299	13.6404	35.428	0	12.7218	6.41209	3	High	10	Unambiguous	GFEEAVAAGAK		P38060	0	2	0.7148	0	1	1	525.267	1049.53	1049.53
-156	21158	FALSE	F5	26.0272	4901	4885	HCD	MS2	15.7568	247.5	01_SK_MLiver_IFNgPilot_HCD28%.raw	-156	3205	9	4901	1	4901	1	2	1	1	1	702.3	2806.18	702.3	4	4	52849.6	45.5647	63.048	2.73387	100	16.4768	4	High	10	Unambiguous	AQAYQTGKDISTNYYASQkK	K19(ADP-Ribosyl)	F7C312; P08113	2	4	0.0667	0	1	1	702.3	2806.18	2806.18
-156	21159	FALSE	F5	26.0272	4901	4885	HCD	MS2	15.7568	247.5	01_SK_MLiver_IFNgPilot_HCD28%.raw	-156	3205	9	4901	1	4901	1	2	1	1	1	702.3	2806.18	702.3	4	4	52849.6	45.5647	63.048	2.73387	100	16.4768	4	High	10	Unambiguous	AQAYQTGKDISTNYYASQKk	K20(ADP-Ribosyl)	F7C312; P08113	2	4	0.0667	0	1	2	702.3	2806.18	2806.18
-156	21165	FALSE	F5	26.0317	4902	4885	HCD	MS2	38.9744	247.5	01_SK_MLiver_IFNgPilot_HCD28%.raw	-156	3206	9	4902	1	4902	1	1	1	1	1	408.735	816.462	408.735	2	2	94631.1	1.9249	4.03237	1.66787	1.99936	0	3	High	10	Unambiguous	WVSSPLK		P19096; A0A0U1RNJ1	0	2	0.3944	0	1	1	408.735	816.462	816.461
-156	2117	FALSE	F5	9.7017	1470	1465	HCD	MS2	0	247.5	01_SK_MLiver_IFNgPilot_HCD28%.raw	-156	347	9	1470	1	1470	1	1	1	1	1	555.605	1664.8	555.605	3	3	29059.7	53.2167	100	2.66918	86.1505	24.047	4	High	10	Unambiguous	ALSRQEmQEVQSSR	M7(Oxidation)	O88569-3; O88569; A0A0N4SUM2; O88569-2	1	3	0.7708	0	1	1	555.605	1664.8	1664.8
-156	21172	FALSE	F5	26.0416	4904	4894	HCD	MS2	14.823	41.49	01_SK_MLiver_IFNgPilot_HCD28%.raw	-156	3207	9	4904	1	4904	1	1	1	1	1	403.742	806.477	403.742	2	2	728502	0	0	0	0	0	0	High	10	Unambiguous	VQVSVFK		P16460	0	2	0.5805	0	1	1	403.742	806.477	806.477
-156	21182	FALSE	F5	26.0461	4905	4894	HCD	MS2	28.3782	247.5	01_SK_MLiver_IFNgPilot_HCD28%.raw	-156	3208	9	4905	1	4905	1	1	1	1	1	593.851	1186.69	593.851	2	2	601787	9.22035	16.7815	0.32036	16.8734	2.90607	4	High	10	Unambiguous	QHGIPIPVTPK		P16460	0	2	0.671	0	1	1	593.851	1186.69	1186.69
-156	21190	FALSE	F5	26.0509	4906	4894	HCD	MS2	21.7428	247.5	01_SK_MLiver_IFNgPilot_HCD28%.raw	-156	3209	9	4906	1	4906	1	1	1	1	1	588.914	1764.73	588.914	3	3	155029	45.2914	97.702	1.64679	71.2293	10.5877	4	High	10	Unambiguous	HGEAQVkIWR	K7(ADP-Ribosyl)	Q9DBJ1	1	3	0.1613	0	1	1	588.914	1764.73	1764.73
-156	21204	FALSE	F5	26.06	4908	4894	HCD	MS2	12.4954	247.5	01_SK_MLiver_IFNgPilot_HCD28%.raw	-156	3211	9	4908	1	4908	1	1	1	1	1	709.305	2125.9	709.305	3	3	109505	39.3826	48.1018	1.07224	100	8.35632	4	High	10	Unambiguous	kKGNIYSLNEGYAK	K1(ADP-Ribosyl)	Q9QXD6	2	3	0.0942	0	1	1	709.305	2125.9	2125.9
-156	21210	FALSE	F5	26.0645	4909	4894	HCD	MS2	43.6175	247.5	01_SK_MLiver_IFNgPilot_HCD28%.raw	-156	3212	9	4909	1	4909	1	1	1	1	1	419.732	1675.91	419.732	4	4	124521	1.19796	2.38183	1.30925	1.10075	0	3	High	10	Unambiguous	SmLRGGPLSGPYRLR	M2(Oxidation)	P16015	2	4	0.4627	0	1	1	419.732	1675.91	1675.91
-156	21216	FALSE	F5	26.0691	4910	4894	HCD	MS2	12.0404	247.5	01_SK_MLiver_IFNgPilot_HCD28%.raw	-156	3213	9	4910	1	4910	1	1	1	1	1	769.837	1538.67	769.837	2	2	112302	40.3224	47.351	2.15176	100	11.7868	4	Medium	10	Unambiguous	VGQLLKdPK	D7(ADP-Ribosyl)	Q9DB20; A0A338P776	1	2	0.1846	0	1	1	769.837	1538.67	1538.67
-156	21221	FALSE	F5	26.079	4912	4903	HCD	MS2	8.64395	45.611	01_SK_MLiver_IFNgPilot_HCD28%.raw	-156	3214	9	4912	1	4912	1	1	1	1	1	516.777	1032.55	516.777	2	2	1.04025e+06	2.14232	5.4494	0	2.31389	0.80597	3	High	10	Unambiguous	ANPIQGFSAK		P19783	0	2	0.6009	0	1	1	516.777	1032.55	1032.55
-156	21229	FALSE	F5	26.0834	4913	4903	HCD	MS2	41.6574	247.5	01_SK_MLiver_IFNgPilot_HCD28%.raw	-156	3215	9	4913	1	4913	1	1	1	1	1	497.878	1491.62	497.878	3	3	230100	46.5363	100	0.58692	76.9335	8.62484	4	High	10	Unambiguous	AkFKFPGR	K2(ADP-Ribosyl)	P86048; I7HLV2; Q6ZWV3	2	3	0.3981	0	1	1	497.878	1491.62	1491.62
-156	21237	FALSE	F5	26.0882	4914	4903	HCD	MS2	0	247.5	01_SK_MLiver_IFNgPilot_HCD28%.raw	-156	3216	9	4914	1	4914	1	3	1	1	1	936.064	2806.18	936.064	3	3	71454.7	38.4857	44.8123	1.92399	100	7.2067	4	High	10	Unambiguous	AQAYQTGKDISTNYYASQKk	K20(ADP-Ribosyl)	F7C312; P08113	2	3	0.0467	0	1	1	936.064	2806.18	2806.18
-156	21238	FALSE	F5	26.0882	4914	4903	HCD	MS2	0	247.5	01_SK_MLiver_IFNgPilot_HCD28%.raw	-156	3216	9	4914	1	4914	1	3	1	1	1	936.064	2806.18	936.064	3	3	71454.7	38.4857	44.8123	1.92399	100	7.2067	4	High	10	Unambiguous	AQAYQTGKDISTNYYASQkK	K19(ADP-Ribosyl)	F7C312; P08113	2	3	0.0467	0	1	2	936.064	2806.18	2806.18
-156	21239	FALSE	F5	26.0882	4914	4903	HCD	MS2	0	247.5	01_SK_MLiver_IFNgPilot_HCD28%.raw	-156	3216	9	4914	1	4914	1	3	1	1	1	936.064	2806.18	936.064	3	3	71454.7	38.4857	44.8123	1.92399	100	7.2067	4	High	10	Unambiguous	AQAYQTGKDISTNYYAsQKK	S17(ADP-Ribosyl)	F7C312; P08113	2	3	NA	0.0467	3	3	936.064	2806.18	2806.18
-156	21246	FALSE	F5	26.0928	4915	4903	HCD	MS2	13.8664	247.5	01_SK_MLiver_IFNgPilot_HCD28%.raw	-156	3217	9	4915	1	4915	1	1	1	1	1	628.795	1256.58	628.795	2	2	199186	32.2214	63.5586	1.60955	50.6011	13.1162	4	High	10	Unambiguous	mQTYEVDLNK	M1(Oxidation)	Q9CQA3	0	2	0.6828	0	1	1	628.795	1256.58	1256.58
-156	21295	FALSE	F5	26.1298	4923	4911	HCD	MS2	35.1472	247.5	01_SK_MLiver_IFNgPilot_HCD28%.raw	-156	3224	9	4923	1	4923	1	1	1	1	1	680.005	2038	680.005	3	3	118437	34.1764	47.1905	1.92555	71.1584	16.4312	4	High	10	Unambiguous	HQTVLDNTEGKNPAEWAK		F7CJN9; F7BAE9; Q921I1	1	3	0.8179	0	1	1	680.005	2038	2038
-156	21311	FALSE	F5	26.1438	4926	4911	HCD	MS2	47.2197	247.5	01_SK_MLiver_IFNgPilot_HCD28%.raw	-156	3227	9	4926	1	4926	1	2	1	1	1	843.719	2529.14	843.719	3	3	118370	42.5963	48.4915	6.25016	100	15.6436	4	High	10	Unambiguous	ITITNDKGRLsKEDIER	S11(ADP-Ribosyl)	P63017; Q504P4	3	3	0.0606	0	1	1	843.719	2529.14	2529.14
-156	21312	FALSE	F5	26.1438	4926	4911	HCD	MS2	47.2197	247.5	01_SK_MLiver_IFNgPilot_HCD28%.raw	-156	3227	9	4926	1	4926	1	2	1	1	1	843.719	2529.14	843.719	3	3	118370	42.5963	48.4915	6.25016	100	15.6436	4	High	10	Unambiguous	ITITNDKGRLSkEDIER	K12(ADP-Ribosyl)	P63017; Q504P4	3	3	0.0606	0	1	2	843.719	2529.14	2529.14
-156	21319	FALSE	F5	26.1484	4927	4911	HCD	MS2	33.6315	247.5	01_SK_MLiver_IFNgPilot_HCD28%.raw	-156	3228	9	4927	1	4927	1	1	1	1	1	602.328	1203.65	602.328	2	2	104880	8.62976	16.6005	0.24384	10.9956	6.67907	4	High	10	Unambiguous	FAAATGATPIAGR		P14206; A0A1L1SRW0	0	2	0.77	0	1	1	602.328	1203.65	1203.65
-156	2133	FALSE	F5	9.7166	1473	1468	HCD	MS2	51.5869	232.037	01_SK_MLiver_IFNgPilot_HCD28%.raw	-156	349	9	1473	1	1473	1	1	1	1	1	424.567	1271.69	424.567	3	3	93085.3	7.87188	18.2181	1.44273	4.23492	7.59175	4	Medium	10	Unambiguous	YGTRYGASLRK		P61514	2	3	0.5704	0	1	1	424.567	1271.69	1271.69
-156	21340	FALSE	F5	26.1673	4931	4921	HCD	MS2	54.996	71.566	01_SK_MLiver_IFNgPilot_HCD28%.raw	-156	3231	9	4931	1	4931	1	1	1	1	1	541.772	1082.54	541.772	2	2	396961	3.25102	8.24014	0	3.80624	0.9577	3	High	10	Unambiguous	YLGGTDDLTK		Q8VCT4	0	2	0.6467	0	1	1	541.772	1082.54	1082.54
-156	21347	FALSE	F5	26.1718	4932	4921	HCD	MS2	29.8135	247.5	01_SK_MLiver_IFNgPilot_HCD28%.raw	-156	3232	9	4932	1	4932	1	1	1	1	1	577.289	2306.13	577.289	4	4	247648	7.69962	13.4017	0	10.4315	6.96522	3	High	10	Unambiguous	IASGRPYNPSmSRPDAWGVTK	M11(Oxidation)	O35490	0	4	0.4393	0	1	1	577.289	2306.13	2306.13
-156	21352	FALSE	F5	26.1766	4933	4921	HCD	MS2	23.5925	247.5	01_SK_MLiver_IFNgPilot_HCD28%.raw	-156	3233	9	4933	1	4933	1	1	1	1	1	569.833	1138.66	569.833	2	2	328713	9.62439	19.4275	0.26089	16.3148	2.49436	4	High	10	Unambiguous	LQNLQLQPGK		P32020; P32020-2	0	2	0.7376	0	1	1	569.833	1138.66	1138.66
-156	21361	FALSE	F5	26.1811	4934	4921	HCD	MS2	19.6075	247.5	01_SK_MLiver_IFNgPilot_HCD28%.raw	-156	3234	9	4934	1	4934	1	1	1	1	1	653.592	2611.35	653.592	4	4	99265.8	6.26874	8.78717	0.27728	12.087	3.92347	4	High	10	Unambiguous	LIAEGTAPRRPQPEEGATYEGIQK		A0A0N4SW56; Q8R0Y6	1	4	0.6931	0	1	1	653.592	2611.35	2611.35
-156	21367	FALSE	F5	26.1857	4935	4921	HCD	MS2	50.2335	247.5	01_SK_MLiver_IFNgPilot_HCD28%.raw	-156	3235	9	4935	1	4935	1	1	1	1	1	668.95	2004.84	668.95	3	3	122791	44.4344	57.6033	0.98315	100	19.1509	4	High	10	Unambiguous	kLEEEGEQFVKK	K1(ADP-Ribosyl)	P32020; P32020-2	2	3	0.4063	0	1	1	668.95	2004.84	2004.84
-156	21376	FALSE	F5	26.1902	4936	4921	HCD	MS2	31.0959	247.5	01_SK_MLiver_IFNgPilot_HCD28%.raw	-156	3236	9	4936	1	4936	1	1	1	1	1	532.966	1596.88	532.966	3	3	149227	7.35149	15.8373	0	10.1	3.46873	3	High	10	Unambiguous	RYRALLSPTFTSGK		Q9JMA7; Q64459	2	3	0.148	0	1	1	532.966	1596.88	1596.89
-156	21388	FALSE	F5	26.1993	4938	4921	HCD	MS2	60.6034	247.5	01_SK_MLiver_IFNgPilot_HCD28%.raw	-156	3238	9	4938	1	4938	1	1	1	1	1	425.57	1274.7	425.57	3	3	94521.5	1.05486	3.73213	0	0	0.48733	2	High	10	Unambiguous	SSRAGLQFPVGR		Q64523; Q8BFU2; Q64522; C0HKE5; Q8CGP5; Q8CGP4; Q8R1M2; P27661; A0A0N4SV66; Q8CGP7; Q8CGP6; Q6GSS7	1	3	0.5325	0	1	1	425.57	1274.7	1274.7
-156	2139	FALSE	F5	9.7211	1474	1468	HCD	MS2	64.0982	247.5	01_SK_MLiver_IFNgPilot_HCD28%.raw	-156	350	9	1474	1	1474	1	1	1	1	1	410.238	1228.7	410.238	3	3	42493.5	7.66997	22.7732	0	7.90662	0	2	High	10	Selected	RAVERLEVEK		Q8VDJ3; A0A087WP83	2	3	0.021	0	1	1	410.238	1228.7	1228.7
-156	21397	FALSE	F5	26.2038	4939	4921	HCD	MS2	10.0956	247.5	01_SK_MLiver_IFNgPilot_HCD28%.raw	-156	3239	9	4939	1	4939	1	1	1	1	1	683.287	2047.85	683.287	3	3	79858.1	54.4208	82.5472	2.85394	100	32.2819	4	High	10	Unambiguous	IAQLEEVkQSSmK	K8(ADP-Ribosyl); M12(Oxidation)	Q9CQQ7; A0A0G2JGX3	1	3	0.0642	0	1	1	683.287	2047.85	2047.84
-156	21430	FALSE	F5	26.2275	4944	4930	HCD	MS2	29.9115	247.5	01_SK_MLiver_IFNgPilot_HCD28%.raw	-156	3243	9	4944	1	4944	1	1	1	1	1	659.27	1975.8	659.27	3	3	100850	44.0018	63.4283	1.50775	100	11.0712	4	High	10	Unambiguous	FAAkGEGQLSAAER	K4(ADP-Ribosyl)	P58252	1	3	0.3504	0	1	1	659.27	1975.8	1975.79
-156	21438	FALSE	F5	26.2321	4945	4930	HCD	MS2	12.4068	247.5	01_SK_MLiver_IFNgPilot_HCD28%.raw	-156	3244	9	4945	1	4945	1	1	1	1	1	625.582	1874.73	625.582	3	3	79524	56.8548	98.321	1.9431	100	27.1552	4	High	10	Unambiguous	QmWkSPNGTIR	M2(Oxidation); K4(ADP-Ribosyl)	O88844; A0A087WPT4; A0A087WRS9; D3YVY3	1	3	0.2818	0	1	1	625.582	1874.73	1874.73
-156	21442	FALSE	F5	26.2366	4946	4930	HCD	MS2	52.3674	247.5	01_SK_MLiver_IFNgPilot_HCD28%.raw	-156	3245	9	4946	1	4946	1	1	1	1	1	491.939	1473.8	491.939	3	3	73815.7	16.6625	38.8253	1.42668	22.3082	4.08977	4	High	10	Unambiguous	DTTASAVAVGLRQGK		Q8BMS1	1	3	0.5279	0	1	1	491.939	1473.8	1473.8
-156	21451	FALSE	F5	26.2412	4947	4930	HCD	MS2	28.3532	247.5	01_SK_MLiver_IFNgPilot_HCD28%.raw	-156	3246	9	4947	1	4947	1	2	1	1	1	760.018	2278.04	760.018	3	3	73104.6	40.6296	49.3347	2.73424	100	10.4497	4	High	10	Unambiguous	mLtKIIRDKGTmLGK	M1(Oxidation); T3(ADP-Ribosyl); M12(Oxidation)	Q8C196	3	3	0.1754	0	1	1	760.018	2278.04	2278.04
-156	21452	FALSE	F5	26.2412	4947	4930	HCD	MS2	28.3532	247.5	01_SK_MLiver_IFNgPilot_HCD28%.raw	-156	3246	9	4947	1	4947	1	2	1	1	1	760.018	2278.04	760.018	3	3	73104.6	40.6296	49.3347	2.73424	100	10.4497	4	High	10	Unambiguous	mLTkIIRDKGTmLGK	M1(Oxidation); K4(ADP-Ribosyl); M12(Oxidation)	Q8C196	3	3	0.1754	0	1	2	760.018	2278.04	2278.04
-156	21461	FALSE	F5	26.2502	4949	4930	HCD	MS2	0	247.5	01_SK_MLiver_IFNgPilot_HCD28%.raw	-156	3248	9	4949	1	4949	1	1	1	1	1	871.122	2611.35	871.122	3	3	27943.4	4.12753	4.91063	0.69572	7.95818	2.9456	4	High	10	Unambiguous	LIAEGTAPRRPQPEEGATYEGIQK		A0A0N4SW56; Q8R0Y6	1	3	0.4512	0	1	1	871.122	2611.35	2611.35
-156	21468	FALSE	F5	26.2601	4951	4940	HCD	MS2	34.4415	37.964	01_SK_MLiver_IFNgPilot_HCD28%.raw	-156	3249	9	4951	1	4951	1	1	1	1	1	437.891	1311.66	437.891	3	3	538411	0.35351	1.41406	0	0	0	1	High	10	Unambiguous	FLSHWDHITR		Q8BH95	0	3	0.6238	0	1	1	437.891	1311.66	1311.66
-156	21477	FALSE	F5	26.2646	4952	4940	HCD	MS2	31.8641	247.5	01_SK_MLiver_IFNgPilot_HCD28%.raw	-156	3250	9	4952	1	4952	1	1	1	1	1	500.788	1000.57	500.788	2	2	284302	1.29097	3.79336	0	1.03647	0.33404	3	High	10	Unambiguous	RWEVAALR		A0A140LI98; Q9DB77	1	2	0.241	0	1	1	500.788	1000.57	1000.57
-156	21489	FALSE	F5	26.2739	4954	4940	HCD	MS2	6.09452	247.5	01_SK_MLiver_IFNgPilot_HCD28%.raw	-156	3252	9	4954	1	4954	1	1	1	1	1	595.656	1784.95	595.656	3	3	199388	12.1359	21.8847	0.84193	17.6596	8.15744	4	High	10	Unambiguous	VKDGPGGKEATWVVDVK		P32020; P32020-2	2	3	0.7755	0	1	1	595.656	1784.95	1784.95
-156	21502	FALSE	F5	26.283	4956	4940	HCD	MS2	14.0731	247.5	01_SK_MLiver_IFNgPilot_HCD28%.raw	-156	3254	9	4956	1	4956	1	1	1	1	1	769.384	2306.14	769.384	3	3	97682.3	5.83264	9.05174	0.80415	8.51418	4.96051	4	High	10	Unambiguous	IASGRPYNPSmSRPDAWGVTK	M11(Oxidation)	O35490	0	3	0.4355	0	1	1	769.384	2306.14	2306.13
-156	21530	FALSE	F5	26.3065	4961	4950	HCD	MS2	46.4248	125.235	01_SK_MLiver_IFNgPilot_HCD28%.raw	-156	3258	9	4961	1	4961	1	1	1	1	1	421.907	1263.71	421.907	3	3	130166	0.84823	3.39293	0	0	0	1	High	10	Unambiguous	RTIAQDYGVLK		P35700; B1AXW4; B1AXW6; B1AXW5	1	3	0.5864	0	1	1	421.907	1263.71	1263.71
-156	21546	FALSE	F5	26.3158	4963	4950	HCD	MS2	23.9023	247.5	01_SK_MLiver_IFNgPilot_HCD28%.raw	-156	3260	9	4963	1	4963	1	1	1	1	1	412.257	1234.76	412.257	3	3	107448	1.16027	4.64108	0	0	0	1	High	10	Unambiguous	FLPFKVVEKK		P20029	2	3	0.4444	0	1	1	412.257	1234.76	1234.76
-156	21575	FALSE	F5	26.334	4967	4950	HCD	MS2	40.7624	247.5	01_SK_MLiver_IFNgPilot_HCD28%.raw	-156	3264	9	4967	1	4967	1	1	1	1	1	408.235	815.463	408.235	2	2	59102.6	0.48907	1.9563	0	0	0	1	High	10	Unambiguous	ELIIGDR		Q03265; D3Z6F5	0	2	0.1703	0	1	1	408.235	815.463	815.462
-156	2158	FALSE	F5	9.7304	1476	1468	HCD	MS2	28.1885	247.5	01_SK_MLiver_IFNgPilot_HCD28%.raw	-156	352	9	1476	1	1476	1	1	1	1	1	547.922	1641.75	547.922	3	3	26875.5	16.2491	32.5205	0	27.4486	5.02703	3	High	10	Unambiguous	TVTNDPSYKENAmR	M13(Oxidation)	Q8K154	1	3	0.6995	0	1	1	547.922	1641.75	1641.75
-156	21592	FALSE	F5	26.353	4971	4960	HCD	MS2	1.40525	75.817	01_SK_MLiver_IFNgPilot_HCD28%.raw	-156	3267	9	4971	1	4971	1	1	1	1	1	529.277	1585.82	529.277	3	3	694087	4.13819	7.97024	0.28546	6.74549	1.55155	4	High	10	Unambiguous	RLQAFQGYQVTmK	M12(Oxidation)	P11725; Q8R1A8	1	3	0.6226	0	1	1	529.277	1585.82	1585.82
-156	21595	FALSE	F5	26.3574	4972	4960	HCD	MS2	46.8424	247.5	01_SK_MLiver_IFNgPilot_HCD28%.raw	-156	3268	9	4972	1	4972	1	1	1	1	1	507.238	1013.47	507.238	2	2	343746	6.06571	15.9412	0	5.64237	2.67927	3	High	10	Unambiguous	DGPGFYTTR		Q8BMS1	0	2	0.7346	0	1	1	507.238	1013.47	1013.47
-156	21603	FALSE	F5	26.3622	4973	4960	HCD	MS2	28.2727	247.5	01_SK_MLiver_IFNgPilot_HCD28%.raw	-156	3269	9	4973	1	4973	1	1	1	1	1	583.313	1747.92	583.313	3	3	94465.7	51.4406	100	1.57268	69.188	35.0016	4	High	10	Unambiguous	HSENILYVSSETIKK		Q91XE0-2; Q91XE0	1	3	0.7761	0	1	1	583.313	1747.92	1747.92
-156	21608	FALSE	F5	26.3668	4974	4960	HCD	MS2	16.1963	247.5	01_SK_MLiver_IFNgPilot_HCD28%.raw	-156	3270	9	4974	1	4974	1	3	1	1	1	618.261	2470.02	618.261	4	4	45525.5	53.3423	92.7994	2.23225	100	18.3377	4	High	10	Unambiguous	ALSTGeKGFGYKGSSFHR	E6(ADP-Ribosyl)	P17742; A0A1L1SST0	2	4	0.0119	0	1	1	618.261	2470.02	2470.02
-156	21609	FALSE	F5	26.3668	4974	4960	HCD	MS2	16.1963	247.5	01_SK_MLiver_IFNgPilot_HCD28%.raw	-156	3270	9	4974	1	4974	1	3	1	1	1	618.261	2470.02	618.261	4	4	45525.5	53.3423	92.7994	2.23225	100	18.3377	4	High	10	Unambiguous	ALSTGEkGFGYKGSSFHR	K7(ADP-Ribosyl)	P17742; A0A1L1SST0	2	4	NA	0.0119	2	2	618.261	2470.02	2470.02
-156	21610	FALSE	F5	26.3668	4974	4960	HCD	MS2	16.1963	247.5	01_SK_MLiver_IFNgPilot_HCD28%.raw	-156	3270	9	4974	1	4974	1	3	1	1	1	618.261	2470.02	618.261	4	4	45525.5	53.3423	92.7994	2.23225	100	18.3377	4	High	10	Unambiguous	ALStGEKGFGYKGSSFHR	T4(ADP-Ribosyl)	P17742; A0A1L1SST0	2	4	NA	0.0357	3	3	618.261	2470.02	2470.02
-156	21628	FALSE	F5	26.3804	4977	4960	HCD	MS2	25.5104	247.5	01_SK_MLiver_IFNgPilot_HCD28%.raw	-156	3273	9	4977	1	4977	1	1	1	1	1	793.412	1585.82	793.412	2	2	47698.6	12.5349	17.8817	1.21877	24.4887	6.55024	4	High	10	Unambiguous	RLQAFQGYQVTmK	M12(Oxidation)	P11725; Q8R1A8	1	2	0.6483	0	1	1	793.412	1585.82	1585.82
-156	21646	FALSE	F5	26.3994	4981	4970	HCD	MS2	10.3053	37.515	01_SK_MLiver_IFNgPilot_HCD28%.raw	-156	3276	9	4981	1	4981	1	1	1	1	1	489.78	978.552	489.78	2	2	895215	0.43584	1.08043	0	0.29357	0.36936	3	High	10	Unambiguous	RLQFWTK		Q8QZR3-2; F6Z9B9; Q6PDB7; Q8BK48; Q8QZR3	1	2	0.3679	0	1	1	489.78	978.552	978.552
-156	21651	FALSE	F5	26.4038	4982	4970	HCD	MS2	5.64749	247.5	01_SK_MLiver_IFNgPilot_HCD28%.raw	-156	3277	9	4982	1	4982	1	1	1	1	1	591.621	1772.85	591.621	3	3	335157	6.8368	12.9807	0.22589	11.327	2.81364	4	High	10	Unambiguous	FAGPYDKGEYSPSVQK		A0A0G2JG44; D3Z4U1; P25688	1	3	0.8145	0	1	1	591.621	1772.85	1772.85
-156	21666	FALSE	F5	26.4132	4984	4970	HCD	MS2	13.3471	247.5	01_SK_MLiver_IFNgPilot_HCD28%.raw	-156	3279	9	4984	1	4984	1	1	1	1	1	669.638	2006.9	669.638	3	3	111872	42.0097	58.2631	0.77156	100	9.00397	4	High	10	Unambiguous	LhKVIEASEIQAK	H2(ADP-Ribosyl)	G3UWK0; Q63836; A0A0R4J135; P17563; G3UZT2	1	3	0.1818	0	1	1	669.638	2006.9	2006.9
-156	2167	FALSE	F5	9.735	1477	1468	HCD	MS2	29.5007	247.5	01_SK_MLiver_IFNgPilot_HCD28%.raw	-156	353	9	1477	1	1477	1	3	1	1	1	553.242	2209.95	553.242	4	4	26780.1	42.0243	80.1873	1.65254	70.1537	16.1039	4	High	10	Unambiguous	mGHAGAIIAGGKGGAKeK	M1(Oxidation); E17(ADP-Ribosyl)	Q9WUM5	2	4	0.0087	0	1	1	553.242	2209.95	2209.95
-156	21673	FALSE	F5	26.4177	4985	4970	HCD	MS2	46.2588	247.5	01_SK_MLiver_IFNgPilot_HCD28%.raw	-156	3280	9	4985	1	4985	1	1	1	1	1	509.242	1525.71	509.242	3	3	116632	14.9723	36.5064	0	19.3217	4.06116	3	High	10	Unambiguous	SQFSLTNGmYPHK	M9(Oxidation)	P47911	0	3	0.5585	0	1	1	509.242	1525.71	1525.71
-156	2168	FALSE	F5	9.735	1477	1468	HCD	MS2	29.5007	247.5	01_SK_MLiver_IFNgPilot_HCD28%.raw	-156	353	9	1477	1	1477	1	3	1	1	1	553.242	2209.95	553.242	4	4	26780.1	42.0243	80.1873	1.65254	70.1537	16.1039	4	High	10	Unambiguous	mGHAGAIIAGGKGGAkEK	M1(Oxidation); K16(ADP-Ribosyl)	Q9WUM5	2	4	NA	0.0087	2	2	553.242	2209.95	2209.95
-156	21689	FALSE	F5	26.4268	4987	4970	HCD	MS2	48.4454	247.5	01_SK_MLiver_IFNgPilot_HCD28%.raw	-156	3282	9	4987	1	4987	1	1	1	1	1	480.252	1438.74	480.252	3	3	91388.3	3.40588	9.33303	0	3.24832	1.04216	3	High	10	Unambiguous	LTSDDVKEQIYK		A0A0U1RQ71; Q921R2; P62301	1	3	0.5438	0	1	1	480.252	1438.74	1438.74
-156	2169	FALSE	F5	9.735	1477	1468	HCD	MS2	29.5007	247.5	01_SK_MLiver_IFNgPilot_HCD28%.raw	-156	353	9	1477	1	1477	1	3	1	1	1	553.242	2209.95	553.242	4	4	26780.1	42.0243	80.1873	1.65254	70.1537	16.1039	4	High	10	Unambiguous	mGHAGAIIAGGKGGAKEk	M1(Oxidation); K18(ADP-Ribosyl)	Q9WUM5	2	4	NA	0.0435	3	3	553.242	2209.95	2209.95
-156	21697	FALSE	F5	26.4314	4988	4970	HCD	MS2	40.0286	247.5	01_SK_MLiver_IFNgPilot_HCD28%.raw	-156	3283	9	4988	1	4988	1	1	1	1	1	551.453	2753.23	551.453	5	5	55752.6	56.2994	99.762	1.41558	100	24.0201	4	High	10	Unambiguous	KAYAEFYRNYDSmKDFEEmRK	M13(Oxidation); M19(Oxidation)	Q9CPQ1	4	5	0.4894	0	1	1	551.453	2753.23	2753.23
-156	21704	FALSE	F5	26.4413	4990	4980	HCD	MS2	15.8139	74.909	01_SK_MLiver_IFNgPilot_HCD28%.raw	-156	3284	9	4990	1	4990	1	1	1	1	1	456.253	911.499	456.253	2	2	395362	0.54598	1.76856	0	0.41537	0	2	High	10	Unambiguous	FFQTQIK		Q8JZR0; A0A286YCG4	0	2	0.481	0	1	1	456.253	911.499	911.499
-156	2171	FALSE	F5	9.7451	1479	1472	HCD	MS2	14.4051	246	01_SK_MLiver_IFNgPilot_HCD28%.raw	-156	354	9	1479	1	1479	1	2	1	1	1	569.946	1707.82	569.946	3	3	172710	46.7953	69.1985	3.49157	100	14.491	4	High	10	Unambiguous	KVPAGPKtLKK	T8(ADP-Ribosyl)	P14148; F6XI62	3	3	0.0714	0	1	1	569.946	1707.82	1707.82
-156	21710	FALSE	F5	26.4458	4991	4980	HCD	MS2	33.5197	247.5	01_SK_MLiver_IFNgPilot_HCD28%.raw	-156	3285	9	4991	1	4991	1	1	1	1	1	537.819	1074.63	537.819	2	2	197834	18.0736	39.6065	0.53246	25.3657	6.78989	4	High	10	Unambiguous	NIGLGFKTPK		P62281; A0A1B0GRR3; A0A1B0GSE8	1	2	0.6269	0	1	1	537.819	1074.63	1074.63
-156	2172	FALSE	F5	9.7451	1479	1472	HCD	MS2	14.4051	246	01_SK_MLiver_IFNgPilot_HCD28%.raw	-156	354	9	1479	1	1479	1	2	1	1	1	569.946	1707.82	569.946	3	3	172710	46.7953	69.1985	3.49157	100	14.491	4	High	10	Unambiguous	KVPAGPkTLKK	K7(ADP-Ribosyl)	P14148; F6XI62	3	3	0.0714	0	1	2	569.946	1707.82	1707.82
-156	21729	FALSE	F5	26.4597	4994	4980	HCD	MS2	55.5784	247.5	01_SK_MLiver_IFNgPilot_HCD28%.raw	-156	3288	9	4994	1	4994	1	1	1	1	1	508.293	1015.58	508.293	2	2	151268	4.46546	10.1787	0	6.13042	1.55276	3	High	10	Unambiguous	LVLVGDGGTGK		Q14AA6; P62827	0	2	0.2908	0	1	1	508.293	1015.58	1015.58
-156	21739	FALSE	F5	26.4642	4995	4980	HCD	MS2	17.7285	247.5	01_SK_MLiver_IFNgPilot_HCD28%.raw	-156	3289	9	4995	1	4995	1	1	1	1	1	745.714	2235.13	745.714	3	3	111644	10.9104	12.4003	0.67753	14.8176	15.746	4	High	10	Unambiguous	TITVSQDEGVRPSTTmQGLAK	M16(Oxidation)	H3BJZ9; Q8VCH0; H3BKL5; Q921H8	0	3	0.6587	0	1	1	745.714	2235.13	2235.13
-156	21756	FALSE	F5	26.4733	4997	4980	HCD	MS2	0	247.5	01_SK_MLiver_IFNgPilot_HCD28%.raw	-156	3291	9	4997	1	4997	1	1	1	1	1	702.802	1404.6	702.802	2	2	76753.6	47.5949	70.8818	3.0642	100	16.4337	4	High	10	Unambiguous	LkTVFQK	K2(ADP-Ribosyl)	Q8QZT1	1	2	0.1778	0	1	1	702.802	1404.6	1404.6
-156	21766	FALSE	F5	26.4778	4998	4980	HCD	MS2	44.6032	247.5	01_SK_MLiver_IFNgPilot_HCD28%.raw	-156	3292	9	4998	1	4998	1	1	1	1	1	484.924	1452.76	484.924	3	3	61308.2	24.1686	71.4985	0	18.7755	6.40019	3	High	10	Unambiguous	mVSGFIPmKPSVK	M1(Oxidation); M8(Oxidation)	Q61838	0	3	0.4591	0	1	1	484.924	1452.76	1452.76
-156	21775	FALSE	F5	26.4921	5001	4989	HCD	MS2	0	247.5	01_SK_MLiver_IFNgPilot_HCD28%.raw	-156	3294	9	5001	1	5001	1	1	1	1	1	946.909	1892.81	946.909	2	2	100123	36.7555	33.1618	4.09914	100	9.76109	4	High	10	Unambiguous	TYVEKVDELKk	K11(ADP-Ribosyl)	P31786; D3Z563; Q4VWZ5	2	2	0.0959	0	1	1	946.909	1892.81	1892.81
-156	21793	FALSE	F5	26.5014	5003	4989	HCD	MS2	0	247.5	01_SK_MLiver_IFNgPilot_HCD28%.raw	-156	3296	9	5003	1	5003	1	1	1	1	1	729.805	1458.6	729.805	2	2	68648.8	42.4321	54.42	4.58169	100	10.7265	4	Medium	10	Unambiguous	tALDKTLR	T1(ADP-Ribosyl)	Q8VGE3; Q60893	1	2	0.2444	0	1	1	729.805	1458.6	1458.6
-156	2180	FALSE	F5	9.7497	1480	1472	HCD	MS2	56.0642	247.5	01_SK_MLiver_IFNgPilot_HCD28%.raw	-156	355	9	1480	1	1480	1	1	1	1	1	497.769	994.532	497.769	2	2	54997.7	9.75706	26.8801	0	5.73191	6.41624	3	High	10	Unambiguous	RTFDSAVAK		Q8CAQ8-5; Q8CAQ8; E9QAY6; Q8CAQ8-2; A0A0U1RP81; E9Q800; Q8CAQ8-3	1	2	0.2086	0	1	1	497.769	994.532	994.532
-156	21836	FALSE	F5	26.5386	5011	4999	HCD	MS2	56.985	247.5	01_SK_MLiver_IFNgPilot_HCD28%.raw	-156	3303	9	5011	1	5011	1	1	1	1	1	403.884	1209.64	403.884	3	3	141844	1.17508	3.5846	0	1.1157	0	2	High	10	Unambiguous	YREFPQLTR		Q9CPU2	1	3	0.57	0	1	1	403.884	1209.64	1209.64
-156	21843	FALSE	F5	26.5434	5012	4999	HCD	MS2	53.54	247.5	01_SK_MLiver_IFNgPilot_HCD28%.raw	-156	3304	9	5012	1	5012	1	1	1	1	1	469.925	1407.76	469.925	3	3	135591	3.76098	11.0459	0	3.39589	0.6021	3	High	10	Unambiguous	NVSEIRQYTLGK		Q05421	1	3	0.3289	0	1	1	469.925	1407.76	1407.76
-156	21851	FALSE	F5	26.548	5013	4999	HCD	MS2	18.6831	247.5	01_SK_MLiver_IFNgPilot_HCD28%.raw	-156	3305	9	5013	1	5013	1	1	1	1	1	704.383	1407.76	704.383	2	2	112128	11.9108	22.2303	0.93378	18.9378	5.54143	4	High	10	Unambiguous	NVSEIRQYTLGK		Q05421	1	2	0.6313	0	1	1	704.383	1407.76	1407.76
-156	21856	FALSE	F5	26.5525	5014	4999	HCD	MS2	9.24503	247.5	01_SK_MLiver_IFNgPilot_HCD28%.raw	-156	3306	9	5014	1	5014	1	4	1	1	1	725.959	2175.86	725.959	3	3	84988.9	41.1073	51.2077	1.57165	100	11.6499	4	High	10	Unambiguous	TEQGPQVDeTQFKK	E9(ADP-Ribosyl)	P47738; A0A0G2JEU1	1	3	0.0192	0	1	1	725.959	2175.86	2175.86
-156	21857	FALSE	F5	26.5525	5014	4999	HCD	MS2	9.24503	247.5	01_SK_MLiver_IFNgPilot_HCD28%.raw	-156	3306	9	5014	1	5014	1	4	1	1	1	725.959	2175.86	725.959	3	3	84988.9	41.1073	51.2077	1.57165	100	11.6499	4	High	10	Unambiguous	TEQGPQVDEtQFKK	T10(ADP-Ribosyl)	P47738; A0A0G2JEU1	1	3	0.0192	0	1	2	725.959	2175.86	2175.86
-156	21858	FALSE	F5	26.5525	5014	4999	HCD	MS2	9.24503	247.5	01_SK_MLiver_IFNgPilot_HCD28%.raw	-156	3306	9	5014	1	5014	1	4	1	1	1	725.959	2175.86	725.959	3	3	84988.9	41.1073	51.2077	1.57165	100	11.6499	4	High	10	Unambiguous	TEQGPQVDETQFkK	K13(ADP-Ribosyl)	P47738; A0A0G2JEU1	1	3	NA	0.0192	3	3	725.959	2175.86	2175.86
-156	21859	FALSE	F5	26.5525	5014	4999	HCD	MS2	9.24503	247.5	01_SK_MLiver_IFNgPilot_HCD28%.raw	-156	3306	9	5014	1	5014	1	4	1	1	1	725.959	2175.86	725.959	3	3	84988.9	41.1073	51.2077	1.57165	100	11.6499	4	High	10	Unambiguous	TEQGPQVDETQFKk	K14(ADP-Ribosyl)	P47738; A0A0G2JEU1	1	3	NA	0.0385	4	4	725.959	2175.86	2175.86
-156	21861	FALSE	F5	26.5571	5015	4999	HCD	MS2	36.9436	247.5	01_SK_MLiver_IFNgPilot_HCD28%.raw	-156	3307	9	5015	1	5015	1	1	1	1	1	720.996	2160.97	720.996	3	3	60835.3	42.2311	55.4718	2.46484	100	10.9877	4	High	10	Unambiguous	kILGYIKSGQQEGAK	K1(ADP-Ribosyl)	P47738; A0A0G2JF60; A0A0G2JEU1	2	3	0.1525	0	1	1	720.996	2160.97	2160.97
-156	21887	FALSE	F5	26.5806	5020	5009	HCD	MS2	12.4259	78.391	01_SK_MLiver_IFNgPilot_HCD28%.raw	-156	3311	9	5020	1	5020	1	1	1	1	1	548.288	1095.57	548.288	2	2	530229	13.9676	31.8627	0	12.9687	11.0389	3	High	10	Unambiguous	IGFTGSTEVGK		Q8R0Y6	0	2	0.5064	0	1	1	548.288	1095.57	1095.57
-156	21901	FALSE	F5	26.5898	5022	5009	HCD	MS2	24.7969	247.5	01_SK_MLiver_IFNgPilot_HCD28%.raw	-156	3313	9	5022	1	5022	1	1	1	1	1	566.283	1696.83	566.283	3	3	89240.1	25.3259	53.5755	0	36.3024	11.4258	3	High	10	Unambiguous	SNmGHPEPASGLAALTK	M3(Oxidation)	P19096; A0A0U1RNJ1	0	3	0.801	0	1	1	566.283	1696.83	1696.83
-156	21907	FALSE	F5	26.5944	5023	5009	HCD	MS2	28.5803	247.5	01_SK_MLiver_IFNgPilot_HCD28%.raw	-156	3314	9	5023	1	5023	1	2	2	1	1	486.872	1458.6	486.872	3	3	145638	36.1862	100	0	41.7322	3.01249	3	High	10	Selected	AtLRLSEK	T2(ADP-Ribosyl)	A0A0G2JGT9; P39098-2; P39098	1	3	0.0108	0	1	1	486.872	1458.6	1458.6
-156	21908	FALSE	F5	26.5944	5023	5009	HCD	MS2	28.5803	247.5	01_SK_MLiver_IFNgPilot_HCD28%.raw	-156	3314	9	5023	1	5023	1	2	2	1	1	486.872	1458.6	486.872	3	3	145638	36.1862	100	0	41.7322	3.01249	3	High	10	Rejected	tALDKTLR	T1(ADP-Ribosyl)	Q8VGE3; Q60893	1	3	NA	0.0108	2	2	486.872	1458.6	1458.6
-156	21916	FALSE	F5	26.5989	5024	5009	HCD	MS2	36.1362	247.5	01_SK_MLiver_IFNgPilot_HCD28%.raw	-156	3315	9	5024	1	5024	1	1	1	1	1	635.659	1904.96	635.659	3	3	90274.3	39.582	62.7933	1.39869	83.1505	10.9855	4	High	10	Unambiguous	VLSRPNAQELPSmYQR	M13(Oxidation)	F6QPR1; O35129; F6Q8V7	0	3	0.6918	0	1	1	635.659	1904.96	1904.96
-156	21923	FALSE	F5	26.6035	5025	5009	HCD	MS2	0	247.5	01_SK_MLiver_IFNgPilot_HCD28%.raw	-156	3316	9	5025	1	5025	1	1	1	1	1	604.295	1207.58	604.295	2	2	71677.9	50.2696	100	2.42557	66.0046	32.6482	4	High	10	Unambiguous	LEEEGEQFVK		P32020; P32020-2	0	2	0.594	0	1	1	604.295	1207.58	1207.58
-156	21930	FALSE	F5	26.608	5026	5009	HCD	MS2	8.15945	247.5	01_SK_MLiver_IFNgPilot_HCD28%.raw	-156	3317	9	5026	1	5026	1	1	1	1	1	835.045	2503.12	835.045	3	3	50634.4	44.3556	55.8059	5.29582	100	16.3206	4	High	10	Unambiguous	STmKPVQkVLEDSDLKK	M3(Oxidation); K8(ADP-Ribosyl)	P20029	2	3	0.1867	0	1	1	835.045	2503.12	2503.12
-156	21948	FALSE	F5	26.6224	5029	5019	HCD	MS2	17.8717	72.937	01_SK_MLiver_IFNgPilot_HCD28%.raw	-156	3319	9	5029	1	5029	1	1	1	1	1	458.269	915.53	458.269	2	2	598991	0.2306	0.92241	0	0	0	1	High	10	Unambiguous	YLPNPALK		P00186	0	2	0.6447	0	1	1	458.269	915.53	915.53
-156	21954	FALSE	F5	26.6269	5030	5019	HCD	MS2	23.5187	247.5	01_SK_MLiver_IFNgPilot_HCD28%.raw	-156	3320	9	5030	1	5030	1	1	1	1	1	558.464	2788.29	558.464	5	5	201532	7.00075	11.4232	0	12.2895	4.29021	3	High	10	Unambiguous	RRmSPEEFTEImNQREQFYHK	M3(Oxidation); M12(Oxidation)	P54869	3	5	0.5988	0	1	1	558.464	2788.29	2788.29
-156	21963	FALSE	F5	26.6318	5031	5019	HCD	MS2	13.1617	247.5	01_SK_MLiver_IFNgPilot_HCD28%.raw	-156	3321	9	5031	1	5031	1	1	1	1	1	771.337	1541.67	771.337	2	2	245771	37.4712	39.8051	1.83255	100	8.24723	4	High	10	Unambiguous	LIkEGDVVK	K3(ADP-Ribosyl)	Q03265; D3Z6F5	1	2	0.2603	0	1	1	771.337	1541.67	1541.66
-156	21970	FALSE	F5	26.6363	5032	5019	HCD	MS2	5.46902	247.5	01_SK_MLiver_IFNgPilot_HCD28%.raw	-156	3322	9	5032	1	5032	1	1	1	1	1	728.308	1455.61	728.308	2	2	240171	17.0147	25.8261	0.97079	29.8825	11.3795	4	High	10	Unambiguous	mmFmSSATAFQR	M1(Oxidation); M2(Oxidation); M4(Oxidation)	A0A0N4SV17; D3YVR3; Q91VS7; D3YU60; E9QJW0	0	2	0.801	0	1	1	728.308	1455.61	1455.61
-156	21983	FALSE	F5	26.6454	5034	5019	HCD	MS2	24.3996	247.5	01_SK_MLiver_IFNgPilot_HCD28%.raw	-156	3324	9	5034	1	5034	1	1	1	1	1	418.25	1669.98	418.25	4	4	121321	1.06882	2.91505	0	1.36021	0	2	High	10	Unambiguous	SINRPmLQAAIALKK	M6(Oxidation)	P34914-2; P34914; A8JYK8	1	4	0.5789	0	1	1	418.25	1669.98	1669.98
-156	21988	FALSE	F5	26.6499	5035	5019	HCD	MS2	23.6837	247.5	01_SK_MLiver_IFNgPilot_HCD28%.raw	-156	3325	9	5035	1	5035	1	2	1	1	1	667.957	2001.86	667.957	3	3	158668	43.1522	83.7592	2.25702	71.4537	15.139	4	High	10	Unambiguous	SISVQQeKETIAK	E7(ADP-Ribosyl)	Q9CQQ7	1	3	0.0143	0	1	1	667.957	2001.86	2001.86
-156	21989	FALSE	F5	26.6499	5035	5019	HCD	MS2	23.6837	247.5	01_SK_MLiver_IFNgPilot_HCD28%.raw	-156	3325	9	5035	1	5035	1	2	1	1	1	667.957	2001.86	667.957	3	3	158668	43.1522	83.7592	2.25702	71.4537	15.139	4	High	10	Unambiguous	SISVQQEkETIAK	K8(ADP-Ribosyl)	Q9CQQ7	1	3	NA	0.0143	2	2	667.957	2001.86	2001.86
-156	22018	FALSE	F5	26.6827	5042	5028	HCD	MS2	38.2637	247.5	01_SK_MLiver_IFNgPilot_HCD28%.raw	-156	3331	9	5042	1	5042	1	1	1	1	1	649.336	1297.67	649.336	2	2	165773	25.5157	45.4457	1.27194	47.4166	7.92841	4	High	10	Unambiguous	ITWSNPPAQGAR		P05201	0	2	0.77	0	1	1	649.336	1297.67	1297.66
-156	22026	FALSE	F5	26.6873	5043	5028	HCD	MS2	0	247.5	01_SK_MLiver_IFNgPilot_HCD28%.raw	-156	3332	9	5043	1	5043	1	3	1	1	1	754.648	2261.93	754.648	3	3	72021.6	42.2704	53.5224	1.89878	100	13.6606	4	High	10	Unambiguous	KHPDASVNFSEFSkK	K14(ADP-Ribosyl)	P63158; D3YZ18; D3YVC6; A0A0J9YUZ4; A0A0J9YUD8	2	3	0.0317	0	1	1	754.648	2261.93	2261.93
[truncated: 5,752 more rows]
[truncated: 10 more columns]
