# Supplementary material for: The RiboMaP Spectral Annotation Method Applied to Various ADP-Ribosylome Studies Including INF-γ-Stimulated Human Cells and Mouse Tissues
Source: Front Cardiovasc Med. 2022 Mar 28;9:851351. doi: 10.3389/fcvm.2022.851351 (PMC8996112; doi:10.3389/fcvm.2022.851351)
Supplement: Supplementary file 2 [file Table_2.XLSX]

## Sheet: SuppTable2
Supplemental table 2. All annotated peptide-spectrum matches plus RiboMaP scores for mouse liver HCD data collected on the Orbitrap Q Exactive (PXD027454).
PSMs.Workflow.ID	PSMs.Peptide.ID	Checked	File.ID	RT.in.min	First.Scan	Master.Scans	Activation.Type	MS.Order	Isolation.Interference.in.Percent	Ion.Inject.Time.in.ms	Spectrum.File	MSMS.Spectrum.Info.Workflow.ID	MSMS.Spectrum.Info.Spectrum.ID	Creator.Node.No	Last.Scan	Number.of.Master.Scans	Scans	Number.of.Scans	Number.of.PSMs	Number.of.Peptide.Groups	Number.of.Precursors	Number.of.Identified.Precursors	Precursor.mz.in.Da	Precursor.MHplus.in.Da	Original.Mass	Precursor.Charge	Original.Precursor.Charge	Precursor.Intensity	m.series.Score	m1plus	m3plus	m6plus	m8plus	m.series.Ions.Count	Confidence	Identifying.Node.No	PSM.Ambiguity	Annotated.Sequence	Modifications	Protein.Accessions	Number.of.Missed.Cleavages	Charge	Delta.Score	Delta.Cn	Rank	Search.Engine.Rank	mz.in.Da	MHplus.in.Da	Theo.MHplus.in.Da
-226	10018	FALSE	F12	21.6823	2230	2229	HCD	MS2	5.953	68.033	01_SK_MLiver_IFNgPilot_QE-HCD28%.raw	-226	1535	9	2230	1	2230	1	1	1	1	1	401.745	802.483	401.745	2	2	1558511	0	0	0	0	0	0	High	10	Unambiguous	LFLQGPK		G5E8R3; Q05920; E9QPD7	0	2	0.4182	0	1	1	401.745	802.483	802.482
-226	1003	FALSE	F12	9.3281	792	788	HCD	MS2	6.67767	100	01_SK_MLiver_IFNgPilot_QE-HCD28%.raw	-226	228	9	792	1	792	1	1	1	1	1	511.544	1532.62	511.544	3	3	752403	29.0534	100	0.28282	14.8765	1.05419	4	High	10	Unambiguous	kKFTENPK	K1(ADP-Ribosyl)	Q61425	2	3	0.1895	0	1	1	511.544	1532.62	1532.62
-226	10035	FALSE	F12	21.6998	2232	2229	HCD	MS2	1.56803	16.005	01_SK_MLiver_IFNgPilot_QE-HCD28%.raw	-226	1537	9	2232	1	2232	1	1	1	1	1	484.297	1450.88	484.297	3	3	10457672	0.3384	1.3536	0	0	0	1	High	10	Unambiguous	LQNLQLQPGKAKL		P32020; P32020-2	2	3	0.5673	0	1	1	484.297	1450.88	1450.87
-226	10041	FALSE	F12	21.7085	2233	2229	HCD	MS2	11.7049	32.512	01_SK_MLiver_IFNgPilot_QE-HCD28%.raw	-226	1538	9	2233	1	2233	1	1	1	1	1	523.255	1045.5	523.255	2	2	3.18708e+06	1.91795	4.97218	2.16125	0.53838	0	3	High	10	Unambiguous	mFASFPTTK	M1(Oxidation)	Q91VB8; P01942	0	2	0.5427	0	1	1	523.255	1045.5	1045.5
-226	10048	FALSE	F12	21.7172	2234	2229	HCD	MS2	11.4052	62.124	01_SK_MLiver_IFNgPilot_QE-HCD28%.raw	-226	1539	9	2234	1	2234	1	1	1	1	1	499.251	1495.74	499.251	3	3	2.20232e+06	4.84695	16.6758	0	2.24439	0.46765	3	High	10	Unambiguous	NYTDNELEKITR		P26443	1	3	0.7258	0	1	1	499.251	1495.74	1495.74
-226	10056	FALSE	F12	21.7259	2235	2229	HCD	MS2	43.2293	36.102	01_SK_MLiver_IFNgPilot_QE-HCD28%.raw	-226	1540	9	2235	1	2235	1	1	1	1	1	458.936	1374.79	458.936	3	3	2.19798e+06	3.11435	11.4757	0	0.98166	0	2	High	10	Unambiguous	TLLKDTTVTGLGR		Q8BMS1	1	3	0.567	0	1	1	458.936	1374.79	1374.8
-226	10066	FALSE	F12	21.7346	2236	2229	HCD	MS2	21.5104	82.647	01_SK_MLiver_IFNgPilot_QE-HCD28%.raw	-226	1541	9	2236	1	2236	1	1	1	1	1	623.827	1246.65	623.827	2	2	1.77152e+06	29.2254	100	0	14.8009	2.10069	3	High	10	Unambiguous	ImGTSPLQIDR	M2(Oxidation)	Q8C196	0	2	0.4777	0	1	1	623.827	1246.65	1246.65
-226	10072	FALSE	F12	21.7456	2237	2229	HCD	MS2	18.2511	100	01_SK_MLiver_IFNgPilot_QE-HCD28%.raw	-226	1542	9	2237	1	2237	1	1	1	1	1	560.863	1120.72	560.863	2	2	835505	28.8546	100	0.77665	13.9034	0.7383	4	High	10	Unambiguous	VGLKAPGIIPR		Q03265; D3Z6F5	1	2	0.6552	0	1	1	560.863	1120.72	1120.72
-226	10088	FALSE	F12	21.7631	2239	2229	HCD	MS2	28.3492	100	01_SK_MLiver_IFNgPilot_QE-HCD28%.raw	-226	1544	9	2239	1	2239	1	1	1	1	1	553.558	1658.66	553.558	3	3	747250	30.2728	100	0.93637	18.8422	1.31278	4	High	10	Unambiguous	AePAKIDAFR	E2(ADP-Ribosyl)	P09411; S4R2M7	1	3	0.1056	0	1	1	553.558	1658.66	1658.66
-226	10095	FALSE	F12	21.7769	2241	2240	HCD	MS2	0	100	01_SK_MLiver_IFNgPilot_QE-HCD28%.raw	-226	1545	9	2241	1	2241	1	1	1	1	1	713.961	2139.87	713.961	3	3	588839	35.4393	100	1.40171	37.4475	2.90802	4	High	10	Unambiguous	SLFHYRQYSAGkAA	K12(ADP-Ribosyl)	Q8C196	2	3	0.4372	0	1	1	713.961	2139.87	2139.87
-226	10105	FALSE	F12	21.7856	2242	2240	HCD	MS2	39.8274	100	01_SK_MLiver_IFNgPilot_QE-HCD28%.raw	-226	1546	9	2242	1	2242	1	1	1	1	1	409.742	818.477	409.742	2	2	249929	1.4653	5.86118	0	0	0	1	High	10	Unambiguous	FGPALSVK		P29341; Q9D4E6	0	2	0.1592	0	1	1	409.742	818.477	818.477
-226	10112	FALSE	F12	21.7944	2243	2240	HCD	MS2	1.3907	20.512	01_SK_MLiver_IFNgPilot_QE-HCD28%.raw	-226	1547	9	2243	1	2243	1	1	1	1	1	620.297	1858.88	620.297	3	3	7969245	2.5991	8.49963	0	1.89676	0	2	High	10	Unambiguous	ImDPNIVGNEHYDVAR	M2(Oxidation)	P56480	0	3	0.8326	0	1	1	620.297	1858.88	1858.88
-226	10119	FALSE	F12	21.8031	2244	2240	HCD	MS2	21.5404	25.686	01_SK_MLiver_IFNgPilot_QE-HCD28%.raw	-226	1548	9	2244	1	2244	1	1	1	1	1	457.295	913.583	457.295	2	2	4.12567e+06	0.53685	2.1474	0	0	0	1	High	10	Unambiguous	LVIITAGAR		A0A1B0GQX5; P00342; A0A1B0GT41; D3YZE4; D3YVR7; D3YZQ9; A0A1B0GSR2; A0A1B0GSR9; A0A1B0GSX0; A0A1B0GSL7; A0A1B0GRE9; P06151	0	2	0.5225	0	1	1	457.295	913.583	913.583
-226	1012	FALSE	F12	9.3368	793	788	HCD	MS2	16.7698	80.399	01_SK_MLiver_IFNgPilot_QE-HCD28%.raw	-226	229	9	793	1	793	1	1	1	1	1	413.204	1237.6	413.204	3	3	732651	12.314	44.5082	0	4.74794	0	2	High	10	Unambiguous	RmDASASAASVR	M2(Oxidation)	Q8CG76	1	3	0.553	0	1	1	413.204	1237.6	1237.6
-226	10129	FALSE	F12	21.8118	2245	2240	HCD	MS2	23.7123	50.944	01_SK_MLiver_IFNgPilot_QE-HCD28%.raw	-226	1549	9	2245	1	2245	1	1	1	1	1	450.265	899.523	450.265	2	2	1.8934e+06	19.0747	69.7193	0	6.57936	0	2	High	10	Unambiguous	IVYLYTK		A0A0G2JGY8; Q9D1R9; A0A0G2JEY6	0	2	0.2222	0	1	1	450.265	899.523	899.524
-226	10135	FALSE	F12	21.8205	2246	2240	HCD	MS2	0	26.053	01_SK_MLiver_IFNgPilot_QE-HCD28%.raw	-226	1550	9	2246	1	2246	1	1	1	1	1	701.661	2102.97	701.661	3	3	5.02411e+06	38.2169	100	3.15283	47.0783	2.6365	4	Medium	10	Unambiguous	AVLLGPPGAGkGTQAPK	K11(ADP-Ribosyl)	F7BP55; Q9WTP6-2; Q9WTP6	1	3	0.0562	0	1	1	701.661	2102.97	2102.97
-226	10142	FALSE	F12	21.8293	2247	2240	HCD	MS2	9.75639	41.465	01_SK_MLiver_IFNgPilot_QE-HCD28%.raw	-226	1551	9	2247	1	2247	1	1	1	1	1	530.3	1059.59	530.3	2	2	2922457	1.54488	5.57055	0	0.60897	0	2	High	10	Unambiguous	AAYQVAALPR		P52760	0	2	0.6367	0	1	1	530.3	1059.59	1059.59
-226	10150	FALSE	F12	21.8396	2248	2240	HCD	MS2	38.9435	63.367	01_SK_MLiver_IFNgPilot_QE-HCD28%.raw	-226	1552	9	2248	1	2248	1	1	1	1	1	494.607	1481.81	494.607	3	3	1.42746e+06	8.37294	30.6667	0	2.82512	0	2	High	10	Unambiguous	SQIHDIVLVGGSTR		P63017; Q504P4	0	3	0.3619	0	1	1	494.607	1481.81	1481.81
-226	10180	FALSE	F12	21.8883	2254	2251	HCD	MS2	1.59386	9.683	01_SK_MLiver_IFNgPilot_QE-HCD28%.raw	-226	1557	9	2254	1	2254	1	1	1	1	1	654.022	1960.05	654.022	3	3	11386338	3.04525	9.3745	0	2.8065	0	2	High	10	Unambiguous	YTQKAPQVSTPTLVEAAR		P07724	1	3	0.6855	0	1	1	654.022	1960.05	1960.05
-226	10188	FALSE	F12	21.8971	2255	2251	HCD	MS2	11.2178	19.338	01_SK_MLiver_IFNgPilot_QE-HCD28%.raw	-226	1558	9	2255	1	2255	1	1	1	1	1	513.31	1025.61	513.31	2	2	5688718	1.62233	6.4893	0	0	0	1	High	10	Unambiguous	IGGIGTVPVGR		P10126; P62631	0	2	0.5502	0	1	1	513.31	1025.61	1025.61
-226	10195	FALSE	F12	21.9058	2256	2251	HCD	MS2	7.99355	24.046	01_SK_MLiver_IFNgPilot_QE-HCD28%.raw	-226	1559	9	2256	1	2256	1	1	1	1	1	445.758	890.509	445.758	2	2	3.91877e+06	0.7551	3.02041	0	0	0	1	High	10	Unambiguous	FSVSPVVR		P58252	0	2	0.7536	0	1	1	445.758	890.509	890.509
-226	1020	FALSE	F12	9.3455	794	788	HCD	MS2	11.655	100	01_SK_MLiver_IFNgPilot_QE-HCD28%.raw	-226	230	9	794	1	794	1	1	1	1	1	500.245	1997.96	500.245	4	4	471625	30.3894	100	0.73603	19.0084	1.81317	4	High	10	Unambiguous	mVQEAEKYKAEDEKQR	M1(Oxidation)	P63017; Q504P4	3	4	0.5312	0	1	1	500.245	1997.96	1997.96
-226	10203	FALSE	F12	21.9145	2257	2251	HCD	MS2	18.8477	36.464	01_SK_MLiver_IFNgPilot_QE-HCD28%.raw	-226	1560	9	2257	1	2257	1	1	1	1	1	490.016	1957.04	490.016	4	4	3.32414e+06	2.05933	6.51384	0	1.72349	0	2	High	10	Unambiguous	HGVGRIDIVENRFIGmK	M16(Oxidation)	P16460	2	4	0.6016	0	1	1	490.016	1957.04	1957.04
-226	10213	FALSE	F12	21.9232	2258	2251	HCD	MS2	13.7083	100	01_SK_MLiver_IFNgPilot_QE-HCD28%.raw	-226	1561	9	2258	1	2258	1	1	1	1	1	647.702	3234.48	647.702	5	5	713570	36.5542	100	1.07328	41.5963	3.54728	4	High	10	Unambiguous	KmNLGVGAYRDDNGkPYVLPSVRK	M2(Oxidation); K15(ADP-Ribosyl)	P05202	3	5	0.0511	0	1	1	647.702	3234.48	3234.48
-226	10223	FALSE	F12	21.9342	2259	2251	HCD	MS2	18.7618	100	01_SK_MLiver_IFNgPilot_QE-HCD28%.raw	-226	1562	9	2259	1	2259	1	1	1	1	1	485.608	1454.81	485.608	3	3	1.13705e+06	6.92372	25.6397	0	2.05515	0	2	High	10	Unambiguous	GLLSSLDHTSIRR		A0A2R8VHK1; Q9D0M3; Q9D0M3-2	1	3	0.3929	0	1	1	485.608	1454.81	1454.81
-226	10230	FALSE	F12	21.9429	2260	2251	HCD	MS2	15.1162	100	01_SK_MLiver_IFNgPilot_QE-HCD28%.raw	-226	1563	9	2260	1	2260	1	1	1	1	1	417.745	834.484	417.745	2	2	1.11268e+06	4.6334	17.2089	0	1.32476	0	2	High	10	Unambiguous	TVLQFAR		Q9JIY7; Q9JIZ0; E9PUL7; E0CYC6; Q8CHQ9	0	2	0.4011	0	1	1	417.745	834.484	834.483
-226	10240	FALSE	F12	21.9517	2261	2251	HCD	MS2	0	100	01_SK_MLiver_IFNgPilot_QE-HCD28%.raw	-226	1564	9	2261	1	2261	1	2	1	1	1	1051.99	2102.97	1051.99	2	2	726239	45.4761	100	8.17183	69.9269	3.80592	4	High	10	Unambiguous	AVLLGPPGAGkGTQAPK	K11(ADP-Ribosyl)	F7BP55; Q9WTP6-2; Q9WTP6	1	2	0.0326	0	1	1	1051.99	2102.97	2102.97
-226	10241	FALSE	F12	21.9517	2261	2251	HCD	MS2	0	100	01_SK_MLiver_IFNgPilot_QE-HCD28%.raw	-226	1564	9	2261	1	2261	1	2	1	1	1	1051.99	2102.97	1051.99	2	2	726239	45.4761	100	8.17183	69.9269	3.80592	4	High	10	Unambiguous	AVLLGPPGAGKGtQAPK	T13(ADP-Ribosyl)	F7BP55; Q9WTP6-2; Q9WTP6	1	2	NA	0.0326	2	2	1051.99	2102.97	2102.97
-226	10247	FALSE	F12	21.9656	2263	2262	HCD	MS2	57.7723	95.807	01_SK_MLiver_IFNgPilot_QE-HCD28%.raw	-226	1565	9	2263	1	2263	1	1	1	1	1	494.787	988.568	494.787	2	2	609979	4.41697	16.013	0	1.65483	0	2	High	10	Unambiguous	HAFLILmK	M7(Oxidation)	A0A0U1RPL9; P33267	0	2	0.6043	0	1	1	494.787	988.568	988.565
-226	10255	FALSE	F12	21.9743	2264	2262	HCD	MS2	28.9014	74.006	01_SK_MLiver_IFNgPilot_QE-HCD28%.raw	-226	1566	9	2264	1	2264	1	1	1	1	1	429.758	858.509	429.758	2	2	1.35349e+06	0.27847	1.11386	0	0	0	1	High	10	Unambiguous	GLYPAPLK		Q8BMS1	0	2	0.48	0	1	1	429.758	858.509	858.508
-226	10268	FALSE	F12	21.9918	2266	2262	HCD	MS2	8.39338	30.127	01_SK_MLiver_IFNgPilot_QE-HCD28%.raw	-226	1568	9	2266	1	2266	1	1	1	1	1	504.594	1511.77	504.594	3	3	4355875	1.70912	5.36443	0	1.47206	0	2	High	10	Unambiguous	mNPQSAFFQGKLK	M1(Oxidation)	P32020; P32020-2	1	3	0.8125	0	1	1	504.594	1511.77	1511.77
-226	1028	FALSE	F12	9.3543	795	788	HCD	MS2	21.5315	100	01_SK_MLiver_IFNgPilot_QE-HCD28%.raw	-226	231	9	795	1	795	1	1	1	1	1	405.988	1620.93	405.988	4	4	339543	10.9645	40.1416	0	3.71626	0	2	High	10	Unambiguous	GQPRGGVEKGPAALRK		Q61176	3	4	0.658	0	1	1	405.988	1620.93	1620.93
-226	10285	FALSE	F12	22.0092	2268	2262	HCD	MS2	11.876	31.328	01_SK_MLiver_IFNgPilot_QE-HCD28%.raw	-226	1570	9	2268	1	2268	1	1	1	1	1	436.583	1307.73	436.583	3	3	2.49112e+06	0.98634	3.94537	0	0	0	1	High	10	Unambiguous	QNRPIPQWIR		P62892	0	3	0.597	0	1	1	436.583	1307.73	1307.73
-226	10292	FALSE	F12	22.0179	2269	2262	HCD	MS2	11.2458	100	01_SK_MLiver_IFNgPilot_QE-HCD28%.raw	-226	1571	9	2269	1	2269	1	1	1	1	1	583.047	2329.17	583.047	4	4	1148912	3.49565	11.0096	0	2.78371	0.18935	3	High	10	Unambiguous	FGmHLQAATPKGYEPDPNIVK	M3(Oxidation)	P11725; Q8R1A8	1	4	0.6751	0	1	1	583.047	2329.17	2329.16
-226	10298	FALSE	F12	22.0289	2270	2262	HCD	MS2	15.745	100	01_SK_MLiver_IFNgPilot_QE-HCD28%.raw	-226	1572	9	2270	1	2270	1	1	1	1	1	642.087	2565.33	642.087	4	4	745712	14.4995	42.6516	0.48024	9.43755	5.42872	4	High	10	Unambiguous	mNLGVGAYRDDNGKPYVLPSVRK	M1(Oxidation)	P05202	2	4	0.3017	0	1	1	642.087	2565.33	2565.32
-226	10305	FALSE	F12	22.0376	2271	2262	HCD	MS2	35.3563	100	01_SK_MLiver_IFNgPilot_QE-HCD28%.raw	-226	1573	9	2271	1	2271	1	1	1	1	1	775.013	2323.03	775.013	3	3	662512	36.5673	100	1.84804	40.01	4.41104	4	High	10	Unambiguous	VmkNVSEIRQYTLGK	M2(Oxidation); K3(ADP-Ribosyl)	Q05421	2	3	0.605	0	1	1	775.013	2323.03	2323.02
-226	10313	FALSE	F12	22.0463	2272	2262	HCD	MS2	28.3466	98.622	01_SK_MLiver_IFNgPilot_QE-HCD28%.raw	-226	1574	9	2272	1	2272	1	1	1	1	1	527.59	1580.75	527.59	3	3	383870	20.0582	66.0099	0	12.9232	1.29963	3	High	10	Unambiguous	HIGLVYSGmGPDYR	M9(Oxidation)	P49722; Q8BKE0	0	3	0.3889	0	1	1	527.59	1580.75	1580.75
-226	10323	FALSE	F12	22.0604	2274	2273	HCD	MS2	67.8196	100	01_SK_MLiver_IFNgPilot_QE-HCD28%.raw	-226	1575	9	2274	1	2274	1	1	1	1	1	506.747	1012.49	506.747	2	2	285717	7.95844	29.958	0	1.87572	0	2	High	10	Unambiguous	NFGLYNER		P05201	0	2	0.4671	0	1	1	506.747	1012.49	1012.48
-226	10337	FALSE	F12	22.0778	2276	2273	HCD	MS2	10.9901	34.849	01_SK_MLiver_IFNgPilot_QE-HCD28%.raw	-226	1577	9	2276	1	2276	1	1	1	1	1	565.262	1129.52	565.262	2	2	2.13715e+06	11.3468	39.7962	0	5.08261	0.50833	3	High	10	Unambiguous	VVFDDTYDR		P16015	0	2	0.6802	0	1	1	565.262	1129.52	1129.52
-226	10342	FALSE	F12	22.0865	2277	2273	HCD	MS2	4.36932	81.098	01_SK_MLiver_IFNgPilot_QE-HCD28%.raw	-226	1578	9	2277	1	2277	1	1	1	1	1	694.826	1388.65	694.826	2	2	1.49577e+06	24.3846	76.0755	2.82394	16.0066	2.63251	4	High	10	Unambiguous	VVDLmAYmASKE	M5(Oxidation); M8(Oxidation)	A0A1D5RLD8; V9GX06; A0A0A0MQF6; P16858; S4R1W1	1	2	0.7743	0	1	1	694.826	1388.65	1388.64
-226	1035	FALSE	F12	9.3652	796	788	HCD	MS2	43.1042	100	01_SK_MLiver_IFNgPilot_QE-HCD28%.raw	-226	232	9	796	1	796	1	1	1	1	1	542.267	1624.79	542.267	3	3	256003	30.3374	100	0.35244	19.6481	1.34916	4	High	10	Unambiguous	kAKKPTLVAK	K1(ADP-Ribosyl)	Q91VK2; P57776-2; F6ZFU0; Q80T06; A0A0R4J1E2; D3YY68; E9QN08; A0A0R4J1L2; P57776-3; P57776	2	3	0.1667	0	1	1	542.267	1624.79	1624.79
-226	10355	FALSE	F12	22.104	2279	2273	HCD	MS2	18.191	100	01_SK_MLiver_IFNgPilot_QE-HCD28%.raw	-226	1580	9	2279	1	2279	1	1	1	1	1	571.626	1712.86	571.626	3	3	695253	29.8236	100	0.81764	12.2444	6.23222	4	High	10	Unambiguous	KAFSGYLGPDESKWK		Q9R0P3; H3BJP2; H3BKH6; H3BLJ9; H3BJL6	2	3	0.4639	0	1	1	571.626	1712.86	1712.86
-226	10374	FALSE	F12	22.1324	2282	2273	HCD	MS2	32.8143	100	01_SK_MLiver_IFNgPilot_QE-HCD28%.raw	-226	1583	9	2282	1	2282	1	1	1	1	1	492.005	1965	492.005	4	4	528725	10.2215	35.3197	0	5.56648	0	2	Medium	10	Unambiguous	FAIYRWDPDKTGDKPR		Q9CQA3	2	4	0.2331	0	1	1	492.005	1965	1965
-226	10401	FALSE	F12	22.1724	2287	2284	HCD	MS2	4.28974	4.692	01_SK_MLiver_IFNgPilot_QE-HCD28%.raw	-226	1587	9	2287	1	2287	1	1	1	1	1	415.215	829.422	415.215	2	2	22338868	0	0	0	0	0	0	Medium	10	Unambiguous	LSFSYGR		Q91Y97	0	2	0.3557	0	1	1	415.215	829.422	829.42
-226	10410	FALSE	F12	22.1812	2288	2284	HCD	MS2	19.7301	36.137	01_SK_MLiver_IFNgPilot_QE-HCD28%.raw	-226	1588	9	2288	1	2288	1	1	1	1	1	586.338	1171.67	586.338	2	2	2735876	13.2108	45.4035	0	6.55792	0.88186	3	High	10	Unambiguous	LGTAAIQGAIEK		Q8QZT1	0	2	0.5425	0	1	1	586.338	1171.67	1171.67
-226	10415	FALSE	F12	22.1899	2289	2284	HCD	MS2	27.8877	53.671	01_SK_MLiver_IFNgPilot_QE-HCD28%.raw	-226	1589	9	2289	1	2289	1	1	1	1	1	452.266	1354.78	452.266	3	3	2.64011e+06	0.66818	2.67271	0	0	0	1	High	10	Unambiguous	KWLPELVDRAK		Q9EQ20	2	3	0.6548	0	1	1	452.266	1354.78	1354.78
-226	10422	FALSE	F12	22.1986	2290	2284	HCD	MS2	12.0437	100	01_SK_MLiver_IFNgPilot_QE-HCD28%.raw	-226	1590	9	2290	1	2290	1	1	1	1	1	719.117	2873.44	719.117	4	4	1.26703e+06	37.6434	100	3.26202	39.5774	7.73424	4	High	10	Unambiguous	AGIPKEEVKEVYmGNVIQGGEGQAPTR	M13(Oxidation)	Q8QZT1	2	4	0.4459	0	1	1	719.117	2873.44	2873.45
-226	10428	FALSE	F12	22.2073	2291	2284	HCD	MS2	24.2226	67.254	01_SK_MLiver_IFNgPilot_QE-HCD28%.raw	-226	1591	9	2291	1	2291	1	1	1	1	1	594.292	1187.58	594.292	2	2	1.50806e+06	30.3815	100	1.28335	15.924	4.31872	4	High	10	Unambiguous	FIVAYGENmK	M9(Oxidation)	Q9DD20	0	2	0.5207	0	1	1	594.292	1187.58	1187.58
-226	1043	FALSE	F12	9.3827	798	788	HCD	MS2	2.66169	64.019	01_SK_MLiver_IFNgPilot_QE-HCD28%.raw	-226	234	9	798	1	798	1	2	1	1	1	533.887	1599.65	533.887	3	3	2.85518e+06	29.5507	100	0	16.8602	1.34263	3	High	10	Unambiguous	SGkKLEDGPK	K3(ADP-Ribosyl)	P10126	2	3	0.0072	0	1	1	533.887	1599.65	1599.65
-226	1044	FALSE	F12	9.3827	798	788	HCD	MS2	2.66169	64.019	01_SK_MLiver_IFNgPilot_QE-HCD28%.raw	-226	234	9	798	1	798	1	2	1	1	1	533.887	1599.65	533.887	3	3	2.85518e+06	29.5507	100	0	16.8602	1.34263	3	High	10	Unambiguous	sGKKLEDGPK	S1(ADP-Ribosyl)	P10126	2	3	NA	0.0072	2	2	533.887	1599.65	1599.65
-226	10440	FALSE	F12	22.2269	2293	2284	HCD	MS2	32.1543	40.662	01_SK_MLiver_IFNgPilot_QE-HCD28%.raw	-226	1593	9	2293	1	2293	1	1	1	1	1	467.903	1401.69	467.903	3	3	839555	2.31389	9.25555	0	0	0	1	High	10	Unambiguous	RISEQFTAmFR	M9(Oxidation)	Q7TMM9; Q9D6F9; Q9ERD7; P99024; P68372; Q9CWF2	1	3	0.6039	0	1	1	467.903	1401.69	1401.69
-226	10462	FALSE	F12	22.2581	2297	2295	HCD	MS2	31.1999	100	01_SK_MLiver_IFNgPilot_QE-HCD28%.raw	-226	1596	9	2297	1	2297	1	2	1	1	1	686.065	2741.24	686.065	4	4	709061	35.7756	100	4.7157	29.8086	8.57805	4	High	10	Unambiguous	HGVGRIDIVENRFIGmkSR	M16(Oxidation); K17(ADP-Ribosyl)	P16460	3	4	0.0119	0	1	1	686.065	2741.24	2741.24
-226	10463	FALSE	F12	22.2581	2297	2295	HCD	MS2	31.1999	100	01_SK_MLiver_IFNgPilot_QE-HCD28%.raw	-226	1596	9	2297	1	2297	1	2	1	1	1	686.065	2741.24	686.065	4	4	709061	35.7756	100	4.7157	29.8086	8.57805	4	Medium	10	Unambiguous	HGVGRIDIVENRFIGmKsR	M16(Oxidation); S18(ADP-Ribosyl)	P16460	3	4	NA	0.0119	2	2	686.065	2741.24	2741.24
-226	10469	FALSE	F12	22.2669	2298	2295	HCD	MS2	1.86932	2.205	01_SK_MLiver_IFNgPilot_QE-HCD28%.raw	-226	1597	9	2298	1	2298	1	1	1	1	1	586.299	1171.59	586.299	2	2	33871164	0.96957	3.8783	0	0	0	1	High	10	Unambiguous	NRYFPAFEK		A0A087WQI6; P30115	1	2	0.5613	0	1	1	586.299	1171.59	1171.59
-226	10499	FALSE	F12	22.3115	2303	2295	HCD	MS2	29.3295	24.027	01_SK_MLiver_IFNgPilot_QE-HCD28%.raw	-226	1602	9	2303	1	2303	1	1	1	1	1	510.26	1528.77	510.26	3	3	3.49011e+06	5.42032	18.9787	0	2.70255	0	2	High	10	Unambiguous	LTFDSSFSPNTGKK		F2Z471; Q60932; Q60932-2	1	3	0.1481	0	1	1	510.26	1528.77	1528.76
-226	1050	FALSE	F12	9.3966	800	799	HCD	MS2	23.1265	100	01_SK_MLiver_IFNgPilot_QE-HCD28%.raw	-226	235	9	800	1	800	1	1	1	1	1	507.232	1519.68	507.232	3	3	1.03453e+06	29.6744	100	0.44528	17.0801	1.17227	4	High	10	Unambiguous	TkVHIRPK	K2(ADP-Ribosyl)	Q9CPY7; Q9CPY7-2	1	3	0.1404	0	1	1	507.232	1519.68	1519.68
-226	10517	FALSE	F12	22.3428	2307	2306	HCD	MS2	16.2485	30.806	01_SK_MLiver_IFNgPilot_QE-HCD28%.raw	-226	1605	9	2307	1	2307	1	1	1	1	1	557.281	1669.83	557.281	3	3	3.73684e+06	10.2448	34.6827	0	6.29664	0	2	High	10	Unambiguous	HWPFmVVNDAGRPK	M5(Oxidation)	D3Z5E2; P63017; Q504P4	0	3	0.7474	0	1	1	557.281	1669.83	1669.83
-226	10532	FALSE	F12	22.3603	2309	2306	HCD	MS2	4.07054	18.619	01_SK_MLiver_IFNgPilot_QE-HCD28%.raw	-226	1607	9	2309	1	2309	1	1	1	1	1	473.784	1892.11	473.784	4	4	6148362	0.37688	1.50752	0	0	0	1	High	10	Unambiguous	TLNVKPLVTHRFPLEK		Q64442	1	4	0.7357	0	1	1	473.784	1892.11	1892.11
-226	10538	FALSE	F12	22.369	2310	2306	HCD	MS2	23.5461	26.37	01_SK_MLiver_IFNgPilot_QE-HCD28%.raw	-226	1608	9	2310	1	2310	1	1	1	1	1	446.24	891.472	446.24	2	2	3.78547e+06	0.32726	1.30906	0	0	0	1	High	10	Unambiguous	LYAWNPK		P28271	0	2	0.6329	0	1	1	446.24	891.472	891.472
-226	10544	FALSE	F12	22.3777	2311	2306	HCD	MS2	15.6598	32.566	01_SK_MLiver_IFNgPilot_QE-HCD28%.raw	-226	1609	9	2311	1	2311	1	1	1	1	1	526.794	1052.58	526.794	2	2	2.86571e+06	27.9265	100	0	11.706	0	2	High	10	Unambiguous	VFVVGVGmTK	M8(Oxidation)	A2APS4; P32020	0	2	0.6481	0	1	1	526.794	1052.58	1052.58
-226	10550	FALSE	F12	22.3864	2312	2306	HCD	MS2	11.1954	34.631	01_SK_MLiver_IFNgPilot_QE-HCD28%.raw	-226	1610	9	2312	1	2312	1	1	1	1	1	429.923	1287.75	429.923	3	3	1.96938e+06	1.09794	4.39177	0	0	0	1	High	10	Unambiguous	YNRTPALIALR		Q91WR5; Q9CZU0; Q8VC77; P70694; A0A1Y7VP26; A0A1Y7VMC8	1	3	0.6752	0	1	1	429.923	1287.75	1287.75
-226	10559	FALSE	F12	22.3951	2313	2306	HCD	MS2	10.5681	95.984	01_SK_MLiver_IFNgPilot_QE-HCD28%.raw	-226	1611	9	2313	1	2313	1	2	2	1	1	492.292	1474.86	492.292	3	3	1.32959e+06	7.8652	27.232	0	4.2288	0	2	High	10	Selected	IIAVDINKDKFAK		P00329	2	3	0.005	0	1	1	492.292	1474.86	1474.86
-226	10560	FALSE	F12	22.3951	2313	2306	HCD	MS2	10.5681	95.984	01_SK_MLiver_IFNgPilot_QE-HCD28%.raw	-226	1611	9	2313	1	2313	1	2	2	1	1	492.292	1474.86	492.292	3	3	1.32959e+06	7.8652	27.232	0	4.2288	0	2	High	10	Rejected	IIGIDINKDKFAK		P28474	2	3	NA	0.005	2	2	492.292	1474.86	1474.86
-226	10567	FALSE	F12	22.4061	2314	2306	HCD	MS2	28.4097	100	01_SK_MLiver_IFNgPilot_QE-HCD28%.raw	-226	1612	9	2314	1	2314	1	1	1	1	1	418.212	1669.83	418.212	4	4	1255211	0.45951	1.83802	0	0	0	1	High	10	Unambiguous	HWPFmVVNDAGRPK	M5(Oxidation)	D3Z5E2; P63017; Q504P4	0	4	0.6752	0	1	1	418.212	1669.83	1669.83
-226	10576	FALSE	F12	22.4148	2315	2306	HCD	MS2	20.1936	100	01_SK_MLiver_IFNgPilot_QE-HCD28%.raw	-226	1613	9	2315	1	2315	1	1	1	1	1	631.375	1892.11	631.375	3	3	824607	32.0004	100	0.84723	22.1494	5.00513	4	High	10	Unambiguous	TLNVKPLVTHRFPLEK		Q64442	1	3	0.7203	0	1	1	631.375	1892.11	1892.11
-226	10582	FALSE	F12	22.4235	2316	2306	HCD	MS2	12.8213	100	01_SK_MLiver_IFNgPilot_QE-HCD28%.raw	-226	1614	9	2316	1	2316	1	1	1	1	1	681.314	2041.93	681.314	3	3	781784	33.7672	100	1.08098	29.3196	4.66836	4	High	10	Unambiguous	ILDLIeSGKKEGAK	E6(ADP-Ribosyl)	P24549	2	3	0.0737	0	1	1	681.314	2041.93	2041.92
-226	10596	FALSE	F12	22.4462	2319	2317	HCD	MS2	50.8557	100	01_SK_MLiver_IFNgPilot_QE-HCD28%.raw	-226	1616	9	2319	1	2319	1	1	1	1	1	871.362	2612.07	871.362	3	3	87786.8	41.7722	100	6.57831	53.1953	7.31525	4	High	10	Unambiguous	FYGdLEKDKGLQTSQDAR	D4(ADP-Ribosyl)	P14211	2	3	0.0609	0	1	1	871.362	2612.07	2612.07
-226	10602	FALSE	F12	22.4549	2320	2317	HCD	MS2	11.5365	12.398	01_SK_MLiver_IFNgPilot_QE-HCD28%.raw	-226	1617	9	2320	1	2320	1	1	1	1	1	570.296	1139.58	570.296	2	2	8709108	1.84423	5.62656	0	1.75034	0	2	High	10	Unambiguous	TYFQGSLPAR		P52760	0	2	0.7834	0	1	1	570.296	1139.58	1139.58
-226	10610	FALSE	F12	22.4636	2321	2317	HCD	MS2	6.81941	44.356	01_SK_MLiver_IFNgPilot_QE-HCD28%.raw	-226	1618	9	2321	1	2321	1	1	1	1	1	544.928	1632.77	544.928	3	3	2894054	6.63368	21.589	0	4.29121	0.6545	3	High	10	Unambiguous	VVFDDTYDRSmLR	M11(Oxidation)	P16015	1	3	0.3769	0	1	1	544.928	1632.77	1632.77
-226	10616	FALSE	F12	22.4724	2322	2317	HCD	MS2	5.40922	53.85	01_SK_MLiver_IFNgPilot_QE-HCD28%.raw	-226	1619	9	2322	1	2322	1	1	1	1	1	530.911	1590.72	530.911	3	3	2.48663e+06	6.4053	21.5132	0	4.10799	0	2	High	10	Unambiguous	SEDYAFPTYADRR		P19783	1	3	0.6823	0	1	1	530.911	1590.72	1590.72
-226	10621	FALSE	F12	22.4811	2323	2317	HCD	MS2	2.40519	100	01_SK_MLiver_IFNgPilot_QE-HCD28%.raw	-226	1620	9	2323	1	2323	1	2	1	1	1	695.653	2084.95	695.653	3	3	819695	34.8573	100	2.04742	32.9899	4.39207	4	High	10	Unambiguous	LGKeAGLKPFEQVK	E4(ADP-Ribosyl)	D3Z041; P41216	1	3	0.0268	0	1	1	695.653	2084.95	2084.95
-226	10622	FALSE	F12	22.4811	2323	2317	HCD	MS2	2.40519	100	01_SK_MLiver_IFNgPilot_QE-HCD28%.raw	-226	1620	9	2323	1	2323	1	2	1	1	1	695.653	2084.95	695.653	3	3	819695	34.8573	100	2.04742	32.9899	4.39207	4	High	10	Unambiguous	LGkEAGLKPFEQVK	K3(ADP-Ribosyl)	D3Z041; P41216	1	3	NA	0.0268	2	2	695.653	2084.95	2084.95
-226	10627	FALSE	F12	22.4898	2324	2317	HCD	MS2	55.7154	55.867	01_SK_MLiver_IFNgPilot_QE-HCD28%.raw	-226	1621	9	2324	1	2324	1	1	1	1	1	480.761	960.514	480.761	2	2	941361	0.99691	3.98765	0	0	0	1	High	10	Unambiguous	NFAAELAPK		Q99LB2; A0A2I3BRG8	0	2	0.5414	0	1	1	480.761	960.514	960.515
-226	10635	FALSE	F12	22.5008	2325	2317	HCD	MS2	17.3299	100	01_SK_MLiver_IFNgPilot_QE-HCD28%.raw	-226	1622	9	2325	1	2325	1	1	1	1	1	573.25	1717.74	573.25	3	3	756483	31.5467	100	0.55527	22.831	2.80062	4	Medium	10	Unambiguous	kIGDFRALEK	K1(ADP-Ribosyl)	B1AU25; Q9Z0X1-2; Q9Z0X1	2	3	0.2887	0	1	1	573.25	1717.74	1717.73
-226	1064	FALSE	F12	9.4141	802	799	HCD	MS2	0.644504	4.868	01_SK_MLiver_IFNgPilot_QE-HCD28%.raw	-226	237	9	802	1	802	1	1	1	1	1	433.86	1299.56	433.86	3	3	17800632	28.4337	100	0.4619	12.2644	1.0083	4	Medium	10	Unambiguous	RVSKrI	R5(ADP-Ribosyl)	P12710	3	3	0.2264	0	1	1	433.86	1299.56	1299.56
-226	10645	FALSE	F12	22.5095	2326	2317	HCD	MS2	22.116	100	01_SK_MLiver_IFNgPilot_QE-HCD28%.raw	-226	1623	9	2326	1	2326	1	1	1	1	1	516.945	1548.82	516.945	3	3	698709	29.1032	100	0	14.6845	1.72837	3	High	10	Unambiguous	mHGGGPTVTAGLPLPK	M1(Oxidation)	A0A1W2P733; Q922D8	0	3	0.6717	0	1	1	516.945	1548.82	1548.82
-226	10668	FALSE	F12	22.5584	2332	2328	HCD	MS2	6.88964	42.07	01_SK_MLiver_IFNgPilot_QE-HCD28%.raw	-226	1628	9	2332	1	2332	1	1	1	1	1	457.254	1369.75	457.254	3	3	1.78632e+06	0.17714	0.70857	0	0	0	1	High	10	Unambiguous	SSRYIATPIFSK		F6WHQ7; P10649; A2AE89	1	3	0.627	0	1	1	457.254	1369.75	1369.75
-226	10674	FALSE	F12	22.5672	2333	2328	HCD	MS2	20.8605	40.315	01_SK_MLiver_IFNgPilot_QE-HCD28%.raw	-226	1629	9	2333	1	2333	1	1	1	1	1	436.883	1308.63	436.883	3	3	1.64128e+06	1.31151	5.24603	0	0	0	1	High	10	Unambiguous	NYSHALDGLYR		Q9QZD8	0	3	0.4463	0	1	1	436.883	1308.63	1308.63
-226	10687	FALSE	F12	22.5846	2335	2328	HCD	MS2	10.2319	100	01_SK_MLiver_IFNgPilot_QE-HCD28%.raw	-226	1631	9	2335	1	2335	1	1	1	1	1	427.56	1280.66	427.56	3	3	696951	3.22855	11.1017	0	1.81251	0	2	High	10	Unambiguous	LDELYGTWRK		Q9D8E6	1	3	0.5738	0	1	1	427.56	1280.66	1280.66
-226	10696	FALSE	F12	22.5954	2336	2328	HCD	MS2	40.6526	91.337	01_SK_MLiver_IFNgPilot_QE-HCD28%.raw	-226	1632	9	2336	1	2336	1	1	1	1	1	570.606	1709.8	570.606	3	3	575724	23.0634	74.1466	0	16.9536	1.15358	3	High	10	Unambiguous	KPEEVDDEVFYSPR		P11725; Q8R1A8	0	3	0.7113	0	1	1	570.606	1709.8	1709.8
-226	10699	FALSE	F12	22.6041	2337	2328	HCD	MS2	28.1476	100	01_SK_MLiver_IFNgPilot_QE-HCD28%.raw	-226	1633	9	2337	1	2337	1	1	1	1	1	542.822	1084.64	542.822	2	2	554045	15.3724	55.178	0	5.72584	0.58555	3	High	10	Unambiguous	LITPAVVSER		A0A1L1SQA8; P62852	0	2	0.6494	0	1	1	542.822	1084.64	1084.64
-226	10720	FALSE	F12	22.6355	2341	2339	HCD	MS2	43.1041	100	01_SK_MLiver_IFNgPilot_QE-HCD28%.raw	-226	1636	9	2341	1	2341	1	1	1	1	1	477.916	1431.73	477.916	3	3	109332	23.2126	83.9217	0	8.9288	0	2	High	10	Unambiguous	GQPIYIQFSNHK		E9QMW9; P17225; Q922I7; Q8CB58; Q8BGJ5; F7DCW4	0	3	0.3333	0	1	1	477.916	1431.73	1431.74
-226	10726	FALSE	F12	22.6443	2342	2339	HCD	MS2	23.8975	14.879	01_SK_MLiver_IFNgPilot_QE-HCD28%.raw	-226	1637	9	2342	1	2342	1	1	1	1	1	437.923	1311.75	437.923	3	3	4054765	0.33326	1.33306	0	0	0	1	High	10	Unambiguous	FLVGPDGVPVRR		A0A0A6YY34; A0A0A6YVV2; P11352	1	3	0.5595	0	1	1	437.923	1311.75	1311.75
-226	1073	FALSE	F12	9.4228	803	799	HCD	MS2	23.3666	9.3	01_SK_MLiver_IFNgPilot_QE-HCD28%.raw	-226	238	9	803	1	803	1	1	1	1	1	416.577	1247.72	416.577	3	3	7947049	0.61068	2.44271	0	0	0	1	Medium	10	Unambiguous	IIRDKGTmLGK	M8(Oxidation)	Q8C196	2	3	0.4438	0	1	1	416.577	1247.72	1247.71
-226	10734	FALSE	F12	22.653	2343	2339	HCD	MS2	2.91302	51.3	01_SK_MLiver_IFNgPilot_QE-HCD28%.raw	-226	1638	9	2343	1	2343	1	2	1	1	1	696.986	2088.94	696.986	3	3	2.18818e+06	33.7807	100	1.18456	31.4631	2.47524	4	High	10	Unambiguous	AVEAFeTAKKGVGLK	E6(ADP-Ribosyl)	Q64442	2	3	0.0544	0	1	1	696.986	2088.94	2088.94
-226	10735	FALSE	F12	22.653	2343	2339	HCD	MS2	2.91302	51.3	01_SK_MLiver_IFNgPilot_QE-HCD28%.raw	-226	1638	9	2343	1	2343	1	2	1	1	1	696.986	2088.94	696.986	3	3	2.18818e+06	33.7807	100	1.18456	31.4631	2.47524	4	High	10	Unambiguous	AVEAFEtAKKGVGLK	T7(ADP-Ribosyl)	Q64442	2	3	0.0544	0	1	2	696.986	2088.94	2088.94
-226	10743	FALSE	F12	22.6617	2344	2339	HCD	MS2	7.73788	46.232	01_SK_MLiver_IFNgPilot_QE-HCD28%.raw	-226	1639	9	2344	1	2344	1	1	1	1	1	511.507	2043.01	511.507	4	4	1.44701e+06	14.5153	51.2495	0	6.81192	0	2	High	10	Unambiguous	AAWGKIGGHGAEYGAEALER		Q91VB8; P01942	1	4	0.517	0	1	1	511.507	2043.01	2043
-226	10758	FALSE	F12	22.6792	2346	2339	HCD	MS2	6.6021	100	01_SK_MLiver_IFNgPilot_QE-HCD28%.raw	-226	1641	9	2346	1	2346	1	1	1	1	1	685.378	1369.75	685.378	2	2	1.29917e+06	32.583	100	2.89521	22.3079	5.12887	4	High	10	Unambiguous	SSRYIATPIFSK		F6WHQ7; P10649; A2AE89	1	2	0.5935	0	1	1	685.378	1369.75	1369.75
-226	10763	FALSE	F12	22.6898	2347	2339	HCD	MS2	0	80.375	01_SK_MLiver_IFNgPilot_QE-HCD28%.raw	-226	1642	9	2347	1	2347	1	1	1	1	1	400.24	1198.71	400.24	3	3	898065	0.04619	0.18478	0	0	0	1	High	10	Unambiguous	AVFPSIVGRPR		D3Z2K3; P63268; E9Q2D1; E9Q1F2; F6WX90; A0A1D5RM20; P60710; A0A494B9T3; G3UZ07; P62737; G3UYG0; P68134; D3YZY0; E9Q5F4; B1ATY1; P68033; P63260; E9Q606	0	3	0.6454	0	1	1	400.24	1198.71	1198.71
-226	10766	FALSE	F12	22.6985	2348	2339	HCD	MS2	6.23336	100	01_SK_MLiver_IFNgPilot_QE-HCD28%.raw	-226	1643	9	2348	1	2348	1	1	1	1	1	681.673	2043.01	681.673	3	3	798020	34.9878	100	0.96711	34.9796	4.00441	4	Medium	10	Unambiguous	AAWGKIGGHGAEYGAEALER		Q91VB8; P01942	1	3	0.3617	0	1	1	681.673	2043.01	2043
-226	10775	FALSE	F12	22.7072	2349	2339	HCD	MS2	31.575	89.786	01_SK_MLiver_IFNgPilot_QE-HCD28%.raw	-226	1644	9	2349	1	2349	1	1	1	1	1	475.77	950.534	475.77	2	2	561925	2.63261	9.6467	0	0.88375	0	2	High	10	Unambiguous	TILSLmTR	M6(Oxidation)	Q3TS02; Q3V117; Q91V92	0	2	0.3926	0	1	1	475.77	950.534	950.534
-226	10786	FALSE	F12	22.7299	2352	2350	HCD	MS2	44.5961	96.901	01_SK_MLiver_IFNgPilot_QE-HCD28%.raw	-226	1646	9	2352	1	2352	1	1	1	1	1	502.774	1004.54	502.774	2	2	872715	1.81792	7.27169	0	0	0	1	High	10	Unambiguous	LFPSGLDQK		P14211	0	2	0.4828	0	1	1	502.774	1004.54	1004.54
-226	10795	FALSE	F12	22.7386	2353	2350	HCD	MS2	9.68597	35.434	01_SK_MLiver_IFNgPilot_QE-HCD28%.raw	-226	1647	9	2353	1	2353	1	1	1	1	1	452.217	903.428	452.217	2	2	2.42582e+06	0.20334	0.81338	0	0	0	1	High	10	Unambiguous	FDLmYAK	M4(Oxidation)	P05214; Q9JJZ2; Q3UX10; P68369; P05213; P68373; A0A0A0MQA5; P68368	0	2	0.7143	0	1	1	452.217	903.428	903.428
-226	10802	FALSE	F12	22.7474	2354	2350	HCD	MS2	12.8063	81.89	01_SK_MLiver_IFNgPilot_QE-HCD28%.raw	-226	1648	9	2354	1	2354	1	1	1	1	1	525.038	2097.13	525.038	4	4	1.44294e+06	18.9668	63.2443	0	10.3574	2.26555	3	High	10	Unambiguous	QATVGDVNTDRPGLLDLKGK		P31786; D3Z563; Q4VWZ5	1	4	0.59	0	1	1	525.038	2097.13	2097.13
-226	10808	FALSE	F12	22.7561	2355	2350	HCD	MS2	18.0208	99.388	01_SK_MLiver_IFNgPilot_QE-HCD28%.raw	-226	1649	9	2355	1	2355	1	1	1	1	1	459.206	1375.6	459.206	3	3	1.3914e+06	28.2996	100	0.47609	11.9322	0.79034	4	High	10	Unambiguous	kILGYIK	K1(ADP-Ribosyl)	P47738; A0A0G2JF60; A0A0G2JEU1	1	3	0.4511	0	1	1	459.206	1375.6	1375.61
-226	10835	FALSE	F12	22.7929	2359	2350	HCD	MS2	20.4381	100	01_SK_MLiver_IFNgPilot_QE-HCD28%.raw	-226	1653	9	2359	1	2359	1	1	1	1	1	780.794	1560.58	780.794	2	2	440164	35.1771	100	2.00493	34.7277	3.97581	4	High	10	Unambiguous	KFyEAFSK	Y3(ADP-Ribosyl)	P11499; E9Q0C3	1	2	0.1429	0	1	1	780.794	1560.58	1560.58
-226	10849	FALSE	F12	22.8155	2362	2361	HCD	MS2	18.2389	100	01_SK_MLiver_IFNgPilot_QE-HCD28%.raw	-226	1655	9	2362	1	2362	1	1	1	1	1	619.948	1857.83	619.948	3	3	186335	32.5112	100	0.56031	26.3295	3.15504	4	High	10	Unambiguous	dTKNVPFKIVR	D1(ADP-Ribosyl)	P38647	2	3	0.0781	0	1	1	619.948	1857.83	1857.83
-226	10865	FALSE	F12	22.833	2364	2361	HCD	MS2	19.8265	74.7	01_SK_MLiver_IFNgPilot_QE-HCD28%.raw	-226	1657	9	2364	1	2364	1	1	1	1	1	575.522	2299.07	575.522	4	4	1.24133e+06	19.7869	62.0245	0	13.4941	3.62889	3	High	10	Unambiguous	mSGNGRELGEHGLYEYTELK	M1(Oxidation)	O35945; P24549	1	4	0.4882	0	1	1	575.522	2299.07	2299.07
-226	10878	FALSE	F12	22.8504	2366	2361	HCD	MS2	9.40256	100	01_SK_MLiver_IFNgPilot_QE-HCD28%.raw	-226	1659	9	2366	1	2366	1	2	1	1	1	625.543	2499.15	625.543	4	4	533510	30.9312	100	0.21562	21.1826	2.32638	4	High	10	Unambiguous	IVREPWVEQDkFGKVK	K11(ADP-Ribosyl)	P49429; D3Z1U3	3	4	0.0299	0	1	1	625.543	2499.15	2499.15
-226	10879	FALSE	F12	22.8504	2366	2361	HCD	MS2	9.40256	100	01_SK_MLiver_IFNgPilot_QE-HCD28%.raw	-226	1659	9	2366	1	2366	1	2	1	1	1	625.543	2499.15	625.543	4	4	533510	30.9312	100	0.21562	21.1826	2.32638	4	High	10	Unambiguous	IVREPWVEQDKFGkVK	K14(ADP-Ribosyl)	P49429; D3Z1U3	3	4	NA	0.0299	2	2	625.543	2499.15	2499.15
-226	10883	FALSE	F12	22.8592	2367	2361	HCD	MS2	17.2489	100	01_SK_MLiver_IFNgPilot_QE-HCD28%.raw	-226	1660	9	2367	1	2367	1	1	1	1	1	631.923	1893.76	631.923	3	3	525640	32.6056	100	0.64647	27.0399	2.73602	4	High	10	Unambiguous	tVDSKSLFHYR	T1(ADP-Ribosyl)	Q8C196	1	3	0.075	0	1	1	631.923	1893.76	1893.76
-226	10891	FALSE	F12	22.8788	2369	2361	HCD	MS2	10.5934	100	01_SK_MLiver_IFNgPilot_QE-HCD28%.raw	-226	1662	9	2369	1	2369	1	1	1	1	1	605.794	1210.58	605.794	2	2	563063	21.6379	72.5266	0.68484	9.32242	4.01757	4	High	10	Unambiguous	YYTYLVmNK	M7(Oxidation)	P01027	0	2	0.6842	0	1	1	605.794	1210.58	1210.58
-226	10898	FALSE	F12	22.8876	2370	2361	HCD	MS2	24.141	100	01_SK_MLiver_IFNgPilot_QE-HCD28%.raw	-226	1663	9	2370	1	2370	1	1	1	1	1	551.933	1653.78	551.933	3	3	456777	30.1191	100	0	19.1088	1.3678	3	High	10	Unambiguous	mmLSWDVSNGVARR	M1(Oxidation); M2(Oxidation)	Q3UEL5; Q8VC12	1	3	0.5756	0	1	1	551.933	1653.78	1653.78
-226	1091	FALSE	F12	9.4403	805	799	HCD	MS2	1.25652	55.447	01_SK_MLiver_IFNgPilot_QE-HCD28%.raw	-226	240	9	805	1	805	1	1	1	1	1	621.612	1862.82	621.612	3	3	1.78542e+06	34.7832	100	0.82594	35.3089	2.99781	4	High	10	Unambiguous	GQkTPAQKAPAPK	K3(ADP-Ribosyl)	Q9CR57	2	3	0.1394	0	1	1	621.612	1862.82	1862.82
-226	10914	FALSE	F12	22.9103	2373	2372	HCD	MS2	38.0753	100	01_SK_MLiver_IFNgPilot_QE-HCD28%.raw	-226	1665	9	2373	1	2373	1	1	1	1	1	822.357	1643.71	822.357	2	2	196519	36.5609	100	0	35.3552	10.8884	3	High	10	Unambiguous	mSPEEFTEImNQR	M1(Oxidation); M10(Oxidation)	P54869	0	2	0.7423	0	1	1	822.357	1643.71	1643.7
-226	10921	FALSE	F12	22.919	2374	2372	HCD	MS2	52.5557	100	01_SK_MLiver_IFNgPilot_QE-HCD28%.raw	-226	1666	9	2374	1	2374	1	1	1	1	1	455.765	1820.04	455.765	4	4	183322	4.45686	16.1182	0	1.70927	0	2	High	10	Unambiguous	SQIHDIVLVGGSTRIPK		P63017; Q504P4	1	4	0.4629	0	1	1	455.765	1820.04	1820.04
-226	10929	FALSE	F12	22.9277	2375	2372	HCD	MS2	4.88359	44.484	01_SK_MLiver_IFNgPilot_QE-HCD28%.raw	-226	1667	9	2375	1	2375	1	1	1	1	1	548.943	1644.81	548.943	3	3	2.62746e+06	2.65935	8.29375	0	1.90606	0.43757	3	High	10	Unambiguous	IFINNEWHNSVSGK		A0A286YCZ0; P24549	0	3	0.6804	0	1	1	548.943	1644.81	1644.81
-226	10937	FALSE	F12	22.9364	2376	2372	HCD	MS2	36.0198	52.28	01_SK_MLiver_IFNgPilot_QE-HCD28%.raw	-226	1668	9	2376	1	2376	1	1	1	1	1	468.755	936.503	468.755	2	2	1.18291e+06	1.52794	5.6483	0	0.46346	0	2	High	10	Unambiguous	LYDIDVAK		P62751	0	2	0.5385	0	1	1	468.755	936.503	936.504
-226	10945	FALSE	F12	22.9452	2377	2372	HCD	MS2	21.9755	90.673	01_SK_MLiver_IFNgPilot_QE-HCD28%.raw	-226	1669	9	2377	1	2377	1	1	1	1	1	583.566	1748.68	583.566	3	3	861293	32.756	100	0.83482	27.9906	2.19853	4	High	10	Unambiguous	kDGVDFGKWR	K1(ADP-Ribosyl)	Q91Y97	2	3	0.1284	0	1	1	583.566	1748.68	1748.68
-226	10954	FALSE	F12	22.9539	2378	2372	HCD	MS2	1.95188	100	01_SK_MLiver_IFNgPilot_QE-HCD28%.raw	-226	1670	9	2378	1	2378	1	1	1	1	1	693.341	2078.01	693.341	3	3	534164	34.6549	100	1.13281	31.9423	5.54456	4	High	10	Unambiguous	HAYGDQYRATDFVVPGPGK		O88844; A0A087WPT4; A0A087WRS9	1	3	0.7629	0	1	1	693.341	2078.01	2078.01
-226	10960	FALSE	F12	22.9626	2379	2372	HCD	MS2	16.4043	100	01_SK_MLiver_IFNgPilot_QE-HCD28%.raw	-226	1671	9	2379	1	2379	1	1	1	1	1	485.021	1937.06	485.021	4	4	423526	5.11619	16.788	0	3.67679	0	2	High	10	Unambiguous	KQGGLGPmNIPLISDPKR	M8(Oxidation)	P35700; B1AXW4; B1AXW6; B1AXW5	2	4	0.6353	0	1	1	485.021	1937.06	1937.06
-226	10972	FALSE	F12	22.9823	2381	2372	HCD	MS2	56.8958	100	01_SK_MLiver_IFNgPilot_QE-HCD28%.raw	-226	1673	9	2381	1	2381	1	1	1	1	1	557.644	1670.92	557.644	3	3	358465	27.9956	87.6102	0	16.9839	7.38813	3	High	10	Unambiguous	QATKDAGQISGLNVLR		P38647	1	3	0.1583	0	1	1	557.644	1670.92	1670.92
-226	10989	FALSE	F12	23.0051	2384	2383	HCD	MS2	35.8315	100	01_SK_MLiver_IFNgPilot_QE-HCD28%.raw	-226	1675	9	2384	1	2384	1	1	1	1	1	490.248	979.49	490.248	2	2	420564	3.023	10.1869	0	1.90507	0	2	Medium	10	Unambiguous	GFGGSRWGR		Q62141-1; Q62141-2; Q62141-3; Q62141	1	2	0.2872	0	1	1	490.248	979.49	979.486
-226	11001	FALSE	F12	23.0225	2386	2383	HCD	MS2	24.8819	72.305	01_SK_MLiver_IFNgPilot_QE-HCD28%.raw	-226	1677	9	2386	1	2386	1	1	1	1	1	467.771	934.535	467.771	2	2	1.16098e+06	2.11341	7.74392	0	0.70972	0	2	High	10	Unambiguous	ITAFVVER		P50544; B1AR28	0	2	0.5215	0	1	1	467.771	934.535	934.536
-226	11014	FALSE	F12	23.04	2388	2383	HCD	MS2	15.3505	100	01_SK_MLiver_IFNgPilot_QE-HCD28%.raw	-226	1679	9	2388	1	2388	1	1	1	1	1	528.27	1582.8	528.27	3	3	746444	18.8431	65.3983	0	9.97397	0	2	High	10	Unambiguous	FHQLDIDNPQSIR		P48758; A0A338P684	0	3	0.6519	0	1	1	528.27	1582.8	1582.8
-226	11020	FALSE	F12	23.0487	2389	2383	HCD	MS2	47.6823	88.282	01_SK_MLiver_IFNgPilot_QE-HCD28%.raw	-226	1680	9	2389	1	2389	1	1	1	1	1	459.601	1376.79	459.601	3	3	581528	24.8825	88.2494	0	10.5974	0.68313	3	High	10	Unambiguous	KGERADLIAYLK		P62897	2	3	0.2795	0	1	1	459.601	1376.79	1376.79
-226	11032	FALSE	F12	23.0684	2391	2383	HCD	MS2	36.7696	100	01_SK_MLiver_IFNgPilot_QE-HCD28%.raw	-226	1682	9	2391	1	2391	1	1	1	1	1	507.795	1014.58	507.795	2	2	505516	17.1903	62.8668	0	5.89428	0	2	High	10	Unambiguous	LLLEGVENK		D3Z041; P41216	0	2	0.1739	0	1	1	507.795	1014.58	1014.58
-226	11042	FALSE	F12	23.0771	2392	2383	HCD	MS2	17.431	100	01_SK_MLiver_IFNgPilot_QE-HCD28%.raw	-226	1683	9	2392	1	2392	1	1	1	1	1	822.911	1644.81	822.911	2	2	370428	38.6364	100	9.14381	39.8963	5.50544	4	High	10	Unambiguous	IFINNEWHNSVSGK		A0A286YCZ0; P24549	0	2	0.7151	0	1	1	822.911	1644.81	1644.81
-226	11048	FALSE	F12	23.0858	2393	2383	HCD	MS2	29.9871	100	01_SK_MLiver_IFNgPilot_QE-HCD28%.raw	-226	1684	9	2393	1	2393	1	1	1	1	1	497.593	1490.76	497.593	3	3	329970	5.42656	19.1493	0	2.55697	0	2	High	10	Unambiguous	FLQEKGPSVDWGK		Q91ZJ5-2; Q91ZJ5	1	3	0.4451	0	1	1	497.593	1490.76	1490.76
-226	11060	FALSE	F12	23.1086	2396	2394	HCD	MS2	92.955	100	01_SK_MLiver_IFNgPilot_QE-HCD28%.raw	-226	1686	9	2396	1	2396	1	1	1	1	1	478.604	1433.8	478.604	3	3	51112.1	11.2893	42.9015	0	2.2556	0	2	High	10	Unambiguous	LKEVLEYNALGGK		A0A0G2JEB3; Q920E5; A0A0G2JDJ5; A0A0G2JEA5	1	3	0.16	0	1	1	478.604	1433.8	1433.8
-226	11068	FALSE	F12	23.1173	2397	2394	HCD	MS2	14.7729	95.06	01_SK_MLiver_IFNgPilot_QE-HCD28%.raw	-226	1687	9	2397	1	2397	1	1	1	1	1	542.787	1084.57	542.787	2	2	835598	3.75729	13.6619	0	1.36725	0	2	High	10	Unambiguous	YGVSGYPTLK		P27773; F6Q404	0	2	0.7539	0	1	1	542.787	1084.57	1084.57
-226	11082	FALSE	F12	23.1348	2399	2394	HCD	MS2	33.8083	100	01_SK_MLiver_IFNgPilot_QE-HCD28%.raw	-226	1689	9	2399	1	2399	1	1	1	1	1	466.493	1862.95	466.493	4	4	348814	8.25379	30.5726	0	2.44254	0	2	High	10	Unambiguous	TDLTDYLNRHYKAPR		Q9CZ13	2	4	0.6173	0	1	1	466.493	1862.95	1862.95
-226	1109	FALSE	F12	9.4599	807	799	HCD	MS2	16.2104	100	01_SK_MLiver_IFNgPilot_QE-HCD28%.raw	-226	242	9	807	1	807	1	1	1	1	1	470.197	1408.58	470.197	3	3	1.22742e+06	28.4851	100	0	12.3958	1.54467	3	High	10	Unambiguous	kVHGSLAR	K1(ADP-Ribosyl)	P62862	1	3	0.355	0	1	1	470.197	1408.58	1408.58
-226	11090	FALSE	F12	23.1435	2400	2394	HCD	MS2	7.58128	100	01_SK_MLiver_IFNgPilot_QE-HCD28%.raw	-226	1690	9	2400	1	2400	1	1	1	1	1	569.277	1137.55	569.277	2	2	731588	2.68426	9.01189	0	1.2833	0.44184	3	High	10	Unambiguous	ESYSVYVYK		Q64475; Q8CGP2; Q64525; Q8CGP1; P10854; Q64478; Q8CGP2-2; Q8CBB6; Q6ZWY9; P10853	0	2	0.5671	0	1	1	569.277	1137.55	1137.55
-226	11098	FALSE	F12	23.1522	2401	2394	HCD	MS2	8.19626	100	01_SK_MLiver_IFNgPilot_QE-HCD28%.raw	-226	1691	9	2401	1	2401	1	2	1	1	1	726.311	2176.92	726.311	3	3	283026	34.4912	100	1.24537	33.7227	2.99687	4	High	10	Unambiguous	EQGFETkDIKEIAK	K7(ADP-Ribosyl)	A0A286YCD7; P55264; P55264-2	2	3	0.0222	0	1	1	726.311	2176.92	2176.92
-226	11099	FALSE	F12	23.1522	2401	2394	HCD	MS2	8.19626	100	01_SK_MLiver_IFNgPilot_QE-HCD28%.raw	-226	1691	9	2401	1	2401	1	2	1	1	1	726.311	2176.92	726.311	3	3	283026	34.4912	100	1.24537	33.7227	2.99687	4	High	10	Unambiguous	EQGFEtKDIKEIAK	T6(ADP-Ribosyl)	A0A286YCD7; P55264; P55264-2	2	3	NA	0.0222	2	2	726.311	2176.92	2176.92
-226	11105	FALSE	F12	23.1632	2402	2394	HCD	MS2	40.5011	100	01_SK_MLiver_IFNgPilot_QE-HCD28%.raw	-226	1692	9	2402	1	2402	1	1	1	1	1	635.258	1903.76	635.258	3	3	265073	34.2308	100	0.60516	31.4478	4.87024	4	High	10	Unambiguous	LTKeFSVYmTK	E4(ADP-Ribosyl); M9(Oxidation)	P05202	1	3	0.0833	0	1	1	635.258	1903.76	1903.76
-226	11109	FALSE	F12	23.1719	2403	2394	HCD	MS2	23.3718	100	01_SK_MLiver_IFNgPilot_QE-HCD28%.raw	-226	1693	9	2403	1	2403	1	1	1	1	1	564.645	1691.92	564.645	3	3	252044	30.0619	100	0	18.6875	1.5603	3	High	10	Unambiguous	VSVTIRPGmTLLmNK	M9(Oxidation); M13(Oxidation)	G3UYJ7; O35215	0	3	0.2393	0	1	1	564.645	1691.92	1691.92
-226	11119	FALSE	F12	23.1806	2404	2394	HCD	MS2	29.7219	100	01_SK_MLiver_IFNgPilot_QE-HCD28%.raw	-226	1694	9	2404	1	2404	1	1	1	1	1	781.359	1561.71	781.359	2	2	203211	31.2957	100	0	19.5955	5.5872	3	High	10	Unambiguous	QEQDTYALSSYTR		Q8QZT1	0	2	0.7713	0	1	1	781.359	1561.71	1561.71
-226	11126	FALSE	F12	23.1946	2406	2405	HCD	MS2	25.4546	100	01_SK_MLiver_IFNgPilot_QE-HCD28%.raw	-226	1695	9	2406	1	2406	1	1	1	1	1	550.808	1100.61	550.808	2	2	343401	10.2336	34.5848	0	5.65816	0.6915	3	High	10	Unambiguous	FIGPSPEVVR		G5E8R3; Q05920; E9QPD7	0	2	0.6506	0	1	1	550.808	1100.61	1100.61
-226	11139	FALSE	F12	23.212	2408	2405	HCD	MS2	35.5723	71.651	01_SK_MLiver_IFNgPilot_QE-HCD28%.raw	-226	1697	9	2408	1	2408	1	1	1	1	1	439.759	878.511	439.759	2	2	999154	1.73034	6.92136	0	0	0	1	High	10	Unambiguous	INLIYSR		O35459; F7B227	0	2	0.2675	0	1	1	439.759	878.511	878.509
-226	11148	FALSE	F12	23.2208	2409	2405	HCD	MS2	53.3846	100	01_SK_MLiver_IFNgPilot_QE-HCD28%.raw	-226	1698	9	2409	1	2409	1	1	1	1	1	496.926	1488.76	496.926	3	3	588060	6.00138	21.0435	0	2.96206	0	2	High	10	Unambiguous	VGFTNISHmLTPR	M9(Oxidation)	Q9DBT9	0	3	0.4926	0	1	1	496.926	1488.76	1488.76
-226	11157	FALSE	F12	23.2295	2410	2405	HCD	MS2	13.5356	100	01_SK_MLiver_IFNgPilot_QE-HCD28%.raw	-226	1699	9	2410	1	2410	1	1	1	1	1	473.292	945.576	473.292	2	2	581495	5.64828	21.6292	0	0.96389	0	2	High	10	Unambiguous	LVPVGYGIK		A0A087WS46; O70251	0	2	0.4458	0	1	1	473.292	945.576	945.577
-226	11174	FALSE	F12	23.2579	2413	2405	HCD	MS2	10.4865	100	01_SK_MLiver_IFNgPilot_QE-HCD28%.raw	-226	1702	9	2413	1	2413	1	1	1	1	1	408.763	816.519	408.763	2	2	531783	1.2574	5.02962	0	0	0	1	High	10	Unambiguous	TALLGLTK		Q99LB2; A0A2I3BRG8	0	2	0.6489	0	1	1	408.763	816.519	816.519
-226	11182	FALSE	F12	23.2666	2414	2405	HCD	MS2	3.36448	100	01_SK_MLiver_IFNgPilot_QE-HCD28%.raw	-226	1703	9	2414	1	2414	1	3	1	1	1	756.014	2266.03	756.014	3	3	360989	36.9886	100	1.56139	41.8098	4.58311	4	High	10	Unambiguous	GAAQNIIPASTGAAkAVGK	K15(ADP-Ribosyl)	A0A1D5RLD8; A0A0A0MQF6; P16858; S4R1W1; S4R257	1	3	0.0164	0	1	1	756.014	2266.03	2266.03
-226	11183	FALSE	F12	23.2666	2414	2405	HCD	MS2	3.36448	100	01_SK_MLiver_IFNgPilot_QE-HCD28%.raw	-226	1703	9	2414	1	2414	1	3	1	1	1	756.014	2266.03	756.014	3	3	360989	36.9886	100	1.56139	41.8098	4.58311	4	High	10	Unambiguous	GAAQNIIPAStGAAKAVGK	T11(ADP-Ribosyl)	A0A1D5RLD8; A0A0A0MQF6; P16858; S4R1W1; S4R257	1	3	NA	0.0164	2	2	756.014	2266.03	2266.03
-226	11184	FALSE	F12	23.2666	2414	2405	HCD	MS2	3.36448	100	01_SK_MLiver_IFNgPilot_QE-HCD28%.raw	-226	1703	9	2414	1	2414	1	3	1	1	1	756.014	2266.03	756.014	3	3	360989	36.9886	100	1.56139	41.8098	4.58311	4	High	10	Unambiguous	GAAQNIIPAsTGAAKAVGK	S10(ADP-Ribosyl)	A0A1D5RLD8; A0A0A0MQF6; P16858; S4R1W1; S4R257	1	3	NA	0.0246	3	3	756.014	2266.03	2266.03
-226	11186	FALSE	F12	23.2753	2415	2405	HCD	MS2	30.821	100	01_SK_MLiver_IFNgPilot_QE-HCD28%.raw	-226	1704	9	2415	1	2415	1	1	1	1	1	629.342	1886.01	629.342	3	3	214669	31.6388	100	0	19.2302	7.32488	3	High	10	Unambiguous	IQTQPGYANTLREAVPK		G5E902; Q8VEM8	1	3	0.2961	0	1	1	629.342	1886.01	1886.01
-226	1119	FALSE	F12	9.4686	808	799	HCD	MS2	2.21215	100	01_SK_MLiver_IFNgPilot_QE-HCD28%.raw	-226	243	9	808	1	808	1	1	1	1	1	675.625	2024.86	675.625	3	3	1.01948e+06	36.7023	100	3.6263	38.6134	4.56956	4	High	10	Unambiguous	NNTVtPGGKPNKTR	T5(ADP-Ribosyl)	O55142	1	3	0.1053	0	1	1	675.625	2024.86	2024.86
-226	11193	FALSE	F12	23.2893	2417	2416	HCD	MS2	5.77779	100	01_SK_MLiver_IFNgPilot_QE-HCD28%.raw	-226	1705	9	2417	1	2417	1	1	1	1	1	688.307	1375.61	688.307	2	2	1493894	35.0644	100	0.71911	37.5179	2.02077	4	High	10	Unambiguous	kILGYIK	K1(ADP-Ribosyl)	P47738; A0A0G2JF60; A0A0G2JEU1	1	2	0.419	0	1	1	688.307	1375.61	1375.61
-226	11209	FALSE	F12	23.3068	2419	2416	HCD	MS2	2.32065	5.346	01_SK_MLiver_IFNgPilot_QE-HCD28%.raw	-226	1707	9	2419	1	2419	1	1	1	1	1	444.751	888.496	444.751	2	2	18955348	0	0	0	0	0	0	High	10	Unambiguous	AAVSGLWGK		E9Q223; A8DUK4	0	2	0.3909	0	1	1	444.751	888.496	888.494
-226	11216	FALSE	F12	23.3155	2420	2416	HCD	MS2	4.61878	39.481	01_SK_MLiver_IFNgPilot_QE-HCD28%.raw	-226	1708	9	2420	1	2420	1	1	1	1	1	502.761	1004.51	502.761	2	2	1.99732e+06	0.5767	0.61029	0	1.69651	0	2	High	10	Unambiguous	SSVEWQIR		Q91YI0; F7D439	0	2	0.5526	0	1	1	502.761	1004.51	1004.52
-226	11225	FALSE	F12	23.3242	2421	2416	HCD	MS2	14.7819	100	01_SK_MLiver_IFNgPilot_QE-HCD28%.raw	-226	1709	9	2421	1	2421	1	1	1	1	1	577.287	2306.13	577.287	4	4	1.14075e+06	7.01397	20.4957	0.60515	5.22403	1.73102	4	High	10	Unambiguous	RLTGFHETSNINDFSAGVANR		P15105	1	4	0.7232	0	1	1	577.287	2306.13	2306.13
-226	11255	FALSE	F12	23.3613	2425	2416	HCD	MS2	20.8771	100	01_SK_MLiver_IFNgPilot_QE-HCD28%.raw	-226	1713	9	2425	1	2425	1	1	1	1	1	478.246	1909.96	478.246	4	4	594868	3.41526	11.425	0	2.23601	0	2	High	10	Unambiguous	YIATPIFSKmAHWSNK	M10(Oxidation)	F6WHQ7; P10649; A2AE89	1	4	0.5877	0	1	1	478.246	1909.96	1909.96
-226	11263	FALSE	F12	23.3701	2426	2416	HCD	MS2	31.7227	86.354	01_SK_MLiver_IFNgPilot_QE-HCD28%.raw	-226	1714	9	2426	1	2426	1	1	1	1	1	458.594	1373.77	458.594	3	3	707368	27.0221	99.191	0	8.89736	0	2	High	10	Selected	IEVEKPFAIAKE		P24369	1	3	NA	0.0216	2	2	458.594	1373.77	1373.77
-226	11270	FALSE	F12	23.384	2428	2427	HCD	MS2	20.893	53.823	01_SK_MLiver_IFNgPilot_QE-HCD28%.raw	-226	1715	9	2428	1	2428	1	1	1	1	1	466.948	1398.83	466.948	3	3	1.49677e+06	17.6405	66.0502	0	4.51187	0	2	High	10	Unambiguous	IAATILTSPDLRK		P05202	1	3	0.64	0	1	1	466.948	1398.83	1398.83
-226	11276	FALSE	F12	23.3928	2429	2427	HCD	MS2	68.3031	100	01_SK_MLiver_IFNgPilot_QE-HCD28%.raw	-226	1716	9	2429	1	2429	1	1	1	1	1	694.862	1388.72	694.862	2	2	202703	31.4659	100	1.56779	21.4379	2.85809	4	High	10	Unambiguous	AQVAQPGGDTIFGK		P70349; B0R1E3	0	2	0.0842	0	1	1	694.862	1388.72	1388.72
-226	11285	FALSE	F12	23.4015	2430	2427	HCD	MS2	17.8378	45.059	01_SK_MLiver_IFNgPilot_QE-HCD28%.raw	-226	1717	9	2430	1	2430	1	1	1	1	1	604.338	1207.67	604.338	2	2	2145154	29.2131	100	0	15.6006	1.25171	3	High	10	Unambiguous	QLGGYVATIGTK		Q64374	0	2	0.5694	0	1	1	604.338	1207.67	1207.67
-226	11295	FALSE	F12	23.4102	2431	2427	HCD	MS2	36.8065	100	01_SK_MLiver_IFNgPilot_QE-HCD28%.raw	-226	1718	9	2431	1	2431	1	1	1	1	1	490.282	979.556	490.282	2	2	695971	1.47966	5.61149	0	0.30714	0	2	High	10	Unambiguous	FLTATSLAR		Q9WVM8	0	2	0.345	0	1	1	490.282	979.556	979.557
-226	11302	FALSE	F12	23.4189	2432	2427	HCD	MS2	32.1002	94.462	01_SK_MLiver_IFNgPilot_QE-HCD28%.raw	-226	1719	9	2432	1	2432	1	1	1	1	1	532.782	2128.11	532.782	4	4	471447	21.2105	70.0879	0	14.7543	0	2	High	10	Unambiguous	NLLHVTDTGVGmTREELVK	M12(Oxidation)	P08113	1	4	0.4483	0	1	1	532.782	2128.11	2128.11
-226	11312	FALSE	F12	23.4277	2433	2427	HCD	MS2	15.7765	100	01_SK_MLiver_IFNgPilot_QE-HCD28%.raw	-226	1720	9	2433	1	2433	1	1	1	1	1	514.284	1540.84	514.284	3	3	352310	23.1708	82.7758	0	9.90751	0	2	High	10	Unambiguous	LWSTFHRPELVR		Q91WT7	0	3	0.5649	0	1	1	514.284	1540.84	1540.84
-226	11329	FALSE	F12	23.4474	2435	2427	HCD	MS2	9.35791	100	01_SK_MLiver_IFNgPilot_QE-HCD28%.raw	-226	1722	9	2435	1	2435	1	1	1	1	1	710.041	2128.11	710.041	3	3	267944	33.0625	100	0	22.4568	9.79337	3	High	10	Unambiguous	NLLHVTDTGVGmTREELVK	M12(Oxidation)	P08113	1	3	0.5683	0	1	1	710.041	2128.11	2128.11
-226	11337	FALSE	F12	23.4561	2436	2427	HCD	MS2	38.7518	100	01_SK_MLiver_IFNgPilot_QE-HCD28%.raw	-226	1723	9	2436	1	2436	1	1	1	1	1	629.829	1258.65	629.829	2	2	329951	29.89	100	0	14.5076	5.05241	3	High	10	Unambiguous	LLANmVYQYK	M5(Oxidation)	O55234	0	2	0.6568	0	1	1	629.829	1258.65	1258.65
-226	11343	FALSE	F12	23.4648	2437	2427	HCD	MS2	20.4367	100	01_SK_MLiver_IFNgPilot_QE-HCD28%.raw	-226	1724	9	2437	1	2437	1	1	1	1	1	666.972	1998.9	666.972	3	3	190458	33.2722	100	0.98362	28.6625	3.44253	4	High	10	Unambiguous	QkPEFLKTIPEK	K2(ADP-Ribosyl)	F6WHQ7; P10649; A2AE89	1	3	0.1299	0	1	1	666.972	1998.9	1998.9
-226	11349	FALSE	F12	23.4788	2439	2438	HCD	MS2	33.1169	100	01_SK_MLiver_IFNgPilot_QE-HCD28%.raw	-226	1725	9	2439	1	2439	1	1	1	1	1	404.225	807.443	404.225	2	2	176681	0.35736	1.42946	0	0	0	1	High	10	Selected	TIImWK	M4(Oxidation)	P68040	0	2	0.0104	0	1	1	404.225	807.443	807.443
-226	11362	FALSE	F12	23.4962	2441	2438	HCD	MS2	28.5813	53.231	01_SK_MLiver_IFNgPilot_QE-HCD28%.raw	-226	1727	9	2441	1	2441	1	1	1	1	1	539.279	1077.55	539.279	2	2	1535532	4.93864	17.1154	0	2.6392	0	2	High	10	Unambiguous	VmLASWAQR	M2(Oxidation)	A0A1Y7VL95; Q9JI75	0	2	0.6569	0	1	1	539.279	1077.55	1077.55
-226	11375	FALSE	F12	23.5137	2443	2438	HCD	MS2	43.8044	47.676	01_SK_MLiver_IFNgPilot_QE-HCD28%.raw	-226	1729	9	2443	1	2443	1	1	1	1	1	448.927	1344.77	448.927	3	3	1051063	0.4963	1.98519	0	0	0	1	High	10	Unambiguous	NKLILPGLmSSR	M9(Oxidation)	G3UWK0; A0A0R4J135; G3UZT2	1	3	0.5843	0	1	1	448.927	1344.77	1344.77
-226	11383	FALSE	F12	23.5224	2444	2438	HCD	MS2	12.696	100	01_SK_MLiver_IFNgPilot_QE-HCD28%.raw	-226	1730	9	2444	1	2444	1	1	1	1	1	611.312	1221.62	611.312	2	2	718587	5.39159	17.3155	0.307	3.09985	0.84397	4	High	10	Unambiguous	FVGAVDPImEK	M9(Oxidation)	Q91YI0; E0CYV3; E0CY49	0	2	0.1675	0	1	1	611.312	1221.62	1221.62
-226	11389	FALSE	F12	23.5311	2445	2438	HCD	MS2	12.307	100	01_SK_MLiver_IFNgPilot_QE-HCD28%.raw	-226	1731	9	2445	1	2445	1	1	1	1	1	437.743	874.478	437.743	2	2	588806	1.232	4.49779	0	0.43022	0	2	High	10	Unambiguous	WLAESIR		P52196	0	2	0.4375	0	1	1	437.743	874.478	874.478
-226	11396	FALSE	F12	23.5421	2446	2438	HCD	MS2	22.6769	100	01_SK_MLiver_IFNgPilot_QE-HCD28%.raw	-226	1732	9	2446	1	2446	1	1	1	1	1	474.256	1420.75	474.256	3	3	572287	26.8126	96.221	0	11.0295	0	2	High	10	Unambiguous	LWDLTTGTTTRR		P68040	1	3	0.5517	0	1	1	474.256	1420.75	1420.75
-226	11402	FALSE	F12	23.5508	2447	2438	HCD	MS2	6.7832	100	01_SK_MLiver_IFNgPilot_QE-HCD28%.raw	-226	1733	9	2447	1	2447	1	1	1	1	1	624.32	1870.95	624.32	3	3	200633	32.05	100	1.1795	19.9524	7.06812	4	High	10	Unambiguous	INVYYNEAAGNKYVPR		Q7TMM9	1	3	0.844	0	1	1	624.32	1870.95	1870.94
-226	11414	FALSE	F12	23.5735	2450	2449	HCD	MS2	21.2092	100	01_SK_MLiver_IFNgPilot_QE-HCD28%.raw	-226	1735	9	2450	1	2450	1	1	1	1	1	493.926	1479.76	493.926	3	3	631864	5.35825	19.0738	0	2.35922	0	2	High	10	Unambiguous	IRYYTYLVmNK	M9(Oxidation)	P01027	1	3	0.6245	0	1	1	493.926	1479.76	1479.77
-226	11422	FALSE	F12	23.5822	2451	2449	HCD	MS2	56.6944	100	01_SK_MLiver_IFNgPilot_QE-HCD28%.raw	-226	1736	9	2451	1	2451	1	1	1	1	1	585.799	1170.59	585.799	2	2	181156	29.8665	100	0.9267	15.8877	2.65168	4	High	10	Unambiguous	TTWDPVQAPR		A0A2R8VHT2; A0A2R8VHW1; A0A2R8W6Y8; A0A2R8VHS2; P11714	0	2	0.6746	0	1	1	585.799	1170.59	1170.59
-226	11428	FALSE	F12	23.5909	2452	2449	HCD	MS2	33.2006	62.385	01_SK_MLiver_IFNgPilot_QE-HCD28%.raw	-226	1737	9	2452	1	2452	1	1	1	1	1	434.719	868.431	434.719	2	2	1.33082e+06	0.87252	3.49006	0	0	0	1	High	10	Unambiguous	TAWTFSR		Q9CPU0; A0A494BAF7; A0A494BBE7	0	2	0.6215	0	1	1	434.719	868.431	868.431
-226	11437	FALSE	F12	23.6084	2454	2449	HCD	MS2	35.3815	100	01_SK_MLiver_IFNgPilot_QE-HCD28%.raw	-226	1739	9	2454	1	2454	1	1	1	1	1	451.726	902.445	451.726	2	2	379198	0.96834	3.87334	0	0	0	1	High	10	Unambiguous	SFAVGmFK	M6(Oxidation)	P50544; B1AR28	0	2	0.5829	0	1	1	451.726	902.445	902.444
-226	11445	FALSE	F12	23.6171	2455	2449	HCD	MS2	49.4286	100	01_SK_MLiver_IFNgPilot_QE-HCD28%.raw	-226	1740	9	2455	1	2455	1	1	1	1	1	672.887	1344.77	672.887	2	2	447796	32.6994	100	1.1927	27.3699	2.23511	4	High	10	Unambiguous	NKLILPGLmSSR	M9(Oxidation)	G3UWK0; A0A0R4J135; G3UZT2	1	2	0.5523	0	1	1	672.887	1344.77	1344.77
-226	11458	FALSE	F12	23.6368	2457	2449	HCD	MS2	49.2224	100	01_SK_MLiver_IFNgPilot_QE-HCD28%.raw	-226	1742	9	2457	1	2457	1	1	1	1	1	565.279	1693.82	565.279	3	3	319408	32.0845	100	0.92466	25.7572	1.65612	4	High	10	Unambiguous	QSmWTSTISSHLATK	M3(Oxidation)	D3Z1A1; D3YWR7; A0A0G2JGY0; Q8BVI4; A0A0G2JGJ1	0	3	0.7266	0	1	1	565.279	1693.82	1693.82
-226	11489	FALSE	F12	23.6943	2464	2460	HCD	MS2	34.7567	70.747	01_SK_MLiver_IFNgPilot_QE-HCD28%.raw	-226	1748	9	2464	1	2464	1	1	1	1	1	507.76	1014.51	507.76	2	2	946865	7.02943	24.1622	0	3.95554	0	2	High	10	Unambiguous	LYDAYELK		P48036	0	2	0.5068	0	1	1	507.76	1014.51	1014.51
-226	11496	FALSE	F12	23.703	2465	2460	HCD	MS2	25.7349	100	01_SK_MLiver_IFNgPilot_QE-HCD28%.raw	-226	1749	9	2465	1	2465	1	1	1	1	1	556.282	1666.83	556.282	3	3	765721	30.9396	100	0	21.7459	2.0124	3	High	10	Unambiguous	KLWGDRYFDPANGK		P58252	2	3	0.5333	0	1	1	556.282	1666.83	1666.83
-226	11529	FALSE	F12	23.7489	2470	2460	HCD	MS2	61.5438	100	01_SK_MLiver_IFNgPilot_QE-HCD28%.raw	-226	1754	9	2470	1	2470	1	1	1	1	1	642.87	1284.73	642.87	2	2	274523	32.2441	100	0	23.9631	5.0132	3	Medium	10	Unambiguous	YLPGPQQQIIK		B2RXZ2; P56593	0	2	0.2338	0	1	1	642.87	1284.73	1284.73
-226	11534	FALSE	F12	23.7628	2472	2471	HCD	MS2	9.63372	100	01_SK_MLiver_IFNgPilot_QE-HCD28%.raw	-226	1755	9	2472	1	2472	1	1	1	1	1	681.357	2042.06	681.357	3	3	295646	33.5179	100	0	28.313	5.75878	3	High	10	Unambiguous	ITITNDQNRLTPEEIER		P20029	1	3	0.5607	0	1	1	681.357	2042.06	2042.05
-226	11553	FALSE	F12	23.7802	2474	2471	HCD	MS2	14.4472	14.175	01_SK_MLiver_IFNgPilot_QE-HCD28%.raw	-226	1757	9	2474	1	2474	1	1	1	1	1	461.566	1382.68	461.566	3	3	6.54674e+06	0.10394	0.41578	0	0	0	1	High	10	Unambiguous	GWYQYDKPLGR		Q9DBM2	0	3	0.748	0	1	1	461.566	1382.68	1382.69
-226	1156	FALSE	F12	9.5177	814	810	HCD	MS2	5.01077	100	01_SK_MLiver_IFNgPilot_QE-HCD28%.raw	-226	248	9	814	1	814	1	1	1	1	1	555.057	2771.25	555.057	5	5	361291	34.3746	100	4.11733	29.6331	3.74803	4	High	10	Unambiguous	SRPETGRPRPkGPEGERPAR	K11(ADP-Ribosyl)	P63325; Q3UW83; A0A338P7K4; A0A3B2W864	1	5	0.0541	0	1	1	555.057	2771.25	2771.25
-226	11562	FALSE	F12	23.7889	2475	2471	HCD	MS2	16.1923	25.777	01_SK_MLiver_IFNgPilot_QE-HCD28%.raw	-226	1758	9	2475	1	2475	1	1	1	1	1	466.734	932.461	466.734	2	2	3.71359e+06	1.60043	6.04384	0	0.35787	0	2	High	10	Unambiguous	LYYFNGR		A0A1L1SS61; P24472	0	2	0.4294	0	1	1	466.734	932.461	932.462
-226	11571	FALSE	F12	23.7977	2476	2471	HCD	MS2	8.3346	66.915	01_SK_MLiver_IFNgPilot_QE-HCD28%.raw	-226	1759	9	2476	1	2476	1	1	1	1	1	530.288	1059.57	530.288	2	2	1.58582e+06	20.6851	70.8025	0	11.9378	0	2	High	10	Unambiguous	NEEILNSLK		A0A0A6YY34; A0A0A6YVV2; P11352	0	2	0.6	0	1	1	530.288	1059.57	1059.57
-226	11578	FALSE	F12	23.8064	2477	2471	HCD	MS2	2.15937	100	01_SK_MLiver_IFNgPilot_QE-HCD28%.raw	-226	1760	9	2477	1	2477	1	2	1	1	1	649.054	2593.2	649.054	4	4	1340623	33.2618	100	0.74609	30.2229	2.07842	4	High	10	Unambiguous	HQkVVEIAPATHLDPQLR	K3(ADP-Ribosyl)	G5E8R3; Q05920; E9QPD7	1	4	0.038	0	1	1	649.054	2593.2	2593.2
-226	11579	FALSE	F12	23.8064	2477	2471	HCD	MS2	2.15937	100	01_SK_MLiver_IFNgPilot_QE-HCD28%.raw	-226	1760	9	2477	1	2477	1	2	1	1	1	649.054	2593.2	649.054	4	4	1340623	33.2618	100	0.74609	30.2229	2.07842	4	High	10	Unambiguous	hQKVVEIAPATHLDPQLR	H1(ADP-Ribosyl)	G5E8R3; Q05920; E9QPD7	1	4	NA	0.038	2	2	649.054	2593.2	2593.2
-226	11591	FALSE	F12	23.8261	2479	2471	HCD	MS2	0	100	01_SK_MLiver_IFNgPilot_QE-HCD28%.raw	-226	1762	9	2479	1	2479	1	2	1	1	1	848.373	3390.47	848.373	4	4	624450	44.3396	100	1.49492	72.5038	3.35978	4	High	10	Unambiguous	SRVVGNPFDSRTEQGPQVDETQFkK	K24(ADP-Ribosyl)	P47738; A0A0G2JEU1	3	4	0.0272	0	1	1	848.373	3390.47	3390.48
-226	11592	FALSE	F12	23.8261	2479	2471	HCD	MS2	0	100	01_SK_MLiver_IFNgPilot_QE-HCD28%.raw	-226	1762	9	2479	1	2479	1	2	1	1	1	848.373	3390.47	848.373	4	4	624450	44.3396	100	1.49492	72.5038	3.35978	4	High	10	Unambiguous	SRVVGNPFDSRTEQGPQVDETQFKk	K25(ADP-Ribosyl)	P47738; A0A0G2JEU1	3	4	NA	0.0272	2	2	848.373	3390.47	3390.48
-226	11601	FALSE	F12	23.8348	2480	2471	HCD	MS2	36.8805	100	01_SK_MLiver_IFNgPilot_QE-HCD28%.raw	-226	1763	9	2480	1	2480	1	1	1	1	1	486.742	972.477	486.742	2	2	932733	7.87575	27.9011	0	3.60185	0	2	High	10	Unambiguous	EGSFYTLR		Q63886	0	2	0.2083	0	1	1	486.742	972.477	972.479
-226	11608	FALSE	F12	23.8435	2481	2471	HCD	MS2	6.49317	100	01_SK_MLiver_IFNgPilot_QE-HCD28%.raw	-226	1764	9	2481	1	2481	1	1	1	1	1	691.844	1382.68	691.844	2	2	917929	31.7163	100	0	22.4013	4.46413	3	High	10	Unambiguous	GWYQYDKPLGR		Q9DBM2	0	2	0.75	0	1	1	691.844	1382.68	1382.69
-226	11615	FALSE	F12	23.8575	2483	2482	HCD	MS2	14.5847	19.271	01_SK_MLiver_IFNgPilot_QE-HCD28%.raw	-226	1765	9	2483	1	2483	1	1	1	1	1	459.206	1375.6	459.206	3	3	1.62079e+06	27.8017	100	0.35976	9.85491	0.992	4	High	10	Unambiguous	kILGYIK	K1(ADP-Ribosyl)	P47738; A0A0G2JF60; A0A0G2JEU1	1	3	0.4202	0	1	1	459.206	1375.6	1375.61
-226	11644	FALSE	F12	23.8924	2487	2482	HCD	MS2	6.65055	100	01_SK_MLiver_IFNgPilot_QE-HCD28%.raw	-226	1769	9	2487	1	2487	1	1	1	1	1	607.295	1819.87	607.295	3	3	553952	5.60353	18.1441	0	3.67278	0.59724	3	High	10	Unambiguous	TYFPHFDVSHGSAQVK		Q91VB8; P01942	0	3	0.6832	0	1	1	607.295	1819.87	1819.88
-226	11652	FALSE	F12	23.9011	2488	2482	HCD	MS2	31.3407	100	01_SK_MLiver_IFNgPilot_QE-HCD28%.raw	-226	1770	9	2488	1	2488	1	1	1	1	1	547.622	1640.85	547.622	3	3	686502	12.4654	42.6327	0	5.02367	2.20517	3	High	10	Unambiguous	SAYYKPLLSAEEAAK		Q78PY7	0	3	0.6221	0	1	1	547.622	1640.85	1640.85
-226	11680	FALSE	F12	23.9383	2492	2482	HCD	MS2	33.2399	70.138	01_SK_MLiver_IFNgPilot_QE-HCD28%.raw	-226	1774	9	2492	1	2492	1	1	1	1	1	406.239	811.47	406.239	2	2	377403	0.10672	0.4269	0	0	0	1	High	10	Unambiguous	AVYIFAK		Q61133; A0A1W2P7J9; G3UX71; Q99L20; G3UYJ7; A0A1W2P6L1; G3UX05	0	2	0.411	0	1	1	406.239	811.47	811.471
-226	11688	FALSE	F12	23.9522	2494	2493	HCD	MS2	29.3668	100	01_SK_MLiver_IFNgPilot_QE-HCD28%.raw	-226	1775	9	2494	1	2494	1	1	1	1	1	439.734	1755.91	439.734	4	4	199174	3.4153	13.6612	0	0	0	1	High	10	Unambiguous	YGGHGYSHILTNIVPK		Q60866	0	4	0.4412	0	1	1	439.734	1755.91	1755.92
-226	1169	FALSE	F12	9.5352	816	810	HCD	MS2	3.61959	100	01_SK_MLiver_IFNgPilot_QE-HCD28%.raw	-226	250	9	816	1	816	1	1	1	1	1	533.211	1597.62	533.211	3	3	455427	30.4786	100	0.43364	19.8166	1.66406	4	High	10	Unambiguous	kHGVYNPNK	K1(ADP-Ribosyl)	A0A0G2JGY4; A0A0G2JF23; P08249	1	3	0.2618	0	1	1	533.211	1597.62	1597.62
-226	11696	FALSE	F12	23.9609	2495	2493	HCD	MS2	31.584	100	01_SK_MLiver_IFNgPilot_QE-HCD28%.raw	-226	1776	9	2495	1	2495	1	1	1	1	1	417.543	1250.61	417.543	3	3	503466	0.5105	1.44091	0.60109	0	0	2	High	10	Unambiguous	IFSSEHDIFR		A0A0R4J083; P51174	0	3	0.6873	0	1	1	417.543	1250.61	1250.62
-226	11705	FALSE	F12	23.9783	2497	2493	HCD	MS2	7.01025	43.129	01_SK_MLiver_IFNgPilot_QE-HCD28%.raw	-226	1778	9	2497	1	2497	1	1	1	1	1	601.621	1802.85	601.621	3	3	3.55219e+06	30.8604	100	0.57389	21.4298	1.43786	4	High	10	Unambiguous	kIKLTITYGPK	K1(ADP-Ribosyl)	P12710	2	3	0.2039	0	1	1	601.621	1802.85	1802.85
-226	11713	FALSE	F12	23.9871	2498	2493	HCD	MS2	22.5752	41.741	01_SK_MLiver_IFNgPilot_QE-HCD28%.raw	-226	1779	9	2498	1	2498	1	1	1	1	1	518.296	1552.87	518.296	3	3	2.8555e+06	8.69948	29.5562	0	5.2417	0	2	High	10	Unambiguous	YQLDKDGVVLFKK		P09103	2	3	0.7253	0	1	1	518.296	1552.87	1552.87
-226	11724	FALSE	F12	24.0045	2500	2493	HCD	MS2	28.7752	82.625	01_SK_MLiver_IFNgPilot_QE-HCD28%.raw	-226	1781	9	2500	1	2500	1	1	1	1	1	531.22	1591.64	531.22	3	3	1067765	29.0073	100	0.288	14.3858	1.35559	4	High	10	Unambiguous	FkSVDDVIK	K2(ADP-Ribosyl)	P24549	1	3	0.2344	0	1	1	531.22	1591.64	1591.64
-226	11730	FALSE	F12	24.015	2501	2493	HCD	MS2	54.8499	70.703	01_SK_MLiver_IFNgPilot_QE-HCD28%.raw	-226	1782	9	2501	1	2501	1	1	1	1	1	796.325	1591.64	796.325	2	2	1.00493e+06	36.4704	100	0.88198	42.3397	2.65988	4	High	10	Unambiguous	FkSVDDVIK	K2(ADP-Ribosyl)	P24549	1	2	0.1273	0	1	1	796.325	1591.64	1591.64
-226	11740	FALSE	F12	24.0237	2502	2493	HCD	MS2	20.136	100	01_SK_MLiver_IFNgPilot_QE-HCD28%.raw	-226	1783	9	2502	1	2502	1	1	1	1	1	480.932	1440.78	480.932	3	3	882658	5.22976	17.8539	0	3.0652	0	2	High	10	Unambiguous	YRALLSPTFTSGK		Q9JMA7; Q64459	1	3	0.5994	0	1	1	480.932	1440.78	1440.78
-226	11748	FALSE	F12	24.0324	2503	2493	HCD	MS2	23.3999	74.494	01_SK_MLiver_IFNgPilot_QE-HCD28%.raw	-226	1784	9	2503	1	2503	1	1	1	1	1	553.766	1106.52	553.766	2	2	712433	21.0591	70.9738	0	11.9378	1.32499	3	High	10	Unambiguous	WSTPSGASWK		Q9DBM2	0	2	0.692	0	1	1	553.766	1106.52	1106.53
-226	11755	FALSE	F12	24.0463	2505	2504	HCD	MS2	9.05635	100	01_SK_MLiver_IFNgPilot_QE-HCD28%.raw	-226	1785	9	2505	1	2505	1	1	1	1	1	682.65	2045.94	682.65	3	3	294497	34.0443	100	1.79643	31.278	3.10266	4	High	10	Unambiguous	IAVkIVQDAYKEK	K4(ADP-Ribosyl)	Q3TQP6; P06801	2	3	0.4573	0	1	1	682.65	2045.94	2045.93
-226	11764	FALSE	F12	24.055	2506	2504	HCD	MS2	16.5669	100	01_SK_MLiver_IFNgPilot_QE-HCD28%.raw	-226	1786	9	2506	1	2506	1	1	1	1	1	428.231	1282.68	428.231	3	3	950275	0.6753	2.70118	0	0	0	1	High	10	Unambiguous	RFDVSGYPTLK		A0A0R4J0Z1; P08003	1	3	0.5848	0	1	1	428.231	1282.68	1282.68
-226	11769	FALSE	F12	24.0638	2507	2504	HCD	MS2	1.31919	13.305	01_SK_MLiver_IFNgPilot_QE-HCD28%.raw	-226	1787	9	2507	1	2507	1	1	1	1	1	672.646	2015.92	672.646	3	3	8920732	33.2819	100	1.44322	29.3533	2.33107	4	High	10	Unambiguous	IIAVDINkDKFAK	K8(ADP-Ribosyl)	P00329	2	3	0.0902	0	1	1	672.646	2015.92	2015.92
-226	11790	FALSE	F12	24.0899	2510	2504	HCD	MS2	29.6085	100	01_SK_MLiver_IFNgPilot_QE-HCD28%.raw	-226	1790	9	2510	1	2510	1	1	1	1	1	593.353	1185.7	593.353	2	2	1.02166e+06	29.2969	100	0	13.6355	3.55207	3	High	10	Unambiguous	REFPTVPLVK		Q91ZJ5-2; Q91ZJ5	1	2	0.5115	0	1	1	593.353	1185.7	1185.7
-226	11799	FALSE	F12	24.0986	2511	2504	HCD	MS2	17.0414	100	01_SK_MLiver_IFNgPilot_QE-HCD28%.raw	-226	1791	9	2511	1	2511	1	1	1	1	1	547.316	1093.62	547.316	2	2	800719	4.93142	17.2499	0	2.11161	0.36419	3	High	10	Unambiguous	VFSGVVSTGLK		P58252	0	2	0.6581	0	1	1	547.316	1093.62	1093.63
-226	11808	FALSE	F12	24.1096	2512	2504	HCD	MS2	0	100	01_SK_MLiver_IFNgPilot_QE-HCD28%.raw	-226	1792	9	2512	1	2512	1	1	1	1	1	901.927	1802.85	901.927	2	2	669884	38.1639	100	4.88504	44.7792	2.99161	4	High	10	Unambiguous	kIKLTITYGPK	K1(ADP-Ribosyl)	P12710	2	2	0.18	0	1	1	901.927	1802.85	1802.85
-226	11832	FALSE	F12	24.141	2516	2515	HCD	MS2	58.9363	100	01_SK_MLiver_IFNgPilot_QE-HCD28%.raw	-226	1795	9	2516	1	2516	1	1	1	1	1	652.973	1956.9	652.973	3	3	503374	33.6315	100	0.7936	31.0323	2.69995	4	High	10	Unambiguous	KyNRTPALIALR	Y2(ADP-Ribosyl)	Q91WR5; Q9CZU0; Q8VC77; P70694; A0A1Y7VP26; A0A1Y7VMC8	2	3	0.1028	0	1	1	652.973	1956.9	1956.91
-226	11850	FALSE	F12	24.1584	2518	2515	HCD	MS2	4.93336	4.672	01_SK_MLiver_IFNgPilot_QE-HCD28%.raw	-226	1797	9	2518	1	2518	1	1	1	1	1	504.749	1008.49	504.749	2	2	22148684	1.12838	4.04554	0	0.46798	0	2	High	10	Unambiguous	EYWQNLR		O35490	0	2	0.6571	0	1	1	504.749	1008.49	1008.49
-226	11857	FALSE	F12	24.1672	2519	2515	HCD	MS2	2.40769	20.959	01_SK_MLiver_IFNgPilot_QE-HCD28%.raw	-226	1798	9	2519	1	2519	1	1	1	1	1	455.725	1819.88	455.725	4	4	6455783	0.96413	3.09987	0	0.75666	0	2	High	10	Unambiguous	TYFPHFDVSHGSAQVK		Q91VB8; P01942	0	4	0.5856	0	1	1	455.725	1819.88	1819.88
-226	1186	FALSE	F12	9.5548	818	810	HCD	MS2	24.7933	100	01_SK_MLiver_IFNgPilot_QE-HCD28%.raw	-226	252	9	818	1	818	1	1	1	1	1	488.173	1462.51	488.173	3	3	279198	28.3789	100	0.43459	11.9985	1.08251	4	High	10	Unambiguous	mGdKVEAR	M1(Oxidation); D3(ADP-Ribosyl)	G5E8R3; Q05920; E9QPD7	1	3	0.1709	0	1	1	488.173	1462.51	1462.51
-226	11873	FALSE	F12	24.1933	2522	2515	HCD	MS2	1.3462	100	01_SK_MLiver_IFNgPilot_QE-HCD28%.raw	-226	1801	9	2522	1	2522	1	2	1	1	1	865.071	2593.2	865.071	3	3	1.27813e+06	42.5744	100	4.82569	60.9693	4.50277	4	High	10	Unambiguous	HQkVVEIAPATHLDPQLR	K3(ADP-Ribosyl)	G5E8R3; Q05920; E9QPD7	1	3	0.0457	0	1	1	865.071	2593.2	2593.2
-226	11874	FALSE	F12	24.1933	2522	2515	HCD	MS2	1.3462	100	01_SK_MLiver_IFNgPilot_QE-HCD28%.raw	-226	1801	9	2522	1	2522	1	2	1	1	1	865.071	2593.2	865.071	3	3	1.27813e+06	42.5744	100	4.82569	60.9693	4.50277	4	High	10	Unambiguous	hQKVVEIAPATHLDPQLR	H1(ADP-Ribosyl)	G5E8R3; Q05920; E9QPD7	1	3	NA	0.0457	2	2	865.071	2593.2	2593.2
-226	11880	FALSE	F12	24.2038	2523	2515	HCD	MS2	27.8517	73.173	01_SK_MLiver_IFNgPilot_QE-HCD28%.raw	-226	1802	9	2523	1	2523	1	1	1	1	1	411.74	822.473	411.74	2	2	1.19014e+06	2.47587	9.9035	0	0	0	1	High	10	Unambiguous	GLLFSASK		Q99J08	0	2	0.6393	0	1	1	411.74	822.473	822.472
-226	11892	FALSE	F12	24.2213	2525	2515	HCD	MS2	17.1701	100	01_SK_MLiver_IFNgPilot_QE-HCD28%.raw	-226	1804	9	2525	1	2525	1	1	1	1	1	633.83	1266.65	633.83	2	2	1.17266e+06	30.5273	100	1.24211	15.4967	5.37055	4	High	10	Unambiguous	FANTmGLVIER	M5(Oxidation)	Q78JT3	0	2	0.5804	0	1	1	633.83	1266.65	1266.65
-226	11906	FALSE	F12	24.2439	2528	2526	HCD	MS2	84.1751	100	01_SK_MLiver_IFNgPilot_QE-HCD28%.raw	-226	1806	9	2528	1	2528	1	1	1	1	1	610.904	1830.7	610.904	3	3	194437	33.0015	100	0.7945	19.8228	11.3886	4	High	10	Unambiguous	yFNPIGAHASGR	Y1(ADP-Ribosyl)	Q8R059	0	3	0.6357	0	1	1	610.904	1830.7	1830.7
-226	11908	FALSE	F12	24.2527	2529	2526	HCD	MS2	18.5868	100	01_SK_MLiver_IFNgPilot_QE-HCD28%.raw	-226	1807	9	2529	1	2529	1	1	1	1	1	643.9	3215.47	643.9	5	5	1.53292e+06	6.34005	16.0279	0.32004	6.8979	2.11437	4	High	10	Unambiguous	SHRDAGASTYmYEFEYRPSFVSAmRPK	M11(Oxidation); M24(Oxidation)	Q8VCT4	1	5	0.6921	0	1	1	643.9	3215.47	3215.47
-226	11915	FALSE	F12	24.2701	2531	2526	HCD	MS2	17.0823	71.267	01_SK_MLiver_IFNgPilot_QE-HCD28%.raw	-226	1809	9	2531	1	2531	1	1	1	1	1	480.288	1438.85	480.288	3	3	1.88289e+06	0.99833	3.76473	0	0.22859	0	2	High	10	Unambiguous	GIRPAINVGLSVSR		Q03265; D3Z6F5	0	3	0.6933	0	1	1	480.288	1438.85	1438.85
-226	11923	FALSE	F12	24.2788	2532	2526	HCD	MS2	12.8368	42.045	01_SK_MLiver_IFNgPilot_QE-HCD28%.raw	-226	1810	9	2532	1	2532	1	1	1	1	1	552.808	1104.61	552.808	2	2	2.15919e+06	2.4064	8.34809	0	1.27751	0	2	High	10	Unambiguous	TLmSPLGITR	M3(Oxidation)	P07758; P22599; A0A0R4J0X5; A0A0A0MQA3; Q00896; Q00897	0	2	0.6553	0	1	1	552.808	1104.61	1104.61
-226	11930	FALSE	F12	24.2875	2533	2526	HCD	MS2	12.8197	73.094	01_SK_MLiver_IFNgPilot_QE-HCD28%.raw	-226	1811	9	2533	1	2533	1	1	1	1	1	533.766	1066.52	533.766	2	2	1526343	15.7198	55.005	0	7.03324	0.84092	3	High	10	Unambiguous	DFGPVGImSK	M8(Oxidation)	Q64459	0	2	0.6648	0	1	1	533.766	1066.52	1066.52
-226	11945	FALSE	F12	24.3067	2535	2526	HCD	MS2	8.58553	39.456	01_SK_MLiver_IFNgPilot_QE-HCD28%.raw	-226	1813	9	2535	1	2535	1	1	1	1	1	549.965	1647.88	549.965	3	3	1.01426e+06	3.28938	11.9875	0	1.17006	0	2	High	10	Unambiguous	DSQGNLFRNVLKEK		Q91Y97	2	3	0.527	0	1	1	549.965	1647.88	1647.88
-226	1195	FALSE	F12	9.5636	819	810	HCD	MS2	54.7734	100	01_SK_MLiver_IFNgPilot_QE-HCD28%.raw	-226	253	9	819	1	819	1	1	1	1	1	479.92	1437.75	479.92	3	3	179973	28.0549	100	0	12.2195	0	2	High	10	Unambiguous	SHSSGVGKPLSPER		P35492	0	3	0.6553	0	1	1	479.92	1437.75	1437.74
-226	11953	FALSE	F12	24.3155	2536	2526	HCD	MS2	49.4072	100	01_SK_MLiver_IFNgPilot_QE-HCD28%.raw	-226	1814	9	2536	1	2536	1	1	1	1	1	518.907	1554.71	518.907	3	3	729970	2.38979	8.53542	0	1.02373	0	2	High	10	Unambiguous	YDLDFKSPDDPSR		P17182; Q6PHC1	1	3	0.551	0	1	1	518.907	1554.71	1554.71
-226	11963	FALSE	F12	24.3382	2539	2537	HCD	MS2	10.5848	71.339	01_SK_MLiver_IFNgPilot_QE-HCD28%.raw	-226	1816	9	2539	1	2539	1	1	1	1	1	464.519	1855.06	464.519	4	4	1.89476e+06	1.1119	4.0988	0	0.34881	0	2	High	10	Unambiguous	VGLQVVAVKAPGFGDNRK		P63038	2	4	0.7679	0	1	1	464.519	1855.06	1855.05
-226	11968	FALSE	F12	24.3469	2540	2537	HCD	MS2	6.94686	17.71	01_SK_MLiver_IFNgPilot_QE-HCD28%.raw	-226	1817	9	2540	1	2540	1	1	1	1	1	526.613	1577.82	526.613	3	3	7452300	0.20856	0.83423	0	0	0	1	High	10	Unambiguous	YAAELHLVHWNPK		P16015	0	3	0.709	0	1	1	526.613	1577.82	1577.82
-226	11980	FALSE	F12	24.3644	2542	2537	HCD	MS2	5.03814	16.697	01_SK_MLiver_IFNgPilot_QE-HCD28%.raw	-226	1819	9	2542	1	2542	1	1	1	1	1	601.057	2401.21	601.057	4	4	5.2373e+06	7.54602	23.8283	0	6.35575	0	2	High	10	Unambiguous	RVIISAPSADAPmFVmGVNHEK	M13(Oxidation); M16(Oxidation)	A0A1D5RLD8; A0A0A0MQF6; P16858; S4R1W1; S4R257	1	4	0.7463	0	1	1	601.057	2401.21	2401.2
-226	11986	FALSE	F12	24.3731	2543	2537	HCD	MS2	0.463324	100	01_SK_MLiver_IFNgPilot_QE-HCD28%.raw	-226	1820	9	2543	1	2543	1	1	1	1	1	801.072	2401.2	801.072	3	3	2.09289e+06	12.3492	31.2488	1.47163	14.1183	2.55808	4	High	10	Unambiguous	RVIISAPSADAPmFVmGVNHEK	M13(Oxidation); M16(Oxidation)	A0A1D5RLD8; A0A0A0MQF6; P16858; S4R1W1; S4R257	1	3	0.817	0	1	1	801.072	2401.2	2401.2
-226	1199	FALSE	F12	9.5723	820	810	HCD	MS2	52.692	100	01_SK_MLiver_IFNgPilot_QE-HCD28%.raw	-226	254	9	820	1	820	1	1	1	1	1	495.288	1978.13	495.288	4	4	96073	30.383	100	0.44868	20.5507	0.5326	4	High	10	Unambiguous	EATNPPIIQEEKPKKKK		P27773	3	4	0.2778	0	1	1	495.288	1978.13	1978.13
-226	11992	FALSE	F12	24.3818	2544	2537	HCD	MS2	32.4944	61.362	01_SK_MLiver_IFNgPilot_QE-HCD28%.raw	-226	1821	9	2544	1	2544	1	1	1	1	1	445.772	890.538	445.772	2	2	1.44344e+06	1.05165	4.20659	0	0	0	1	High	10	Unambiguous	TLVLLmGK	M6(Oxidation)	P62962	0	2	0.4204	0	1	1	445.772	890.538	890.538
-226	12001	FALSE	F12	24.3927	2545	2537	HCD	MS2	21.1517	100	01_SK_MLiver_IFNgPilot_QE-HCD28%.raw	-226	1822	9	2545	1	2545	1	1	1	1	1	408.242	815.477	408.242	2	2	803545	0.29471	1.17884	0	0	0	1	High	10	Unambiguous	AIQGWLK		Q8VC30; Q3UTZ4	0	2	0.3203	0	1	1	408.242	815.477	815.477
-226	12011	FALSE	F12	24.4015	2546	2537	HCD	MS2	26.5597	100	01_SK_MLiver_IFNgPilot_QE-HCD28%.raw	-226	1823	9	2546	1	2546	1	2	1	1	1	719.949	2157.83	719.949	3	3	457187	34.4237	100	1.55155	31.803	4.34046	4	High	10	Unambiguous	FYkNEEGTWSVEK	K3(ADP-Ribosyl)	Q63836; A0A0R4J135; G3UYY2	1	3	0.0397	0	1	1	719.949	2157.83	2157.82
-226	12012	FALSE	F12	24.4015	2546	2537	HCD	MS2	26.5597	100	01_SK_MLiver_IFNgPilot_QE-HCD28%.raw	-226	1823	9	2546	1	2546	1	2	1	1	1	719.949	2157.83	719.949	3	3	457187	34.4237	100	1.55155	31.803	4.34046	4	High	10	Unambiguous	FyKNEEGTWSVEK	Y2(ADP-Ribosyl)	Q63836; A0A0R4J135; G3UYY2	1	3	NA	0.0397	2	2	719.949	2157.83	2157.82
-226	12018	FALSE	F12	24.4102	2547	2537	HCD	MS2	28.8136	93.613	01_SK_MLiver_IFNgPilot_QE-HCD28%.raw	-226	1824	9	2547	1	2547	1	1	1	1	1	436.758	872.508	436.758	2	2	664945	0.91482	3.65927	0	0	0	1	High	10	Unambiguous	GELLEAIK		P09671; A0A3B2WBF0	0	2	0.2602	0	1	1	436.758	872.508	872.509
-226	12022	FALSE	F12	24.4241	2549	2548	HCD	MS2	17.0606	79.721	01_SK_MLiver_IFNgPilot_QE-HCD28%.raw	-226	1825	9	2549	1	2549	1	1	1	1	1	589.266	1765.78	589.266	3	3	837741	32.5477	100	1.27226	27.0272	1.8912	4	High	10	Unambiguous	AVGkVIPELNGK	K4(ADP-Ribosyl)	A0A1D5RLD8; A0A0A0MQF6; P16858; S4R1W1; S4R257	1	3	0.725	0	1	1	589.266	1765.78	1765.79
-226	12028	FALSE	F12	24.4329	2550	2548	HCD	MS2	37.3114	100	01_SK_MLiver_IFNgPilot_QE-HCD28%.raw	-226	1826	9	2550	1	2550	1	1	1	1	1	508.03	2029.1	508.03	4	4	203724	16.2898	58.8016	0	6.35759	0	2	High	10	Unambiguous	LYTLVLTDPDAPSRKDPK		D6RHS6; D3Z1V4; P70296	2	4	0.4	0	1	1	508.03	2029.1	2029.1
-226	12034	FALSE	F12	24.4416	2551	2548	HCD	MS2	15.032	65.303	01_SK_MLiver_IFNgPilot_QE-HCD28%.raw	-226	1827	9	2551	1	2551	1	1	1	1	1	558.637	1673.9	558.637	3	3	934002	22.2416	73.0585	0	15.908	0	2	High	10	Unambiguous	VQQTVQDLFGRAPSK		P38647	1	3	0.6005	0	1	1	558.637	1673.9	1673.9
-226	12042	FALSE	F12	24.4503	2552	2548	HCD	MS2	10.8436	100	01_SK_MLiver_IFNgPilot_QE-HCD28%.raw	-226	1828	9	2552	1	2552	1	1	1	1	1	566.939	1698.8	566.939	3	3	775851	30.645	95.665	0	21.2075	5.70754	3	High	10	Unambiguous	LDHHPEWFNVYNK		A0A1W2P7A4; P61458	0	3	0.6986	0	1	1	566.939	1698.8	1698.8
-226	12049	FALSE	F12	24.459	2553	2548	HCD	MS2	12.9269	100	01_SK_MLiver_IFNgPilot_QE-HCD28%.raw	-226	1829	9	2553	1	2553	1	1	1	1	1	617.328	1233.65	617.328	2	2	750883	11.864	36.5985	0.61002	7.47463	2.77306	4	High	10	Unambiguous	IYVVDVGSEPR		G3UWK0; Q63836; D6RHN2; A0A0R4J135; P17563; G3UZT2	0	2	0.3444	0	1	1	617.328	1233.65	1233.65
-226	12058	FALSE	F12	24.4677	2554	2548	HCD	MS2	31.8174	85.366	01_SK_MLiver_IFNgPilot_QE-HCD28%.raw	-226	1830	9	2554	1	2554	1	1	1	1	1	473.252	945.497	473.252	2	2	694169	26.1846	94.3568	0	10.3814	0	2	High	10	Unambiguous	GVAPLWmR	M7(Oxidation)	G5E902; Q8VEM8	0	2	0.3701	0	1	1	473.252	945.497	945.497
-226	12067	FALSE	F12	24.4765	2555	2548	HCD	MS2	0	100	01_SK_MLiver_IFNgPilot_QE-HCD28%.raw	-226	1831	9	2555	1	2555	1	1	1	1	1	883.4	1765.79	883.4	2	2	523468	39.3534	100	2.39366	52.2377	2.78231	4	Medium	10	Unambiguous	AVGkVIPELNGK	K4(ADP-Ribosyl)	A0A1D5RLD8; A0A0A0MQF6; P16858; S4R1W1; S4R257	1	2	0.5397	0	1	1	883.4	1765.79	1765.79
-226	1207	FALSE	F12	9.5865	822	821	HCD	MS2	0	100	01_SK_MLiver_IFNgPilot_QE-HCD28%.raw	-226	255	9	822	1	822	1	1	1	1	1	731.758	1462.51	731.758	2	2	1.02166e+06	37.3986	100	2.00255	45.6424	1.94941	4	High	10	Unambiguous	mGdKVEAR	M1(Oxidation); D3(ADP-Ribosyl)	G5E8R3; Q05920; E9QPD7	1	2	0.2683	0	1	1	731.758	1462.51	1462.51
-226	12077	FALSE	F12	24.4874	2556	2548	HCD	MS2	5.85517	100	01_SK_MLiver_IFNgPilot_QE-HCD28%.raw	-226	1832	9	2556	1	2556	1	1	1	1	1	789.415	1577.82	789.415	2	2	341214	35.213	100	2.87062	35.8527	2.12863	4	High	10	Unambiguous	QLFSDKLNEINEK		Q8C196	1	2	0.295	0	1	1	789.415	1577.82	1577.82
-226	12092	FALSE	F12	24.5049	2558	2548	HCD	MS2	54.5401	100	01_SK_MLiver_IFNgPilot_QE-HCD28%.raw	-226	1834	9	2558	1	2558	1	1	1	1	1	619.777	2476.09	619.777	4	4	144847	33.5512	100	0	26.4833	7.72155	3	High	10	Unambiguous	mSPEEFTEImNQREQFYHK	M1(Oxidation); M10(Oxidation)	P54869	1	4	0.5775	0	1	1	619.777	2476.09	2476.09
-226	12097	FALSE	F12	24.519	2560	2559	HCD	MS2	38.1185	100	01_SK_MLiver_IFNgPilot_QE-HCD28%.raw	-226	1835	9	2560	1	2560	1	2	1	1	1	700.303	1399.6	700.303	2	2	177957	33.2942	100	0.5261	30.7034	1.94746	4	Medium	10	Unambiguous	kLSELLR	K1(ADP-Ribosyl)	P07901	1	2	0	0	1	1	700.303	1399.6	1399.6
-226	12098	FALSE	F12	24.519	2560	2559	HCD	MS2	38.1185	100	01_SK_MLiver_IFNgPilot_QE-HCD28%.raw	-226	1835	9	2560	1	2560	1	2	1	1	1	700.303	1399.6	700.303	2	2	177957	33.2942	100	0.5261	30.7034	1.94746	4	Medium	10	Unambiguous	kISELIR	K1(ADP-Ribosyl)	E9PZ45; A9C473; A9C474	1	2	NA	0	1	2	700.303	1399.6	1399.6
-226	12107	FALSE	F12	24.5277	2561	2559	HCD	MS2	8.40438	100	01_SK_MLiver_IFNgPilot_QE-HCD28%.raw	-226	1836	9	2561	1	2561	1	1	1	1	1	405.224	1213.66	405.224	3	3	350297	0.23305	0.9322	0	0	0	1	High	10	Unambiguous	EWPANLDLKK		Q8C196	1	3	0.4949	0	1	1	405.224	1213.66	1213.66
-226	12113	FALSE	F12	24.5364	2562	2559	HCD	MS2	2.27047	28.065	01_SK_MLiver_IFNgPilot_QE-HCD28%.raw	-226	1837	9	2562	1	2562	1	1	1	1	1	466.764	932.52	466.764	2	2	3.59896e+06	0.88691	3.54764	0	0	0	1	High	10	Unambiguous	TANSLLWK		Q8VCT4	0	2	0.5414	0	1	1	466.764	932.52	932.52
-226	12121	FALSE	F12	24.5452	2563	2559	HCD	MS2	12.4321	71.692	01_SK_MLiver_IFNgPilot_QE-HCD28%.raw	-226	1838	9	2563	1	2563	1	1	1	1	1	608.277	1215.55	608.277	2	2	1.43047e+06	3.49906	11.6302	0	1.97588	0.39017	3	High	10	Unambiguous	mGFPEAASSFR	M1(Oxidation)	P32020; P32020-2	0	2	0.7692	0	1	1	608.277	1215.55	1215.55
-226	12127	FALSE	F12	24.5539	2564	2559	HCD	MS2	7.54329	92.19	01_SK_MLiver_IFNgPilot_QE-HCD28%.raw	-226	1839	9	2564	1	2564	1	1	1	1	1	411.242	821.477	411.242	2	2	1239934	0.02699	0.10796	0	0	0	1	High	10	Unambiguous	FAELTLK		Q8R0Y6	0	2	0.4195	0	1	1	411.242	821.477	821.477
-226	1214	FALSE	F12	9.5952	823	821	HCD	MS2	34.8956	100	01_SK_MLiver_IFNgPilot_QE-HCD28%.raw	-226	256	9	823	1	823	1	1	1	1	1	542.246	1624.72	542.246	3	3	416860	31.442	100	0.54507	22.9667	2.25618	4	High	10	Selected	VRGQTPkVAK	K7(ADP-Ribosyl)	A0A494BBA8; P62862; Q642K5; A0A494B9Z0	2	3	NA	0.0308	2	2	542.246	1624.72	1624.72
-226	12141	FALSE	F12	24.5713	2566	2559	HCD	MS2	8.66349	99.731	01_SK_MLiver_IFNgPilot_QE-HCD28%.raw	-226	1841	9	2566	1	2566	1	1	1	1	1	532.785	1064.56	532.785	2	2	1.00306e+06	4.74725	16.6488	0	2.34025	0	2	High	10	Unambiguous	VYDLNEIAK		A0A1L1SSF8; Q91V76	0	2	0.4258	0	1	1	532.785	1064.56	1064.56
-226	12156	FALSE	F12	24.591	2568	2559	HCD	MS2	14.2296	72.637	01_SK_MLiver_IFNgPilot_QE-HCD28%.raw	-226	1843	9	2568	1	2568	1	1	1	1	1	485.599	1454.78	485.599	3	3	738457	2.55707	9.48211	0	0.74616	0	2	High	10	Unambiguous	IFRQQLEVFmK	M10(Oxidation)	O35490	1	3	0.4301	0	1	1	485.599	1454.78	1454.78
-226	12164	FALSE	F12	24.5997	2569	2559	HCD	MS2	20.324	100	01_SK_MLiver_IFNgPilot_QE-HCD28%.raw	-226	1844	9	2569	1	2569	1	1	1	1	1	776.01	2326.02	776.01	3	3	385339	37.8174	100	1.79796	45.8713	3.60035	4	High	10	Unambiguous	VkDGPGGKEATWVVDVK	K2(ADP-Ribosyl)	P32020; P32020-2	2	3	0.0653	0	1	1	776.01	2326.02	2326.02
-226	12169	FALSE	F12	24.6138	2571	2570	HCD	MS2	79.4463	100	01_SK_MLiver_IFNgPilot_QE-HCD28%.raw	-226	1845	9	2571	1	2571	1	1	1	1	1	420.787	840.566	420.787	2	2	99641	3.88251	15.53	0	0	0	1	High	10	Unambiguous	IVVLLQR		G3UWN9; P97371; G3X9K9; G3UXY0; G3UXZ5	0	2	0.125	0	1	1	420.787	840.566	840.567
-226	1217	FALSE	F12	9.6039	824	821	HCD	MS2	1.13017	37.998	01_SK_MLiver_IFNgPilot_QE-HCD28%.raw	-226	257	9	824	1	824	1	1	1	1	1	427.235	1705.92	427.235	4	4	3.39212e+06	1.92185	7.2108	0	0.4766	0	2	High	10	Unambiguous	GATYGKPVHHGVNQLK		Q9CZM2; B8JKK2	0	4	0.6183	0	1	1	427.235	1705.92	1705.91
-226	12179	FALSE	F12	24.6226	2572	2570	HCD	MS2	7.48683	100	01_SK_MLiver_IFNgPilot_QE-HCD28%.raw	-226	1846	9	2572	1	2572	1	1	1	1	1	657.631	1970.88	657.631	3	3	301513	34.2852	100	1.87329	31.7212	3.54614	4	High	10	Unambiguous	VFADkLPKIQDR	K5(ADP-Ribosyl)	A2A848; Q9R0H0; Q9R0H0-2	2	3	0.1103	0	1	1	657.631	1970.88	1970.88
-226	12185	FALSE	F12	24.6313	2573	2570	HCD	MS2	2.73257	27.31	01_SK_MLiver_IFNgPilot_QE-HCD28%.raw	-226	1847	9	2573	1	2573	1	1	1	1	1	587.022	2345.07	587.022	4	4	3252009	5.38438	16.6498	0	3.54967	1.3381	3	High	10	Unambiguous	RYTmGDAPDFDRSQWLNEK	M4(Oxidation)	P10649; A2AE89	2	4	0.5235	0	1	1	587.022	2345.07	2345.06
-226	12199	FALSE	F12	24.6487	2575	2570	HCD	MS2	1.24381	100	01_SK_MLiver_IFNgPilot_QE-HCD28%.raw	-226	1849	9	2575	1	2575	1	1	1	1	1	782.359	2345.06	782.359	3	3	1.02913e+06	18.4412	52.2067	1.20605	16.8058	3.54638	4	High	10	Unambiguous	RYTmGDAPDFDRSQWLNEK	M4(Oxidation)	P10649; A2AE89	2	3	0.6397	0	1	1	782.359	2345.06	2345.06
-226	12215	FALSE	F12	24.6662	2577	2570	HCD	MS2	22.3051	100	01_SK_MLiver_IFNgPilot_QE-HCD28%.raw	-226	1851	9	2577	1	2577	1	1	1	1	1	715.873	1430.74	715.873	2	2	1.01746e+06	32.9158	100	0.69408	26.1889	4.78012	4	High	10	Unambiguous	FVIGGPQGDAGVTGR		Q91X83	0	2	0.652	0	1	1	715.873	1430.74	1430.74
-226	12220	FALSE	F12	24.6771	2578	2570	HCD	MS2	15.6602	100	01_SK_MLiver_IFNgPilot_QE-HCD28%.raw	-226	1852	9	2578	1	2578	1	1	1	1	1	441.591	1322.76	441.591	3	3	608208	0.40558	1.62234	0	0	0	1	High	10	Unambiguous	LRQIFNGTFVK		P14148; F6XI62	1	3	0.6667	0	1	1	441.591	1322.76	1322.76
-226	12228	FALSE	F12	24.6858	2579	2570	HCD	MS2	23.2314	100	01_SK_MLiver_IFNgPilot_QE-HCD28%.raw	-226	1853	9	2579	1	2579	1	1	1	1	1	539.277	1077.55	539.277	2	2	427378	20.7582	73.7504	0	9.28262	0	2	High	10	Unambiguous	GVQFQNWAK		P58710	0	2	0.4877	0	1	1	539.277	1077.55	1077.55
-226	1223	FALSE	F12	9.6126	825	821	HCD	MS2	3.79013	47.714	01_SK_MLiver_IFNgPilot_QE-HCD28%.raw	-226	258	9	825	1	825	1	1	1	1	1	491.58	1472.72	491.58	3	3	3.12036e+06	5.28659	18.5951	0.54545	2.00587	0	3	High	10	Unambiguous	mREmYSASKPLK	M1(Oxidation); M4(Oxidation)	P50247; A2ALT5	1	3	0.7453	0	1	1	491.58	1472.72	1472.72
-226	12243	FALSE	F12	24.7087	2582	2581	HCD	MS2	58.6229	100	01_SK_MLiver_IFNgPilot_QE-HCD28%.raw	-226	1855	9	2582	1	2582	1	1	1	1	1	495.768	990.529	495.768	2	2	175388	2.82508	9.94023	0	1.36009	0	2	High	10	Unambiguous	mNVLADALK	M1(Oxidation)	D3Z712; D3YVB4; F8WJ41; P62245	0	2	0.2	0	1	1	495.768	990.529	990.529
-226	12253	FALSE	F12	24.7174	2583	2581	HCD	MS2	46.8906	100	01_SK_MLiver_IFNgPilot_QE-HCD28%.raw	-226	1856	9	2583	1	2583	1	1	1	1	1	561.258	1681.76	561.258	3	3	367212	30.6347	100	1.21761	18.3837	2.93736	4	High	10	Unambiguous	TSFDEmLPGTHFQR	M6(Oxidation)	Q60597-4; Q60597-3; Q60597-2; Q60597; Z4YJV4	0	3	0.2397	0	1	1	561.258	1681.76	1681.76
-226	12259	FALSE	F12	24.7261	2584	2581	HCD	MS2	1.6501	58.268	01_SK_MLiver_IFNgPilot_QE-HCD28%.raw	-226	1857	9	2584	1	2584	1	1	1	1	1	805.351	1609.69	805.351	2	2	3192852	2.95076	9.68919	0	2.11386	0	2	High	10	Unambiguous	mLLEYTDSSYDEK	M1(Oxidation)	P10649; A2AE89	0	2	0.7192	0	1	1	805.351	1609.69	1609.69
-226	12267	FALSE	F12	24.7348	2585	2581	HCD	MS2	25.0366	100	01_SK_MLiver_IFNgPilot_QE-HCD28%.raw	-226	1858	9	2585	1	2585	1	1	1	1	1	665.854	1330.7	665.854	2	2	549295	30.7549	100	0	19.5514	3.46821	3	High	10	Unambiguous	FLIPNASQPESK		A0A2I3BQ03; P63101	0	2	0.5697	0	1	1	665.854	1330.7	1330.7
-226	12273	FALSE	F12	24.7436	2586	2581	HCD	MS2	27.8161	100	01_SK_MLiver_IFNgPilot_QE-HCD28%.raw	-226	1859	9	2586	1	2586	1	1	1	1	1	513.059	2561.27	513.059	5	5	339551	31.3744	100	0	22.7184	2.77921	3	High	10	Unambiguous	mVVNEGADGGQSVYHIHLHVLGGR	M1(Oxidation)	P70349	0	5	0.7424	0	1	1	513.059	2561.27	2561.27
-226	12282	FALSE	F12	24.761	2588	2581	HCD	MS2	29.9581	100	01_SK_MLiver_IFNgPilot_QE-HCD28%.raw	-226	1861	9	2588	1	2588	1	1	1	1	1	488.282	975.556	488.282	2	2	426831	18.5088	67.563	0	6.47211	0	2	High	10	Unambiguous	ILLmDLNK	M4(Oxidation)	H3BK03; H3BLB8; P52430	0	2	0.4675	0	1	1	488.282	975.556	975.554
-226	12289	FALSE	F12	24.772	2589	2581	HCD	MS2	37.6573	100	01_SK_MLiver_IFNgPilot_QE-HCD28%.raw	-226	1862	9	2589	1	2589	1	1	1	1	1	534.29	1067.57	534.29	2	2	408610	10.9205	38.4807	0	5.20124	0	2	High	10	Unambiguous	QGLSSSIFTK		G3UYR8; Q9DBF1; Q9DBF1-2	0	2	0.6074	0	1	1	534.29	1067.57	1067.57
-226	12298	FALSE	F12	24.7807	2590	2581	HCD	MS2	3.34642	100	01_SK_MLiver_IFNgPilot_QE-HCD28%.raw	-226	1863	9	2590	1	2590	1	1	1	1	1	727.895	1454.78	727.895	2	2	374792	32.074	100	1.52199	21.8075	4.9663	4	High	10	Unambiguous	IFRQQLEVFmK	M10(Oxidation)	O35490	1	2	0.6138	0	1	1	727.895	1454.78	1454.78
-226	12306	FALSE	F12	24.7894	2591	2581	HCD	MS2	17.8537	100	01_SK_MLiver_IFNgPilot_QE-HCD28%.raw	-226	1864	9	2591	1	2591	1	1	1	1	1	583.994	1749.97	583.994	3	3	239816	10.3564	33.2749	0	7.19638	0.95416	3	High	10	Unambiguous	SGRFVTVQTISGTGALR		P05202	1	3	0.6025	0	1	1	583.994	1749.97	1749.96
-226	1231	FALSE	F12	9.6214	826	821	HCD	MS2	17.8126	65.375	01_SK_MLiver_IFNgPilot_QE-HCD28%.raw	-226	259	9	826	1	826	1	1	1	1	1	421.468	1682.85	421.468	4	4	1.53254e+06	2.52108	8.68662	0	1.39771	0	2	High	10	Unambiguous	YKYEDKDGKQPVGR		Q8CG76	3	4	0.6338	0	1	1	421.468	1682.85	1682.85
-226	12313	FALSE	F12	24.8034	2593	2592	HCD	MS2	5.49486	100	01_SK_MLiver_IFNgPilot_QE-HCD28%.raw	-226	1865	9	2593	1	2593	1	1	1	1	1	641.073	2561.27	641.073	4	4	414624	33.5705	100	1.19988	21.2763	11.8057	4	High	10	Unambiguous	mVVNEGADGGQSVYHIHLHVLGGR	M1(Oxidation)	P70349	0	4	0.8079	0	1	1	641.073	2561.27	2561.27
-226	12321	FALSE	F12	24.8122	2594	2592	HCD	MS2	45.7027	100	01_SK_MLiver_IFNgPilot_QE-HCD28%.raw	-226	1866	9	2594	1	2594	1	1	1	1	1	413.548	1238.63	413.548	3	3	132967	0.77383	3.0953	0	0	0	1	High	10	Unambiguous	TWKGTAFGGWK		P28474	1	3	0.6256	0	1	1	413.548	1238.63	1238.63
-226	12330	FALSE	F12	24.8209	2595	2592	HCD	MS2	5.47405	32.867	01_SK_MLiver_IFNgPilot_QE-HCD28%.raw	-226	1867	9	2595	1	2595	1	1	1	1	1	683.298	2047.88	683.298	3	3	3.50758e+06	33.1992	100	0.58008	29.9648	2.25175	4	High	10	Unambiguous	VATRWDIQKyAR	Y10(ADP-Ribosyl)	O35490; Q91WS4	2	3	0.0769	0	1	1	683.298	2047.88	2047.88
-226	12338	FALSE	F12	24.8296	2596	2592	HCD	MS2	37.8755	94.148	01_SK_MLiver_IFNgPilot_QE-HCD28%.raw	-226	1868	9	2596	1	2596	1	1	1	1	1	464.227	927.447	464.227	2	2	943463	0.61466	2.45865	0	0	0	1	Medium	10	Unambiguous	YWANFAR		Q8QZR3-2; F6Z9B9; Q08ED5; Q6PDB7; A0A1D5RLQ1; E9PV38; Q6AW46; Q149K3; Q91WG0; Q8BK48; Q8QZR3	0	2	0.4539	0	1	1	464.227	927.447	927.447
-226	12347	FALSE	F12	24.8383	2597	2592	HCD	MS2	1.17021	100	01_SK_MLiver_IFNgPilot_QE-HCD28%.raw	-226	1869	9	2597	1	2597	1	2	1	1	1	714.337	2854.33	714.337	4	4	587960	36.1056	100	1.91715	38.0174	4.48766	4	High	10	Unambiguous	IGDFVVkKPmVLGHEAAGTVTK	K7(ADP-Ribosyl); M10(Oxidation)	Q64442	1	4	0.0305	0	1	1	714.337	2854.33	2854.32
-226	12348	FALSE	F12	24.8383	2597	2592	HCD	MS2	1.17021	100	01_SK_MLiver_IFNgPilot_QE-HCD28%.raw	-226	1869	9	2597	1	2597	1	2	1	1	1	714.337	2854.33	714.337	4	4	587960	36.1056	100	1.91715	38.0174	4.48766	4	High	10	Unambiguous	IGDFVVKkPmVLGHEAAGTVTK	K8(ADP-Ribosyl); M10(Oxidation)	Q64442	1	4	NA	0.0305	2	2	714.337	2854.33	2854.32
-226	12356	FALSE	F12	24.8471	2598	2592	HCD	MS2	29.2261	100	01_SK_MLiver_IFNgPilot_QE-HCD28%.raw	-226	1870	9	2598	1	2598	1	1	1	1	1	627.828	1254.65	627.828	2	2	442316	30.0325	100	0	17.1112	3.0187	3	High	10	Unambiguous	LSQNNFALGYK		J3QMG3; Q60931	0	2	0.3923	0	1	1	627.828	1254.65	1254.65
-226	12362	FALSE	F12	24.8558	2599	2592	HCD	MS2	34.3216	100	01_SK_MLiver_IFNgPilot_QE-HCD28%.raw	-226	1871	9	2599	1	2599	1	1	1	1	1	556.633	1667.88	556.633	3	3	418545	27.8184	96.6243	0	13.441	1.20822	3	High	10	Unambiguous	SLRNDIGATVHELSR		P16331	1	3	0.7088	0	1	1	556.633	1667.88	1667.88
-226	12370	FALSE	F12	24.8667	2600	2592	HCD	MS2	20.9957	100	01_SK_MLiver_IFNgPilot_QE-HCD28%.raw	-226	1872	9	2600	1	2600	1	2	1	1	1	700.61	2099.81	700.61	3	3	414061	33.8274	100	1.28577	30.6439	3.37995	4	High	10	Unambiguous	FYkNAEGTWSVEK	K3(ADP-Ribosyl)	P17563	1	3	0.0273	0	1	1	700.61	2099.81	2099.81
-226	12371	FALSE	F12	24.8667	2600	2592	HCD	MS2	20.9957	100	01_SK_MLiver_IFNgPilot_QE-HCD28%.raw	-226	1872	9	2600	1	2600	1	2	1	1	1	700.61	2099.81	700.61	3	3	414061	33.8274	100	1.28577	30.6439	3.37995	4	High	10	Unambiguous	FyKNAEGTWSVEK	Y2(ADP-Ribosyl)	P17563	1	3	NA	0.0273	2	2	700.61	2099.81	2099.81
-226	12377	FALSE	F12	24.8755	2601	2592	HCD	MS2	16.7525	100	01_SK_MLiver_IFNgPilot_QE-HCD28%.raw	-226	1873	9	2601	1	2601	1	1	1	1	1	580.266	1738.78	580.266	3	3	409776	31.0418	100	1.00919	21.2453	1.91279	4	High	10	Unambiguous	tLPQKIQELK	T1(ADP-Ribosyl)	Q8QZR3-2; Q91WG0; Q8BK48; Q8QZR3	1	3	0.1111	0	1	1	580.266	1738.78	1738.78
-226	12384	FALSE	F12	24.8842	2602	2592	HCD	MS2	28.06	100	01_SK_MLiver_IFNgPilot_QE-HCD28%.raw	-226	1874	9	2602	1	2602	1	1	1	1	1	614.843	1228.68	614.843	2	2	374944	29.7323	100	0	13.9536	4.97555	3	High	10	Unambiguous	TSGPPVSELITK		P43274	0	2	0.6199	0	1	1	614.843	1228.68	1228.68
-226	12399	FALSE	F12	24.9156	2606	2603	HCD	MS2	14.5026	45.096	01_SK_MLiver_IFNgPilot_QE-HCD28%.raw	-226	1877	9	2606	1	2606	1	1	1	1	1	693.395	1385.78	693.395	2	2	2.8335e+06	30.9199	100	1.22925	19.7028	2.74764	4	High	10	Unambiguous	LGPALATGNVVVmK	M13(Oxidation)	P47738; A0A0G2JFQ0; A0A0G2JEU1	0	2	0.7358	0	1	1	693.395	1385.78	1385.78
-226	1240	FALSE	F12	9.6301	827	821	HCD	MS2	5.32194	100	01_SK_MLiver_IFNgPilot_QE-HCD28%.raw	-226	260	9	827	1	827	1	1	1	1	1	437.972	1748.87	437.972	4	4	1.21194e+06	22.0608	76.5425	0	9.61873	2.08179	3	High	10	Unambiguous	KHHLDGETEEERIR		F6WHQ7; P10649; A2AE89	2	4	0.624	0	1	1	437.972	1748.87	1748.87
-226	12411	FALSE	F12	24.933	2608	2603	HCD	MS2	5.64152	100	01_SK_MLiver_IFNgPilot_QE-HCD28%.raw	-226	1879	9	2608	1	2608	1	1	1	1	1	563.266	2250.04	563.266	4	4	1.13214e+06	30.9561	91.8487	1.08824	26.5259	4.36161	4	High	10	Unambiguous	FQSSHHSTDITSLDQYVER		F7C312; P08113	0	4	0.6812	0	1	1	563.266	2250.04	2250.04
-226	12425	FALSE	F12	24.9614	2611	2603	HCD	MS2	16.8026	100	01_SK_MLiver_IFNgPilot_QE-HCD28%.raw	-226	1882	9	2611	1	2611	1	2	1	1	1	488.305	1462.9	488.305	3	3	739962	3.36515	11.72	0	1.74057	0	2	High	10	Unambiguous	QGLLQPEKPIVLK		Q9JMA7; Q64459	0	3	0	0	1	1	488.305	1462.9	1462.9
-226	12426	FALSE	F12	24.9614	2611	2603	HCD	MS2	16.8026	100	01_SK_MLiver_IFNgPilot_QE-HCD28%.raw	-226	1882	9	2611	1	2611	1	2	1	1	1	488.305	1462.9	488.305	3	3	739962	3.36515	11.72	0	1.74057	0	2	High	10	Unambiguous	QGILQPEKPIVLK		Q9EQW4	0	3	NA	0	1	2	488.305	1462.9	1462.9
-226	1243	FALSE	F12	9.6388	828	821	HCD	MS2	7.11209	100	01_SK_MLiver_IFNgPilot_QE-HCD28%.raw	-226	261	9	828	1	828	1	1	1	1	1	580.279	2318.09	580.279	4	4	737753	32.1808	100	0	22.9085	5.81479	3	High	10	Unambiguous	TmVVHEKQDDLGKGGNEESTK	M2(Oxidation)	P08228	2	4	0.7458	0	1	1	580.279	2318.09	2318.09
-226	12433	FALSE	F12	24.9702	2612	2603	HCD	MS2	7.63703	100	01_SK_MLiver_IFNgPilot_QE-HCD28%.raw	-226	1883	9	2612	1	2612	1	3	1	1	1	755.352	3018.38	755.352	4	4	446263	38.1569	100	3.22005	45.3702	4.03727	4	High	10	Unambiguous	ImGPNYtPGKKEDLYLKPIQR	M2(Oxidation); T7(ADP-Ribosyl)	P58252	2	4	0.0352	0	1	1	755.352	3018.38	3018.38
-226	12434	FALSE	F12	24.9702	2612	2603	HCD	MS2	7.63703	100	01_SK_MLiver_IFNgPilot_QE-HCD28%.raw	-226	1883	9	2612	1	2612	1	3	1	1	1	755.352	3018.38	755.352	4	4	446263	38.1569	100	3.22005	45.3702	4.03727	4	High	10	Unambiguous	ImGPNyTPGKKEDLYLKPIQR	M2(Oxidation); Y6(ADP-Ribosyl)	P58252	2	4	NA	0.0352	2	2	755.352	3018.38	3018.38
-226	12435	FALSE	F12	24.9702	2612	2603	HCD	MS2	7.63703	100	01_SK_MLiver_IFNgPilot_QE-HCD28%.raw	-226	1883	9	2612	1	2612	1	3	1	1	1	755.352	3018.38	755.352	4	4	446263	38.1569	100	3.22005	45.3702	4.03727	4	High	10	Unambiguous	ImGPNYTPGkKEDLYLKPIQR	M2(Oxidation); K10(ADP-Ribosyl)	P58252	2	4	NA	0.0485	3	3	755.352	3018.38	3018.38
-226	12452	FALSE	F12	25.0102	2617	2614	HCD	MS2	0.914382	24.515	01_SK_MLiver_IFNgPilot_QE-HCD28%.raw	-226	1887	9	2617	1	2617	1	1	1	1	1	647.825	1294.64	647.825	2	2	6919858	0.8201	2.70571	0	0.57468	0	2	High	10	Unambiguous	DFTPAAQAAFQK		P02088; A8DUK4; P02089	0	2	0.7015	0	1	1	647.825	1294.64	1294.64
-226	12458	FALSE	F12	25.019	2618	2614	HCD	MS2	11.4907	15.743	01_SK_MLiver_IFNgPilot_QE-HCD28%.raw	-226	1888	9	2618	1	2618	1	1	1	1	1	473.929	1419.77	473.929	3	3	4.24451e+06	0	0	0	0	0	0	High	10	Unambiguous	LYLGHNYVTAIR		Q921I1	0	3	0.7546	0	1	1	473.929	1419.77	1419.77
-226	12465	FALSE	F12	25.0277	2619	2614	HCD	MS2	4.02533	27.908	01_SK_MLiver_IFNgPilot_QE-HCD28%.raw	-226	1889	9	2619	1	2619	1	1	1	1	1	468.914	1404.73	468.914	3	3	3069722	0.40123	1.60492	0	0	0	1	High	10	Unambiguous	YYVTIIDAPGHR		D3YZ68; P10126; D3Z3I8	0	3	0.6894	0	1	1	468.914	1404.73	1404.73
-226	1247	FALSE	F12	9.6497	829	821	HCD	MS2	21.7755	100	01_SK_MLiver_IFNgPilot_QE-HCD28%.raw	-226	262	9	829	1	829	1	1	1	1	1	494.405	2961.39	494.405	6	6	347289	30.9477	100	0	21.5953	2.19536	3	High	10	Unambiguous	TmVVHEKQDDLGKGGNEESTKTGNAGSR	M2(Oxidation)	P08228	3	6	0.1681	0	1	1	494.405	2961.39	2961.4
-226	12473	FALSE	F12	25.0364	2620	2614	HCD	MS2	3.33348	93.814	01_SK_MLiver_IFNgPilot_QE-HCD28%.raw	-226	1890	9	2620	1	2620	1	1	1	1	1	758.082	2272.23	758.082	3	3	2.1218e+06	35.4235	100	1.8955	35.4017	4.39678	4	High	10	Unambiguous	VISTTKAPAAIGPYSQAVQVDR		P52760	1	3	0.6282	0	1	1	758.082	2272.23	2272.23
-226	12481	FALSE	F12	25.0451	2621	2614	HCD	MS2	13.5773	80.301	01_SK_MLiver_IFNgPilot_QE-HCD28%.raw	-226	1891	9	2621	1	2621	1	1	1	1	1	570.984	1710.94	570.984	3	3	1.40107e+06	26.0997	81.9672	0	20.5038	1.92787	3	High	10	Unambiguous	VVDALGNAIDGKGPIGSK		Q03265; D3Z6F5	1	3	0.6084	0	1	1	570.984	1710.94	1710.94
-226	12487	FALSE	F12	25.0561	2622	2614	HCD	MS2	12.4891	100	01_SK_MLiver_IFNgPilot_QE-HCD28%.raw	-226	1892	9	2622	1	2622	1	1	1	1	1	715.652	2144.94	715.652	3	3	1.14982e+06	34.7215	100	0.90709	35.6708	2.30823	4	High	10	Unambiguous	AePAKIDAFRASLSK	E2(ADP-Ribosyl)	P09411; S4R2M7	2	3	0.1538	0	1	1	715.652	2144.94	2144.94
-226	12494	FALSE	F12	25.0648	2623	2614	HCD	MS2	0	100	01_SK_MLiver_IFNgPilot_QE-HCD28%.raw	-226	1893	9	2623	1	2623	1	1	1	1	1	743.356	2228.05	743.356	3	3	636752	34.5011	100	0	32.5738	5.43066	3	High	10	Unambiguous	AANEAGYFNEEmAPIEVKTK	M12(Oxidation)	Q8BWT1	1	3	1	0	1	1	743.356	2228.05	2228.05
-226	12495	FALSE	F12	25.0736	2624	2614	HCD	MS2	27.2379	100	01_SK_MLiver_IFNgPilot_QE-HCD28%.raw	-226	1894	9	2624	1	2624	1	1	1	1	1	633.312	1265.62	633.312	2	2	548132	32.2861	100	0	23.6223	5.52234	3	High	10	Unambiguous	VAEEWAQGTFK		Q91YI0; E0CY49	0	2	0.5778	0	1	1	633.312	1265.62	1265.62
-226	12500	FALSE	F12	25.0875	2626	2625	HCD	MS2	77.1401	100	01_SK_MLiver_IFNgPilot_QE-HCD28%.raw	-226	1895	9	2626	1	2626	1	1	1	1	1	702.865	1404.72	702.865	2	2	51435.9	34.178	100	2.92957	27.0041	6.77815	4	High	10	Unambiguous	YYVTIIDAPGHR		D3YZ68; P10126; D3Z3I8	0	2	0.7131	0	1	1	702.865	1404.72	1404.73
-226	12510	FALSE	F12	25.1049	2628	2625	HCD	MS2	7.19699	65.601	01_SK_MLiver_IFNgPilot_QE-HCD28%.raw	-226	1897	9	2628	1	2628	1	1	1	1	1	660.3	1319.59	660.3	2	2	2.47374e+06	15.0962	53.0152	1.00086	6.36869	0	3	High	10	Unambiguous	NSLESYAFNmK	M10(Oxidation)	P63017; Q504P4	0	2	0.6878	0	1	1	660.3	1319.59	1319.59
-226	12517	FALSE	F12	25.1137	2629	2625	HCD	MS2	7.7572	41.489	01_SK_MLiver_IFNgPilot_QE-HCD28%.raw	-226	1898	9	2629	1	2629	1	1	1	1	1	451.745	902.484	451.745	2	2	2.22897e+06	0.09607	0.38429	0	0	0	1	High	10	Unambiguous	GAWSNVLR		P48962; P51881	0	2	0.1865	0	1	1	451.745	902.484	902.484
-226	12526	FALSE	F12	25.1224	2630	2625	HCD	MS2	32.7465	92.593	01_SK_MLiver_IFNgPilot_QE-HCD28%.raw	-226	1899	9	2630	1	2630	1	1	1	1	1	596.288	1191.57	596.288	2	2	1.32821e+06	2.79746	9.66222	0	1.28955	0.23806	3	High	10	Unambiguous	GFYIYQEGSK		Q8BMS1	0	2	0.7021	0	1	1	596.288	1191.57	1191.57
-226	1253	FALSE	F12	9.6585	830	821	HCD	MS2	18.0847	100	01_SK_MLiver_IFNgPilot_QE-HCD28%.raw	-226	263	9	830	1	830	1	1	1	1	1	464.424	2318.09	464.424	5	5	476985	29.946	100	0	15.9913	3.79265	3	High	10	Unambiguous	TmVVHEKQDDLGKGGNEESTK	M2(Oxidation)	P08228	2	5	0.1061	0	1	1	464.424	2318.09	2318.09
-226	12534	FALSE	F12	25.1311	2631	2625	HCD	MS2	0	100	01_SK_MLiver_IFNgPilot_QE-HCD28%.raw	-226	1900	9	2631	1	2631	1	1	1	1	1	813.4	1625.79	813.4	2	2	826376	21.0447	58.0539	1.23816	19.2816	5.605	4	High	10	Unambiguous	YVDLGGSYVGPTQNR		E9Q3X6; E9PVL9; Q8BW75	0	2	0.7344	0	1	1	813.4	1625.79	1625.79
-226	12542	FALSE	F12	25.1398	2632	2625	HCD	MS2	30.3557	100	01_SK_MLiver_IFNgPilot_QE-HCD28%.raw	-226	1901	9	2632	1	2632	1	1	1	1	1	412.576	1235.71	412.576	3	3	620475	0.29255	1.17018	0	0	0	1	High	10	Unambiguous	FVNVVPTFGKK		A0A494BBA8; P62862; Q642K5; A0A494B9Z0	1	3	0.3959	0	1	1	412.576	1235.71	1235.71
-226	12565	FALSE	F12	25.1683	2635	2625	HCD	MS2	22.5961	82.713	01_SK_MLiver_IFNgPilot_QE-HCD28%.raw	-226	1904	9	2635	1	2635	1	1	1	1	1	499.758	1996.01	499.758	4	4	419518	2.16294	7.2743	0	1.37748	0	2	High	10	Unambiguous	VYGTVFHmNQGNPFKLK	M8(Oxidation)	Q5FW57; M0QWP3	1	4	0.6009	0	1	1	499.758	1996.01	1996.01
-226	12573	FALSE	F12	25.1823	2637	2636	HCD	MS2	80.2661	100	01_SK_MLiver_IFNgPilot_QE-HCD28%.raw	-226	1905	9	2637	1	2637	1	1	1	1	1	511.824	2044.27	511.824	4	4	229739	20.9781	76.0745	0	7.83788	0	2	High	10	Unambiguous	mEPLRKPLVPVKGIPLIK	M1(Oxidation)	P52840	2	4	0.5588	0	1	1	511.824	2044.27	2044.27
-226	12584	FALSE	F12	25.1997	2639	2636	HCD	MS2	4.83415	38.325	01_SK_MLiver_IFNgPilot_QE-HCD28%.raw	-226	1907	9	2639	1	2639	1	1	1	1	1	611.293	1221.58	611.293	2	2	3.98974e+06	1.85743	6.19142	0	1.2383	0	2	High	10	Unambiguous	FYSVNVDYSK		Q62425; A0A0N4SVQ1	0	2	0.8019	0	1	1	611.293	1221.58	1221.58
-226	12598	FALSE	F12	25.2172	2641	2636	HCD	MS2	39.8899	100	01_SK_MLiver_IFNgPilot_QE-HCD28%.raw	-226	1909	9	2641	1	2641	1	1	1	1	1	537.806	1074.61	537.806	2	2	860158	7.00311	24.766	0	2.46135	0.78507	3	High	10	Unambiguous	LAANAFLAQR		O70475	0	2	0.7324	0	1	1	537.806	1074.61	1074.61
-226	12607	FALSE	F12	25.2259	2642	2636	HCD	MS2	29.1957	100	01_SK_MLiver_IFNgPilot_QE-HCD28%.raw	-226	1910	9	2642	1	2642	1	1	1	1	1	497.773	994.539	497.773	2	2	648999	1.1787	4.35328	0	0.36151	0	2	High	10	Unambiguous	VmLYPSRI	M2(Oxidation)	O55142	1	2	0.5949	0	1	1	497.773	994.539	994.539
-226	12613	FALSE	F12	25.2346	2643	2636	HCD	MS2	17.6089	100	01_SK_MLiver_IFNgPilot_QE-HCD28%.raw	-226	1911	9	2643	1	2643	1	1	1	1	1	421.913	1263.72	421.913	3	3	551762	0.20997	0.83987	0	0	0	1	High	10	Unambiguous	IRVmLYPSRI	M4(Oxidation)	O55142	2	3	0.5411	0	1	1	421.913	1263.72	1263.72
-226	1262	FALSE	F12	9.6672	831	821	HCD	MS2	34.3931	100	01_SK_MLiver_IFNgPilot_QE-HCD28%.raw	-226	264	9	831	1	831	1	1	1	1	1	469.534	1406.59	469.534	3	3	329125	29.5808	100	0.25841	16.4172	1.64754	4	Medium	10	Unambiguous	IkTGYKR	K2(ADP-Ribosyl)	F2Z471; Q60932; Q60932-2	2	3	0.1467	0	1	1	469.534	1406.59	1406.59
-226	12621	FALSE	F12	25.2456	2644	2636	HCD	MS2	42.5294	100	01_SK_MLiver_IFNgPilot_QE-HCD28%.raw	-226	1912	9	2644	1	2644	1	1	1	1	1	732.379	1463.75	732.379	2	2	397853	32.4929	100	1.49206	24.5633	3.91632	4	High	10	Unambiguous	SQFTITPGSEQIR		Q99KI0	0	2	0.7061	0	1	1	732.379	1463.75	1463.75
-226	12631	FALSE	F12	25.2543	2645	2636	HCD	MS2	52.1668	100	01_SK_MLiver_IFNgPilot_QE-HCD28%.raw	-226	1913	9	2645	1	2645	1	1	1	1	1	555.295	1109.58	555.295	2	2	330733	4.73167	16.1391	0	1.96661	0.82096	3	High	10	Unambiguous	LSISGDYNLK		P22599	0	2	0.5238	0	1	1	555.295	1109.58	1109.58
-226	12661	FALSE	F12	25.2945	2650	2647	HCD	MS2	14.0714	47.579	01_SK_MLiver_IFNgPilot_QE-HCD28%.raw	-226	1917	9	2650	1	2650	1	1	1	1	1	442.782	884.556	442.782	2	2	2.07068e+06	0.28496	1.13984	0	0	0	1	High	10	Unambiguous	IILLAEGR		P50247	0	2	0.5797	0	1	1	442.782	884.556	884.556
-226	12667	FALSE	F12	25.3032	2651	2647	HCD	MS2	5.04981	73.043	01_SK_MLiver_IFNgPilot_QE-HCD28%.raw	-226	1918	9	2651	1	2651	1	1	1	1	1	606.304	1816.9	606.304	3	3	1.84624e+06	7.7309	24.3947	0	4.5056	2.02331	3	High	10	Unambiguous	AGPWTPEAAVEHPEAVR		O35490	0	3	0.7253	0	1	1	606.304	1816.9	1816.9
-226	12672	FALSE	F12	25.3119	2652	2647	HCD	MS2	20.5483	49.911	01_SK_MLiver_IFNgPilot_QE-HCD28%.raw	-226	1919	9	2652	1	2652	1	1	1	1	1	589.824	1178.64	589.824	2	2	1.82441e+06	3.69385	13.1751	0	1.60034	0	2	High	10	Unambiguous	VITSGFNALEK		Q9WVL0; A0A1Y7VNC1; A0A1Y7VJZ2	0	2	0.5583	0	1	1	589.824	1178.64	1178.64
-226	12680	FALSE	F12	25.3206	2653	2647	HCD	MS2	28.9117	76.296	01_SK_MLiver_IFNgPilot_QE-HCD28%.raw	-226	1920	9	2653	1	2653	1	1	1	1	1	486.79	972.572	486.79	2	2	1.08628e+06	7.74178	30.9671	0	0	0	1	High	10	Unambiguous	QTALAELVK		P07724	0	2	0.4571	0	1	1	486.79	972.572	972.572
-226	12688	FALSE	F12	25.3294	2654	2647	HCD	MS2	27.662	92.546	01_SK_MLiver_IFNgPilot_QE-HCD28%.raw	-226	1921	9	2654	1	2654	1	1	1	1	1	415.742	830.477	415.742	2	2	993432	0.10663	0.42652	0	0	0	1	Medium	10	Unambiguous	SVPTWLK		A0A0U1RQ71; Q921R2; P62301	0	2	0.4321	0	1	1	415.742	830.477	830.477
-226	12696	FALSE	F12	25.3403	2655	2647	HCD	MS2	0	100	01_SK_MLiver_IFNgPilot_QE-HCD28%.raw	-226	1922	9	2655	1	2655	1	1	1	1	1	839.409	1677.81	839.409	2	2	965126	33.6583	100	2.49489	26.3965	5.74192	4	High	10	Unambiguous	NQLTSNPENTVFDAK		P20029	0	2	0.6914	0	1	1	839.409	1677.81	1677.81
-226	1270	FALSE	F12	9.6814	833	832	HCD	MS2	40.8925	100	01_SK_MLiver_IFNgPilot_QE-HCD28%.raw	-226	265	9	833	1	833	1	1	1	1	1	481.541	1442.61	481.541	3	3	466625	28.4837	100	0.32476	12.3055	1.30454	4	Medium	10	Unambiguous	GLNDKVKk	K8(ADP-Ribosyl)	Q8BMS1	2	3	0.1829	0	1	1	481.541	1442.61	1442.61
-226	12701	FALSE	F12	25.3491	2656	2647	HCD	MS2	15.6511	100	01_SK_MLiver_IFNgPilot_QE-HCD28%.raw	-226	1923	9	2656	1	2656	1	1	1	1	1	720.907	1440.81	720.907	2	2	920527	33.0554	100	2.69004	25.3826	4.14876	4	High	10	Unambiguous	GDVTTQVALQPALK		P09671; A0A3B2WBF0	0	2	0.6808	0	1	1	720.907	1440.81	1440.81
-226	12709	FALSE	F12	25.3578	2657	2647	HCD	MS2	9.47674	55.841	01_SK_MLiver_IFNgPilot_QE-HCD28%.raw	-226	1924	9	2657	1	2657	1	1	1	1	1	509.608	1526.81	509.608	3	3	679460	0.50937	1.86547	0	0.172	0	2	High	10	Unambiguous	FSGVYLEKEVVEK		P40936	1	3	0.5582	0	1	1	509.608	1526.81	1526.81
-226	12717	FALSE	F12	25.3718	2659	2658	HCD	MS2	28.6983	100	01_SK_MLiver_IFNgPilot_QE-HCD28%.raw	-226	1925	9	2659	1	2659	1	1	1	1	1	669.315	1337.62	669.315	2	2	94246.8	31.2847	100	0	19.6617	5.47734	3	High	10	Unambiguous	YALYDATYETK		P45591; A0A494B9A7; P18760; F8WGL3	0	2	0.6283	0	1	1	669.315	1337.62	1337.63
-226	12732	FALSE	F12	25.3892	2661	2658	HCD	MS2	0	100	01_SK_MLiver_IFNgPilot_QE-HCD28%.raw	-226	1927	9	2661	1	2661	1	1	1	1	1	856.393	2567.17	856.393	3	3	716525	41.8357	100	5.09711	58.2264	4.01924	4	High	10	Unambiguous	ImNVIGePIDERGPIKTK	M2(Oxidation); E7(ADP-Ribosyl)	P56480	2	3	0.0526	0	1	1	856.393	2567.17	2567.16
-226	12742	FALSE	F12	25.3979	2662	2658	HCD	MS2	1.46317	100	01_SK_MLiver_IFNgPilot_QE-HCD28%.raw	-226	1928	9	2662	1	2662	1	1	1	1	1	713.381	2850.5	713.381	4	4	365625	37.2375	99.6987	2.84652	36.1017	10.3031	4	High	10	Unambiguous	KSPVYKNPTPGSSELAQKYPGFIDVK		Q99PG0	3	4	0.6742	0	1	1	713.381	2850.5	2850.5
-226	12746	FALSE	F12	25.4067	2663	2658	HCD	MS2	11.2125	100	01_SK_MLiver_IFNgPilot_QE-HCD28%.raw	-226	1929	9	2663	1	2663	1	1	1	1	1	741.324	2221.96	741.324	3	3	383238	34.8388	100	1.68681	33.3958	4.27271	4	High	10	Unambiguous	LEGDNkMVTTFKGIK	K6(ADP-Ribosyl)	P12710	2	3	0.0526	0	1	1	741.324	2221.96	2221.96
-226	12754	FALSE	F12	25.4154	2664	2658	HCD	MS2	20.1755	100	01_SK_MLiver_IFNgPilot_QE-HCD28%.raw	-226	1930	9	2664	1	2664	1	1	1	1	1	489.737	1955.93	489.737	4	4	517164	0.84175	3.36698	0	0	0	1	High	10	Unambiguous	FFQEEVIPHHTEWEK		A0A0R4J083; P51174	0	4	0.6528	0	1	1	489.737	1955.93	1955.93
-226	1277	FALSE	F12	9.6901	834	832	HCD	MS2	17.5315	100	01_SK_MLiver_IFNgPilot_QE-HCD28%.raw	-226	266	9	834	1	834	1	1	1	1	1	539.884	1617.64	539.884	3	3	440598	30.2866	100	0.36619	17.9602	2.81981	4	High	10	Selected	TAmAAAkAPTK	M3(Oxidation); K7(ADP-Ribosyl)	Q8BP67	1	3	0	0	1	1	539.884	1617.64	1617.64
-226	12781	FALSE	F12	25.4438	2667	2658	HCD	MS2	30.6832	100	01_SK_MLiver_IFNgPilot_QE-HCD28%.raw	-226	1933	9	2667	1	2667	1	1	1	1	1	495.021	1977.06	495.021	4	4	294189	10.011	33.5578	0	6.48625	0	2	High	10	Unambiguous	LFLHESIHNEVVDRLR		Q9DBF1; Q9DBF1-2	1	4	0.6254	0	1	1	495.021	1977.06	1977.07
-226	12795	FALSE	F12	25.4665	2670	2669	HCD	MS2	19.5271	100	01_SK_MLiver_IFNgPilot_QE-HCD28%.raw	-226	1935	9	2670	1	2670	1	1	1	1	1	528.307	1582.9	528.307	3	3	420175	9.43637	34.4739	0	3.27157	0	2	High	10	Unambiguous	LVRPPVQVYGIEGR		F6XVM5; Q9DB20; A0A338P776	0	3	0.7662	0	1	1	528.307	1582.9	1582.91
-226	12806	FALSE	F12	25.4839	2672	2669	HCD	MS2	0	82.948	01_SK_MLiver_IFNgPilot_QE-HCD28%.raw	-226	1937	9	2672	1	2672	1	3	1	1	1	738.338	2213	738.338	3	3	1.73611e+06	35.5509	100	2.84556	36.7088	2.64915	4	High	10	Unambiguous	LVSSVsDLPKRLDSR	S6(ADP-Ribosyl)	P54869	2	3	0.0308	0	1	1	738.338	2213	2213
-226	12807	FALSE	F12	25.4839	2672	2669	HCD	MS2	0	82.948	01_SK_MLiver_IFNgPilot_QE-HCD28%.raw	-226	1937	9	2672	1	2672	1	3	1	1	1	738.338	2213	738.338	3	3	1.73611e+06	35.5509	100	2.84556	36.7088	2.64915	4	High	10	Unambiguous	LVSSVSdLPKRLDSR	D7(ADP-Ribosyl)	P54869	2	3	0.0308	0	1	2	738.338	2213	2213
-226	12808	FALSE	F12	25.4839	2672	2669	HCD	MS2	0	82.948	01_SK_MLiver_IFNgPilot_QE-HCD28%.raw	-226	1937	9	2672	1	2672	1	3	1	1	1	738.338	2213	738.338	3	3	1.73611e+06	35.5509	100	2.84556	36.7088	2.64915	4	High	10	Unambiguous	LVSSVSDLPKrLDSR	R11(ADP-Ribosyl)	P54869	2	3	NA	0.0308	3	3	738.338	2213	2213
-226	12816	FALSE	F12	25.4927	2673	2669	HCD	MS2	11.2644	100	01_SK_MLiver_IFNgPilot_QE-HCD28%.raw	-226	1938	9	2673	1	2673	1	1	1	1	1	611.331	1831.98	611.331	3	3	1.15527e+06	6.85897	20.7511	0	5.55908	1.12568	3	High	10	Unambiguous	IRHVISYSLSPFEQR		Q9CQ69	1	3	0.8068	0	1	1	611.331	1831.98	1831.98
-226	12822	FALSE	F12	25.5014	2674	2669	HCD	MS2	13.9194	100	01_SK_MLiver_IFNgPilot_QE-HCD28%.raw	-226	1939	9	2674	1	2674	1	1	1	1	1	458.751	1831.98	458.751	4	4	666454	2.17088	7.86667	0	0.81687	0	2	High	10	Unambiguous	IRHVISYSLSPFEQR		Q9CQ69	1	4	0.6841	0	1	1	458.751	1831.98	1831.98
-226	12829	FALSE	F12	25.5101	2675	2669	HCD	MS2	18.4578	100	01_SK_MLiver_IFNgPilot_QE-HCD28%.raw	-226	1940	9	2675	1	2675	1	1	1	1	1	540.267	1079.53	540.267	2	2	537100	26.2739	91.5995	0	11.7027	1.79352	3	High	10	Unambiguous	DGVDFGKWR		Q91Y97	1	2	0.4465	0	1	1	540.267	1079.53	1079.53
-226	12837	FALSE	F12	25.5188	2676	2669	HCD	MS2	25.9688	100	01_SK_MLiver_IFNgPilot_QE-HCD28%.raw	-226	1941	9	2676	1	2676	1	1	1	1	1	516.526	2063.08	516.526	4	4	323987	11.6884	35.8796	0	9.75111	1.12275	3	High	10	Unambiguous	FQTAPPGKYPNGFRDVLR		Q9Z2Z6	2	4	0.3453	0	1	1	516.526	2063.08	2063.08
-226	12843	FALSE	F12	25.5298	2677	2669	HCD	MS2	12.3022	100	01_SK_MLiver_IFNgPilot_QE-HCD28%.raw	-226	1942	9	2677	1	2677	1	1	1	1	1	491.932	1473.78	491.932	3	3	396317	23.5598	77.7895	0	16.4495	0	2	High	10	Unambiguous	TSWLDGKHVVFGK		P24369	1	3	0.3706	0	1	1	491.932	1473.78	1473.78
-226	12850	FALSE	F12	25.5385	2678	2669	HCD	MS2	9.38073	100	01_SK_MLiver_IFNgPilot_QE-HCD28%.raw	-226	1943	9	2678	1	2678	1	2	1	1	1	718.878	1436.75	718.878	2	2	307072	33.4408	100	1.6434	24.6472	7.47273	4	High	10	Unambiguous	GTILIPNmSSmLK	M8(Oxidation); M11(Oxidation)	L7N463	0	2	0	0	1	1	718.878	1436.75	1436.75
-226	12851	FALSE	F12	25.5385	2678	2669	HCD	MS2	9.38073	100	01_SK_MLiver_IFNgPilot_QE-HCD28%.raw	-226	1943	9	2678	1	2678	1	2	1	1	1	718.878	1436.75	718.878	2	2	307072	33.4408	100	1.6434	24.6472	7.47273	4	High	10	Unambiguous	GTILLPNmSSmLK	M8(Oxidation); M11(Oxidation)	A0A2R8VHT2; P11714	0	2	NA	0	1	2	718.878	1436.75	1436.75
-226	1286	FALSE	F12	9.6988	835	832	HCD	MS2	6.06067	46.61	01_SK_MLiver_IFNgPilot_QE-HCD28%.raw	-226	267	9	835	1	835	1	1	1	1	1	403.231	1207.68	403.231	3	3	1.65441e+06	0.80296	3.21184	0	0	0	1	High	10	Unambiguous	SQRYEVAVKK		Q9R0H0; Q9R0H0-2	2	3	0.6108	0	1	1	403.231	1207.68	1207.68
-226	12860	FALSE	F12	25.5612	2681	2680	HCD	MS2	38.8892	100	01_SK_MLiver_IFNgPilot_QE-HCD28%.raw	-226	1945	9	2681	1	2681	1	1	1	1	1	821.933	1642.86	821.933	2	2	112807	37.2624	100	4.03255	40.1739	4.84296	4	High	10	Unambiguous	APAAIGPYSQAVQVDR		P52760	0	2	0.6928	0	1	1	821.933	1642.86	1642.85
-226	12868	FALSE	F12	25.5786	2683	2680	HCD	MS2	10.2056	19.509	01_SK_MLiver_IFNgPilot_QE-HCD28%.raw	-226	1947	9	2683	1	2683	1	1	1	1	1	593.803	1186.6	593.803	2	2	4.96701e+06	1.88669	6.04997	0	1.49678	0	2	High	10	Unambiguous	YYTLEEIQK		G5E850; A0A494B9D8; P56395	0	2	0.6667	0	1	1	593.803	1186.6	1186.6
-226	12873	FALSE	F12	25.5874	2684	2680	HCD	MS2	6.18803	41.089	01_SK_MLiver_IFNgPilot_QE-HCD28%.raw	-226	1948	9	2684	1	2684	1	1	1	1	1	704.867	1408.73	704.867	2	2	4.08026e+06	10.614	35.0968	0	6.43285	0.92648	3	High	10	Unambiguous	AFAmTNQILVER	M4(Oxidation)	Q8C196	0	2	0.7201	0	1	1	704.867	1408.73	1408.73
-226	12882	FALSE	F12	25.5961	2685	2680	HCD	MS2	6.91465	75.714	01_SK_MLiver_IFNgPilot_QE-HCD28%.raw	-226	1949	9	2685	1	2685	1	1	1	1	1	642.37	1283.73	642.37	2	2	2.25037e+06	2.88067	9.1643	0.12691	2.02025	0.21121	4	High	10	Unambiguous	VAVDAPVSSVALR		Q64374	0	2	0.6805	0	1	1	642.37	1283.73	1283.73
-226	12884	FALSE	F12	25.6048	2686	2680	HCD	MS2	10.9884	84.845	01_SK_MLiver_IFNgPilot_QE-HCD28%.raw	-226	1950	9	2686	1	2686	1	1	1	1	1	572.289	1714.85	572.289	3	3	1.51607e+06	6.08347	20.421	0.29944	3.25104	0.36239	4	High	10	Unambiguous	HQGSLYSLFPDHSVK		Q64374	0	3	0.7635	0	1	1	572.289	1714.85	1714.85
-226	12888	FALSE	F12	25.6135	2687	2680	HCD	MS2	17.612	90.369	01_SK_MLiver_IFNgPilot_QE-HCD28%.raw	-226	1951	9	2687	1	2687	1	1	1	1	1	454.266	907.524	454.266	2	2	1.18103e+06	0.50102	2.00406	0	0	0	1	High	10	Unambiguous	NLLSVAYK		F6WA09; P68510; P68254; O70456; A0A2I3BQ03; Q9CQV8-2; P61982; Q9CQV8; D3YXN6; A2A5N1; D6REF3; P68254-2; P63101; P62259	0	2	0.4208	0	1	1	454.266	907.524	907.525
-226	12896	FALSE	F12	25.6245	2688	2680	HCD	MS2	46.1781	100	01_SK_MLiver_IFNgPilot_QE-HCD28%.raw	-226	1952	9	2688	1	2688	1	1	1	1	1	506.237	1516.7	506.237	3	3	447352	3.58434	12.3889	0	1.9485	0	2	High	10	Unambiguous	GATYAFTGSHYWR		Q91X72	0	3	0.7362	0	1	1	506.237	1516.7	1516.7
-226	12904	FALSE	F12	25.6332	2689	2680	HCD	MS2	12.4754	100	01_SK_MLiver_IFNgPilot_QE-HCD28%.raw	-226	1953	9	2689	1	2689	1	5	1	1	1	658.591	1973.76	658.591	3	3	384419	32.3759	100	1.3808	25.2025	2.92031	4	High	10	Unambiguous	SVSDYDGkLSSFK	K8(ADP-Ribosyl)	P09103	1	3	0.0128	0	1	1	658.591	1973.76	1973.76
-226	12905	FALSE	F12	25.6332	2689	2680	HCD	MS2	12.4754	100	01_SK_MLiver_IFNgPilot_QE-HCD28%.raw	-226	1953	9	2689	1	2689	1	5	1	1	1	658.591	1973.76	658.591	3	3	384419	32.3759	100	1.3808	25.2025	2.92031	4	High	10	Unambiguous	SVSDyDGKLSSFK	Y5(ADP-Ribosyl)	P09103	1	3	0.0128	0	1	2	658.591	1973.76	1973.76
-226	12906	FALSE	F12	25.6332	2689	2680	HCD	MS2	12.4754	100	01_SK_MLiver_IFNgPilot_QE-HCD28%.raw	-226	1953	9	2689	1	2689	1	5	1	1	1	658.591	1973.76	658.591	3	3	384419	32.3759	100	1.3808	25.2025	2.92031	4	High	10	Unambiguous	SVSDYdGKLSSFK	D6(ADP-Ribosyl)	P09103	1	3	NA	0.0128	3	3	658.591	1973.76	1973.76
-226	12907	FALSE	F12	25.6332	2689	2680	HCD	MS2	12.4754	100	01_SK_MLiver_IFNgPilot_QE-HCD28%.raw	-226	1953	9	2689	1	2689	1	5	1	1	1	658.591	1973.76	658.591	3	3	384419	32.3759	100	1.3808	25.2025	2.92031	4	High	10	Unambiguous	SVSdYDGKLSSFK	D4(ADP-Ribosyl)	P09103	1	3	NA	0.0256	4	4	658.591	1973.76	1973.76
-226	12908	FALSE	F12	25.6332	2689	2680	HCD	MS2	12.4754	100	01_SK_MLiver_IFNgPilot_QE-HCD28%.raw	-226	1953	9	2689	1	2689	1	5	1	1	1	658.591	1973.76	658.591	3	3	384419	32.3759	100	1.3808	25.2025	2.92031	4	High	10	Unambiguous	SVsDYDGKLSSFK	S3(ADP-Ribosyl)	P09103	1	3	NA	0.0385	5	5	658.591	1973.76	1973.76
-226	12913	FALSE	F12	25.6419	2690	2680	HCD	MS2	18.4725	100	01_SK_MLiver_IFNgPilot_QE-HCD28%.raw	-226	1954	9	2690	1	2690	1	1	1	1	1	503.649	2514.22	503.649	5	5	275060	14.7712	44.1965	0	14.8883	0	2	High	10	Unambiguous	EYHLPVNREPNSLHGGFTGFDK		Q8K157	1	5	0.2063	0	1	1	503.649	2514.22	2514.22
-226	12922	FALSE	F12	25.6559	2692	2691	HCD	MS2	7.80634	42.289	01_SK_MLiver_IFNgPilot_QE-HCD28%.raw	-226	1955	9	2692	1	2692	1	1	1	1	1	485.94	1455.81	485.94	3	3	1.0472e+06	1.77238	5.74357	0	1.34594	0	2	High	10	Unambiguous	RHPDYSVSLLLR		P07724	1	3	0.687	0	1	1	485.94	1455.81	1455.81
-226	12937	FALSE	F12	25.6734	2694	2691	HCD	MS2	10.2496	18.291	01_SK_MLiver_IFNgPilot_QE-HCD28%.raw	-226	1957	9	2694	1	2694	1	1	1	1	1	470.744	940.48	470.744	2	2	4865533	0.0675	0.27001	0	0	0	1	High	10	Unambiguous	SLGmIFEK	M4(Oxidation)	P11725; Q8R1A8	0	2	0.5402	0	1	1	470.744	940.48	940.481
-226	1294	FALSE	F12	9.7076	836	832	HCD	MS2	9.49846	100	01_SK_MLiver_IFNgPilot_QE-HCD28%.raw	-226	268	9	836	1	836	1	1	1	1	1	496.933	1488.78	496.933	3	3	885117	28.9234	100	0	14.1497	1.54399	3	High	10	Unambiguous	RKPDTIEVQQmK	M11(Oxidation)	P26043; P26041; P26040; A0A5F8MPB9; Q7TSG6	1	3	0.648	0	1	1	496.933	1488.78	1488.78
-226	12943	FALSE	F12	25.6821	2695	2691	HCD	MS2	10.3593	54.823	01_SK_MLiver_IFNgPilot_QE-HCD28%.raw	-226	1958	9	2695	1	2695	1	1	1	1	1	598.288	1792.85	598.288	3	3	2.59109e+06	2.37233	7.31879	0	1.92028	0.25027	3	High	10	Unambiguous	YLDEDTVYHLQPSGR		Q91X83	0	3	0.6884	0	1	1	598.288	1792.85	1792.85
-226	12948	FALSE	F12	25.6908	2696	2691	HCD	MS2	11.918	72.31	01_SK_MLiver_IFNgPilot_QE-HCD28%.raw	-226	1959	9	2696	1	2696	1	1	1	1	1	636.815	1272.62	636.815	2	2	2.10524e+06	5.75836	18.3735	0	3.81186	0.84806	3	High	10	Unambiguous	NISQSFTNFSK		Q64458; H3BLM0	0	2	0.6116	0	1	1	636.815	1272.62	1272.62
-226	12955	FALSE	F12	25.6995	2697	2691	HCD	MS2	5.91225	100	01_SK_MLiver_IFNgPilot_QE-HCD28%.raw	-226	1960	9	2697	1	2697	1	1	1	1	1	649.298	3242.46	649.298	5	5	399312	16.5959	42.7996	0	19.8501	3.73384	3	High	10	Unambiguous	GHRDTGAPTYmYEYQYYPSFSSPQRPK	M11(Oxidation)	Q91WU0	1	5	0.756	0	1	1	649.298	3242.46	3242.46
-226	12959	FALSE	F12	25.7083	2698	2691	HCD	MS2	8.01547	100	01_SK_MLiver_IFNgPilot_QE-HCD28%.raw	-226	1961	9	2698	1	2698	1	1	1	1	1	449.246	897.486	449.246	2	2	782745	0.20795	0.83182	0	0	0	1	High	10	Unambiguous	FTLmTLR	M4(Oxidation)	Q3UT49; Q64458; P56655	0	2	0.2957	0	1	1	449.246	897.486	897.486
-226	12967	FALSE	F12	25.7192	2699	2691	HCD	MS2	2.13502	100	01_SK_MLiver_IFNgPilot_QE-HCD28%.raw	-226	1962	9	2699	1	2699	1	1	1	1	1	807.693	2421.06	807.693	3	3	516058	36.0072	100	1.60411	40.0057	2.41888	4	High	10	Unambiguous	LEETYTNkDVDKALLK	K8(ADP-Ribosyl)	P54869	2	3	0.0639	0	1	1	807.693	2421.06	2421.06
-226	12977	FALSE	F12	25.7279	2700	2691	HCD	MS2	59.8782	80.971	01_SK_MLiver_IFNgPilot_QE-HCD28%.raw	-226	1963	9	2700	1	2700	1	1	1	1	1	584.758	1168.51	584.758	2	2	355812	19.4712	63.9562	0	12.3866	1.54185	3	High	10	Unambiguous	GFPmPGFDER	M4(Oxidation)	Q9CZN7-2; Q9CZN7	0	2	0.5	0	1	1	584.758	1168.51	1168.51
-226	12983	FALSE	F12	25.7367	2701	2691	HCD	MS2	0	100	01_SK_MLiver_IFNgPilot_QE-HCD28%.raw	-226	1964	9	2701	1	2701	1	1	1	1	1	811.373	3242.47	811.373	4	4	163347	44.3815	100	0	60.5351	16.9911	3	High	10	Unambiguous	GHRDTGAPTYmYEYQYYPSFSSPQRPK	M11(Oxidation)	Q91WU0	1	4	0.6489	0	1	1	811.373	3242.47	3242.46
-226	12986	FALSE	F12	25.7507	2703	2702	HCD	MS2	93.7254	100	01_SK_MLiver_IFNgPilot_QE-HCD28%.raw	-226	1965	9	2703	1	2703	1	1	1	1	1	478.265	955.524	478.265	2	2	64066.7	28.1965	100	0.38033	11.8531	0.55249	4	High	10	Unambiguous	YVIYIER		B1ARA5; B1ARA3; P61255	0	2	0.5048	0	1	1	478.265	955.524	955.525
-226	1299	FALSE	F12	9.7163	837	832	HCD	MS2	11.3396	100	01_SK_MLiver_IFNgPilot_QE-HCD28%.raw	-226	269	9	837	1	837	1	1	1	1	1	411.456	1642.8	411.456	4	4	631739	12.9269	45.9758	0	5.73175	0	2	Medium	10	Unambiguous	FTRGEADRDTYRR		P63325; Q3UW83; A0A338P7K4; A0A3B2W864	3	4	0.5267	0	1	1	411.456	1642.8	1642.8
-226	13017	FALSE	F12	25.7856	2707	2702	HCD	MS2	1.99317	100	01_SK_MLiver_IFNgPilot_QE-HCD28%.raw	-226	1969	9	2707	1	2707	1	2	1	1	1	821.369	1641.73	821.369	2	2	1.64283e+06	39.3547	100	2.09874	53.5493	1.77066	4	High	10	Unambiguous	kQTALAELVK	K1(ADP-Ribosyl)	P07724	1	2	0.1746	0	1	1	821.369	1641.73	1641.73
-226	13018	FALSE	F12	25.7856	2707	2702	HCD	MS2	1.99317	100	01_SK_MLiver_IFNgPilot_QE-HCD28%.raw	-226	1969	9	2707	1	2707	1	2	1	1	1	821.369	1641.73	821.369	2	2	1.64283e+06	39.3547	100	2.09874	53.5493	1.77066	4	High	10	Unambiguous	KQtALAELVK	T3(ADP-Ribosyl)	P07724	1	2	0.1746	0	1	2	821.369	1641.73	1641.73
-226	13026	FALSE	F12	25.7943	2708	2702	HCD	MS2	14.5587	76.099	01_SK_MLiver_IFNgPilot_QE-HCD28%.raw	-226	1970	9	2708	1	2708	1	1	1	1	1	547.915	1641.73	547.915	3	3	1.37307e+06	30.4611	100	0.55831	20.2053	1.08072	4	High	10	Unambiguous	kQTALAELVK	K1(ADP-Ribosyl)	P07724	1	3	0.125	0	1	1	547.915	1641.73	1641.73
-226	13034	FALSE	F12	25.803	2709	2702	HCD	MS2	25.7291	84.432	01_SK_MLiver_IFNgPilot_QE-HCD28%.raw	-226	1971	9	2709	1	2709	1	1	1	1	1	508.729	1016.45	508.729	2	2	1.01603e+06	7.73401	27.391	0	3.545	0	2	High	10	Unambiguous	mVEGFFDR	M1(Oxidation)	P26443	0	2	0.512	0	1	1	508.729	1016.45	1016.45
-226	13042	FALSE	F12	25.8139	2710	2702	HCD	MS2	12.3274	95.508	01_SK_MLiver_IFNgPilot_QE-HCD28%.raw	-226	1972	9	2710	1	2710	1	1	1	1	1	417.745	834.483	417.745	2	2	999092	0.25512	1.0205	0	0	0	1	High	10	Unambiguous	GIGFAITR		P48758; A0A338P684; Q8K354; A0A338P797	0	2	0.3521	0	1	1	417.745	834.483	834.483
-226	13049	FALSE	F12	25.8226	2711	2702	HCD	MS2	31.4834	100	01_SK_MLiver_IFNgPilot_QE-HCD28%.raw	-226	1973	9	2711	1	2711	1	1	1	1	1	595.316	2378.24	595.316	4	4	418518	33.5997	100	0	27.792	6.60683	3	High	10	Unambiguous	mmSNGILKVPAINVNDSVTKSK	M1(Oxidation); M2(Oxidation)	P50247	2	4	0.6791	0	1	1	595.316	2378.24	2378.24
-226	1306	FALSE	F12	9.725	838	832	HCD	MS2	42.3294	100	01_SK_MLiver_IFNgPilot_QE-HCD28%.raw	-226	270	9	838	1	838	1	1	1	1	1	525.547	1574.63	525.547	3	3	499573	29.8593	100	0.81369	17.3679	1.25581	4	High	10	Unambiguous	FVkKPDDGK	K3(ADP-Ribosyl)	Q9CPU0	1	3	0.1565	0	1	1	525.547	1574.63	1574.63
-226	13060	FALSE	F12	25.8453	2714	2713	HCD	MS2	7.48802	38.406	01_SK_MLiver_IFNgPilot_QE-HCD28%.raw	-226	1975	9	2714	1	2714	1	1	1	1	1	464.227	927.447	464.227	2	2	3.41313e+06	0.28591	1.14364	0	0	0	1	High	10	Unambiguous	YWANFAR		Q8QZR3-2; F6Z9B9; Q08ED5; Q6PDB7; A0A1D5RLQ1; E9PV38; Q6AW46; Q149K3; Q91WG0; Q8BK48; Q8QZR3	0	2	0.5508	0	1	1	464.227	927.447	927.447
-226	13069	FALSE	F12	25.854	2715	2713	HCD	MS2	58.2182	100	01_SK_MLiver_IFNgPilot_QE-HCD28%.raw	-226	1976	9	2715	1	2715	1	2	1	1	1	745.661	2234.97	745.661	3	3	99264.2	34.0246	100	1.21181	30.4839	4.4026	4	Medium	10	Unambiguous	IDIVeNRFIGmKSR	E5(ADP-Ribosyl); M11(Oxidation)	P16460	2	3	1	0	1	1	745.661	2234.97	2234.97
-226	13070	FALSE	F12	25.854	2715	2713	HCD	MS2	58.2182	100	01_SK_MLiver_IFNgPilot_QE-HCD28%.raw	-226	1976	9	2715	1	2715	1	2	1	1	1	745.661	2234.97	745.661	3	3	99264.2	34.0246	100	1.21181	30.4839	4.4026	4	Medium	10	Unambiguous	IDIVENrFIGmKSR	R7(ADP-Ribosyl); M11(Oxidation)	P16460	2	3	1	0	1	2	745.661	2234.97	2234.97
-226	13071	FALSE	F12	25.8627	2716	2713	HCD	MS2	14.5222	77.261	01_SK_MLiver_IFNgPilot_QE-HCD28%.raw	-226	1977	9	2716	1	2716	1	1	1	1	1	609.985	1827.94	609.985	3	3	1.17615e+06	7.16192	21.7241	0	6.24225	0.68138	3	High	10	Unambiguous	GIYAYGFEKPSAIQQR		A0A338P6X5; P60843; E9PV04; A2AFK7; D6RJ60; P10630-2; D6RJ11; Q8BTU6; P10630; A0A0N4SVM5; Q91VC3; A0A0N4SVP8	0	3	0.8124	0	1	1	609.985	1827.94	1827.94
-226	13073	FALSE	F12	25.8715	2717	2713	HCD	MS2	7.85342	91.724	01_SK_MLiver_IFNgPilot_QE-HCD28%.raw	-226	1978	9	2717	1	2717	1	1	1	1	1	504.283	1510.83	504.283	3	3	1.25175e+06	0.91255	3.33548	0	0.31472	0	2	High	10	Unambiguous	SLPDLGLRQENIR		G5E8R3; Q05920; E9QPD7	1	3	0.6633	0	1	1	504.283	1510.83	1510.83
-226	13087	FALSE	F12	25.8976	2720	2713	HCD	MS2	16.262	100	01_SK_MLiver_IFNgPilot_QE-HCD28%.raw	-226	1981	9	2720	1	2720	1	1	1	1	1	622.012	1864.02	622.012	3	3	260896	31.6427	94.0486	0	21.042	11.4801	3	High	10	Unambiguous	NIASmVRPGGLLVIDHR	M5(Oxidation)	Q9QXF8	0	3	0.5345	0	1	1	622.012	1864.02	1864.02
-226	13092	FALSE	F12	25.9086	2721	2713	HCD	MS2	16.6642	100	01_SK_MLiver_IFNgPilot_QE-HCD28%.raw	-226	1982	9	2721	1	2721	1	1	1	1	1	761.717	2283.14	761.717	3	3	148601	35.4679	100	1.8934	34.9081	5.06992	4	High	10	Unambiguous	SGYQQAASEHGLVVIAPDTSPR		Q9R0P3; H3BJP2; H3BK43; H3BL99; H3BKH6; H3BLJ9; H3BJL6; H3BJC6	0	3	0.6414	0	1	1	761.717	2283.14	2283.14
-226	13098	FALSE	F12	25.9173	2722	2713	HCD	MS2	43.1257	100	01_SK_MLiver_IFNgPilot_QE-HCD28%.raw	-226	1983	9	2722	1	2722	1	1	1	1	1	423.885	1269.64	423.885	3	3	254194	29.1393	100	2.27691	14.2801	0	3	High	10	Unambiguous	RFDAmPFTLR	M5(Oxidation)	P50580; P50580-2	1	3	0.3931	0	1	1	423.885	1269.64	1269.64
-226	13113	FALSE	F12	25.94	2725	2724	HCD	MS2	24.6422	100	01_SK_MLiver_IFNgPilot_QE-HCD28%.raw	-226	1985	9	2725	1	2725	1	1	1	1	1	568.331	1135.65	568.331	2	2	258981	27.2961	93.9301	0	15.2542	0	2	High	10	Unambiguous	KWPLYLSTK		P54071	1	2	0.6161	0	1	1	568.331	1135.65	1135.65
-226	13123	FALSE	F12	25.9487	2726	2724	HCD	MS2	0	100	01_SK_MLiver_IFNgPilot_QE-HCD28%.raw	-226	1986	9	2726	1	2726	1	1	1	1	1	855.431	1709.86	855.431	2	2	277583	36.9467	100	4.4588	37.1023	6.22567	4	High	10	Unambiguous	SAVYPTSAVQmEAALR	M11(Oxidation)	Q9D6Y7-4; A0A1B0GT40; Q9D6Y7-3; Q9D6Y7; Q9D6Y7-2	0	2	0.7749	0	1	1	855.431	1709.86	1709.85
-226	13135	FALSE	F12	25.9662	2728	2724	HCD	MS2	1.24371	54.848	01_SK_MLiver_IFNgPilot_QE-HCD28%.raw	-226	1988	9	2728	1	2728	1	1	1	1	1	644.351	1287.69	644.351	2	2	2.93024e+06	4.73799	14.7358	0	3.33084	0.88529	3	High	10	Unambiguous	HALIIYDDLSK		Q03265; D3Z6F5	0	2	0.7182	0	1	1	644.351	1287.69	1287.69
-226	13142	FALSE	F12	25.9749	2729	2724	HCD	MS2	6.01218	53.095	01_SK_MLiver_IFNgPilot_QE-HCD28%.raw	-226	1989	9	2729	1	2729	1	1	1	1	1	648.302	1942.89	648.302	3	3	2.02074e+06	4.057	12.3699	0	3.37417	0.48395	3	High	10	Unambiguous	HDPSLQPWSASYDPGSAK		P16015	0	3	0.7161	0	1	1	648.302	1942.89	1942.89
-226	13150	FALSE	F12	25.9836	2730	2724	HCD	MS2	17.4413	51.139	01_SK_MLiver_IFNgPilot_QE-HCD28%.raw	-226	1990	9	2730	1	2730	1	1	1	1	1	466.761	1864.02	466.761	4	4	1.29102e+06	0.27366	1.09464	0	0	0	1	High	10	Unambiguous	NIASmVRPGGLLVIDHR	M5(Oxidation)	Q9QXF8	0	4	0.5619	0	1	1	466.761	1864.02	1864.02
-226	13167	FALSE	F12	26.0033	2732	2724	HCD	MS2	16.6875	100	01_SK_MLiver_IFNgPilot_QE-HCD28%.raw	-226	1992	9	2732	1	2732	1	1	1	1	1	727.886	1454.76	727.886	2	2	921998	34.6151	100	4.07362	26.2919	8.09485	4	High	10	Unambiguous	LQAGTVFVNTYNK		Q8R0Y6	0	2	0.6644	0	1	1	727.886	1454.76	1454.76
-226	13174	FALSE	F12	26.0121	2733	2724	HCD	MS2	8.40498	100	01_SK_MLiver_IFNgPilot_QE-HCD28%.raw	-226	1993	9	2733	1	2733	1	1	1	1	1	701.812	1402.62	701.812	2	2	666910	34.1878	100	1.43528	33.3419	1.97425	4	Medium	10	Selected	ALAAFLkK	K7(ADP-Ribosyl)	D3YUT3; D3Z722; S4R223; D3Z5R8; Q9CZX8; D3YUG3	1	2	0.023	0	1	1	701.812	1402.62	1402.62
-226	13184	FALSE	F12	26.0208	2734	2724	HCD	MS2	17.6889	100	01_SK_MLiver_IFNgPilot_QE-HCD28%.raw	-226	1994	9	2734	1	2734	1	1	1	1	1	440.263	879.518	440.263	2	2	466021	0.74391	2.97563	0	0	0	1	High	10	Unambiguous	LYLLTEK		O55060; A0A0R4J018	0	2	0.2583	0	1	1	440.263	879.518	879.519
-226	13224	FALSE	F12	26.0784	2741	2735	HCD	MS2	6.36464	100	01_SK_MLiver_IFNgPilot_QE-HCD28%.raw	-226	2000	9	2741	1	2741	1	1	1	1	1	767.039	2299.1	767.039	3	3	619373	13.8646	35.1931	0.6627	14.5792	5.02332	4	High	10	Unambiguous	DIKHDPSLQPWSASYDPGSAK		P16015	1	3	0.7914	0	1	1	767.039	2299.1	2299.1
-226	13233	FALSE	F12	26.0871	2742	2735	HCD	MS2	0	100	01_SK_MLiver_IFNgPilot_QE-HCD28%.raw	-226	2001	9	2742	1	2742	1	1	1	1	1	780.824	1560.64	780.824	2	2	523982	36.6702	100	2.11046	40.5224	4.04808	4	High	10	Unambiguous	AFkAWAVAR	K3(ADP-Ribosyl)	P07724	1	2	0.6203	0	1	1	780.824	1560.64	1560.64
-226	13251	FALSE	F12	26.1068	2744	2735	HCD	MS2	14.1552	100	01_SK_MLiver_IFNgPilot_QE-HCD28%.raw	-226	2003	9	2744	1	2744	1	1	1	1	1	684.35	2051.04	684.35	3	3	211354	34.2653	100	0	28.7018	8.35947	3	High	10	Unambiguous	mKNPFAHLAEPLDAAQPGK	M1(Oxidation)	P28271	1	3	0.6548	0	1	1	684.35	2051.04	2051.04
-226	13270	FALSE	F12	26.1382	2748	2746	HCD	MS2	29.1125	100	01_SK_MLiver_IFNgPilot_QE-HCD28%.raw	-226	2006	9	2748	1	2748	1	1	1	1	1	422.603	1265.79	422.603	3	3	442524	0.50323	2.01291	0	0	0	1	High	10	Unambiguous	LRLVEIAQVPK		Q91ZJ5-2; Q91ZJ5	1	3	0.5888	0	1	1	422.603	1265.79	1265.79
-226	13277	FALSE	F12	26.1469	2749	2746	HCD	MS2	31.4059	100	01_SK_MLiver_IFNgPilot_QE-HCD28%.raw	-226	2007	9	2749	1	2749	1	1	1	1	1	496.792	992.577	496.792	2	2	530405	0.82828	3.31313	0	0	0	1	High	10	Unambiguous	AILNYIASK		A0A087WQI6; P30115	0	2	0.4115	0	1	1	496.792	992.577	992.578
-226	13284	FALSE	F12	26.1557	2750	2746	HCD	MS2	44.1985	100	01_SK_MLiver_IFNgPilot_QE-HCD28%.raw	-226	2008	9	2750	1	2750	1	1	1	1	1	548.611	1643.82	548.611	3	3	250837	29.5971	100	0	16.655	1.73347	3	High	10	Unambiguous	mFDRIFGQANTSLK	M1(Oxidation)	D3Z041; P41216	1	3	0.7702	0	1	1	548.611	1643.82	1643.82
-226	13295	FALSE	F12	26.1731	2752	2746	HCD	MS2	28.5522	60.086	01_SK_MLiver_IFNgPilot_QE-HCD28%.raw	-226	2010	9	2752	1	2752	1	1	1	1	1	575.531	2299.1	575.531	4	4	1.63802e+06	2.05625	5.99904	0	1.86856	0.3574	3	High	10	Unambiguous	DIKHDPSLQPWSASYDPGSAK		P16015	1	4	0.6285	0	1	1	575.531	2299.1	2299.1
-226	13304	FALSE	F12	26.1928	2754	2746	HCD	MS2	19.9588	100	01_SK_MLiver_IFNgPilot_QE-HCD28%.raw	-226	2012	9	2754	1	2754	1	3	1	1	1	696.337	2087	696.337	3	3	178028	34.8296	100	0.59628	33.8377	4.88446	4	Medium	10	Unambiguous	IGQGYLIKDGkLIK	K11(ADP-Ribosyl)	P27659	2	3	0.0102	0	1	1	696.337	2087	2087
-226	13305	FALSE	F12	26.1928	2754	2746	HCD	MS2	19.9588	100	01_SK_MLiver_IFNgPilot_QE-HCD28%.raw	-226	2012	9	2754	1	2754	1	3	1	1	1	696.337	2087	696.337	3	3	178028	34.8296	100	0.59628	33.8377	4.88446	4	Medium	10	Unambiguous	IGQGYLIKdGKLIK	D9(ADP-Ribosyl)	P27659	2	3	NA	0.0102	2	2	696.337	2087	2087
-226	13306	FALSE	F12	26.1928	2754	2746	HCD	MS2	19.9588	100	01_SK_MLiver_IFNgPilot_QE-HCD28%.raw	-226	2012	9	2754	1	2754	1	3	1	1	1	696.337	2087	696.337	3	3	178028	34.8296	100	0.59628	33.8377	4.88446	4	Medium	10	Unambiguous	IGQGYLIkDGKLIK	K8(ADP-Ribosyl)	P27659	2	3	NA	0.0102	2	3	696.337	2087	2087
-226	13318	FALSE	F12	26.2103	2756	2746	HCD	MS2	36.8068	100	01_SK_MLiver_IFNgPilot_QE-HCD28%.raw	-226	2014	9	2756	1	2756	1	1	1	1	1	494.026	1973.08	494.026	4	4	166059	22.9257	71.2925	0	20.4104	0	2	High	10	Unambiguous	SKDIVLVAYSALGSHREK		D3Z3P8; P70694; A0A1Y7VP26	2	4	0.6386	0	1	1	494.026	1973.08	1973.08
-226	13337	FALSE	F12	26.2417	2760	2757	HCD	MS2	28.0655	100	01_SK_MLiver_IFNgPilot_QE-HCD28%.raw	-226	2017	9	2760	1	2760	1	1	1	1	1	596.832	1192.66	596.832	2	2	871136	13.4698	46.3389	0.39018	6.75327	0.39696	4	High	10	Unambiguous	ISFTGSVPTGVK		Q3U367; Q9JLJ2	0	2	0.5341	0	1	1	596.832	1192.66	1192.66
-226	13347	FALSE	F12	26.2504	2761	2757	HCD	MS2	21.0511	100	01_SK_MLiver_IFNgPilot_QE-HCD28%.raw	-226	2018	9	2761	1	2761	1	1	1	1	1	637.359	1273.71	637.359	2	2	526692	20.1251	60.2257	1.4998	15.9028	2.87232	4	High	10	Unambiguous	STSIIATIGPASR		D3Z2C4; G3X925; P53657; E9Q509	0	2	0.6122	0	1	1	637.359	1273.71	1273.71
-226	13354	FALSE	F12	26.2592	2762	2757	HCD	MS2	30.8938	100	01_SK_MLiver_IFNgPilot_QE-HCD28%.raw	-226	2019	9	2762	1	2762	1	1	1	1	1	557.545	2227.16	557.545	4	4	325256	8.32053	25.4106	0	6.86419	1.00729	3	High	10	Unambiguous	TQDPAKAPNSPDVLEIEFKK		P16460	2	4	0.7472	0	1	1	557.545	2227.16	2227.16
-226	13372	FALSE	F12	26.2876	2765	2757	HCD	MS2	42.1633	100	01_SK_MLiver_IFNgPilot_QE-HCD28%.raw	-226	2022	9	2765	1	2765	1	1	1	1	1	582.01	2325.02	582.01	4	4	140429	11.2076	35.6996	0	6.83099	2.29971	3	High	10	Unambiguous	SGEHDFGAAFDGDGDRNmILGK	M18(Oxidation)	A2CEK3; Q9D0F9	1	4	0.5527	0	1	1	582.01	2325.02	2325.02
-226	13381	FALSE	F12	26.2963	2766	2757	HCD	MS2	17.2279	100	01_SK_MLiver_IFNgPilot_QE-HCD28%.raw	-226	2023	9	2766	1	2766	1	1	1	1	1	570.302	1708.89	570.302	3	3	196286	29.1887	100	0	11.7732	4.98163	3	High	10	Unambiguous	KAYVEANQmLGDLIK	M9(Oxidation)	G5E8R3; Q05920; E9QPD7	1	3	0.522	0	1	1	570.302	1708.89	1708.89
-226	13405	FALSE	F12	26.3364	2771	2768	HCD	MS2	2.75205	13.548	01_SK_MLiver_IFNgPilot_QE-HCD28%.raw	-226	2027	9	2771	1	2771	1	1	1	1	1	502.254	2006	502.254	4	4	5.89795e+06	0.06559	0.26235	0	0	0	1	High	10	Unambiguous	VYGTVYHmIHGNPFNLK	M8(Oxidation)	Q91XE0	0	4	0.568	0	1	1	502.254	2006	2006
-226	13411	FALSE	F12	26.3451	2772	2768	HCD	MS2	10.7595	37.162	01_SK_MLiver_IFNgPilot_QE-HCD28%.raw	-226	2028	9	2772	1	2772	1	1	1	1	1	669.337	2006	669.337	3	3	2.62026e+06	7.1364	22.1927	0	5.23816	1.11474	3	High	10	Unambiguous	VYGTVYHmIHGNPFNLK	M8(Oxidation)	Q91XE0	0	3	0.6793	0	1	1	669.337	2006	2006
-226	13416	FALSE	F12	26.3538	2773	2768	HCD	MS2	20.1105	100	01_SK_MLiver_IFNgPilot_QE-HCD28%.raw	-226	2029	9	2773	1	2773	1	1	1	1	1	588.305	1762.9	588.305	3	3	1.07917e+06	29.9748	100	0.85204	16.503	2.54425	4	High	10	Unambiguous	GKYVTLIYTNYENGK		A0A494B908; P19157; A0A494BAW2	1	3	0.7298	0	1	1	588.305	1762.9	1762.9
-226	13423	FALSE	F12	26.3626	2774	2768	HCD	MS2	26.9001	83.46	01_SK_MLiver_IFNgPilot_QE-HCD28%.raw	-226	2030	9	2774	1	2774	1	1	1	1	1	419.575	1256.71	419.575	3	3	893146	0.35769	1.43077	0	0	0	1	High	10	Unambiguous	VADIGLAAWGRK		P50247; A2ALT5	1	3	0.6823	0	1	1	419.575	1256.71	1256.71
-226	13431	FALSE	F12	26.3822	2776	2768	HCD	MS2	36.1191	100	01_SK_MLiver_IFNgPilot_QE-HCD28%.raw	-226	2032	9	2776	1	2776	1	1	1	1	1	430.729	860.451	430.729	2	2	466342	1.82083	7.28333	0	0	0	1	High	10	Unambiguous	IWDLEGK		P68040	0	2	0.1627	0	1	1	430.729	860.451	860.451
-226	13440	FALSE	F12	26.3997	2778	2768	HCD	MS2	59.7358	100	01_SK_MLiver_IFNgPilot_QE-HCD28%.raw	-226	2034	9	2778	1	2778	1	1	1	1	1	475.915	1425.73	475.915	3	3	312055	0.80432	3.21728	0	0	0	1	High	10	Unambiguous	FADVIPmNLPHR	M7(Oxidation)	P33267	0	3	0.6184	0	1	1	475.915	1425.73	1425.73
-226	13458	FALSE	F12	26.4311	2782	2779	HCD	MS2	12.7736	35.615	01_SK_MLiver_IFNgPilot_QE-HCD28%.raw	-226	2037	9	2782	1	2782	1	1	1	1	1	531.024	2121.08	531.024	4	4	2.85125e+06	1.52946	4.75623	0	1.3616	0	2	High	10	Unambiguous	FDRGYISPYFINTSKGQK		P63038	2	4	0.6053	0	1	1	531.024	2121.08	2121.08
-226	13469	FALSE	F12	26.4485	2784	2779	HCD	MS2	4.91362	100	01_SK_MLiver_IFNgPilot_QE-HCD28%.raw	-226	2039	9	2784	1	2784	1	1	1	1	1	743.058	2227.16	743.058	3	3	626096	36.2655	100	3.17932	31.6891	10.1937	4	High	10	Unambiguous	TQDPAKAPNSPDVLEIEFKK		P16460	2	3	0.8179	0	1	1	743.058	2227.16	2227.16
-226	13475	FALSE	F12	26.4572	2785	2779	HCD	MS2	17.77	100	01_SK_MLiver_IFNgPilot_QE-HCD28%.raw	-226	2040	9	2785	1	2785	1	1	1	1	1	409.713	818.419	409.713	2	2	696251	0.10432	0.41727	0	0	0	1	Medium	10	Unambiguous	YYIGFR		A0A494B9Y8; P22315; A0A494BBL4; A0A494BAR8; F6T2S0; A0A494BAI5; Q91W09; Q544X6	0	2	0.0567	0	1	1	409.713	818.419	818.42
-226	13490	FALSE	F12	26.4856	2788	2779	HCD	MS2	11.8854	100	01_SK_MLiver_IFNgPilot_QE-HCD28%.raw	-226	2043	9	2788	1	2788	1	1	1	1	1	697.354	1393.7	697.354	2	2	385315	33.0644	100	3.20222	23.9897	5.06563	4	High	10	Unambiguous	YEIALAPGmGEVK	M9(Oxidation)	Q9DBG1	0	2	0.6145	0	1	1	697.354	1393.7	1393.7
-226	13493	FALSE	F12	26.4944	2789	2779	HCD	MS2	41.5052	100	01_SK_MLiver_IFNgPilot_QE-HCD28%.raw	-226	2044	9	2789	1	2789	1	1	1	1	1	424.734	848.461	424.734	2	2	296046	4.64742	18.5897	0	0	0	1	High	10	Unambiguous	IGADFLGR		P05201; F7ALS6	0	2	0.2695	0	1	1	424.734	848.461	848.462
-226	13499	FALSE	F12	26.5083	2791	2790	HCD	MS2	27.7183	46.184	01_SK_MLiver_IFNgPilot_QE-HCD28%.raw	-226	2045	9	2791	1	2791	1	1	1	1	1	451.223	901.439	451.223	2	2	1.57932e+06	0.05814	0.23254	0	0	0	1	Medium	10	Unambiguous	YFPAFEK		A0A087WQI6; P30115	0	2	0.562	0	1	1	451.223	901.439	901.445
-226	13505	FALSE	F12	26.517	2792	2790	HCD	MS2	0	100	01_SK_MLiver_IFNgPilot_QE-HCD28%.raw	-226	2046	9	2792	1	2792	1	2	1	1	1	741.08	2961.3	741.08	4	4	244160	37.2638	100	2.29509	42.1564	4.60347	4	High	10	Unambiguous	RGYVKAGPWtPEAAVEHPEAVR	T10(ADP-Ribosyl)	O35490	2	4	0.0602	0	1	1	741.08	2961.3	2961.31
-226	13506	FALSE	F12	26.517	2792	2790	HCD	MS2	0	100	01_SK_MLiver_IFNgPilot_QE-HCD28%.raw	-226	2046	9	2792	1	2792	1	2	1	1	1	741.08	2961.3	741.08	4	4	244160	37.2638	100	2.29509	42.1564	4.60347	4	High	10	Unambiguous	RGYVkAGPWTPEAAVEHPEAVR	K5(ADP-Ribosyl)	O35490	2	4	0.0602	0	1	2	741.08	2961.3	2961.31
-226	1351	FALSE	F12	9.7937	846	843	HCD	MS2	19.4877	44.954	01_SK_MLiver_IFNgPilot_QE-HCD28%.raw	-226	277	9	846	1	846	1	1	1	1	1	462.846	1386.52	462.846	3	3	1.7237e+06	28.236	100	0.24088	12.1612	0.54201	4	High	10	Unambiguous	LkEYHR	K2(ADP-Ribosyl)	P16460	1	3	0.1648	0	1	1	462.846	1386.52	1386.52
-226	13528	FALSE	F12	26.5432	2795	2790	HCD	MS2	7.1691	68.459	01_SK_MLiver_IFNgPilot_QE-HCD28%.raw	-226	2049	9	2795	1	2795	1	1	1	1	1	535.27	1603.79	535.27	3	3	1.85161e+06	1.39709	4.71678	0	0.87159	0	2	High	10	Unambiguous	YFSmTEVDKLGIGK	M4(Oxidation)	Q61176	1	3	0.7758	0	1	1	535.27	1603.79	1603.8
-226	13534	FALSE	F12	26.5519	2796	2790	HCD	MS2	9.94394	54.589	01_SK_MLiver_IFNgPilot_QE-HCD28%.raw	-226	2050	9	2796	1	2796	1	1	1	1	1	454.884	1362.64	454.884	3	3	1.40821e+06	10.4684	35.7831	0	6.09063	0	2	High	10	Unambiguous	FHYGFNSSYLK		D3Z4M3; E9PWK1; Q9D379	0	3	0.5519	0	1	1	454.884	1362.64	1362.65
-226	13541	FALSE	F12	26.5607	2797	2790	HCD	MS2	6.63932	73.166	01_SK_MLiver_IFNgPilot_QE-HCD28%.raw	-226	2051	9	2797	1	2797	1	1	1	1	1	406.219	811.43	406.219	2	2	1.16278e+06	0.20659	0.82638	0	0	0	1	Medium	10	Unambiguous	SFPFVSK		B2RQC6-2; E9QAI5; B2RQC6; G3UWN2; Q8C196	0	2	0.3874	0	1	1	406.219	811.43	811.435
-226	13546	FALSE	F12	26.5716	2798	2790	HCD	MS2	16.9713	100	01_SK_MLiver_IFNgPilot_QE-HCD28%.raw	-226	2052	9	2798	1	2798	1	1	1	1	1	414.761	828.514	414.761	2	2	581533	3.28061	13.1224	0	0	0	1	High	10	Unambiguous	GLVGEIIK		Q01768; Q5NC79; Q5NC80; E9PZF0; P15532	0	2	0.1721	0	1	1	414.761	828.514	828.519
-226	13557	FALSE	F12	26.589	2800	2790	HCD	MS2	30.6833	72.958	01_SK_MLiver_IFNgPilot_QE-HCD28%.raw	-226	2054	9	2800	1	2800	1	1	1	1	1	460.732	920.457	460.732	2	2	544253	0.32333	1.29333	0	0	0	1	High	10	Unambiguous	GSFPWQAK		Q61646	0	2	0.4407	0	1	1	460.732	920.457	920.462
-226	13581	FALSE	F12	26.6204	2804	2801	HCD	MS2	3.09191	11.357	01_SK_MLiver_IFNgPilot_QE-HCD28%.raw	-226	2057	9	2804	1	2804	1	1	1	1	1	593.991	1779.96	593.991	3	3	8875592	8.14715	28.0401	0	4.54853	0	2	High	10	Unambiguous	NSRLPVmVWIHGGGLK	M7(Oxidation)	Q91WU0	1	3	0.7322	0	1	1	593.991	1779.96	1779.97
-226	13587	FALSE	F12	26.6291	2805	2801	HCD	MS2	2.33561	16.276	01_SK_MLiver_IFNgPilot_QE-HCD28%.raw	-226	2058	9	2805	1	2805	1	1	1	1	1	575.979	1725.92	575.979	3	3	5.96166e+06	2.80722	7.58994	0	3.04797	0.59097	3	High	10	Unambiguous	RIPGGPQmIQLSLDGK	M8(Oxidation)	Q63836; A0A0R4J135; G3UYY2; P17563	1	3	0.7104	0	1	1	575.979	1725.92	1725.93
-226	13601	FALSE	F12	26.6466	2807	2801	HCD	MS2	17.5771	16.766	01_SK_MLiver_IFNgPilot_QE-HCD28%.raw	-226	2060	9	2807	1	2807	1	2	1	1	1	473.254	1417.75	473.254	3	3	4963053	0.46144	1.84575	0	0	0	1	High	10	Unambiguous	WLPQNDLLGHPK		P70691; Q8BJL9; E9PXN7; D3Z748; Q63886; D3YUP6; G3UZC9; Q8K169; D3YWN0; D3YZE6; D3Z7G0; Q3UEP4; D3YZ96; P17717; Q6ZQM8; Q91WH2; Q64435; K9J7B2; Q62452; Q8VCN3; B2RT14	0	3	0	0	1	1	473.254	1417.75	1417.76
-226	13602	FALSE	F12	26.6466	2807	2801	HCD	MS2	17.5771	16.766	01_SK_MLiver_IFNgPilot_QE-HCD28%.raw	-226	2060	9	2807	1	2807	1	2	1	1	1	473.254	1417.75	473.254	3	3	4963053	0.46144	1.84575	0	0	0	1	High	10	Unambiguous	WIPQNDLLGHPK		Q8R084	0	3	NA	0	1	2	473.254	1417.75	1417.76
-226	13608	FALSE	F12	26.6553	2808	2801	HCD	MS2	32.631	91.959	01_SK_MLiver_IFNgPilot_QE-HCD28%.raw	-226	2061	9	2808	1	2808	1	1	1	1	1	466.282	1396.83	466.282	3	3	1.04034e+06	1.93992	7.75966	0	0	0	1	High	10	Unambiguous	ILFRPVASQLPR		P67778; Q5SQG5	0	3	0.4796	0	1	1	466.282	1396.83	1396.84
-226	13618	FALSE	F12	26.6662	2809	2801	HCD	MS2	10.7454	98.169	01_SK_MLiver_IFNgPilot_QE-HCD28%.raw	-226	2062	9	2809	1	2809	1	1	1	1	1	565.807	1130.61	565.807	2	2	1.02854e+06	5.44626	19.3917	0	1.92063	0.47266	3	High	10	Unambiguous	mIAEAIPELK	M1(Oxidation)	P08249	0	2	0.5597	0	1	1	565.807	1130.61	1130.61
-226	13623	FALSE	F12	26.675	2810	2801	HCD	MS2	19.1094	100	01_SK_MLiver_IFNgPilot_QE-HCD28%.raw	-226	2063	9	2810	1	2810	1	1	1	1	1	553.642	1658.91	553.642	3	3	928878	16.1435	53.5465	0	7.73977	3.28754	3	High	10	Unambiguous	VVEIAPATHLDPQLR		G5E8R3; Q05920; E9QPD7	0	3	0.5687	0	1	1	553.642	1658.91	1658.92
-226	13634	FALSE	F12	26.6976	2813	2812	HCD	MS2	12.1612	100	01_SK_MLiver_IFNgPilot_QE-HCD28%.raw	-226	2065	9	2813	1	2813	1	1	1	1	1	863.466	1725.93	863.466	2	2	252768	37.8185	100	0	49.1408	2.13333	3	High	10	Unambiguous	RIPGGPQmIQLSLDGK	M8(Oxidation)	Q63836; A0A0R4J135; G3UYY2; P17563	1	2	0.6972	0	1	1	863.466	1725.93	1725.93
-226	1364	FALSE	F12	9.8112	848	843	HCD	MS2	3.59534	82.078	01_SK_MLiver_IFNgPilot_QE-HCD28%.raw	-226	279	9	848	1	848	1	1	1	1	1	459.25	1375.74	459.25	3	3	1.01087e+06	16.0294	56.6625	0	7.45498	0	2	High	10	Unambiguous	mNRVLQVDKEK	M1(Oxidation)	P58710	2	3	0.5791	0	1	1	459.25	1375.74	1375.74
-226	13654	FALSE	F12	26.7238	2816	2812	HCD	MS2	17.4452	33.669	01_SK_MLiver_IFNgPilot_QE-HCD28%.raw	-226	2068	9	2816	1	2816	1	1	1	1	1	429.728	858.45	429.728	2	2	2.54073e+06	0.07208	0.28834	0	0	0	1	Medium	10	Unambiguous	LFmYLR	M3(Oxidation)	Q9DBM2	0	2	0.306	0	1	1	429.728	858.45	858.454
-226	13662	FALSE	F12	26.7325	2817	2812	HCD	MS2	11.368	44.7	01_SK_MLiver_IFNgPilot_QE-HCD28%.raw	-226	2069	9	2817	1	2817	1	1	1	1	1	513.798	1026.59	513.798	2	2	2.06954e+06	1.77993	6.07518	0	1.04452	0	2	High	10	Unambiguous	AVDSLVPIGR		Q03265; D3Z6F5	0	2	0.6489	0	1	1	513.798	1026.59	1026.59
-226	13670	FALSE	F12	26.75	2819	2812	HCD	MS2	0	100	01_SK_MLiver_IFNgPilot_QE-HCD28%.raw	-226	2071	9	2819	1	2819	1	1	1	1	1	711.364	2842.43	711.364	4	4	784597	34.251	93.1973	0	35.1242	8.68258	3	High	10	Unambiguous	ASQRPDVLTTGGGNPIGDKLNImTAGSR	M23(Oxidation)	A2AL20; P24270	1	4	0.6327	0	1	1	711.364	2842.43	2842.45
-226	13680	FALSE	F12	26.7693	2821	2812	HCD	MS2	9.23952	100	01_SK_MLiver_IFNgPilot_QE-HCD28%.raw	-226	2073	9	2821	1	2821	1	1	1	1	1	703.858	1406.71	703.858	2	2	621959	31.8018	100	0	20.9303	6.27693	3	High	10	Unambiguous	GNPTVEVDLYTAK		D3YVD3; P17182; A0A0N4SUI6; B1ARR6; B0QZL1; D3Z6E4; A0A0N4SUX5; A0A0N4SUW8; P17183; D3Z2S4; B1ARR7	0	2	0.5797	0	1	1	703.858	1406.71	1406.72
-226	13705	FALSE	F12	26.8182	2827	2823	HCD	MS2	9.90695	87.847	01_SK_MLiver_IFNgPilot_QE-HCD28%.raw	-226	2078	9	2827	1	2827	1	1	1	1	1	555.528	2219.09	555.528	4	4	1110431	4.05865	12.0102	0	3.71745	0.50693	3	High	10	Unambiguous	mDSTANEVEAVKVHSFPTLK	M1(Oxidation)	P09103; E9Q8G8	1	4	0.7307	0	1	1	555.528	2219.09	2219.1
-226	13710	FALSE	F12	26.8269	2828	2823	HCD	MS2	23.9677	100	01_SK_MLiver_IFNgPilot_QE-HCD28%.raw	-226	2079	9	2828	1	2828	1	1	1	1	1	598.324	1195.64	598.324	2	2	410367	11.8617	42.3849	0	4.17882	0.88315	3	High	10	Unambiguous	IYLPHSLPQQ		P03930	0	2	0.46	0	1	1	598.324	1195.64	1195.65
-226	13720	FALSE	F12	26.8357	2829	2823	HCD	MS2	29.0588	100	01_SK_MLiver_IFNgPilot_QE-HCD28%.raw	-226	2080	9	2829	1	2829	1	1	1	1	1	516.287	1031.57	516.287	2	2	302063	10.7382	38.4227	0	4.52999	0	2	High	10	Unambiguous	TEDIITAIR		P49429; F6X9Z6	0	2	0.4683	0	1	1	516.287	1031.57	1031.57
-226	1373	FALSE	F12	9.8199	849	843	HCD	MS2	14.896	100	01_SK_MLiver_IFNgPilot_QE-HCD28%.raw	-226	280	9	849	1	849	1	1	1	1	1	480.574	1439.71	480.574	3	3	887119	28.9839	100	0	14.4426	1.4928	3	High	10	Unambiguous	ATAPQTQHVSPmR	M12(Oxidation)	Q91VK2; P57776-2; D3Z7N2; F6ZFU0; Q80T06; A0A0R4J1E2; E9QN08; A0A0R4J1L2; D3YZT9; P57776-3; P57776; D3YUQ9	0	3	0.539	0	1	1	480.574	1439.71	1439.71
-226	13731	FALSE	F12	26.8553	2831	2823	HCD	MS2	33.3947	100	01_SK_MLiver_IFNgPilot_QE-HCD28%.raw	-226	2082	9	2831	1	2831	1	1	1	1	1	604.281	1810.83	604.281	3	3	221985	17.9492	55.8201	1.66439	13.0007	1.31159	4	High	10	Unambiguous	SLRDAGVSTYmYEFR	M11(Oxidation)	P23953; D3Z5G7	1	3	0.1933	0	1	1	604.281	1810.83	1810.84
-226	13760	FALSE	F12	26.8955	2836	2834	HCD	MS2	34.2573	100	01_SK_MLiver_IFNgPilot_QE-HCD28%.raw	-226	2086	9	2836	1	2836	1	1	1	1	1	740.37	2219.1	740.37	3	3	135560	33.9369	100	1.0161	28.9426	5.78898	4	High	10	Unambiguous	mDSTANEVEAVKVHSFPTLK	M1(Oxidation)	P09103; E9Q8G8	1	3	0.5096	0	1	1	740.37	2219.1	2219.1
-226	13768	FALSE	F12	26.9042	2837	2834	HCD	MS2	1.13283	22.548	01_SK_MLiver_IFNgPilot_QE-HCD28%.raw	-226	2087	9	2837	1	2837	1	1	1	1	1	655.809	2620.21	655.809	4	4	6.00646e+06	1.84107	4.84891	0	2.08868	0.4267	3	High	10	Unambiguous	RYTmGDAPDFDRSQWLNEKFK	M4(Oxidation)	P10649; A2AE89	3	4	0.6345	0	1	1	655.809	2620.21	2620.22
-226	13774	FALSE	F12	26.9129	2838	2834	HCD	MS2	2.6252	21.349	01_SK_MLiver_IFNgPilot_QE-HCD28%.raw	-226	2088	9	2838	1	2838	1	1	1	1	1	524.849	2620.22	524.849	5	5	3793864	0.86866	3.47465	0	0	0	1	High	10	Unambiguous	RYTmGDAPDFDRSQWLNEKFK	M4(Oxidation)	P10649; A2AE89	3	5	0.5628	0	1	1	524.849	2620.22	2620.22
-226	13779	FALSE	F12	26.9216	2839	2834	HCD	MS2	15.3811	100	01_SK_MLiver_IFNgPilot_QE-HCD28%.raw	-226	2089	9	2839	1	2839	1	1	1	1	1	584.099	2916.47	584.099	5	5	709285	12.6667	36.8983	0	10.4996	3.26871	3	High	10	Unambiguous	mLEIDPQKVNIHGGAVSLGHPIGmSGAR	M1(Oxidation); M24(Oxidation)	Q8QZT1	1	5	0.524	0	1	1	584.099	2916.47	2916.48
-226	13784	FALSE	F12	26.9304	2840	2834	HCD	MS2	14.8914	100	01_SK_MLiver_IFNgPilot_QE-HCD28%.raw	-226	2090	9	2840	1	2840	1	1	1	1	1	622.309	1864.91	622.309	3	3	1.1556e+06	9.53855	30.5585	0	5.13358	2.4621	3	High	10	Unambiguous	LSDYFPKPYPNPEAAR		A0A2R8VHK1; Q9D0M3; Q9D0M3-2	0	3	0.7077	0	1	1	622.309	1864.91	1864.92
-226	13792	FALSE	F12	26.9391	2841	2834	HCD	MS2	20.5407	100	01_SK_MLiver_IFNgPilot_QE-HCD28%.raw	-226	2091	9	2841	1	2841	1	1	1	1	1	545.599	1634.78	545.599	3	3	993382	7.98522	26.2904	0	4.9683	0.68214	3	High	10	Unambiguous	LGDVYVNDAFGTAHR		P09041; P09411; S4R2M7	0	3	0.601	0	1	1	545.599	1634.78	1634.79
-226	13808	FALSE	F12	26.9588	2843	2834	HCD	MS2	11.9058	56.899	01_SK_MLiver_IFNgPilot_QE-HCD28%.raw	-226	2093	9	2843	1	2843	1	1	1	1	1	626.598	1877.78	626.598	3	3	759957	32.635	100	1.1651	27.5708	1.80385	4	Medium	10	Unambiguous	AmLsTGFKIPQK	M2(Oxidation); S4(ADP-Ribosyl)	Q8C196	1	3	0.1461	0	1	1	626.598	1877.78	1877.79
-226	13818	FALSE	F12	26.9675	2844	2834	HCD	MS2	13.9783	100	01_SK_MLiver_IFNgPilot_QE-HCD28%.raw	-226	2094	9	2844	1	2844	1	1	1	1	1	568.078	2836.36	568.078	5	5	453342	5.50461	14.1509	0.70835	6.30558	0.85355	4	High	10	Unambiguous	TREGNDLYHEmIESGVINLKDATSK	M11(Oxidation)	P56480	2	5	0.6421	0	1	1	568.078	2836.36	2836.38
-226	13824	FALSE	F12	26.9814	2846	2845	HCD	MS2	96.1034	100	01_SK_MLiver_IFNgPilot_QE-HCD28%.raw	-226	2095	9	2846	1	2846	1	1	1	1	1	482.281	1444.83	482.281	3	3	79422.9	4.75098	19.0039	0	0	0	1	High	10	Unambiguous	KGIVNEQFLLQR		P50544; B1AR28	1	3	0.1395	0	1	1	482.281	1444.83	1444.83
-226	13834	FALSE	F12	26.9901	2847	2845	HCD	MS2	94.9362	100	01_SK_MLiver_IFNgPilot_QE-HCD28%.raw	-226	2096	9	2847	1	2847	1	1	1	1	1	465.287	929.567	465.287	2	2	52679.1	2.58312	9.55917	0	0.77331	0	2	High	10	Unambiguous	ILGLIESGK		O35945	0	2	0.1613	0	1	1	465.287	929.567	929.567
-226	13844	FALSE	F12	26.9988	2848	2845	HCD	MS2	9.12912	23.068	01_SK_MLiver_IFNgPilot_QE-HCD28%.raw	-226	2097	9	2848	1	2848	1	1	1	1	1	445.748	1779.97	445.748	4	4	4.19037e+06	0.26019	1.04078	0	0	0	1	High	10	Unambiguous	NSRLPVmVWIHGGGLK	M7(Oxidation)	Q91WU0	1	4	0.5963	0	1	1	445.748	1779.97	1779.97
-226	13850	FALSE	F12	27.0076	2849	2845	HCD	MS2	1.26672	100	01_SK_MLiver_IFNgPilot_QE-HCD28%.raw	-226	2098	9	2849	1	2849	1	1	1	1	1	709.85	2836.38	709.85	4	4	1.02892e+06	37.818	100	2.24458	40.6001	8.42728	4	High	10	Unambiguous	TREGNDLYHEmIESGVINLKDATSK	M11(Oxidation)	P56480	2	4	0.8146	0	1	1	709.85	2836.38	2836.38
-226	13854	FALSE	F12	27.0163	2850	2845	HCD	MS2	15.8674	85.292	01_SK_MLiver_IFNgPilot_QE-HCD28%.raw	-226	2099	9	2850	1	2850	1	1	1	1	1	673.871	1346.73	673.871	2	2	1566957	25.1565	80.9124	1.06297	15.9024	2.74829	4	High	10	Unambiguous	LLLATmEALNGGK	M6(Oxidation)	A0A286YCZ0; P24549	0	2	0.6964	0	1	1	673.871	1346.73	1346.73
-226	13872	FALSE	F12	27.0337	2852	2845	HCD	MS2	22.4589	89.586	01_SK_MLiver_IFNgPilot_QE-HCD28%.raw	-226	2101	9	2852	1	2852	1	1	1	1	1	484.763	968.519	484.763	2	2	673758	6.67204	23.0564	0	3.63177	0	2	High	10	Unambiguous	GNVGFVFTK		P14869; D3YVM5; S4R1N1	0	2	0.658	0	1	1	484.763	968.519	968.52
-226	13878	FALSE	F12	27.0447	2853	2845	HCD	MS2	28.405	100	01_SK_MLiver_IFNgPilot_QE-HCD28%.raw	-226	2102	9	2853	1	2853	1	4	1	1	1	716.927	3580.61	716.927	5	5	303857	39.1289	100	1.10326	50.2304	5.18211	4	High	10	Unambiguous	mRDILNmDkTLKGLNSDSVTEETLRK	M1(Oxidation); M7(Oxidation); K9(ADP-Ribosyl)	Q8C196	4	5	0.0237	0	1	1	716.927	3580.61	3580.61
-226	13879	FALSE	F12	27.0447	2853	2845	HCD	MS2	28.405	100	01_SK_MLiver_IFNgPilot_QE-HCD28%.raw	-226	2102	9	2853	1	2853	1	4	1	1	1	716.927	3580.61	716.927	5	5	303857	39.1289	100	1.10326	50.2304	5.18211	4	High	10	Unambiguous	mRDILNmDKtLKGLNSDSVTEETLRK	M1(Oxidation); M7(Oxidation); T10(ADP-Ribosyl)	Q8C196	4	5	0.0237	0	1	2	716.927	3580.61	3580.61
-226	13880	FALSE	F12	27.0447	2853	2845	HCD	MS2	28.405	100	01_SK_MLiver_IFNgPilot_QE-HCD28%.raw	-226	2102	9	2853	1	2853	1	4	1	1	1	716.927	3580.61	716.927	5	5	303857	39.1289	100	1.10326	50.2304	5.18211	4	High	10	Unambiguous	mRDILNmDKTLkGLNSDSVTEETLRK	M1(Oxidation); M7(Oxidation); K12(ADP-Ribosyl)	Q8C196	4	5	NA	0.0237	3	3	716.927	3580.61	3580.61
-226	13881	FALSE	F12	27.0447	2853	2845	HCD	MS2	28.405	100	01_SK_MLiver_IFNgPilot_QE-HCD28%.raw	-226	2102	9	2853	1	2853	1	4	1	1	1	716.927	3580.61	716.927	5	5	303857	39.1289	100	1.10326	50.2304	5.18211	4	High	10	Unambiguous	mRDILNmdKTLKGLNSDSVTEETLRK	M1(Oxidation); M7(Oxidation); D8(ADP-Ribosyl)	Q8C196	4	5	NA	0.0498	4	4	716.927	3580.61	3580.61
-226	13888	FALSE	F12	27.0534	2854	2845	HCD	MS2	43.3236	100	01_SK_MLiver_IFNgPilot_QE-HCD28%.raw	-226	2103	9	2854	1	2854	1	1	1	1	1	552.274	1103.54	552.274	2	2	554084	10.1914	35.6813	0	3.68128	1.4031	3	High	10	Unambiguous	FSPGYYLEK		Q3UEP4	0	2	0.6582	0	1	1	552.274	1103.54	1103.54
-226	1390	FALSE	F12	9.8396	851	843	HCD	MS2	39.0506	100	01_SK_MLiver_IFNgPilot_QE-HCD28%.raw	-226	282	9	851	1	851	1	1	1	1	1	601.297	1801.88	601.297	3	3	471368	33.8812	100	1.76633	30.6829	3.07568	4	High	10	Unambiguous	ASmVQSQEAPKQDAPAK	M3(Oxidation)	Q99PL5-10; Q99PL5-11; A2AVJ7; Q99PL5-6; Q99PL5-12; Q99PL5-4; Q99PL5-9; Q99PL5-7; Q99PL5; Q99PL5-8; Q99PL5-5; Q99PL5-3; Q99PL5-2	1	3	0.5976	0	1	1	601.297	1801.88	1801.87
-226	13902	FALSE	F12	27.076	2857	2856	HCD	MS2	12.2568	100	01_SK_MLiver_IFNgPilot_QE-HCD28%.raw	-226	2105	9	2857	1	2857	1	1	1	1	1	408.731	1631.9	408.731	4	4	475404	0.47316	1.89266	0	0	0	1	High	10	Unambiguous	KGRLQFWTETLPR		Q8VCU1-2; Q63880-2; Q63880; Q8VCU1	2	4	0.4694	0	1	1	408.731	1631.9	1631.9
-226	13911	FALSE	F12	27.0848	2858	2856	HCD	MS2	82.0828	100	01_SK_MLiver_IFNgPilot_QE-HCD28%.raw	-226	2106	9	2858	1	2858	1	1	1	1	1	467.745	934.482	467.745	2	2	82598.8	22.233	81.6489	0	7.28303	0	2	High	10	Unambiguous	AEmWLIR	M3(Oxidation)	D3YUP6; D3YWN0; Q3UEP4; Q91WH2	0	2	0.2515	0	1	1	467.745	934.482	934.481
-226	13923	FALSE	F12	27.1022	2860	2856	HCD	MS2	15.3066	40.891	01_SK_MLiver_IFNgPilot_QE-HCD28%.raw	-226	2108	9	2860	1	2860	1	1	1	1	1	517.935	1551.79	517.935	3	3	2.6382e+06	1.71837	6.14185	0	0.73161	0	2	High	10	Unambiguous	SFQPDTGRIEVFR		G5E8R3; Q05920; E9QPD7	1	3	0.42	0	1	1	517.935	1551.79	1551.79
-226	13932	FALSE	F12	27.1196	2862	2856	HCD	MS2	13.0638	46.902	01_SK_MLiver_IFNgPilot_QE-HCD28%.raw	-226	2110	9	2862	1	2862	1	1	1	1	1	411.729	822.451	411.729	2	2	1.94281e+06	0	0	0	0	0	0	High	10	Unambiguous	LQFWTK		Q8QZR3-2; F6Z9B9; Q6PDB7; E9PV38; Q91WG0; Q8BK48; Q8QZR3	0	2	0.5318	0	1	1	411.729	822.451	822.451
-226	13940	FALSE	F12	27.1284	2863	2856	HCD	MS2	19.167	87.535	01_SK_MLiver_IFNgPilot_QE-HCD28%.raw	-226	2111	9	2863	1	2863	1	1	1	1	1	504.617	1511.84	504.617	3	3	1.46284e+06	3.25317	11.0415	0	1.97117	0	2	High	10	Unambiguous	NRYFPAFEKVLK		A0A087WQI6; P30115	2	3	0.6907	0	1	1	504.617	1511.84	1511.84
-226	13946	FALSE	F12	27.1393	2864	2856	HCD	MS2	17.1168	100	01_SK_MLiver_IFNgPilot_QE-HCD28%.raw	-226	2112	9	2864	1	2864	1	1	1	1	1	596.61	1787.81	596.61	3	3	1.20296e+06	32.6063	100	1.60015	26.5269	2.29815	4	High	10	Unambiguous	LtITYGPKVVR	T2(ADP-Ribosyl)	P12710	1	3	0.2	0	1	1	596.61	1787.81	1787.81
-226	13965	FALSE	F12	27.1568	2866	2856	HCD	MS2	0	100	01_SK_MLiver_IFNgPilot_QE-HCD28%.raw	-226	2114	9	2866	1	2866	1	1	1	1	1	939.4	1877.79	939.4	2	2	710335	39.5507	100	3.97202	51.0516	3.17925	4	Medium	10	Unambiguous	AmLsTGFKIPQK	M2(Oxidation); S4(ADP-Ribosyl)	Q8C196	1	2	0.1064	0	1	1	939.4	1877.79	1877.79
-226	13978	FALSE	F12	27.1794	2869	2867	HCD	MS2	16.3278	100	01_SK_MLiver_IFNgPilot_QE-HCD28%.raw	-226	2116	9	2869	1	2869	1	2	1	1	1	678.307	2032.91	678.307	3	3	648045	33.703	100	0.84564	31.1213	2.84507	4	High	10	Unambiguous	GYLDKLEPSkITK	K10(ADP-Ribosyl)	Q03265; D3Z6F5	2	3	0.0074	0	1	1	678.307	2032.91	2032.9
-226	13979	FALSE	F12	27.1794	2869	2867	HCD	MS2	16.3278	100	01_SK_MLiver_IFNgPilot_QE-HCD28%.raw	-226	2116	9	2869	1	2869	1	2	1	1	1	678.307	2032.91	678.307	3	3	648045	33.703	100	0.84564	31.1213	2.84507	4	High	10	Unambiguous	GYLDKLEPSKITk	K13(ADP-Ribosyl)	Q03265; D3Z6F5	2	3	NA	0.0074	2	2	678.307	2032.91	2032.9
-226	13986	FALSE	F12	27.1881	2870	2867	HCD	MS2	15.3882	40.153	01_SK_MLiver_IFNgPilot_QE-HCD28%.raw	-226	2117	9	2870	1	2870	1	1	1	1	1	478.759	956.51	478.759	2	2	1.78304e+06	1.59631	6.38523	0	0	0	1	High	10	Unambiguous	LYSEFLGK		G5E8M7; F6WHQ7; P10649; D3YVP6; D3YX76; P15626; E9QAC8; P19639; O35660; D3YVP9; D3YVP5; A2AE89; D3YVP8; Q80W21	0	2	0.6264	0	1	1	478.759	956.51	956.509
-226	14000	FALSE	F12	27.2056	2872	2867	HCD	MS2	14.8933	63.248	01_SK_MLiver_IFNgPilot_QE-HCD28%.raw	-226	2119	9	2872	1	2872	1	1	1	1	1	548.33	1095.65	548.33	2	2	1.42283e+06	11.8484	40.5169	0	5.89166	0.98505	3	High	10	Unambiguous	APLVLEQGLR		P54869	0	2	0.6207	0	1	1	548.33	1095.65	1095.65
-226	14017	FALSE	F12	27.223	2874	2867	HCD	MS2	26.5318	69.06	01_SK_MLiver_IFNgPilot_QE-HCD28%.raw	-226	2121	9	2874	1	2874	1	1	1	1	1	500.771	1000.54	500.771	2	2	1142447	7.4155	25.1373	0	4.52467	0	2	Medium	10	Unambiguous	IKTVTFEY		Q8R0Y6	1	2	0.3981	0	1	1	500.771	1000.54	1000.53
-226	14027	FALSE	F12	27.2334	2875	2867	HCD	MS2	32.0623	66.022	01_SK_MLiver_IFNgPilot_QE-HCD28%.raw	-226	2122	9	2875	1	2875	1	1	1	1	1	433.729	866.451	433.729	2	2	1113170	0.17258	0.69031	0	0	0	1	High	10	Unambiguous	TWGTVFR		P16331; A0A1W2P6U4	0	2	0.5079	0	1	1	433.729	866.451	866.452
-226	14037	FALSE	F12	27.2421	2876	2867	HCD	MS2	33.8245	38.834	01_SK_MLiver_IFNgPilot_QE-HCD28%.raw	-226	2123	9	2876	1	2876	1	1	1	1	1	473.737	946.467	473.737	2	2	824942	0.35201	1.20951	0	0.19853	0	2	High	10	Unambiguous	AFPSYFSK		Q9CQ69	0	2	0.6027	0	1	1	473.737	946.467	946.467
-226	14056	FALSE	F12	27.2736	2880	2878	HCD	MS2	69.0831	100	01_SK_MLiver_IFNgPilot_QE-HCD28%.raw	-226	2126	9	2880	1	2880	1	1	1	1	1	420.722	840.436	420.722	2	2	204089	1.98773	7.95093	0	0	0	1	High	10	Unambiguous	GNSLFFR		Q791V5; A2AFW6; Q9D050	0	2	0.4934	0	1	1	420.722	840.436	840.436
-226	14063	FALSE	F12	27.2823	2881	2878	HCD	MS2	6.59049	100	01_SK_MLiver_IFNgPilot_QE-HCD28%.raw	-226	2127	9	2881	1	2881	1	1	1	1	1	650.843	1300.68	650.843	2	2	1.04366e+06	13.9949	45.2857	0	8.42932	2.26451	3	High	10	Unambiguous	VYGTGSLALYEK		A2AKV0; A2AKV1; A2AKV2; Q8C2Q8; Q91VR2; A2AKV3; A2AKU9	0	2	0.7597	0	1	1	650.843	1300.68	1300.68
-226	14069	FALSE	F12	27.291	2882	2878	HCD	MS2	3.76679	100	01_SK_MLiver_IFNgPilot_QE-HCD28%.raw	-226	2128	9	2882	1	2882	1	1	1	1	1	717.348	2150.03	717.348	3	3	672881	33.7174	96.0913	1.16258	32.892	4.7238	4	High	10	Unambiguous	LTGFHETSNINDFSAGVANR		P15105	0	3	0.6991	0	1	1	717.348	2150.03	2150.03
-226	14082	FALSE	F12	27.3085	2884	2878	HCD	MS2	26.7367	100	01_SK_MLiver_IFNgPilot_QE-HCD28%.raw	-226	2130	9	2884	1	2884	1	1	1	1	1	663.849	1326.69	663.849	2	2	469747	32.3782	100	0	23.9472	5.56565	3	High	10	Unambiguous	GTPLDTEVPLER		G5E8R3; Q05920; E9QPD7	0	2	0.6791	0	1	1	663.849	1326.69	1326.69
-226	14087	FALSE	F12	27.3172	2885	2878	HCD	MS2	25.0895	100	01_SK_MLiver_IFNgPilot_QE-HCD28%.raw	-226	2131	9	2885	1	2885	1	1	1	1	1	567.962	1701.87	567.962	3	3	362520	30.2621	92.5443	0	25.8259	2.67799	3	High	10	Unambiguous	LILGLmmPPAHYDAK	M6(Oxidation); M7(Oxidation)	P14824; F8WIT2	0	3	0.5261	0	1	1	567.962	1701.87	1701.87
-226	14103	FALSE	F12	27.3369	2887	2878	HCD	MS2	34.5813	100	01_SK_MLiver_IFNgPilot_QE-HCD28%.raw	-226	2133	9	2887	1	2887	1	1	1	1	1	510.625	1529.86	510.625	3	3	360060	23.2384	92.9538	0	0	0	1	High	10	Unambiguous	mIAEAIPELKASIK	M1(Oxidation)	P08249	1	3	0.3297	0	1	1	510.625	1529.86	1529.86
-226	14115	FALSE	F12	27.3596	2890	2889	HCD	MS2	18.6021	82.181	01_SK_MLiver_IFNgPilot_QE-HCD28%.raw	-226	2135	9	2890	1	2890	1	1	1	1	1	523.78	1046.55	523.78	2	2	1.24388e+06	7.28858	26.4885	0	2.66586	0	2	High	10	Unambiguous	EATWVVDVK		P32020; P32020-2	0	2	0.4725	0	1	1	523.78	1046.55	1046.55
-226	14123	FALSE	F12	27.3683	2891	2889	HCD	MS2	14.6432	100	01_SK_MLiver_IFNgPilot_QE-HCD28%.raw	-226	2136	9	2891	1	2891	1	1	1	1	1	659.825	2636.28	659.825	4	4	294030	34.6088	100	1.22253	29.2005	8.01237	4	High	10	Unambiguous	AHmVTLDYTVQVPGTGRDGSPGFSK	M3(Oxidation)	Q9QXF8	1	4	0.682	0	1	1	659.825	2636.28	2636.28
-226	14133	FALSE	F12	27.3858	2893	2889	HCD	MS2	5.51706	50.632	01_SK_MLiver_IFNgPilot_QE-HCD28%.raw	-226	2138	9	2893	1	2893	1	1	1	1	1	577.291	1153.58	577.291	2	2	2.05407e+06	3.92642	12.874	0	2.83164	0	2	High	10	Unambiguous	GFGVVFSNGNR		Q3UT49; Q64458	0	2	0.7293	0	1	1	577.291	1153.58	1153.57
-226	14140	FALSE	F12	27.3945	2894	2889	HCD	MS2	22.3947	51.856	01_SK_MLiver_IFNgPilot_QE-HCD28%.raw	-226	2139	9	2894	1	2894	1	1	1	1	1	600.842	1200.68	600.842	2	2	1.75151e+06	4.75981	16.8434	0	1.47914	0.71669	3	High	10	Unambiguous	GGIVGmTLPIAR	M6(Oxidation)	A2AFQ2; Q99N15	0	2	0.5837	0	1	1	600.842	1200.68	1200.68
-226	14146	FALSE	F12	27.4032	2895	2889	HCD	MS2	0	100	01_SK_MLiver_IFNgPilot_QE-HCD28%.raw	-226	2140	9	2895	1	2895	1	1	1	1	1	760.375	1519.74	760.375	2	2	997796	18.7437	53.043	2.03611	17.8903	2.00543	4	High	10	Unambiguous	ALENNmSLDEIVR	M6(Oxidation)	Q8C196	0	2	0.7522	0	1	1	760.375	1519.74	1519.74
-226	14161	FALSE	F12	27.4227	2897	2889	HCD	MS2	12.4592	88.07	01_SK_MLiver_IFNgPilot_QE-HCD28%.raw	-226	2142	9	2897	1	2897	1	1	1	1	1	545.3	1089.59	545.3	2	2	973678	2.78207	10.6502	0	0	0.4781	2	High	10	Unambiguous	LLADPTGAFGK		P99029-2; G3UZJ4; P99029; A0A494BAZ4; H3BJQ7	0	2	0.4824	0	1	1	545.3	1089.59	1089.59
-226	14169	FALSE	F12	27.4314	2898	2889	HCD	MS2	43.0827	99.484	01_SK_MLiver_IFNgPilot_QE-HCD28%.raw	-226	2143	9	2898	1	2898	1	1	1	1	1	652.857	1304.71	652.857	2	2	793348	10.1209	31.2498	0.24315	8.66084	0.32969	4	High	10	Unambiguous	DITTSVLTVNNK		Q9QXF8	0	2	0.7129	0	1	1	652.857	1304.71	1304.71
-226	14178	FALSE	F12	27.4402	2899	2889	HCD	MS2	18.4183	100	01_SK_MLiver_IFNgPilot_QE-HCD28%.raw	-226	2144	9	2899	1	2899	1	1	1	1	1	633.822	1266.64	633.822	2	2	710500	29.737	100	0	18.948	0	2	High	10	Unambiguous	VQPYLDEFQK		Q00623	0	2	0.6421	0	1	1	633.822	1266.64	1266.64
-226	14199	FALSE	F12	27.4717	2903	2900	HCD	MS2	0	100	01_SK_MLiver_IFNgPilot_QE-HCD28%.raw	-226	2147	9	2903	1	2903	1	1	1	1	1	918.971	1836.94	918.971	2	2	347034	11.4048	27.182	0	18.4373	0	2	High	10	Unambiguous	SQIFSTASDNQPTVTIK		P20029	0	2	0.663	0	1	1	918.971	1836.94	1836.93
-226	14205	FALSE	F12	27.4805	2904	2900	HCD	MS2	24.3659	100	01_SK_MLiver_IFNgPilot_QE-HCD28%.raw	-226	2148	9	2904	1	2904	1	1	1	1	1	629.995	1887.97	629.995	3	3	186178	31.9325	100	0	21.0338	6.69615	3	High	10	Unambiguous	VTHAVVTVPAYFNDAQR		P20029	0	3	0.6648	0	1	1	629.995	1887.97	1887.97
-226	14219	FALSE	F12	27.4979	2906	2900	HCD	MS2	1.66356	100	01_SK_MLiver_IFNgPilot_QE-HCD28%.raw	-226	2150	9	2906	1	2906	1	1	1	1	1	732.661	2195.97	732.661	3	3	319083	36.4712	100	1.16049	41.1075	3.61668	4	High	10	Unambiguous	kFSGVYLEKEVVEK	K1(ADP-Ribosyl)	P40936	2	3	0.126	0	1	1	732.661	2195.97	2195.97
-226	14226	FALSE	F12	27.5066	2907	2900	HCD	MS2	13.9763	100	01_SK_MLiver_IFNgPilot_QE-HCD28%.raw	-226	2151	9	2907	1	2907	1	1	1	1	1	680.68	2040.03	680.68	3	3	150046	33.0332	100	0	28.4206	3.71232	3	High	10	Unambiguous	FAKPVYPGQTLQTEmWK	M15(Oxidation)	P51660	0	3	0.684	0	1	1	680.68	2040.03	2040.03
-226	1425	FALSE	F12	9.8972	858	854	HCD	MS2	10.1579	71.378	01_SK_MLiver_IFNgPilot_QE-HCD28%.raw	-226	288	9	858	1	858	1	1	1	1	1	498.579	1493.72	498.579	3	3	1.75839e+06	29.1851	100	0.37132	14.0948	2.27418	4	High	10	Unambiguous	RYDDPEVQKDTK		P38647	2	3	0.7817	0	1	1	498.579	1493.72	1493.72
-226	14258	FALSE	F12	27.5579	2913	2911	HCD	MS2	19.2976	100	01_SK_MLiver_IFNgPilot_QE-HCD28%.raw	-226	2156	9	2913	1	2913	1	1	1	1	1	612.985	1836.94	612.985	3	3	72259.6	31.1654	100	0	21.0467	3.61507	3	High	10	Unambiguous	SQIFSTASDNQPTVTIK		P20029	0	3	0.5208	0	1	1	612.985	1836.94	1836.93
-226	14266	FALSE	F12	27.5666	2914	2911	HCD	MS2	4.66946	51.247	01_SK_MLiver_IFNgPilot_QE-HCD28%.raw	-226	2157	9	2914	1	2914	1	1	1	1	1	550.266	1099.52	550.266	2	2	1.77348e+06	1.41894	4.83609	0	0.83966	0	2	High	10	Unambiguous	mGFEPLAYR	M1(Oxidation)	P49429; D3Z1U3	0	2	0.4925	0	1	1	550.266	1099.52	1099.52
-226	14281	FALSE	F12	27.584	2916	2911	HCD	MS2	37.056	100	01_SK_MLiver_IFNgPilot_QE-HCD28%.raw	-226	2159	9	2916	1	2916	1	1	1	1	1	523.591	1568.76	523.591	3	3	334849	4.3162	15.629	0	1.63578	0	2	High	10	Unambiguous	FNPETDFLTGKDGK		Q99KI0	1	3	0.7159	0	1	1	523.591	1568.76	1568.76
-226	14289	FALSE	F12	27.5928	2917	2911	HCD	MS2	21.3345	100	01_SK_MLiver_IFNgPilot_QE-HCD28%.raw	-226	2160	9	2917	1	2917	1	1	1	1	1	723.132	2889.51	723.132	4	4	158322	27.6873	72.1287	0	27.0936	11.5268	3	High	10	Unambiguous	LKPAFKDGGSTTAGNSSQVSDGAAAVLLAR		Q8VCH0; H3BKL5; Q921H8	1	4	0.737	0	1	1	723.132	2889.51	2889.51
-226	14295	FALSE	F12	27.6015	2918	2911	HCD	MS2	37.3139	100	01_SK_MLiver_IFNgPilot_QE-HCD28%.raw	-226	2161	9	2918	1	2918	1	1	1	1	1	448.926	1344.76	448.926	3	3	303976	1.80363	7.2145	0	0	0	1	High	10	Unambiguous	VRLLADPTGAFGK		P99029-2; G3UZJ4; P99029; A0A494BAZ4; H3BJQ7	1	3	0.717	0	1	1	448.926	1344.76	1344.76
-226	14300	FALSE	F12	27.6125	2919	2911	HCD	MS2	0	100	01_SK_MLiver_IFNgPilot_QE-HCD28%.raw	-226	2162	9	2919	1	2919	1	1	1	1	1	779.41	1557.81	779.41	2	2	259147	34.2053	100	4.21414	18.5776	14.0295	4	High	10	Unambiguous	ASAELALGENNEVLK		P05202	0	2	0.4286	0	1	1	779.41	1557.81	1557.81
-226	14312	FALSE	F12	27.6299	2921	2911	HCD	MS2	43.1379	100	01_SK_MLiver_IFNgPilot_QE-HCD28%.raw	-226	2164	9	2921	1	2921	1	1	1	1	1	468.571	1403.7	468.571	3	3	105707	19.3671	69.2138	0	8.25456	0	2	High	10	Unambiguous	mWDDLPEVVRK	M1(Oxidation)	Q80XN0	1	3	0.1989	0	1	1	468.571	1403.7	1403.7
-226	14318	FALSE	F12	27.6439	2923	2922	HCD	MS2	44.8727	100	01_SK_MLiver_IFNgPilot_QE-HCD28%.raw	-226	2165	9	2923	1	2923	1	1	1	1	1	406.222	811.436	406.222	2	2	270733	0.71299	2.85195	0	0	0	1	High	10	Unambiguous	SFPFVSK		B2RQC6-2; E9QAI5; B2RQC6; G3UWN2; Q8C196	0	2	0.3185	0	1	1	406.222	811.436	811.435
-226	14335	FALSE	F12	27.6614	2925	2922	HCD	MS2	55.5111	100	01_SK_MLiver_IFNgPilot_QE-HCD28%.raw	-226	2167	9	2925	1	2925	1	1	1	1	1	536.249	1071.49	536.249	2	2	483943	5.10962	18.5697	0	1.42912	0.43964	3	High	10	Unambiguous	FVDGEWYR		Q78PY7	0	2	0.6803	0	1	1	536.249	1071.49	1071.49
-226	14347	FALSE	F12	27.6788	2927	2922	HCD	MS2	0	100	01_SK_MLiver_IFNgPilot_QE-HCD28%.raw	-226	2169	9	2927	1	2927	1	2	1	1	1	791.682	2373.03	791.682	3	3	290032	36.9592	100	2.31907	41.9016	3.61608	4	High	10	Unambiguous	AYFEkTHEQLTPLVR	K5(ADP-Ribosyl)	P09813	1	3	0.029	0	1	1	791.682	2373.03	2373.03
-226	14348	FALSE	F12	27.6788	2927	2922	HCD	MS2	0	100	01_SK_MLiver_IFNgPilot_QE-HCD28%.raw	-226	2169	9	2927	1	2927	1	2	1	1	1	791.682	2373.03	791.682	3	3	290032	36.9592	100	2.31907	41.9016	3.61608	4	High	10	Unambiguous	AYFeKTHEQLTPLVR	E4(ADP-Ribosyl)	P09813	1	3	NA	0.029	2	2	791.682	2373.03	2373.03
-226	14356	FALSE	F12	27.6876	2928	2922	HCD	MS2	49.0012	100	01_SK_MLiver_IFNgPilot_QE-HCD28%.raw	-226	2170	9	2928	1	2928	1	1	1	1	1	501.305	1001.6	501.305	2	2	388179	10.5293	34.3891	0	7.72822	0	2	High	10	Unambiguous	LTPIGYIPK		Q9Z2V4	0	2	0.1532	0	1	1	501.305	1001.6	1001.6
-226	14365	FALSE	F12	27.6963	2929	2922	HCD	MS2	32.9391	100	01_SK_MLiver_IFNgPilot_QE-HCD28%.raw	-226	2171	9	2929	1	2929	1	1	1	1	1	488.256	1462.75	488.256	3	3	340349	1.61465	5.87007	0	0.58854	0	2	High	10	Unambiguous	FYSVNVDYSKLK		Q62425; A0A0N4SVQ1	1	3	0.7509	0	1	1	488.256	1462.75	1462.76
-226	14372	FALSE	F12	27.7072	2930	2922	HCD	MS2	18.7303	100	01_SK_MLiver_IFNgPilot_QE-HCD28%.raw	-226	2172	9	2930	1	2930	1	1	1	1	1	571.325	2282.28	571.325	4	4	336151	26.0652	79.6864	0	18.6197	5.95459	3	High	10	Unambiguous	VVDSLQLTGTKPVATPVDWKK		Q6GT24; D3Z0Y2; O08709	1	4	0.5305	0	1	1	571.325	2282.28	2282.28
-226	14395	FALSE	F12	27.7473	2935	2933	HCD	MS2	1.77803	100	01_SK_MLiver_IFNgPilot_QE-HCD28%.raw	-226	2176	9	2935	1	2935	1	9	1	1	1	675.998	4050.95	675.998	6	6	274439	35.0766	100	0.28897	32.257	7.7604	4	High	10	Unambiguous	KGKQTmQVDEHARPQTtLEQLQKLPSVFKK	M6(Oxidation); T17(ADP-Ribosyl)	Q8BWT1	4	6	0.0071	0	1	1	675.998	4050.95	4050.95
-226	14396	FALSE	F12	27.7473	2935	2933	HCD	MS2	1.77803	100	01_SK_MLiver_IFNgPilot_QE-HCD28%.raw	-226	2176	9	2935	1	2935	1	9	1	1	1	675.998	4050.95	675.998	6	6	274439	35.0766	100	0.28897	32.257	7.7604	4	High	10	Unambiguous	KGKQTmQVDEHARPQtTLEQLQKLPSVFKK	M6(Oxidation); T16(ADP-Ribosyl)	Q8BWT1	4	6	0.0071	0	1	2	675.998	4050.95	4050.95
-226	14397	FALSE	F12	27.7473	2935	2933	HCD	MS2	1.77803	100	01_SK_MLiver_IFNgPilot_QE-HCD28%.raw	-226	2176	9	2935	1	2935	1	9	1	1	1	675.998	4050.95	675.998	6	6	274439	35.0766	100	0.28897	32.257	7.7604	4	High	10	Unambiguous	KGKQTmQVdEHARPQTTLEQLQKLPSVFKK	M6(Oxidation); D9(ADP-Ribosyl)	Q8BWT1	4	6	0.0071	0	1	3	675.998	4050.95	4050.95
-226	14398	FALSE	F12	27.7473	2935	2933	HCD	MS2	1.77803	100	01_SK_MLiver_IFNgPilot_QE-HCD28%.raw	-226	2176	9	2935	1	2935	1	9	1	1	1	675.998	4050.95	675.998	6	6	274439	35.0766	100	0.28897	32.257	7.7604	4	High	10	Unambiguous	KGKQTmQVDeHARPQTTLEQLQKLPSVFKK	M6(Oxidation); E10(ADP-Ribosyl)	Q8BWT1	4	6	NA	0.0071	4	4	675.998	4050.95	4050.95
-226	14399	FALSE	F12	27.7473	2935	2933	HCD	MS2	1.77803	100	01_SK_MLiver_IFNgPilot_QE-HCD28%.raw	-226	2176	9	2935	1	2935	1	9	1	1	1	675.998	4050.95	675.998	6	6	274439	35.0766	100	0.28897	32.257	7.7604	4	High	10	Unambiguous	KGKQtmQVDEHARPQTTLEQLQKLPSVFKK	T5(ADP-Ribosyl); M6(Oxidation)	Q8BWT1	4	6	NA	0.0143	5	5	675.998	4050.95	4050.95
-226	14400	FALSE	F12	27.7473	2935	2933	HCD	MS2	1.77803	100	01_SK_MLiver_IFNgPilot_QE-HCD28%.raw	-226	2176	9	2935	1	2935	1	9	1	1	1	675.998	4050.95	675.998	6	6	274439	35.0766	100	0.28897	32.257	7.7604	4	High	10	Unambiguous	KGkQTmQVDEHARPQTTLEQLQKLPSVFKK	K3(ADP-Ribosyl); M6(Oxidation)	Q8BWT1	4	6	NA	0.0214	6	6	675.998	4050.95	4050.95
-226	14401	FALSE	F12	27.7473	2935	2933	HCD	MS2	1.77803	100	01_SK_MLiver_IFNgPilot_QE-HCD28%.raw	-226	2176	9	2935	1	2935	1	9	1	1	1	675.998	4050.95	675.998	6	6	274439	35.0766	100	0.28897	32.257	7.7604	4	High	10	Unambiguous	KGKQTmQVDEHArPQTTLEQLQKLPSVFKK	M6(Oxidation); R13(ADP-Ribosyl)	Q8BWT1	4	6	NA	0.0214	6	7	675.998	4050.95	4050.95
-226	14402	FALSE	F12	27.7473	2935	2933	HCD	MS2	1.77803	100	01_SK_MLiver_IFNgPilot_QE-HCD28%.raw	-226	2176	9	2935	1	2935	1	9	1	1	1	675.998	4050.95	675.998	6	6	274439	35.0766	100	0.28897	32.257	7.7604	4	High	10	Unambiguous	KGKQTmQVDEHARPQTTLeQLQKLPSVFKK	M6(Oxidation); E19(ADP-Ribosyl)	Q8BWT1	4	6	NA	0.0286	8	8	675.998	4050.95	4050.95
-226	14403	FALSE	F12	27.7473	2935	2933	HCD	MS2	1.77803	100	01_SK_MLiver_IFNgPilot_QE-HCD28%.raw	-226	2176	9	2935	1	2935	1	9	1	1	1	675.998	4050.95	675.998	6	6	274439	35.0766	100	0.28897	32.257	7.7604	4	High	10	Unambiguous	KGKQTmQVDEhARPQTTLEQLQKLPSVFKK	M6(Oxidation); H11(ADP-Ribosyl)	Q8BWT1	4	6	NA	0.0429	9	9	675.998	4050.95	4050.95
-226	14405	FALSE	F12	27.756	2936	2933	HCD	MS2	7.71268	65.797	01_SK_MLiver_IFNgPilot_QE-HCD28%.raw	-226	2177	9	2936	1	2936	1	1	1	1	1	461.273	1381.8	461.273	3	3	2032268	0.39673	1.58693	0	0	0	1	High	10	Unambiguous	AIGLPEDLIQKGK		P12710	1	3	0.6755	0	1	1	461.273	1381.8	1381.8
-226	14412	FALSE	F12	27.7648	2937	2933	HCD	MS2	22.5157	60.154	01_SK_MLiver_IFNgPilot_QE-HCD28%.raw	-226	2178	9	2937	1	2937	1	1	1	1	1	479.584	1436.74	479.584	3	3	1.35278e+06	1.92089	7.68355	0	0	0	1	High	10	Unambiguous	GNWGHLDQVAALR		Q8VCT4	0	3	0.686	0	1	1	479.584	1436.74	1436.74
-226	14417	FALSE	F12	27.7735	2938	2933	HCD	MS2	13.3461	100	01_SK_MLiver_IFNgPilot_QE-HCD28%.raw	-226	2179	9	2938	1	2938	1	1	1	1	1	594.327	1780.97	594.327	3	3	923235	18.6529	60.2074	0	10.7724	3.6316	3	High	10	Unambiguous	KQGGLGPmNIPLISDPK	M8(Oxidation)	P35700; B1AXW4; B1AXW6; B1AXW5	1	3	0.7813	0	1	1	594.327	1780.97	1780.96
-226	14421	FALSE	F12	27.7822	2939	2933	HCD	MS2	1.8341	100	01_SK_MLiver_IFNgPilot_QE-HCD28%.raw	-226	2180	9	2939	1	2939	1	1	1	1	1	652.027	1954.07	652.027	3	3	883396	31.6071	100	0	21.6924	4.73598	3	High	10	Unambiguous	VAPEEHPVLLTEAPLNPK		P60710; G3UZ07; G3UYG0; E9Q5F4; P63260; E9Q606	0	3	0.2054	0	1	1	652.027	1954.07	1954.06
-226	14425	FALSE	F12	27.7909	2940	2933	HCD	MS2	16.0761	100	01_SK_MLiver_IFNgPilot_QE-HCD28%.raw	-226	2181	9	2940	1	2940	1	1	1	1	1	684.947	2052.83	684.947	3	3	373652	34.3816	100	0.68397	34.5952	2.24726	4	High	10	Unambiguous	mNPQsAFFQGKLK	M1(Oxidation); S5(ADP-Ribosyl)	P32020; P32020-2	1	3	0.1071	0	1	1	684.947	2052.83	2052.83
-226	14432	FALSE	F12	27.8019	2941	2933	HCD	MS2	33.9089	100	01_SK_MLiver_IFNgPilot_QE-HCD28%.raw	-226	2182	9	2941	1	2941	1	1	1	1	1	542.3	2707.47	542.3	5	5	210686	31.9959	100	0	22.2448	5.73868	3	High	10	Unambiguous	TQDPAKAPNSPDVLEIEFKKGVPVK		P16460	3	5	0.7055	0	1	1	542.3	2707.47	2707.47
-226	14440	FALSE	F12	27.8106	2942	2933	HCD	MS2	18.558	100	01_SK_MLiver_IFNgPilot_QE-HCD28%.raw	-226	2183	9	2942	1	2942	1	2	1	1	1	423.239	845.471	423.239	2	2	305952	1.58677	6.34707	0	0	0	1	High	10	Unambiguous	SILEDLR		Q8K0E8	0	2	0	0	1	1	423.239	845.471	845.473
-226	14441	FALSE	F12	27.8106	2942	2933	HCD	MS2	18.558	100	01_SK_MLiver_IFNgPilot_QE-HCD28%.raw	-226	2183	9	2942	1	2942	1	2	1	1	1	423.239	845.471	423.239	2	2	305952	1.58677	6.34707	0	0	0	1	High	10	Unambiguous	SLLEDIR		Q9JJ59; Q9JJ59-2; D6RFD9	0	2	NA	0	1	2	423.239	845.471	845.473
-226	14454	FALSE	F12	27.8332	2945	2944	HCD	MS2	54.7484	100	01_SK_MLiver_IFNgPilot_QE-HCD28%.raw	-226	2185	9	2945	1	2945	1	1	1	1	1	496.597	2974.54	496.597	6	6	114140	4.63813	16.9658	0	1.58675	0	2	High	10	Unambiguous	QmSLLLRRPPGREAYPGDVFYLHSR	M2(Oxidation)	Q03265; D3Z6F5	2	6	0.3083	0	1	1	496.597	2974.54	2974.55
-226	14465	FALSE	F12	27.8594	2948	2944	HCD	MS2	0	100	01_SK_MLiver_IFNgPilot_QE-HCD28%.raw	-226	2188	9	2948	1	2948	1	2	1	1	1	880.069	2638.19	880.069	3	3	961239	41.7382	100	2.95888	59.9278	4.0661	4	High	10	Unambiguous	QATVGDVNTDRPGLLDLkGK	K18(ADP-Ribosyl)	P31786; D3Z563; Q4VWZ5	1	3	0.0053	0	1	1	880.069	2638.19	2638.19
-226	14466	FALSE	F12	27.8594	2948	2944	HCD	MS2	0	100	01_SK_MLiver_IFNgPilot_QE-HCD28%.raw	-226	2188	9	2948	1	2948	1	2	1	1	1	880.069	2638.19	880.069	3	3	961239	41.7382	100	2.95888	59.9278	4.0661	4	Medium	10	Unambiguous	QATVGDVNTDRPGLLDLKGk	K20(ADP-Ribosyl)	P31786; D3Z563; Q4VWZ5	1	3	NA	0.0053	2	2	880.069	2638.19	2638.19
-226	14474	FALSE	F12	27.8681	2949	2944	HCD	MS2	13.9282	100	01_SK_MLiver_IFNgPilot_QE-HCD28%.raw	-226	2189	9	2949	1	2949	1	1	1	1	1	603.546	2411.16	603.546	4	4	667900	11.9803	35.1408	0	10.1869	2.59361	3	High	10	Unambiguous	QAQYLGmPINGPFKPDHYRY	M7(Oxidation)	P50247	1	4	0.6919	0	1	1	603.546	2411.16	2411.16
-226	14480	FALSE	F12	27.8769	2950	2944	HCD	MS2	19.6364	100	01_SK_MLiver_IFNgPilot_QE-HCD28%.raw	-226	2190	9	2950	1	2950	1	1	1	1	1	473.914	1419.73	473.914	3	3	442665	0.94246	3.76985	0	0	0	1	High	10	Unambiguous	YLDLGAYYSARK		Q9DCS9	1	3	0.5067	0	1	1	473.914	1419.73	1419.73
-226	14498	FALSE	F12	27.9053	2953	2944	HCD	MS2	40.6031	100	01_SK_MLiver_IFNgPilot_QE-HCD28%.raw	-226	2193	9	2953	1	2953	1	1	1	1	1	546.3	1636.89	546.3	3	3	345830	29.6235	100	0	16.5977	1.8962	3	High	10	Unambiguous	mQLLEIITTDKTSK	M1(Oxidation)	Q8BMS1	1	3	0.6396	0	1	1	546.3	1636.89	1636.88
-226	14513	FALSE	F12	27.928	2956	2955	HCD	MS2	41.135	100	01_SK_MLiver_IFNgPilot_QE-HCD28%.raw	-226	2195	9	2956	1	2956	1	1	1	1	1	516.785	1032.56	516.785	2	2	457689	5.26459	21.0584	0	0	0	1	High	10	Unambiguous	IRPFFPQQ		Q8K0E8	0	2	0.4747	0	1	1	516.785	1032.56	1032.56
-226	14521	FALSE	F12	27.9367	2957	2955	HCD	MS2	69.3105	100	01_SK_MLiver_IFNgPilot_QE-HCD28%.raw	-226	2196	9	2957	1	2957	1	1	1	1	1	406.268	811.528	406.268	2	2	45675	6.92097	27.6839	0	0	0	1	Medium	10	Unambiguous	VELLLPK		Q9D023; G5E869-2; G5E869; G5E869-3; A0A0A6YY89	0	2	0.2	0	1	1	406.268	811.528	811.529
-226	14525	FALSE	F12	27.9454	2958	2955	HCD	MS2	11.4573	100	01_SK_MLiver_IFNgPilot_QE-HCD28%.raw	-226	2197	9	2958	1	2958	1	1	1	1	1	661.843	1322.68	661.843	2	2	1.12573e+06	17.6	57.0103	0.49112	9.30653	3.59219	4	High	10	Unambiguous	AADTIGYPVmIR	M10(Oxidation)	Q8C196	0	2	0.7143	0	1	1	661.843	1322.68	1322.68
-226	14527	FALSE	F12	27.9541	2959	2955	HCD	MS2	0	100	01_SK_MLiver_IFNgPilot_QE-HCD28%.raw	-226	2198	9	2959	1	2959	1	4	1	1	1	777.654	3107.59	777.654	4	4	323670	41.9573	100	2.36733	60.1395	5.32221	4	High	10	Unambiguous	KGkGTTITSVLPKPALVASRVEVSK	K3(ADP-Ribosyl)	Q8C196	3	4	0.0202	0	1	1	777.654	3107.59	3107.59
-226	14528	FALSE	F12	27.9541	2959	2955	HCD	MS2	0	100	01_SK_MLiver_IFNgPilot_QE-HCD28%.raw	-226	2198	9	2959	1	2959	1	4	1	1	1	777.654	3107.59	777.654	4	4	323670	41.9573	100	2.36733	60.1395	5.32221	4	High	10	Unambiguous	kGKGTTITSVLPKPALVASRVEVSK	K1(ADP-Ribosyl)	Q8C196	3	4	NA	0.0202	2	2	777.654	3107.59	3107.59
-226	14529	FALSE	F12	27.9541	2959	2955	HCD	MS2	0	100	01_SK_MLiver_IFNgPilot_QE-HCD28%.raw	-226	2198	9	2959	1	2959	1	4	1	1	1	777.654	3107.59	777.654	4	4	323670	41.9573	100	2.36733	60.1395	5.32221	4	High	10	Unambiguous	KGKGTtITSVLPKPALVASRVEVSK	T6(ADP-Ribosyl)	Q8C196	3	4	NA	0.0243	3	3	777.654	3107.59	3107.59
-226	14530	FALSE	F12	27.9541	2959	2955	HCD	MS2	0	100	01_SK_MLiver_IFNgPilot_QE-HCD28%.raw	-226	2198	9	2959	1	2959	1	4	1	1	1	777.654	3107.59	777.654	4	4	323670	41.9573	100	2.36733	60.1395	5.32221	4	High	10	Unambiguous	KGKGtTITSVLPKPALVASRVEVSK	T5(ADP-Ribosyl)	Q8C196	3	4	NA	0.0243	3	4	777.654	3107.59	3107.59
-226	14544	FALSE	F12	27.9803	2962	2955	HCD	MS2	33.6773	100	01_SK_MLiver_IFNgPilot_QE-HCD28%.raw	-226	2201	9	2962	1	2962	1	1	1	1	1	691.406	1381.8	691.406	2	2	426272	31.2149	100	0	20.2751	4.58458	3	High	10	Unambiguous	AIGLPEDLIQKGK		P12710	1	2	0.7797	0	1	1	691.406	1381.8	1381.8
-226	14551	FALSE	F12	27.9913	2963	2955	HCD	MS2	31.358	100	01_SK_MLiver_IFNgPilot_QE-HCD28%.raw	-226	2202	9	2963	1	2963	1	1	1	1	1	696.686	2088.04	696.686	3	3	245695	35.9945	100	1.99842	37.0135	4.9661	4	High	10	Unambiguous	FNVSATPEQYVPYSTTRK		Q7TMF3; A0A0R4J275	1	3	0.4767	0	1	1	696.686	2088.04	2088.04
-226	14575	FALSE	F12	28.0402	2969	2966	HCD	MS2	7.69658	99.577	01_SK_MLiver_IFNgPilot_QE-HCD28%.raw	-226	2207	9	2969	1	2969	1	2	1	1	1	672.646	2015.92	672.646	3	3	1.05092e+06	34.1429	100	1.18058	32.1265	3.26466	4	High	10	Unambiguous	IIGIDINkDKFAK	K8(ADP-Ribosyl)	P28474	2	3	0.0442	0	1	1	672.646	2015.92	2015.92
-226	14576	FALSE	F12	28.0402	2969	2966	HCD	MS2	7.69658	99.577	01_SK_MLiver_IFNgPilot_QE-HCD28%.raw	-226	2207	9	2969	1	2969	1	2	1	1	1	672.646	2015.92	672.646	3	3	1.05092e+06	34.1429	100	1.18058	32.1265	3.26466	4	High	10	Unambiguous	IIGIdINKDKFAK	D5(ADP-Ribosyl)	P28474	2	3	NA	0.0442	2	2	672.646	2015.92	2015.92
-226	14590	FALSE	F12	28.0576	2971	2966	HCD	MS2	40.7919	90.03	01_SK_MLiver_IFNgPilot_QE-HCD28%.raw	-226	2209	9	2971	1	2971	1	1	1	1	1	480.748	960.489	480.748	2	2	712608	1.9662	6.89784	0	0.96696	0	2	High	10	Unambiguous	SGDIGGLWR		P97872	0	2	0.6405	0	1	1	480.748	960.489	960.49
-226	14602	FALSE	F12	28.0751	2973	2966	HCD	MS2	46.3841	100	01_SK_MLiver_IFNgPilot_QE-HCD28%.raw	-226	2211	9	2973	1	2973	1	1	1	1	1	592.29	1774.86	592.29	3	3	471509	5.61749	17.6197	0.40209	3.58121	0.86701	4	High	10	Unambiguous	VYIGGEDYEKEFTPK		P40936	1	3	0.6676	0	1	1	592.29	1774.86	1774.85
-226	14615	FALSE	F12	28.0948	2975	2966	HCD	MS2	29.095	85.579	01_SK_MLiver_IFNgPilot_QE-HCD28%.raw	-226	2213	9	2975	1	2975	1	2	1	1	1	427.742	854.477	427.742	2	2	378523	1.54066	6.16262	0	0	0	1	High	10	Unambiguous	FIVFNSK		P21995	0	2	0	0	1	1	427.742	854.477	854.477
-226	14616	FALSE	F12	28.0948	2975	2966	HCD	MS2	29.095	85.579	01_SK_MLiver_IFNgPilot_QE-HCD28%.raw	-226	2213	9	2975	1	2975	1	2	1	1	1	427.742	854.477	427.742	2	2	378523	1.54066	6.16262	0	0	0	1	High	10	Unambiguous	FLVFNSK		Q64516-2; Q64516-1; Q64516; Q9WU65; B1ASZ3	0	2	NA	0	1	2	427.742	854.477	854.477
-226	14630	FALSE	F12	28.1262	2979	2977	HCD	MS2	52.7609	100	01_SK_MLiver_IFNgPilot_QE-HCD28%.raw	-226	2216	9	2979	1	2979	1	2	1	1	1	555.273	1109.54	555.273	2	2	275960	28.0124	100	0	9.65401	2.39554	3	High	10	Unambiguous	WDQSTFIGR		Q99JR1	0	2	0	0	1	1	555.273	1109.54	1109.54
-226	14631	FALSE	F12	28.1262	2979	2977	HCD	MS2	52.7609	100	01_SK_MLiver_IFNgPilot_QE-HCD28%.raw	-226	2216	9	2979	1	2979	1	2	1	1	1	555.273	1109.54	555.273	2	2	275960	28.0124	100	0	9.65401	2.39554	3	High	10	Unambiguous	WDQSTFLGR		Q3U4F0; A0A494BB84; Q91V61-2; Q91V61	0	2	NA	0	1	2	555.273	1109.54	1109.54
-226	14637	FALSE	F12	28.1349	2980	2977	HCD	MS2	7.30328	87.913	01_SK_MLiver_IFNgPilot_QE-HCD28%.raw	-226	2217	9	2980	1	2980	1	1	1	1	1	640.362	1279.72	640.362	2	2	1.8727e+06	7.19985	23.564	0	3.87952	1.35589	3	High	10	Unambiguous	RTPFGAYGGLLK		Q8BWT1	1	2	0.6376	0	1	1	640.362	1279.72	1279.72
-226	14643	FALSE	F12	28.1436	2981	2977	HCD	MS2	6.45344	52.774	01_SK_MLiver_IFNgPilot_QE-HCD28%.raw	-226	2218	9	2981	1	2981	1	1	1	1	1	427.243	1279.72	427.243	3	3	1.70675e+06	0.19455	0.77822	0	0	0	1	High	10	Unambiguous	RTPFGAYGGLLK		Q8BWT1	1	3	0.7173	0	1	1	427.243	1279.72	1279.72
-226	14650	FALSE	F12	28.1523	2982	2977	HCD	MS2	13.0934	100	01_SK_MLiver_IFNgPilot_QE-HCD28%.raw	-226	2219	9	2982	1	2982	1	1	1	1	1	599.782	2396.11	599.782	4	4	1.11782e+06	31.847	100	0.74158	24.5876	2.05897	4	Medium	10	Unambiguous	IGAEVYHNLKNVIkEK	K14(ADP-Ribosyl)	P17182; B0QZL1; Q6PHC1	2	4	0.0839	0	1	1	599.782	2396.11	2396.1
-226	14659	FALSE	F12	28.161	2983	2977	HCD	MS2	3.99943	100	01_SK_MLiver_IFNgPilot_QE-HCD28%.raw	-226	2220	9	2983	1	2983	1	3	1	1	1	799.374	2396.11	799.374	3	3	1.04077e+06	37.3299	100	2.16914	42.7558	4.39451	4	High	10	Unambiguous	IGAEVYHNLKNVIkEK	K14(ADP-Ribosyl)	P17182; B0QZL1; Q6PHC1	2	3	0.0144	0	1	1	799.374	2396.11	2396.1
-226	14660	FALSE	F12	28.161	2983	2977	HCD	MS2	3.99943	100	01_SK_MLiver_IFNgPilot_QE-HCD28%.raw	-226	2220	9	2983	1	2983	1	3	1	1	1	799.374	2396.11	799.374	3	3	1.04077e+06	37.3299	100	2.16914	42.7558	4.39451	4	High	10	Unambiguous	IGAEVYHNLKNVIKeK	E15(ADP-Ribosyl)	P17182; B0QZL1; Q6PHC1	2	3	NA	0.0144	2	2	799.374	2396.11	2396.1
-226	14661	FALSE	F12	28.161	2983	2977	HCD	MS2	3.99943	100	01_SK_MLiver_IFNgPilot_QE-HCD28%.raw	-226	2220	9	2983	1	2983	1	3	1	1	1	799.374	2396.11	799.374	3	3	1.04077e+06	37.3299	100	2.16914	42.7558	4.39451	4	Medium	10	Unambiguous	IGAEVYHNLKNVIKEk	K16(ADP-Ribosyl)	P17182; B0QZL1; Q6PHC1	2	3	NA	0.0191	3	3	799.374	2396.11	2396.1
-226	14664	FALSE	F12	28.1698	2984	2977	HCD	MS2	6.26075	100	01_SK_MLiver_IFNgPilot_QE-HCD28%.raw	-226	2221	9	2984	1	2984	1	1	1	1	1	663.025	1987.06	663.025	3	3	633544	3.66806	11.272	0	2.19868	1.20161	3	High	10	Unambiguous	TITLEVEPSDTIENVKAK		E9Q5F6; P62984; Q5SX22; E9Q4P0; P62983; P0CG49; E9Q9J0; A0A0A6YW67; E9QNP0; P0CG50	1	3	0.7908	0	1	1	663.025	1987.06	1987.06
-226	14670	FALSE	F12	28.1807	2985	2977	HCD	MS2	8.05642	100	01_SK_MLiver_IFNgPilot_QE-HCD28%.raw	-226	2222	9	2985	1	2985	1	1	1	1	1	498.55	1991.18	498.55	4	4	883646	4.76608	16.8239	0	2.24038	0	2	High	10	Unambiguous	AIGVKPPRGILLYGPPGTGK		Q01853	1	4	0.6965	0	1	1	498.55	1991.18	1991.18
-226	14677	FALSE	F12	28.1894	2986	2977	HCD	MS2	16.4313	100	01_SK_MLiver_IFNgPilot_QE-HCD28%.raw	-226	2223	9	2986	1	2986	1	1	1	1	1	653.318	1957.94	653.318	3	3	594655	9.26075	26.7752	0.78883	7.7576	1.72137	4	High	10	Unambiguous	FFPASADRTVIDYNGER		P09103; E9Q8G8	1	3	0.6473	0	1	1	653.318	1957.94	1957.94
-226	14681	FALSE	F12	28.1982	2987	2977	HCD	MS2	0	100	01_SK_MLiver_IFNgPilot_QE-HCD28%.raw	-226	2224	9	2987	1	2987	1	1	1	1	1	804.393	2411.17	804.393	3	3	391867	36.1955	100	3.11696	35.5039	6.16122	4	High	10	Unambiguous	QAQYLGmPINGPFKPDHYRY	M7(Oxidation)	P50247	1	3	0.8017	0	1	1	804.393	2411.17	2411.16
-226	14687	FALSE	F12	28.2121	2989	2988	HCD	MS2	58.2719	100	01_SK_MLiver_IFNgPilot_QE-HCD28%.raw	-226	2225	9	2989	1	2989	1	1	1	1	1	643.309	2570.21	643.309	4	4	221819	8.92797	25.5208	0	8.04918	2.14191	3	High	10	Unambiguous	NGNPNGGGLPHWPEYDQKEGYLK		Q8VCT4	1	4	0.5052	0	1	1	643.309	2570.21	2570.21
-226	14693	FALSE	F12	28.2208	2990	2988	HCD	MS2	25.4299	100	01_SK_MLiver_IFNgPilot_QE-HCD28%.raw	-226	2226	9	2990	1	2990	1	1	1	1	1	511.78	2044.1	511.78	4	4	368504	3.8579	13.0963	0	1.86977	0.46552	3	High	10	Unambiguous	GHEVTVLRPSAYYVLDPK		Q8K169; P17717; Q91WH2; Q8VCN3	0	4	0.6344	0	1	1	511.78	2044.1	2044.09
-226	14699	FALSE	F12	28.2295	2991	2988	HCD	MS2	15.7071	100	01_SK_MLiver_IFNgPilot_QE-HCD28%.raw	-226	2227	9	2991	1	2991	1	1	1	1	1	682.034	2044.09	682.034	3	3	283418	33.7338	100	0.95053	26.4037	7.58109	4	High	10	Unambiguous	GHEVTVLRPSAYYVLDPK		Q8K169; P17717; Q91WH2; Q8VCN3	0	3	0.2857	0	1	1	682.034	2044.09	2044.09
-226	14707	FALSE	F12	28.2382	2992	2988	HCD	MS2	29.4725	100	01_SK_MLiver_IFNgPilot_QE-HCD28%.raw	-226	2228	9	2992	1	2992	1	1	1	1	1	559.796	1118.58	559.796	2	2	399188	27.213	100	0	6.82671	2.02514	3	High	10	Unambiguous	SADTLWGIQK		A0A1B0GSR9; A0A1B0GSX0; P06151	0	2	0.7101	0	1	1	559.796	1118.58	1118.58
-226	14711	FALSE	F12	28.247	2993	2988	HCD	MS2	17.3504	100	01_SK_MLiver_IFNgPilot_QE-HCD28%.raw	-226	2229	9	2993	1	2993	1	1	1	1	1	606.315	1816.93	606.315	3	3	374866	21.419	66.4452	0	14.8872	4.34341	3	High	10	Unambiguous	HQSLGGQYGVQGFPTIK		Q3TML0; Q922R8	0	3	0.74	0	1	1	606.315	1816.93	1816.93
-226	14719	FALSE	F12	28.2557	2994	2988	HCD	MS2	4.83279	63.193	01_SK_MLiver_IFNgPilot_QE-HCD28%.raw	-226	2230	9	2994	1	2994	1	1	1	1	1	435.258	1738.01	435.258	4	4	1.60433e+06	0.33229	1.09568	0	0.23348	0	2	High	10	Unambiguous	AIGLPEDLIQKGKDIK		P12710	2	4	0.6459	0	1	1	435.258	1738.01	1738.01
-226	14724	FALSE	F12	28.2644	2995	2988	HCD	MS2	7.01401	100	01_SK_MLiver_IFNgPilot_QE-HCD28%.raw	-226	2231	9	2995	1	2995	1	1	1	1	1	719.344	2156.02	719.344	3	3	293491	34.3858	100	1.03469	32.8228	3.68569	4	High	10	Unambiguous	IkQKGEYLPLLQGK	K2(ADP-Ribosyl)	P11725; Q8R1A8	2	3	0.0868	0	1	1	719.344	2156.02	2156.02
-226	14734	FALSE	F12	28.2841	2997	2988	HCD	MS2	33.6688	100	01_SK_MLiver_IFNgPilot_QE-HCD28%.raw	-226	2233	9	2997	1	2997	1	1	1	1	1	687.342	2060.01	687.342	3	3	158638	33.9092	100	0	27.1386	8.49835	3	High	10	Unambiguous	KGFIGPGIDVPAPDmSTGER	M15(Oxidation)	P26443	1	3	0.6605	0	1	1	687.342	2060.01	2060.01
-226	14739	FALSE	F12	28.2928	2998	2988	HCD	MS2	60.3545	100	01_SK_MLiver_IFNgPilot_QE-HCD28%.raw	-226	2234	9	2998	1	2998	1	1	1	1	1	543.819	1086.63	543.819	2	2	264188	12.9736	46.1512	0	5.74332	0	2	High	10	Unambiguous	LYPPLNTIR		Q3TQP6; P06801	0	2	0.3697	0	1	1	543.819	1086.63	1086.63
-226	14753	FALSE	F12	28.3155	3001	2999	HCD	MS2	88.6685	100	01_SK_MLiver_IFNgPilot_QE-HCD28%.raw	-226	2236	9	3001	1	3001	1	1	1	1	1	637.365	1910.08	637.365	3	3	69405.9	17.2618	52.8424	1.41702	12.5534	2.23432	4	High	10	Unambiguous	LSINTPNSRQPLTITVR		P01027	1	3	0.3717	0	1	1	637.365	1910.08	1910.08
-226	14762	FALSE	F12	28.3242	3002	2999	HCD	MS2	1.6701	3.853	01_SK_MLiver_IFNgPilot_QE-HCD28%.raw	-226	2237	9	3002	1	3002	1	1	1	1	1	520.296	1039.59	520.296	2	2	28082590	0	0	0	0	0	0	High	10	Unambiguous	YIATPIFSK		F6WHQ7; P10649; A2AE89	0	2	0.5549	0	1	1	520.296	1039.59	1039.58
-226	14771	FALSE	F12	28.333	3003	2999	HCD	MS2	5.41419	54.434	01_SK_MLiver_IFNgPilot_QE-HCD28%.raw	-226	2238	9	3003	1	3003	1	1	1	1	1	580.009	1738.01	580.009	3	3	3.00617e+06	2.58456	8.13223	0	2.20601	0	2	High	10	Unambiguous	AIGLPEDLIQKGKDIK		P12710	2	3	0.7307	0	1	1	580.009	1738.01	1738.01
-226	14777	FALSE	F12	28.3417	3004	2999	HCD	MS2	30.1844	89.197	01_SK_MLiver_IFNgPilot_QE-HCD28%.raw	-226	2239	9	3004	1	3004	1	1	1	1	1	430.747	860.487	430.747	2	2	1088446	0.45507	1.82027	0	0	0	1	High	10	Unambiguous	IWLVDSK		Q3TQP6; P06801	0	2	0.3485	0	1	1	430.747	860.487	860.488
-226	14785	FALSE	F12	28.3504	3005	2999	HCD	MS2	22.9205	93.926	01_SK_MLiver_IFNgPilot_QE-HCD28%.raw	-226	2240	9	3005	1	3005	1	1	1	1	1	482.516	1927.04	482.516	4	4	796589	2.6602	10.6408	0	0	0	1	High	10	Unambiguous	ALHGEQYLELYKPLPR		P51660	0	4	0.6969	0	1	1	482.516	1927.04	1927.04
-226	14790	FALSE	F12	28.3591	3006	2999	HCD	MS2	26.5916	100	01_SK_MLiver_IFNgPilot_QE-HCD28%.raw	-226	2241	9	3006	1	3006	1	1	1	1	1	414.556	1241.65	414.556	3	3	637621	0.88988	3.55952	0	0	0	1	High	10	Unambiguous	STFVLDEFKR		Q9D8N0	1	3	0.7138	0	1	1	414.556	1241.65	1241.65
-226	14797	FALSE	F12	28.3701	3007	2999	HCD	MS2	11.0849	100	01_SK_MLiver_IFNgPilot_QE-HCD28%.raw	-226	2242	9	3007	1	3007	1	1	1	1	1	596.967	1788.89	596.967	3	3	628804	7.46694	26.3582	0	2.83954	0.66998	3	High	10	Unambiguous	LKPGTmIEWGNNWAR	M6(Oxidation)	O55125	0	3	0.6965	0	1	1	596.967	1788.89	1788.88
-226	14805	FALSE	F12	28.3788	3008	2999	HCD	MS2	34.7841	100	01_SK_MLiver_IFNgPilot_QE-HCD28%.raw	-226	2243	9	3008	1	3008	1	1	1	1	1	644.672	1932	644.672	3	3	578529	22.2827	66.5111	0	19.8521	2.76748	3	High	10	Unambiguous	KYTPEQVAmATVTALHR	M9(Oxidation)	Q91Y97	1	3	0.8173	0	1	1	644.672	1932	1932
-226	14809	FALSE	F12	28.3875	3009	2999	HCD	MS2	29.0874	100	01_SK_MLiver_IFNgPilot_QE-HCD28%.raw	-226	2244	9	3009	1	3009	1	1	1	1	1	533.967	1599.89	533.967	3	3	505033	13.3035	43.2272	0	7.95056	2.0364	3	High	10	Unambiguous	SLEIIGAPFSKGQPR		Q61176	1	3	0.6877	0	1	1	533.967	1599.89	1599.89
-226	14815	FALSE	F12	28.4016	3011	3010	HCD	MS2	36.9727	100	01_SK_MLiver_IFNgPilot_QE-HCD28%.raw	-226	2245	9	3011	1	3011	1	1	1	1	1	508.272	1522.8	508.272	3	3	169996	28.1905	100	0	6.37367	6.38848	3	High	10	Unambiguous	YGLAATVWSKDVGR		Q8BH00	1	3	0.721	0	1	1	508.272	1522.8	1522.8
-226	14854	FALSE	F12	28.4539	3017	3010	HCD	MS2	11.5526	100	01_SK_MLiver_IFNgPilot_QE-HCD28%.raw	-226	2251	9	3017	1	3017	1	1	1	1	1	494.29	987.572	494.29	2	2	873847	5.61988	20.1789	0	2.30063	0	2	High	10	Unambiguous	ILDLIESGK		P24549	0	2	0.4466	0	1	1	494.29	987.572	987.572
-226	14873	FALSE	F12	28.4823	3020	3010	HCD	MS2	32.7571	100	01_SK_MLiver_IFNgPilot_QE-HCD28%.raw	-226	2254	9	3020	1	3020	1	1	1	1	1	449.274	897.54	449.274	2	2	308160	2.35545	9.42179	0	0	0	1	High	10	Unambiguous	VADPVGVLK		A2A930; A2A935-2; A2A935; A2A933; A2A931; A2A934; A2A935-3	0	2	0.547	0	1	1	449.274	897.54	897.54
-226	14880	FALSE	F12	28.4965	3022	3021	HCD	MS2	33.7165	100	01_SK_MLiver_IFNgPilot_QE-HCD28%.raw	-226	2255	9	3022	1	3022	1	1	1	1	1	524.289	1047.57	524.289	2	2	250978	15.4599	59.6275	0	2.21207	0	2	High	10	Unambiguous	VEFVSELPK		D3Z106; Q91VA0; Q91VA0-2	0	2	0.5125	0	1	1	524.289	1047.57	1047.57
-226	14895	FALSE	F12	28.5139	3024	3021	HCD	MS2	3.23505	100	01_SK_MLiver_IFNgPilot_QE-HCD28%.raw	-226	2257	9	3024	1	3024	1	1	1	1	1	763.023	2287.05	763.023	3	3	587100	36.3583	100	1.69574	40.6808	3.05677	4	High	10	Unambiguous	YQQLIkENLKEIAR	K6(ADP-Ribosyl)	Q9EQ20; A0A1Y7VJ32	2	3	0.0672	0	1	1	763.023	2287.05	2287.05
-226	14924	FALSE	F12	28.5773	3031	3021	HCD	MS2	28.683	100	01_SK_MLiver_IFNgPilot_QE-HCD28%.raw	-226	2264	9	3031	1	3031	1	1	1	1	1	604.557	2415.21	604.557	4	4	254825	30.5168	92.6073	1.6704	21.9795	5.80995	4	High	10	Unambiguous	QLFHPEQLITGKEDAANNYAR		A0A087WRB4; P05214; Q9JJZ2; A0A2R8VHF3; P68369; P05213; A0A087WQS4; P68373; A0A0A0MQA5; P68368	1	4	0.6683	0	1	1	604.557	2415.21	2415.21
-226	14944	FALSE	F12	28.6175	3036	3032	HCD	MS2	6.9642	100	01_SK_MLiver_IFNgPilot_QE-HCD28%.raw	-226	2268	9	3036	1	3036	1	1	1	1	1	638.01	1912.01	638.01	3	3	552486	26.051	84.3053	0	17.9844	1.91423	3	High	10	Unambiguous	QATVGDVNTDRPGLLDLK		P31786; D3Z563; Q4VWZ5	0	3	0.6496	0	1	1	638.01	1912.01	1912.01
-226	14951	FALSE	F12	28.6262	3037	3032	HCD	MS2	12.1665	100	01_SK_MLiver_IFNgPilot_QE-HCD28%.raw	-226	2269	9	3037	1	3037	1	1	1	1	1	737.374	2210.11	737.374	3	3	212280	33.575	100	3.16952	24.3541	6.77627	4	High	10	Unambiguous	YDPYTQRVEVLDNTQQLK		P16331	1	3	0.6148	0	1	1	737.374	2210.11	2210.11
-226	14959	FALSE	F12	28.635	3038	3032	HCD	MS2	0	100	01_SK_MLiver_IFNgPilot_QE-HCD28%.raw	-226	2270	9	3038	1	3038	1	1	1	1	1	996.473	1991.94	996.473	2	2	217726	41.9494	100	4.77987	58.8312	4.18642	4	Medium	10	Unambiguous	LQNLQLQPGKAkL	K12(ADP-Ribosyl)	P32020; P32020-2	2	2	0.2273	0	1	1	996.473	1991.94	1991.94
-226	14969	FALSE	F12	28.6437	3039	3032	HCD	MS2	33.6839	100	01_SK_MLiver_IFNgPilot_QE-HCD28%.raw	-226	2271	9	3039	1	3039	1	1	1	1	1	575.827	1150.65	575.827	2	2	205682	28.931	100	0	13.3736	2.35049	3	High	10	Unambiguous	SQFLSNTIIK		P26150; E9PXG7	0	2	0.4417	0	1	1	575.827	1150.65	1150.65
-226	14978	FALSE	F12	28.6546	3040	3032	HCD	MS2	42.6748	100	01_SK_MLiver_IFNgPilot_QE-HCD28%.raw	-226	2272	9	3040	1	3040	1	1	1	1	1	411.229	821.451	411.229	2	2	152905	4.6744	18.6976	0	0	0	1	High	10	Unambiguous	DVATFLR		Q9D0M3; Q9D0M3-2	0	2	0.4602	0	1	1	411.229	821.451	821.452
-226	14983	FALSE	F12	28.6634	3041	3032	HCD	MS2	14.1179	100	01_SK_MLiver_IFNgPilot_QE-HCD28%.raw	-226	2273	9	3041	1	3041	1	1	1	1	1	700.838	1400.67	700.838	2	2	133138	32.1621	100	1.99241	19.8443	6.81163	4	High	10	Unambiguous	LTFDSSFSPNTGK		F2Z471; Q60932; Q60932-2	0	2	0.546	0	1	1	700.838	1400.67	1400.67
-226	15000	FALSE	F12	28.6948	3045	3043	HCD	MS2	26.3455	74.518	01_SK_MLiver_IFNgPilot_QE-HCD28%.raw	-226	2276	9	3045	1	3045	1	1	1	1	1	609.998	1827.98	609.998	3	3	673746	24.022	78.9661	0	12.548	4.57404	3	High	10	Unambiguous	SVGKANEELAGVVAEVQK		Q61176	1	3	0.6873	0	1	1	609.998	1827.98	1827.98
-226	15006	FALSE	F12	28.7035	3046	3043	HCD	MS2	29.7392	84.17	01_SK_MLiver_IFNgPilot_QE-HCD28%.raw	-226	2277	9	3046	1	3046	1	1	1	1	1	555.651	1664.94	555.651	3	3	1.38073e+06	8.8242	31.6629	0	3.63392	0	2	High	10	Unambiguous	VIIVVKDGPGFYTTR		Q8BMS1	1	3	0.7341	0	1	1	555.651	1664.94	1664.94
-226	1504	FALSE	F12	9.9917	869	865	HCD	MS2	4.49876	22.153	01_SK_MLiver_IFNgPilot_QE-HCD28%.raw	-226	298	9	869	1	869	1	1	1	1	1	465.194	1393.57	465.194	3	3	6.43209e+06	28.6492	100	0.32262	13.0692	1.2048	4	Medium	10	Unambiguous	AhLEKVR	H2(ADP-Ribosyl)	Q8BH00	1	3	0.0625	0	1	1	465.194	1393.57	1393.57
-226	15051	FALSE	F12	28.7668	3053	3043	HCD	MS2	35.1312	100	01_SK_MLiver_IFNgPilot_QE-HCD28%.raw	-226	2284	9	3053	1	3053	1	1	1	1	1	515.246	1543.72	515.246	3	3	242505	8.40493	29.3532	0	4.26654	0	2	High	10	Unambiguous	HWPSSHNWFFAK		K4DI63; O88668	0	3	0.7138	0	1	1	515.246	1543.72	1543.72
-226	15059	FALSE	F12	28.7808	3055	3054	HCD	MS2	24.0679	100	01_SK_MLiver_IFNgPilot_QE-HCD28%.raw	-226	2285	9	3055	1	3055	1	1	1	1	1	401.964	1604.83	401.964	4	4	96670.2	0.65286	2.61146	0	0	0	1	High	10	Unambiguous	QWKDPFVFRPER		P00186	1	4	0.2828	0	1	1	401.964	1604.83	1604.83
-226	15075	FALSE	F12	28.7983	3057	3054	HCD	MS2	23.0722	52.017	01_SK_MLiver_IFNgPilot_QE-HCD28%.raw	-226	2287	9	3057	1	3057	1	1	1	1	1	567.618	1700.84	567.618	3	3	2394396	0.52134	1.64563	0	0.43972	0	2	High	10	Unambiguous	NYSVVFPHDEPLAGR		Q99LB7	0	3	0.5992	0	1	1	567.618	1700.84	1700.84
-226	15079	FALSE	F12	28.807	3058	3054	HCD	MS2	25.9882	64.744	01_SK_MLiver_IFNgPilot_QE-HCD28%.raw	-226	2288	9	3058	1	3058	1	1	1	1	1	447.758	894.508	447.758	2	2	1.28327e+06	0.47135	1.88539	0	0	0	1	High	10	Unambiguous	IFNLYPK		Q9EQF5	0	2	0.3855	0	1	1	447.758	894.508	894.508
-226	15087	FALSE	F12	28.8157	3059	3054	HCD	MS2	26.1763	100	01_SK_MLiver_IFNgPilot_QE-HCD28%.raw	-226	2289	9	3059	1	3059	1	1	1	1	1	624.847	1248.69	624.847	2	2	454378	24.7687	80.3623	0	14.6154	4.09698	3	High	10	Unambiguous	QLEPIYTSLGK		A0A0R4J0Z1; P08003	0	2	0.3422	0	1	1	624.847	1248.69	1248.68
-226	15093	FALSE	F12	28.8244	3060	3054	HCD	MS2	30.4082	100	01_SK_MLiver_IFNgPilot_QE-HCD28%.raw	-226	2290	9	3060	1	3060	1	1	1	1	1	545.506	2723.5	545.506	5	5	576483	8.84509	27.7763	0.65846	4.69918	2.24642	4	High	10	Unambiguous	ISVREPmQTGIKAVDSLVPIGRGQR	M7(Oxidation)	Q03265; D3Z6F5	3	5	0.3786	0	1	1	545.506	2723.5	2723.5
-226	151	FALSE	F12	7.2892	535	532	HCD	MS2	4.37429	100	01_SK_MLiver_IFNgPilot_QE-HCD28%.raw	-226	49	9	535	1	535	1	1	1	1	1	574.267	2294.05	574.267	4	4	230179	32.9596	100	0	28.2025	3.63604	3	High	10	Unambiguous	KPAEKkPTTEEKKPAA	K6(ADP-Ribosyl)	Q9D8E6	2	4	0.2308	0	1	1	574.267	2294.05	2294.05
-226	15102	FALSE	F12	28.8332	3061	3054	HCD	MS2	34.4194	100	01_SK_MLiver_IFNgPilot_QE-HCD28%.raw	-226	2291	9	3061	1	3061	1	1	1	1	1	527.967	1581.89	527.967	3	3	718141	28.7847	97.6332	0	15.871	1.63443	3	High	10	Unambiguous	RFSVSTLRNFGLGK		A0A2R8VHT2; A0A2R8VHW1; A0A2R8W740; A0A2R8VHY1; P24457; A0A2R8W6Y8; P24456; P11714; A0A2R8W6W2; A0A2R8VKK3	2	3	0.2332	0	1	1	527.967	1581.89	1581.89
-226	1512	FALSE	F12	10.0004	870	865	HCD	MS2	8.25262	41.381	01_SK_MLiver_IFNgPilot_QE-HCD28%.raw	-226	299	9	870	1	870	1	1	1	1	1	426.898	1278.68	426.898	3	3	1949915	14.0709	50.051	0	6.23268	0	2	High	10	Unambiguous	FVRTDEKVER		Q91VS7; D3YU60; E9QJW0	2	3	0.431	0	1	1	426.898	1278.68	1278.68
-226	15121	FALSE	F12	28.8528	3063	3054	HCD	MS2	28.893	100	01_SK_MLiver_IFNgPilot_QE-HCD28%.raw	-226	2293	9	3063	1	3063	1	1	1	1	1	416.903	1248.69	416.903	3	3	337187	0.60645	2.42578	0	0	0	1	High	10	Unambiguous	GERADLIAYLK		P62897	1	3	0.5658	0	1	1	416.903	1248.69	1248.69
-226	15138	FALSE	F12	28.8929	3068	3065	HCD	MS2	32.1185	39.981	01_SK_MLiver_IFNgPilot_QE-HCD28%.raw	-226	2297	9	3068	1	3068	1	1	1	1	1	731.018	2191.04	731.018	3	3	2.30223e+06	33.7834	100	1.23177	31.3445	2.55743	4	High	10	Unambiguous	mSGSGRELGEYGLQAYTEVK	M1(Oxidation)	P47738; A0A0G2JF60; A0A0G2JFQ0	1	3	0.6963	0	1	1	731.018	2191.04	2191.03
-226	15146	FALSE	F12	28.9016	3069	3065	HCD	MS2	32.1236	23.709	01_SK_MLiver_IFNgPilot_QE-HCD28%.raw	-226	2298	9	3069	1	3069	1	1	1	1	1	457.753	1827.99	457.753	4	4	1.60673e+06	0.70611	2.82442	0	0	0	1	High	10	Unambiguous	FIPRQPFAEYIYKR		Q9EQF5	2	4	0.4627	0	1	1	457.753	1827.99	1827.99
-226	15153	FALSE	F12	28.9104	3070	3065	HCD	MS2	23.3264	95.095	01_SK_MLiver_IFNgPilot_QE-HCD28%.raw	-226	2299	9	3070	1	3070	1	2	1	1	1	683.368	1365.73	683.368	2	2	1.70937e+06	9.16017	29.7626	0.83109	4.8667	1.18027	4	High	10	Unambiguous	TLTLVDTGIGmTK	M11(Oxidation)	P11499	0	2	0	0	1	1	683.368	1365.73	1365.73
-226	15154	FALSE	F12	28.9104	3070	3065	HCD	MS2	23.3264	95.095	01_SK_MLiver_IFNgPilot_QE-HCD28%.raw	-226	2299	9	3070	1	3070	1	2	1	1	1	683.368	1365.73	683.368	2	2	1.70937e+06	9.16017	29.7626	0.83109	4.8667	1.18027	4	High	10	Unambiguous	TLTIVDTGIGmTK	M11(Oxidation)	P07901; B7ZC50; B7ZC49	0	2	NA	0	1	2	683.368	1365.73	1365.73
-226	15174	FALSE	F12	28.9388	3073	3065	HCD	MS2	34.7322	100	01_SK_MLiver_IFNgPilot_QE-HCD28%.raw	-226	2302	9	3073	1	3073	1	1	1	1	1	637.958	1911.86	637.958	3	3	317581	33.0581	100	1.28168	27.6301	3.32056	4	High	10	Unambiguous	kLDQVEKELLR	K1(ADP-Ribosyl)	F6XVM5; Q9DB20; A0A338P776	2	3	0.2455	0	1	1	637.958	1911.86	1911.86
-226	15189	FALSE	F12	28.9562	3075	3065	HCD	MS2	0	100	01_SK_MLiver_IFNgPilot_QE-HCD28%.raw	-226	2304	9	3075	1	3075	1	3	1	1	1	826.711	2478.12	826.711	3	3	335569	38.9966	100	0.97695	49.122	5.88766	4	Medium	10	Unambiguous	KQGGLGPmNIPLISdPKR	M8(Oxidation); D15(ADP-Ribosyl)	P35700; B1AXW4; B1AXW6; B1AXW5	2	3	0.0089	0	1	1	826.711	2478.12	2478.12
-226	1519	FALSE	F12	10.0092	871	865	HCD	MS2	4.22257	90.074	01_SK_MLiver_IFNgPilot_QE-HCD28%.raw	-226	300	9	871	1	871	1	1	1	1	1	576.567	1727.69	576.567	3	3	1.66631e+06	31.4988	100	0	23.6225	2.37256	3	High	10	Unambiguous	KISAymKSSR	Y5(ADP-Ribosyl); M6(Oxidation)	F6WHQ7; P10649; P19639; A2AE89	2	3	0.0723	0	1	1	576.567	1727.69	1727.69
-226	15190	FALSE	F12	28.9562	3075	3065	HCD	MS2	0	100	01_SK_MLiver_IFNgPilot_QE-HCD28%.raw	-226	2304	9	3075	1	3075	1	3	1	1	1	826.711	2478.12	826.711	3	3	335569	38.9966	100	0.97695	49.122	5.88766	4	Medium	10	Unambiguous	KQGGLGPmNIPLIsDPKR	M8(Oxidation); S14(ADP-Ribosyl)	P35700; B1AXW4; B1AXW6; B1AXW5	2	3	NA	0.0089	2	2	826.711	2478.12	2478.12
-226	15191	FALSE	F12	28.9562	3075	3065	HCD	MS2	0	100	01_SK_MLiver_IFNgPilot_QE-HCD28%.raw	-226	2304	9	3075	1	3075	1	3	1	1	1	826.711	2478.12	826.711	3	3	335569	38.9966	100	0.97695	49.122	5.88766	4	Medium	10	Unambiguous	KQGGLGPmNIPLISDPkR	M8(Oxidation); K17(ADP-Ribosyl)	P35700; B1AXW4; B1AXW6; B1AXW5	2	3	NA	0.0268	3	3	826.711	2478.12	2478.12
-226	15198	FALSE	F12	28.9788	3078	3076	HCD	MS2	54.4428	100	01_SK_MLiver_IFNgPilot_QE-HCD28%.raw	-226	2306	9	3078	1	3078	1	1	1	1	1	491.291	1471.86	491.291	3	3	670306	2.61051	10.4421	0	0	0	1	High	10	Unambiguous	RADPAELKAIFLK		Q9QXX4	2	3	0.68	0	1	1	491.291	1471.86	1471.86
-226	15204	FALSE	F12	28.9876	3079	3076	HCD	MS2	5.416	20.243	01_SK_MLiver_IFNgPilot_QE-HCD28%.raw	-226	2307	9	3079	1	3079	1	1	1	1	1	482.297	963.586	482.297	2	2	5865711	0.50238	2.00952	0	0	0	1	High	10	Unambiguous	LIINSLYK		P08113	0	2	0.3818	0	1	1	482.297	963.586	963.587
-226	15213	FALSE	F12	28.9963	3080	3076	HCD	MS2	29.4505	28.294	01_SK_MLiver_IFNgPilot_QE-HCD28%.raw	-226	2308	9	3080	1	3080	1	1	1	1	1	438.919	1314.74	438.919	3	3	2.46676e+06	0.90705	0	3.62819	0	0	1	High	10	Unambiguous	EHALLAYTLGVK		D3YZ68; P10126; P62631; D3Z3I8	0	3	0.5508	0	1	1	438.919	1314.74	1314.74
-226	15219	FALSE	F12	29.005	3081	3076	HCD	MS2	5.64231	100	01_SK_MLiver_IFNgPilot_QE-HCD28%.raw	-226	2309	9	3081	1	3081	1	1	1	1	1	627.544	2507.15	627.544	4	4	1.62089e+06	18.9594	59.955	0	10.6929	5.18959	3	High	10	Unambiguous	EWGYASHNGPDHWHELYPIAK		P16015	0	4	0.6378	0	1	1	627.544	2507.15	2507.15
-226	15222	FALSE	F12	29.0137	3082	3076	HCD	MS2	4.64553	42.199	01_SK_MLiver_IFNgPilot_QE-HCD28%.raw	-226	2310	9	3082	1	3082	1	1	1	1	1	598.684	1794.04	598.684	3	3	2867625	1.17407	3.7161	0	0.98018	0	2	High	10	Unambiguous	ILIRPLYSNPPLNGAR		P05202	0	3	0.6795	0	1	1	598.684	1794.04	1794.04
-226	15236	FALSE	F12	29.0334	3084	3076	HCD	MS2	5.72756	100	01_SK_MLiver_IFNgPilot_QE-HCD28%.raw	-226	2312	9	3084	1	3084	1	1	1	1	1	730.325	2188.96	730.325	3	3	1.11594e+06	35.5661	100	1.87312	30.3085	10.0829	4	High	10	Unambiguous	YTmGDAPDFDRSQWLNEK	M3(Oxidation)	P10649; A2AE89	1	3	1	0	1	1	730.325	2188.96	2188.96
-226	15237	FALSE	F12	29.0422	3085	3076	HCD	MS2	5.43848	100	01_SK_MLiver_IFNgPilot_QE-HCD28%.raw	-226	2313	9	3085	1	3085	1	1	1	1	1	502.236	2507.15	502.236	5	5	1.13154e+06	3.03656	10.0332	0	2.113	0	2	High	10	Unambiguous	EWGYASHNGPDHWHELYPIAK		P16015	0	5	0.4525	0	1	1	502.236	2507.15	2507.15
-226	15243	FALSE	F12	29.0509	3086	3076	HCD	MS2	30.6581	100	01_SK_MLiver_IFNgPilot_QE-HCD28%.raw	-226	2314	9	3086	1	3086	1	1	1	1	1	553.826	1106.65	553.826	2	2	1.0699e+06	23.2859	84.7081	0	6.59224	1.84318	3	High	10	Unambiguous	VSSLPTVYLK		F6Y6L6; P18242; F8WIR1; A0A1B0GT66	0	2	0.528	0	1	1	553.826	1106.65	1106.65
-226	15251	FALSE	F12	29.0648	3088	3087	HCD	MS2	16.1219	100	01_SK_MLiver_IFNgPilot_QE-HCD28%.raw	-226	2315	9	3088	1	3088	1	1	1	1	1	464.232	927.457	464.232	2	2	1.23309e+06	0.53971	2.15886	0	0	0	1	High	10	Unambiguous	LFFDTER		Q9CRB3; A0A1B0GR99; A0A1B0GSD0; A0A0A0MQC3	0	2	0.4074	0	1	1	464.232	927.457	927.457
-226	15258	FALSE	F12	29.0735	3089	3087	HCD	MS2	7.27301	100	01_SK_MLiver_IFNgPilot_QE-HCD28%.raw	-226	2316	9	3089	1	3089	1	1	1	1	1	410.239	819.471	410.239	2	2	986617	0.0943	0.3772	0	0	0	1	High	10	Unambiguous	GDIFLVR		Q01853	0	2	0.5333	0	1	1	410.239	819.471	819.472
-226	15262	FALSE	F12	29.0822	3090	3087	HCD	MS2	0.342852	3.848	01_SK_MLiver_IFNgPilot_QE-HCD28%.raw	-226	2317	9	3090	1	3090	1	1	1	1	1	477.757	1908.01	477.757	4	4	20797500	0	0	0	0	0	0	High	10	Unambiguous	YYVTIIDAPGHRDFIK		D3YZ68; P10126; D3Z3I8	1	4	0.6762	0	1	1	477.757	1908.01	1908
-226	15269	FALSE	F12	29.0909	3091	3087	HCD	MS2	1.30216	12.234	01_SK_MLiver_IFNgPilot_QE-HCD28%.raw	-226	2318	9	3091	1	3091	1	1	1	1	1	636.672	1908	636.672	3	3	8432457	1.13262	3.84876	0	0.6817	0	2	High	10	Unambiguous	YYVTIIDAPGHRDFIK		D3YZ68; P10126; D3Z3I8	1	3	0.7316	0	1	1	636.672	1908	1908
-226	1527	FALSE	F12	10.0179	872	865	HCD	MS2	22.4864	99.232	01_SK_MLiver_IFNgPilot_QE-HCD28%.raw	-226	301	9	872	1	872	1	1	1	1	1	499.938	1497.8	499.938	3	3	1.26352e+06	24.7358	86.1422	0	10.7107	2.09027	3	High	10	Unambiguous	KEAPPmEKPEVVK	M6(Oxidation)	P62843; D3YTQ9	1	3	0.6626	0	1	1	499.938	1497.8	1497.8
-226	15277	FALSE	F12	29.0997	3092	3087	HCD	MS2	9.82668	56.798	01_SK_MLiver_IFNgPilot_QE-HCD28%.raw	-226	2319	9	3092	1	3092	1	1	1	1	1	426.787	852.566	426.787	2	2	1.83086e+06	0.22916	0.91663	0	0	0	1	High	10	Unambiguous	GLVVPVIR		Q9D2G2-2; Q9D2G2	0	2	0.1957	0	1	1	426.787	852.566	852.567
-226	15283	FALSE	F12	29.1084	3093	3087	HCD	MS2	27.0612	70.461	01_SK_MLiver_IFNgPilot_QE-HCD28%.raw	-226	2320	9	3093	1	3093	1	1	1	1	1	474.994	1896.96	474.994	4	4	1383303	0.46537	1.50972	0	0.35175	0	2	High	10	Unambiguous	TDYDNYImIHLINKK	M8(Oxidation)	P04939; Q3KQQ2; Q5FW60	1	4	0.6345	0	1	1	474.994	1896.96	1896.95
-226	15291	FALSE	F12	29.1171	3094	3087	HCD	MS2	3.49025	100	01_SK_MLiver_IFNgPilot_QE-HCD28%.raw	-226	2321	9	3094	1	3094	1	1	1	1	1	703.02	2107.04	703.02	3	3	862275	13.4447	41.0318	0.58696	9.60985	2.55035	4	High	10	Unambiguous	RSEPEPQILDFQTQQYK		A2A848; Q9R0H0; Q9R0H0-2	1	3	0.7688	0	1	1	703.02	2107.04	2107.05
-226	15295	FALSE	F12	29.1281	3095	3087	HCD	MS2	9.75297	100	01_SK_MLiver_IFNgPilot_QE-HCD28%.raw	-226	2322	9	3095	1	3095	1	1	1	1	1	617.287	1233.57	617.287	2	2	812061	4.27929	14.4203	0	2.30742	0.38949	3	High	10	Unambiguous	WYYNAAGFNK		Q9CQB4; Q9D855	0	2	0.6733	0	1	1	617.287	1233.57	1233.57
-226	15318	FALSE	F12	29.1595	3099	3098	HCD	MS2	45.5969	100	01_SK_MLiver_IFNgPilot_QE-HCD28%.raw	-226	2325	9	3099	1	3099	1	1	1	1	1	438.269	1312.79	438.269	3	3	237894	3.87432	15.4973	0	0	0	1	High	10	Unambiguous	QVVTLLNELKR		H3BJZ9; Q8VCH0; Q921H8	1	3	0.5948	0	1	1	438.269	1312.79	1312.79
-226	1532	FALSE	F12	10.0288	873	865	HCD	MS2	19.4821	100	01_SK_MLiver_IFNgPilot_QE-HCD28%.raw	-226	302	9	873	1	873	1	1	1	1	1	593.257	1777.76	593.257	3	3	936983	32.1131	100	1.96847	23.3107	3.17336	4	High	10	Unambiguous	KeAPAPPKAEAK	E2(ADP-Ribosyl)	P62751	2	3	0.1356	0	1	1	593.257	1777.76	1777.76
-226	15333	FALSE	F12	29.1769	3101	3098	HCD	MS2	2.86018	17.048	01_SK_MLiver_IFNgPilot_QE-HCD28%.raw	-226	2327	9	3101	1	3101	1	1	1	1	1	629.011	1885.02	629.011	3	3	6.06086e+06	1.12981	3.92163	0	0.59761	0	2	High	10	Unambiguous	KVITAFNDGLNHLDSLK		P02088; E9Q223; A8DUK4	1	3	0.7073	0	1	1	629.011	1885.02	1885.02
-226	15340	FALSE	F12	29.1857	3102	3098	HCD	MS2	15.5986	100	01_SK_MLiver_IFNgPilot_QE-HCD28%.raw	-226	2328	9	3102	1	3102	1	1	1	1	1	588.79	2352.14	588.79	4	4	1.05222e+06	3.31428	9.82781	0	2.72085	0.70846	3	High	10	Unambiguous	FNSSISYDRHLWNVDVQGSK		Q91YI0; E0CYV3; E0CY49	1	4	0.617	0	1	1	588.79	2352.14	2352.14
-226	15349	FALSE	F12	29.1944	3103	3098	HCD	MS2	35.298	100	01_SK_MLiver_IFNgPilot_QE-HCD28%.raw	-226	2329	9	3103	1	3103	1	1	1	1	1	623.623	1868.86	623.623	3	3	745868	33.4171	100	1.04958	29.3075	3.31117	4	High	10	Unambiguous	QTVAVGVIkAVDK	K9(ADP-Ribosyl)	P10126	1	3	0.1827	0	1	1	623.623	1868.86	1868.86
-226	15357	FALSE	F12	29.2031	3104	3098	HCD	MS2	27.1368	92.698	01_SK_MLiver_IFNgPilot_QE-HCD28%.raw	-226	2330	9	3104	1	3104	1	1	1	1	1	580.32	1159.63	580.32	2	2	1.16551e+06	5.10387	18.0792	0	2.33629	0	2	High	10	Unambiguous	LAVNmVPFPR	M5(Oxidation)	Q7TMM9; Q9D6F9; Q9ERD7; A2AQ07; P99024; P68372; Q9CWF2; Q922F4	0	2	0.2857	0	1	1	580.32	1159.63	1159.63
-226	15367	FALSE	F12	29.2118	3105	3098	HCD	MS2	10.453	100	01_SK_MLiver_IFNgPilot_QE-HCD28%.raw	-226	2331	9	3105	1	3105	1	1	1	1	1	541.986	1623.94	541.986	3	3	664087	21.102	73.08	0	9.86336	1.46468	3	High	10	Unambiguous	LNLKTPVPSDIAISR		A0A1W2P733; Q922D8	1	3	0.7167	0	1	1	541.986	1623.94	1623.94
-226	1537	FALSE	F12	10.0376	874	865	HCD	MS2	5.08257	100	01_SK_MLiver_IFNgPilot_QE-HCD28%.raw	-226	303	9	874	1	874	1	1	1	1	1	614.244	1227.48	614.244	2	2	585586	32.4176	100	1.21395	25.0541	3.40246	4	Medium	10	Unambiguous	kSPLNK	K1(ADP-Ribosyl)	A2A848; Q9R0H0; Q9R0H0-2	1	2	0.0656	0	1	1	614.244	1227.48	1227.48
-226	15374	FALSE	F12	29.2228	3106	3098	HCD	MS2	27.7637	100	01_SK_MLiver_IFNgPilot_QE-HCD28%.raw	-226	2332	9	3106	1	3106	1	1	1	1	1	632.989	1896.95	632.989	3	3	598238	24.2084	75.4903	0	15.8935	5.44979	3	High	10	Unambiguous	TDYDNYImIHLINKK	M8(Oxidation)	P04939; Q3KQQ2; Q5FW60	1	3	0.7005	0	1	1	632.989	1896.95	1896.95
-226	15385	FALSE	F12	29.2402	3108	3098	HCD	MS2	54.9015	100	01_SK_MLiver_IFNgPilot_QE-HCD28%.raw	-226	2334	9	3108	1	3108	1	1	1	1	1	593.333	1185.66	593.333	2	2	403626	4.33311	14.879	0.13423	2.31916	0	3	High	10	Unambiguous	DLQNVNITLR		P67778; Q5SQG5	0	2	0.6163	0	1	1	593.333	1185.66	1185.66
-226	15393	FALSE	F12	29.2543	3110	3109	HCD	MS2	62.7974	100	01_SK_MLiver_IFNgPilot_QE-HCD28%.raw	-226	2335	9	3110	1	3110	1	1	1	1	1	482.779	1928.09	482.779	4	4	117831	0.70596	1.16267	0	1.66116	0	2	High	10	Unambiguous	KVPDKLLDSSTVTHLFK		Q9QUM9; E0CXB1	2	4	0.4621	0	1	1	482.779	1928.09	1928.09
-226	15396	FALSE	F12	29.263	3111	3109	HCD	MS2	81.428	100	01_SK_MLiver_IFNgPilot_QE-HCD28%.raw	-226	2336	9	3111	1	3111	1	1	1	1	1	495.944	1485.82	495.944	3	3	39179.9	3.90285	15.6114	0	0	0	1	Medium	10	Unambiguous	YLYTLVITDKEK		Q9JJI8	1	3	0.2756	0	1	1	495.944	1485.82	1485.82
-226	15402	FALSE	F12	29.2717	3112	3109	HCD	MS2	2.62627	49.535	01_SK_MLiver_IFNgPilot_QE-HCD28%.raw	-226	2337	9	3112	1	3112	1	1	1	1	1	694.04	2080.1	694.04	3	3	2.27417e+06	10.6151	30.3532	0.46255	9.31073	2.33379	4	Medium	10	Unambiguous	KFLPEDIGQAPIVNAPEGGK		P37242-2; P37242	1	3	0.0606	0	1	1	694.04	2080.1	2080.11
-226	15408	FALSE	F12	29.2804	3113	3109	HCD	MS2	11.2207	100	01_SK_MLiver_IFNgPilot_QE-HCD28%.raw	-226	2338	9	3113	1	3113	1	1	1	1	1	548.088	2736.41	548.088	5	5	225034	11.1446	32.5853	1.15126	9.76183	1.08006	4	High	10	Unambiguous	SYENQKPPFDAKNPFLAAVTTNRK		Q05DV1; P37040	2	5	0.7557	0	1	1	548.088	2736.41	2736.41
-226	15411	FALSE	F12	29.2892	3114	3109	HCD	MS2	0	100	01_SK_MLiver_IFNgPilot_QE-HCD28%.raw	-226	2339	9	3114	1	3114	1	1	1	1	1	948.074	2842.21	948.074	3	3	256023	41.8095	100	2.87406	57.9883	6.37568	4	High	10	Unambiguous	ATAVmPdGQFKDISLSEYKGK	M5(Oxidation); D7(ADP-Ribosyl)	P35700; B1AXW4; B1AXW6; B1AXW5	2	3	0.0779	0	1	1	948.074	2842.21	2842.2
-226	15427	FALSE	F12	29.3066	3116	3109	HCD	MS2	27.9136	100	01_SK_MLiver_IFNgPilot_QE-HCD28%.raw	-226	2341	9	3116	1	3116	1	1	1	1	1	574.288	1720.85	574.288	3	3	311899	26.0495	80.6506	1.07413	19.672	2.80135	4	High	10	Unambiguous	mFLGIQHPDSAVSFR	M1(Oxidation)	Q60991	0	3	0.7135	0	1	1	574.288	1720.85	1720.85
-226	15434	FALSE	F12	29.3176	3117	3109	HCD	MS2	15.7701	100	01_SK_MLiver_IFNgPilot_QE-HCD28%.raw	-226	2342	9	3117	1	3117	1	1	1	1	1	796.383	1591.76	796.383	2	2	225418	31.1486	100	2.78497	18.7333	3.07597	4	High	10	Unambiguous	TNLAmmNPSLPGWK	M5(Oxidation); M6(Oxidation)	Q9Z2V4	0	2	0.8061	0	1	1	796.383	1591.76	1591.76
-226	15440	FALSE	F12	29.3263	3118	3109	HCD	MS2	22.6524	100	01_SK_MLiver_IFNgPilot_QE-HCD28%.raw	-226	2343	9	3118	1	3118	1	1	1	1	1	721.387	1441.77	721.387	2	2	188388	30.9619	100	0	18.4268	5.42099	3	High	10	Unambiguous	EGPSLTSPAQVLSR		Q8VC30; Q3UTZ4	0	2	0.7571	0	1	1	721.387	1441.77	1441.76
-226	15443	FALSE	F12	29.335	3119	3109	HCD	MS2	16.1892	100	01_SK_MLiver_IFNgPilot_QE-HCD28%.raw	-226	2344	9	3119	1	3119	1	1	1	1	1	565.969	1695.89	565.969	3	3	187891	30.452	100	0	14.2352	7.57292	3	High	10	Unambiguous	DLGATWVVLGHSERR		H7BXC3; P17751	1	3	0.449	0	1	1	565.969	1695.89	1695.89
-226	15458	FALSE	F12	29.3578	3122	3120	HCD	MS2	38.4846	100	01_SK_MLiver_IFNgPilot_QE-HCD28%.raw	-226	2346	9	3122	1	3122	1	1	1	1	1	603.66	1808.96	603.66	3	3	166618	29.8775	100	0	19.51	0	2	Medium	10	Unambiguous	QGGLGPmNIPLISDPKR	M7(Oxidation)	P35700; B1AXW4; B1AXW6; B1AXW5	1	3	0.5619	0	1	1	603.66	1808.96	1808.97
-226	15463	FALSE	F12	29.3665	3123	3120	HCD	MS2	6.75572	51.793	01_SK_MLiver_IFNgPilot_QE-HCD28%.raw	-226	2347	9	3123	1	3123	1	1	1	1	1	596.341	1191.67	596.341	2	2	2180438	2.33088	7.96685	0	1.35667	0	2	High	10	Unambiguous	LSILYPATTGR		Q6GT24; D3Z0Y2; O08709	0	2	0.5311	0	1	1	596.341	1191.67	1191.67
-226	15473	FALSE	F12	29.3753	3124	3120	HCD	MS2	0.772508	100	01_SK_MLiver_IFNgPilot_QE-HCD28%.raw	-226	2348	9	3124	1	3124	1	3	1	1	1	817.681	2451.03	817.681	3	3	1.50503e+06	37.5241	100	3.20195	43.0032	3.89143	4	High	10	Unambiguous	YIATPIFsKmAHWSNK	S8(ADP-Ribosyl); M10(Oxidation)	F6WHQ7; P10649; A2AE89	1	3	0.0056	0	1	1	817.681	2451.03	2451.02
-226	15474	FALSE	F12	29.3753	3124	3120	HCD	MS2	0.772508	100	01_SK_MLiver_IFNgPilot_QE-HCD28%.raw	-226	2348	9	3124	1	3124	1	3	1	1	1	817.681	2451.03	817.681	3	3	1.50503e+06	37.5241	100	3.20195	43.0032	3.89143	4	High	10	Unambiguous	YIATPIFSkmAHWSNK	K9(ADP-Ribosyl); M10(Oxidation)	F6WHQ7; P10649; A2AE89	1	3	NA	0.0056	2	2	817.681	2451.03	2451.02
-226	15475	FALSE	F12	29.3753	3124	3120	HCD	MS2	0.772508	100	01_SK_MLiver_IFNgPilot_QE-HCD28%.raw	-226	2348	9	3124	1	3124	1	3	1	1	1	817.681	2451.03	817.681	3	3	1.50503e+06	37.5241	100	3.20195	43.0032	3.89143	4	High	10	Unambiguous	YIAtPIFSKmAHWSNK	T4(ADP-Ribosyl); M10(Oxidation)	F6WHQ7; P10649; A2AE89	1	3	NA	0.0449	3	3	817.681	2451.03	2451.02
-226	15480	FALSE	F12	29.384	3125	3120	HCD	MS2	17.164	100	01_SK_MLiver_IFNgPilot_QE-HCD28%.raw	-226	2349	9	3125	1	3125	1	1	1	1	1	535.774	2140.07	535.774	4	4	765278	1.80105	6.18769	0	1.01651	0	2	High	10	Unambiguous	FNGGGHINHTIFWTNLSPK		P09671; A0A3B2WBF0	0	4	0.7351	0	1	1	535.774	2140.07	2140.07
-226	15490	FALSE	F12	29.4014	3127	3120	HCD	MS2	30.9419	100	01_SK_MLiver_IFNgPilot_QE-HCD28%.raw	-226	2351	9	3127	1	3127	1	3	1	1	1	613.511	2451.02	613.511	4	4	415164	32.9518	100	0.51513	28.5319	2.76013	4	High	10	Unambiguous	YIATPIFSkmAHWSNK	K9(ADP-Ribosyl); M10(Oxidation)	F6WHQ7; P10649; A2AE89	1	4	0.024	0	1	1	613.511	2451.02	2451.02
-226	15491	FALSE	F12	29.4014	3127	3120	HCD	MS2	30.9419	100	01_SK_MLiver_IFNgPilot_QE-HCD28%.raw	-226	2351	9	3127	1	3127	1	3	1	1	1	613.511	2451.02	613.511	4	4	415164	32.9518	100	0.51513	28.5319	2.76013	4	High	10	Unambiguous	YIATPIFsKmAHWSNK	S8(ADP-Ribosyl); M10(Oxidation)	F6WHQ7; P10649; A2AE89	1	4	0.024	0	1	2	613.511	2451.02	2451.02
-226	15492	FALSE	F12	29.4014	3127	3120	HCD	MS2	30.9419	100	01_SK_MLiver_IFNgPilot_QE-HCD28%.raw	-226	2351	9	3127	1	3127	1	3	1	1	1	613.511	2451.02	613.511	4	4	415164	32.9518	100	0.51513	28.5319	2.76013	4	High	10	Unambiguous	YIAtPIFSKmAHWSNK	T4(ADP-Ribosyl); M10(Oxidation)	F6WHQ7; P10649; A2AE89	1	4	NA	0.024	3	3	613.511	2451.02	2451.02
-226	15500	FALSE	F12	29.4124	3128	3120	HCD	MS2	7.91829	100	01_SK_MLiver_IFNgPilot_QE-HCD28%.raw	-226	2352	9	3128	1	3128	1	1	1	1	1	687.7	2061.08	687.7	3	3	411309	32.7824	100	0	24.0084	7.1213	3	High	10	Unambiguous	LTTYAmTVPFVRQQVYK	M6(Oxidation)	Q8BMS1	1	3	0.6214	0	1	1	687.7	2061.08	2061.08
-226	15506	FALSE	F12	29.4211	3129	3120	HCD	MS2	41.8088	100	01_SK_MLiver_IFNgPilot_QE-HCD28%.raw	-226	2353	9	3129	1	3129	1	1	1	1	1	540.964	1620.88	540.964	3	3	251442	18.6331	71.8266	0	2.70575	0	2	High	10	Unambiguous	LKDKEVSFWAELR		Q8VCT4	2	3	0.4162	0	1	1	540.964	1620.88	1620.87
-226	15514	FALSE	F12	29.4298	3130	3120	HCD	MS2	35.9324	100	01_SK_MLiver_IFNgPilot_QE-HCD28%.raw	-226	2354	9	3130	1	3130	1	1	1	1	1	606.359	1211.71	606.359	2	2	273639	27.3531	100	0	9.41257	0	2	High	10	Unambiguous	LQELQVNLVR		P35492	0	2	0.4938	0	1	1	606.359	1211.71	1211.71
-226	15520	FALSE	F12	29.444	3132	3131	HCD	MS2	10.0277	100	01_SK_MLiver_IFNgPilot_QE-HCD28%.raw	-226	2355	9	3132	1	3132	1	1	1	1	1	706.013	2116.02	706.013	3	3	165778	31.5843	100	0	23.1954	3.14178	3	High	10	Unambiguous	ATAVmPDGQFKDISLSEYK	M5(Oxidation)	P35700; B1AXW4; B1AXW6; B1AXW5	1	3	0.6986	0	1	1	706.013	2116.02	2116.03
-226	15527	FALSE	F12	29.4527	3133	3131	HCD	MS2	51.5567	100	01_SK_MLiver_IFNgPilot_QE-HCD28%.raw	-226	2356	9	3133	1	3133	1	1	1	1	1	703.888	1406.77	703.888	2	2	55393.6	33.4697	100	0	25.7476	8.13144	3	High	10	Unambiguous	mLQTSSVLVSGLR	M1(Oxidation)	Q02053	0	2	0.7443	0	1	1	703.888	1406.77	1406.77
-226	1553	FALSE	F12	10.0603	877	876	HCD	MS2	8.4857	59.996	01_SK_MLiver_IFNgPilot_QE-HCD28%.raw	-226	305	9	877	1	877	1	1	1	1	1	590.248	1768.73	590.248	3	3	2.55068e+06	32.4406	100	0.91263	26.7689	2.08109	4	High	10	Unambiguous	HAVSEGTkAVTK	K8(ADP-Ribosyl)	Q64475; Q8CGP2; Q64525; Q64524; Q8CGP1; P10854; Q64478; P70696; Q9D2U9; Q8CGP2-2; Q8CBB6; Q6ZWY9; Q8CGP0; P10853	1	3	0.1071	0	1	1	590.248	1768.73	1768.73
-226	15541	FALSE	F12	29.4701	3135	3131	HCD	MS2	13.0384	100	01_SK_MLiver_IFNgPilot_QE-HCD28%.raw	-226	2358	9	3135	1	3135	1	1	1	1	1	572.827	1144.65	572.827	2	2	896315	7.31913	25.0457	0	3.51052	0.72032	3	High	10	Unambiguous	AVPQLQGYLR		P47911	0	2	0.3333	0	1	1	572.827	1144.65	1144.65
-226	15548	FALSE	F12	29.4788	3136	3131	HCD	MS2	0	100	01_SK_MLiver_IFNgPilot_QE-HCD28%.raw	-226	2359	9	3136	1	3136	1	1	1	1	1	936.447	1871.89	936.447	2	2	827758	4.15095	11.1234	0	5.48041	0	2	High	10	Unambiguous	YFAGTmAEETAPAVLER	M6(Oxidation)	Q64374	0	2	0.7733	0	1	1	936.447	1871.89	1871.88
-226	15555	FALSE	F12	29.4876	3137	3131	HCD	MS2	32.2432	100	01_SK_MLiver_IFNgPilot_QE-HCD28%.raw	-226	2360	9	3137	1	3137	1	1	1	1	1	431.761	862.514	431.761	2	2	616737	0.22176	0.88705	0	0	0	1	High	10	Unambiguous	FSVQILR		A0A0U1RPL9; P33267	0	2	0.4352	0	1	1	431.761	862.514	862.515
-226	15563	FALSE	F12	29.4963	3138	3131	HCD	MS2	38.0353	100	01_SK_MLiver_IFNgPilot_QE-HCD28%.raw	-226	2361	9	3138	1	3138	1	1	1	1	1	581.299	1161.59	581.299	2	2	378857	19.396	73.6486	0	0	3.93525	2	High	10	Unambiguous	GWNILTNSEK		Q91VD9; A0A087WQR0	0	2	0.5714	0	1	1	581.299	1161.59	1161.59
-226	15579	FALSE	F12	29.516	3140	3131	HCD	MS2	6.27809	100	01_SK_MLiver_IFNgPilot_QE-HCD28%.raw	-226	2363	9	3140	1	3140	1	1	1	1	1	609.049	2433.17	609.049	4	4	242433	30.1714	100	0.61011	18.3723	1.70313	4	High	10	Unambiguous	TLNVkPLVTHRFPLEK	K5(ADP-Ribosyl)	Q64442	1	4	0.1065	0	1	1	609.049	2433.17	2433.17
-226	15585	FALSE	F12	29.5247	3141	3131	HCD	MS2	30.8297	100	01_SK_MLiver_IFNgPilot_QE-HCD28%.raw	-226	2364	9	3141	1	3141	1	1	1	1	1	714.029	2140.07	714.029	3	3	276277	33.1249	100	2.11609	23.8877	6.49589	4	High	10	Unambiguous	FNGGGHINHTIFWTNLSPK		P09671; A0A3B2WBF0	0	3	0.7414	0	1	1	714.029	2140.07	2140.07
-226	15601	FALSE	F12	29.5562	3145	3142	HCD	MS2	25.6795	19.41	01_SK_MLiver_IFNgPilot_QE-HCD28%.raw	-226	2367	9	3145	1	3145	1	1	1	1	1	598.82	1196.63	598.82	2	2	5.52384e+06	0.91005	3.64021	0	0	0	1	High	10	Unambiguous	LVQAFQFTDK		P35700; B1AXW6; B1AXW5	0	2	0.7325	0	1	1	598.82	1196.63	1196.63
-226	15610	FALSE	F12	29.565	3146	3142	HCD	MS2	4.37818	93.57	01_SK_MLiver_IFNgPilot_QE-HCD28%.raw	-226	2368	9	3146	1	3146	1	1	1	1	1	509.956	1527.85	509.956	3	3	1.3739e+06	1.11679	4.46717	0	0	0	1	High	10	Unambiguous	RFGPVFTLHLGQR		Q05421; A0A1B0GSV7; Q0PGA1	1	3	0.6862	0	1	1	509.956	1527.85	1527.85
-226	15615	FALSE	F12	29.5737	3147	3142	HCD	MS2	34.047	100	01_SK_MLiver_IFNgPilot_QE-HCD28%.raw	-226	2369	9	3147	1	3147	1	1	1	1	1	482.267	963.526	482.267	2	2	491401	1.79443	7.17774	0	0	0	1	High	10	Unambiguous	LTVNDFVR		Q8BH59; Q9QXX4	0	2	0.4273	0	1	1	482.267	963.526	963.526
-226	15625	FALSE	F12	29.5824	3148	3142	HCD	MS2	2.44731	82.79	01_SK_MLiver_IFNgPilot_QE-HCD28%.raw	-226	2370	9	3148	1	3148	1	1	1	1	1	624.633	1871.89	624.633	3	3	1.84949e+06	4.17234	12.4921	0.26101	3.38546	0.55083	4	High	10	Unambiguous	YFAGTmAEETAPAVLER	M6(Oxidation)	Q64374	0	3	0.6879	0	1	1	624.633	1871.89	1871.88
-226	15633	FALSE	F12	29.5911	3149	3142	HCD	MS2	24.445	100	01_SK_MLiver_IFNgPilot_QE-HCD28%.raw	-226	2371	9	3149	1	3149	1	1	1	1	1	640.142	3196.68	640.142	5	5	183461	38.4369	100	0	38.8073	14.9403	3	High	10	Unambiguous	QTmQVDEHARPQTTLEQLQKLPSVFKK	M3(Oxidation)	Q8BWT1	2	5	0.4628	0	1	1	640.142	3196.68	3196.68
-226	15639	FALSE	F12	29.6021	3150	3142	HCD	MS2	3.64977	100	01_SK_MLiver_IFNgPilot_QE-HCD28%.raw	-226	2372	9	3150	1	3150	1	1	1	1	1	862.028	2584.07	862.028	3	3	249183	39.1879	100	1.39209	50.384	4.97561	4	High	10	Unambiguous	AAWGkIGGHGAEYGAEALER	K5(ADP-Ribosyl)	Q91VB8; P01942	1	3	0.3073	0	1	1	862.028	2584.07	2584.07
-226	15643	FALSE	F12	29.6108	3151	3142	HCD	MS2	18.3837	100	01_SK_MLiver_IFNgPilot_QE-HCD28%.raw	-226	2373	9	3151	1	3151	1	1	1	1	1	495.261	1978.02	495.261	4	4	289393	2.62947	9.53379	0	0.9841	0	2	High	10	Unambiguous	EATTEQQLRELFEKQK		O35490	2	4	0.5429	0	1	1	495.261	1978.02	1978.02
-226	15651	FALSE	F12	29.6196	3152	3142	HCD	MS2	12.1853	100	01_SK_MLiver_IFNgPilot_QE-HCD28%.raw	-226	2374	9	3152	1	3152	1	1	1	1	1	796.41	1591.81	796.41	2	2	168839	33.0883	100	0	22.6667	9.68655	3	High	10	Unambiguous	AmGAAQVVVTDLSASR	M2(Oxidation)	Q64442	0	2	0.8438	0	1	1	796.41	1591.81	1591.81
-226	15659	FALSE	F12	29.6336	3154	3153	HCD	MS2	49.5024	100	01_SK_MLiver_IFNgPilot_QE-HCD28%.raw	-226	2375	9	3154	1	3154	1	1	1	1	1	467	1864.98	467	4	4	60232.1	2.28259	9.13035	0	0	0	1	High	10	Unambiguous	FKDIFQEIYDKKYK		O88844	3	4	0.4492	0	1	1	467	1864.98	1864.98
-226	15670	FALSE	F12	29.6511	3156	3153	HCD	MS2	9.16179	81.16	01_SK_MLiver_IFNgPilot_QE-HCD28%.raw	-226	2377	9	3156	1	3156	1	1	1	1	1	676.336	1351.67	676.336	2	2	1.83622e+06	11.5047	36.4309	0	7.06502	2.52289	3	High	10	Unambiguous	VLDASWYSPGTR		P52196	0	2	0.734	0	1	1	676.336	1351.67	1351.66
-226	15675	FALSE	F12	29.6598	3157	3153	HCD	MS2	25.1996	100	01_SK_MLiver_IFNgPilot_QE-HCD28%.raw	-226	2378	9	3157	1	3157	1	1	1	1	1	477.242	1429.71	477.242	3	3	577546	1.75371	7.01482	0	0	0	1	High	10	Unambiguous	QWGWTQGRWPK		Q9CPR4; Q6ZWZ7	1	3	0.4039	0	1	1	477.242	1429.71	1429.71
-226	15682	FALSE	F12	29.6685	3158	3153	HCD	MS2	26.3283	100	01_SK_MLiver_IFNgPilot_QE-HCD28%.raw	-226	2379	9	3158	1	3158	1	1	1	1	1	522.269	1043.53	522.269	2	2	358185	1.54203	5.82922	0	0.3389	0	2	High	10	Unambiguous	AFGYYGPLR		P84104-2; P84104	0	2	0.6763	0	1	1	522.269	1043.53	1043.53
-226	1569	FALSE	F12	10.0777	879	876	HCD	MS2	10.9409	29.94	01_SK_MLiver_IFNgPilot_QE-HCD28%.raw	-226	307	9	879	1	879	1	1	1	1	1	439.875	1317.61	439.875	3	3	2.74384e+06	15.1077	53.4639	0	6.96675	0	2	High	10	Unambiguous	LmELHGEGGSSGK	M2(Oxidation)	P97351	0	3	0.7325	0	1	1	439.875	1317.61	1317.61
-226	15699	FALSE	F12	29.686	3160	3153	HCD	MS2	27.291	100	01_SK_MLiver_IFNgPilot_QE-HCD28%.raw	-226	2381	9	3160	1	3160	1	1	1	1	1	563.937	1689.8	563.937	3	3	206005	6.18312	22.9103	0	1.82222	0	2	High	10	Unambiguous	DGFNPAHVEAGLYGSR		Q63836; A0A0R4J135; G3UYY2; P17563	0	3	0.7232	0	1	1	563.937	1689.8	1689.8
-226	15706	FALSE	F12	29.6969	3161	3153	HCD	MS2	56.6073	100	01_SK_MLiver_IFNgPilot_QE-HCD28%.raw	-226	2382	9	3161	1	3161	1	1	1	1	1	558.277	2230.09	558.277	4	4	62984.5	13.8757	43.844	0.81375	10.0227	0.82219	4	High	10	Unambiguous	YKVPDGKPENEFAFNAEFK		Q9D819	1	4	0.4011	0	1	1	558.277	2230.09	2230.08
-226	15717	FALSE	F12	29.7144	3163	3153	HCD	MS2	38.3717	100	01_SK_MLiver_IFNgPilot_QE-HCD28%.raw	-226	2384	9	3163	1	3163	1	1	1	1	1	660.014	1978.03	660.014	3	3	214659	32.0211	100	0	22.0359	6.04871	3	Medium	10	Unambiguous	EATTEQQLRELFEKQK		O35490	2	3	0.3358	0	1	1	660.014	1978.03	1978.02
-226	15732	FALSE	F12	29.7459	3167	3164	HCD	MS2	15.4292	100	01_SK_MLiver_IFNgPilot_QE-HCD28%.raw	-226	2387	9	3167	1	3167	1	1	1	1	1	533.619	3196.68	533.619	6	6	626011	3.39787	10.374	0.37112	1.86108	0.98522	4	High	10	Unambiguous	QTmQVDEHARPQTTLEQLQKLPSVFKK	M3(Oxidation)	Q8BWT1	2	6	0.5246	0	1	1	533.619	3196.68	3196.68
-226	15738	FALSE	F12	29.7546	3168	3164	HCD	MS2	6.19561	100	01_SK_MLiver_IFNgPilot_QE-HCD28%.raw	-226	2388	9	3168	1	3168	1	1	1	1	1	614.309	2454.21	614.309	4	4	678128	9.00542	26.2966	0.26658	7.82437	1.63412	4	High	10	Unambiguous	VYNYNHLmPTRYSVDIPLDK	M8(Oxidation)	P61358	1	4	0.4669	0	1	1	614.309	2454.21	2454.21
-226	1574	FALSE	F12	10.0864	880	876	HCD	MS2	27.3198	31.411	01_SK_MLiver_IFNgPilot_QE-HCD28%.raw	-226	308	9	880	1	880	1	1	1	1	1	446.226	1336.66	446.226	3	3	2.38982e+06	2.31226	7.88929	0	1.35976	0	2	High	10	Unambiguous	RGYPVYSHTEK		Q91XE0-2; Q91XE0	1	3	0.472	0	1	1	446.226	1336.66	1336.66
-226	15743	FALSE	F12	29.7634	3169	3164	HCD	MS2	33.1604	100	01_SK_MLiver_IFNgPilot_QE-HCD28%.raw	-226	2389	9	3169	1	3169	1	1	1	1	1	515.614	1544.83	515.614	3	3	495030	8.05085	27.7071	0	4.49632	0	2	High	10	Unambiguous	ELISNASDALDKIR		P11499; D3Z1R1; E9PX27; P08113	1	3	0.6676	0	1	1	515.614	1544.83	1544.83
-226	15751	FALSE	F12	29.7721	3170	3164	HCD	MS2	9.03888	100	01_SK_MLiver_IFNgPilot_QE-HCD28%.raw	-226	2390	9	3170	1	3170	1	1	1	1	1	606.558	2423.21	606.558	4	4	251619	13.9971	42.2889	0	10.4731	3.22662	3	High	10	Unambiguous	YYRQNPDIPQLEPSDYLRR		Q9DBM2	2	4	0.6955	0	1	1	606.558	2423.21	2423.21
-226	15757	FALSE	F12	29.7808	3171	3164	HCD	MS2	39.4793	100	01_SK_MLiver_IFNgPilot_QE-HCD28%.raw	-226	2391	9	3171	1	3171	1	1	1	1	1	503.448	2513.21	503.448	5	5	291528	1.94549	7.78195	0	0	0	1	High	10	Unambiguous	YERDSNYHLLmSVQESLERK	M11(Oxidation)	P26443	2	5	0.5946	0	1	1	503.448	2513.21	2513.21
-226	15765	FALSE	F12	29.7918	3172	3164	HCD	MS2	25.7005	100	01_SK_MLiver_IFNgPilot_QE-HCD28%.raw	-226	2392	9	3172	1	3172	1	2	1	1	1	586.837	1172.67	586.837	2	2	383014	29.2966	100	1.62595	12.8141	2.74649	4	High	10	Unambiguous	GLLLYGPPGTGK		D6RGM7; A0A0A0MQ80; D3Z0U5; Q9D3R6; Q9D3R6-3; A0A0G2JFY0; Q3UMC0; D3Z4J2	0	2	0	0	1	1	586.837	1172.67	1172.67
-226	15766	FALSE	F12	29.7918	3172	3164	HCD	MS2	25.7005	100	01_SK_MLiver_IFNgPilot_QE-HCD28%.raw	-226	2392	9	3172	1	3172	1	2	1	1	1	586.837	1172.67	586.837	2	2	383014	29.2966	100	1.62595	12.8141	2.74649	4	High	10	Unambiguous	GILLYGPPGTGK		Q01853	0	2	NA	0	1	2	586.837	1172.67	1172.67
-226	15773	FALSE	F12	29.8092	3174	3164	HCD	MS2	38.8552	100	01_SK_MLiver_IFNgPilot_QE-HCD28%.raw	-226	2394	9	3174	1	3174	1	1	1	1	1	736.638	2207.9	736.638	3	3	150860	36.2163	100	1.01184	41.4613	2.3921	4	High	10	Unambiguous	kLWGDRYFDPANGK	K1(ADP-Ribosyl)	P58252	2	3	0.0619	0	1	1	736.638	2207.9	2207.89
-226	15792	FALSE	F12	29.832	3177	3175	HCD	MS2	23.7266	100	01_SK_MLiver_IFNgPilot_QE-HCD28%.raw	-226	2396	9	3177	1	3177	1	1	1	1	1	629.058	2513.21	629.058	4	4	683987	31.281	91.8233	1.28983	26.1747	5.83635	4	High	10	Unambiguous	YERDSNYHLLmSVQESLERK	M11(Oxidation)	P26443	2	4	0.6901	0	1	1	629.058	2513.21	2513.21
-226	15805	FALSE	F12	29.8494	3179	3175	HCD	MS2	25.7921	100	01_SK_MLiver_IFNgPilot_QE-HCD28%.raw	-226	2398	9	3179	1	3179	1	1	1	1	1	619.669	1856.99	619.669	3	3	412516	30.3117	94.2692	1.08197	22.6547	3.24101	4	High	10	Unambiguous	mPLIGLGTWKSEPGQVK	M1(Oxidation)	Q9JII6; B1AXW3	1	3	0.695	0	1	1	619.669	1856.99	1856.99
-226	15812	FALSE	F12	29.8669	3181	3175	HCD	MS2	8.36994	100	01_SK_MLiver_IFNgPilot_QE-HCD28%.raw	-226	2400	9	3181	1	3181	1	1	1	1	1	855.38	2564.13	855.38	3	3	241710	43.1703	100	7.80019	54.1214	10.7597	4	High	10	Unambiguous	HSVNNTYSQFQDEYSLEEVmK	M20(Oxidation)	A2APS4; P32020	0	3	0.6241	0	1	1	855.38	2564.13	2564.12
-226	1582	FALSE	F12	10.0952	881	876	HCD	MS2	4.95585	96.928	01_SK_MLiver_IFNgPilot_QE-HCD28%.raw	-226	309	9	881	1	881	1	1	1	1	1	775.802	1550.6	775.802	2	2	1.83094e+06	41.8135	100	8.39999	43.1059	15.748	4	High	10	Unambiguous	kLSSAmSAAK	K1(ADP-Ribosyl); M6(Oxidation)	P14152; A0A5F8MPN8	1	2	0.4605	0	1	1	775.802	1550.6	1550.6
-226	15829	FALSE	F12	29.8865	3183	3175	HCD	MS2	42.359	100	01_SK_MLiver_IFNgPilot_QE-HCD28%.raw	-226	2402	9	3183	1	3183	1	1	1	1	1	506.8	1012.59	506.8	2	2	356230	9.82926	34.6245	0	4.69249	0	2	High	10	Unambiguous	IPQTVLWR		P70691; E9PXN7; D3Z748; Q63886; G3UZC9; D3YZE6; D3Z7G0; D3YZ96; Q6ZQM8; Q64435; K9J7B2; Q62452; B2RT14	0	2	0.3087	0	1	1	506.8	1012.59	1012.59
-226	15837	FALSE	F12	29.8953	3184	3175	HCD	MS2	0	100	01_SK_MLiver_IFNgPilot_QE-HCD28%.raw	-226	2403	9	3184	1	3184	1	1	1	1	1	704.36	1407.71	704.36	2	2	299646	31.0515	100	0	20.4983	3.70747	3	High	10	Unambiguous	FTVLLmPNGPmR	M6(Oxidation); M11(Oxidation)	P50580; P50580-2	0	2	0.7207	0	1	1	704.36	1407.71	1407.71
-226	15850	FALSE	F12	29.918	3187	3186	HCD	MS2	81.6786	100	01_SK_MLiver_IFNgPilot_QE-HCD28%.raw	-226	2405	9	3187	1	3187	1	3	1	1	1	663.944	1989.82	663.944	3	3	48840	32.0704	100	1.13797	21.7918	5.35182	4	Medium	10	Unambiguous	STHDYWkALVTK	K7(ADP-Ribosyl)	Q9D819	1	3	0.0137	0	1	1	663.944	1989.82	1989.81
-226	15851	FALSE	F12	29.918	3187	3186	HCD	MS2	81.6786	100	01_SK_MLiver_IFNgPilot_QE-HCD28%.raw	-226	2405	9	3187	1	3187	1	3	1	1	1	663.944	1989.82	663.944	3	3	48840	32.0704	100	1.13797	21.7918	5.35182	4	Medium	10	Unambiguous	STHDyWKALVTK	Y5(ADP-Ribosyl)	Q9D819	1	3	NA	0.0137	2	2	663.944	1989.82	1989.81
-226	15852	FALSE	F12	29.918	3187	3186	HCD	MS2	81.6786	100	01_SK_MLiver_IFNgPilot_QE-HCD28%.raw	-226	2405	9	3187	1	3187	1	3	1	1	1	663.944	1989.82	663.944	3	3	48840	32.0704	100	1.13797	21.7918	5.35182	4	Medium	10	Unambiguous	STHdYWKALVTK	D4(ADP-Ribosyl)	Q9D819	1	3	NA	0.0137	2	3	663.944	1989.82	1989.81
-226	15861	FALSE	F12	29.9354	3189	3186	HCD	MS2	0.115333	14.096	01_SK_MLiver_IFNgPilot_QE-HCD28%.raw	-226	2407	9	3189	1	3189	1	1	1	1	1	530.277	1588.82	530.277	3	3	10584160	0.03711	0.14842	0	0	0	1	High	10	Unambiguous	FLGVAEQLHNEGFK		Q8C196	0	3	0.5782	0	1	1	530.277	1588.82	1588.81
-226	15866	FALSE	F12	29.9442	3190	3186	HCD	MS2	21.7924	50.721	01_SK_MLiver_IFNgPilot_QE-HCD28%.raw	-226	2408	9	3190	1	3190	1	1	1	1	1	518.585	1553.74	518.585	3	3	1.80671e+06	0.90475	3.20286	0	0.41612	0	2	High	10	Unambiguous	EAYPGDVFYLHSR		Q03265; D3Z6F5	0	3	0.8025	0	1	1	518.585	1553.74	1553.74
-226	15874	FALSE	F12	29.9529	3191	3186	HCD	MS2	7.26865	73.659	01_SK_MLiver_IFNgPilot_QE-HCD28%.raw	-226	2409	9	3191	1	3191	1	1	1	1	1	475.289	949.571	475.289	2	2	1415778	0.42723	1.70894	0	0	0	1	High	10	Unambiguous	NLYIISVK		P62830; A2A6F8	0	2	0.6238	0	1	1	475.289	949.571	949.572
-226	15883	FALSE	F12	29.9616	3192	3186	HCD	MS2	30.2373	78.435	01_SK_MLiver_IFNgPilot_QE-HCD28%.raw	-226	2410	9	3192	1	3192	1	1	1	1	1	632.812	1264.62	632.812	2	2	1.3284e+06	1.56603	5.22272	0	1.0414	0	2	High	10	Unambiguous	FADGDVDAVLSR		Q8R0Y6	0	2	0.7607	0	1	1	632.812	1264.62	1264.62
-226	15887	FALSE	F12	29.9703	3193	3186	HCD	MS2	1.10362	100	01_SK_MLiver_IFNgPilot_QE-HCD28%.raw	-226	2411	9	3193	1	3193	1	1	1	1	1	721.71	2163.11	721.71	3	3	947783	8.7273	25.2653	0	7.99381	1.65008	3	High	10	Unambiguous	mmSNGILKVPAINVNDSVTK	M1(Oxidation); M2(Oxidation)	P50247	1	3	0.7367	0	1	1	721.71	2163.11	2163.11
-226	15896	FALSE	F12	29.9812	3194	3186	HCD	MS2	9.5981	97.325	01_SK_MLiver_IFNgPilot_QE-HCD28%.raw	-226	2412	9	3194	1	3194	1	1	1	1	1	508.268	1015.53	508.268	2	2	934393	2.15771	7.88559	0	0.74526	0	2	High	10	Unambiguous	LGFmSAFVK	M4(Oxidation)	Q9D2G2-2; Q9D2G2	0	2	0.6126	0	1	1	508.268	1015.53	1015.53
-226	15904	FALSE	F12	29.99	3195	3186	HCD	MS2	16.7139	100	01_SK_MLiver_IFNgPilot_QE-HCD28%.raw	-226	2413	9	3195	1	3195	1	1	1	1	1	675.321	2023.95	675.321	3	3	420435	18.4118	55.5142	0.87558	14.346	2.91155	4	High	10	Unambiguous	mKDPmAIFFTSGTTGYPK	M1(Oxidation); M5(Oxidation)	D3Z106; Q91VA0; Q91VA0-2	1	3	0.7488	0	1	1	675.321	2023.95	2023.95
-226	15916	FALSE	F12	30.0126	3198	3197	HCD	MS2	2.22723	25.612	01_SK_MLiver_IFNgPilot_QE-HCD28%.raw	-226	2415	9	3198	1	3198	1	1	1	1	1	472.016	1885.04	472.016	4	4	5.69861e+06	0	0	0	0	0	0	High	10	Unambiguous	RYEEIVKEVSTYIKK		D3YZ68; P10126; D3Z3I8	3	4	0.7226	0	1	1	472.016	1885.04	1885.04
-226	1592	FALSE	F12	10.1039	882	876	HCD	MS2	0	100	01_SK_MLiver_IFNgPilot_QE-HCD28%.raw	-226	310	9	882	1	882	1	1	1	1	1	697.287	1393.57	697.287	2	2	1.42256e+06	35.6737	100	2.94372	37.7896	1.96166	4	High	10	Unambiguous	AHLEkVR	K5(ADP-Ribosyl)	Q8BH00	1	2	0.2	0	1	1	697.287	1393.57	1393.57
-226	15923	FALSE	F12	30.0213	3199	3197	HCD	MS2	35.5078	100	01_SK_MLiver_IFNgPilot_QE-HCD28%.raw	-226	2416	9	3199	1	3199	1	1	1	1	1	640.985	1920.94	640.985	3	3	452152	30.1589	95.6914	0.62518	21.6429	2.67633	4	High	10	Unambiguous	IHGQTIPSDGDIFTYTR		P24549	0	3	0.7065	0	1	1	640.985	1920.94	1920.95
-226	15927	FALSE	F12	30.03	3200	3197	HCD	MS2	27.8995	100	01_SK_MLiver_IFNgPilot_QE-HCD28%.raw	-226	2417	9	3200	1	3200	1	1	1	1	1	522.617	1565.84	522.617	3	3	648075	3.79805	12.3174	0	2.30172	0.57307	3	High	10	Unambiguous	LLYESANIPDFRK		Q8JZZ0	1	3	0.6007	0	1	1	522.617	1565.84	1565.83
-226	15956	FALSE	F12	30.0649	3204	3197	HCD	MS2	0	100	01_SK_MLiver_IFNgPilot_QE-HCD28%.raw	-226	2421	9	3204	1	3204	1	4	1	1	1	907.713	2721.12	907.713	3	3	379701	40.307	100	2.22147	55.232	3.77466	4	High	10	Unambiguous	ISGASeKDIVHSGLAYTmER	E6(ADP-Ribosyl); M18(Oxidation)	P26443	1	3	0.005	0	1	1	907.713	2721.12	2721.13
-226	15957	FALSE	F12	30.0649	3204	3197	HCD	MS2	0	100	01_SK_MLiver_IFNgPilot_QE-HCD28%.raw	-226	2421	9	3204	1	3204	1	4	1	1	1	907.713	2721.12	907.713	3	3	379701	40.307	100	2.22147	55.232	3.77466	4	High	10	Unambiguous	ISGASEkDIVHSGLAYTmER	K7(ADP-Ribosyl); M18(Oxidation)	P26443	1	3	NA	0.005	2	2	907.713	2721.12	2721.13
-226	15958	FALSE	F12	30.0649	3204	3197	HCD	MS2	0	100	01_SK_MLiver_IFNgPilot_QE-HCD28%.raw	-226	2421	9	3204	1	3204	1	4	1	1	1	907.713	2721.12	907.713	3	3	379701	40.307	100	2.22147	55.232	3.77466	4	High	10	Unambiguous	ISGAsEKDIVHSGLAYTmER	S5(ADP-Ribosyl); M18(Oxidation)	P26443	1	3	NA	0.005	2	3	907.713	2721.12	2721.13
-226	15959	FALSE	F12	30.0649	3204	3197	HCD	MS2	0	100	01_SK_MLiver_IFNgPilot_QE-HCD28%.raw	-226	2421	9	3204	1	3204	1	4	1	1	1	907.713	2721.12	907.713	3	3	379701	40.307	100	2.22147	55.232	3.77466	4	High	10	Unambiguous	IsGASEKDIVHSGLAYTmER	S2(ADP-Ribosyl); M18(Oxidation)	P26443	1	3	NA	0.0452	4	4	907.713	2721.12	2721.13
-226	15988	FALSE	F12	30.1247	3211	3208	HCD	MS2	20.2285	31.359	01_SK_MLiver_IFNgPilot_QE-HCD28%.raw	-226	2427	9	3211	1	3211	1	1	1	1	1	565.621	1694.85	565.621	3	3	2.13003e+06	2.28258	8.08975	0	1.04055	0	2	High	10	Unambiguous	VIAPWRmPEFYNR	M7(Oxidation)	P16460	1	3	0.4646	0	1	1	565.621	1694.85	1694.85
-226	15996	FALSE	F12	30.1334	3212	3208	HCD	MS2	28.1589	97.613	01_SK_MLiver_IFNgPilot_QE-HCD28%.raw	-226	2428	9	3212	1	3212	1	1	1	1	1	490.597	1469.78	490.597	3	3	1.38236e+06	0.81806	3.27225	0	0	0	1	High	10	Unambiguous	GFPTIYFSPANKK		P27773	1	3	0.6084	0	1	1	490.597	1469.78	1469.78
-226	16001	FALSE	F12	30.1421	3213	3208	HCD	MS2	40.8553	85.461	01_SK_MLiver_IFNgPilot_QE-HCD28%.raw	-226	2429	9	3213	1	3213	1	1	1	1	1	410.727	820.447	410.727	2	2	834609	0.38523	1.54091	0	0	0	1	High	10	Unambiguous	AFLWQR		Q9DD20	0	2	0.4233	0	1	1	410.727	820.447	820.446
-226	16023	FALSE	F12	30.1705	3216	3208	HCD	MS2	4.72597	100	01_SK_MLiver_IFNgPilot_QE-HCD28%.raw	-226	2432	9	3216	1	3216	1	1	1	1	1	794.911	1588.81	794.911	2	2	598524	33.5318	100	3.33179	26.7895	4.00598	4	High	10	Unambiguous	FLGVAEQLHNEGFK		Q8C196	0	2	0.4305	0	1	1	794.911	1588.81	1588.81
-226	16039	FALSE	F12	30.188	3218	3208	HCD	MS2	13.254	100	01_SK_MLiver_IFNgPilot_QE-HCD28%.raw	-226	2434	9	3218	1	3218	1	1	1	1	1	660.63	1979.88	660.63	3	3	381025	24.0232	74.2422	0.87078	14.6396	6.34027	4	High	10	Unambiguous	FSGWYDADLSPAGHEEAK		Q9DBJ1	0	3	0.7781	0	1	1	660.63	1979.88	1979.88
-226	16046	FALSE	F12	30.2019	3220	3219	HCD	MS2	31.4701	100	01_SK_MLiver_IFNgPilot_QE-HCD28%.raw	-226	2435	9	3220	1	3220	1	1	1	1	1	736.862	1472.72	736.862	2	2	115985	33.6952	100	1.30799	29.4446	4.02832	4	High	10	Unambiguous	QYPYNNLYLER		Q9D6J5	0	2	0.7725	0	1	1	736.862	1472.72	1472.72
-226	16060	FALSE	F12	30.2194	3222	3219	HCD	MS2	38.4915	100	01_SK_MLiver_IFNgPilot_QE-HCD28%.raw	-226	2437	9	3222	1	3222	1	1	1	1	1	555.285	1109.56	555.285	2	2	774487	14.6435	50.59	0	6.80406	1.17999	3	High	10	Unambiguous	TDVAAPFGGFK		Q8R0Y6	0	2	0.5691	0	1	1	555.285	1109.56	1109.56
-226	16070	FALSE	F12	30.2281	3223	3219	HCD	MS2	5.96518	100	01_SK_MLiver_IFNgPilot_QE-HCD28%.raw	-226	2438	9	3223	1	3223	1	2	1	1	1	813.037	2437.1	813.037	3	3	381721	37.4815	100	1.92609	43.7998	4.20008	4	High	10	Unambiguous	VSQEHPVVLtKFVEGAR	T10(ADP-Ribosyl)	Q8C196	1	3	0.2443	0	1	1	813.037	2437.1	2437.09
-226	16071	FALSE	F12	30.2281	3223	3219	HCD	MS2	5.96518	100	01_SK_MLiver_IFNgPilot_QE-HCD28%.raw	-226	2438	9	3223	1	3223	1	2	1	1	1	813.037	2437.1	813.037	3	3	381721	37.4815	100	1.92609	43.7998	4.20008	4	High	10	Unambiguous	VSQEHPVVLTkFVEGAR	K11(ADP-Ribosyl)	Q8C196	1	3	0.2443	0	1	2	813.037	2437.1	2437.09
-226	16082	FALSE	F12	30.2456	3225	3219	HCD	MS2	9.02195	21.996	01_SK_MLiver_IFNgPilot_QE-HCD28%.raw	-226	2440	9	3225	1	3225	1	1	1	1	1	571.009	1711.01	571.009	3	3	4.26915e+06	0.50021	2.00082	0	0	0	1	High	10	Unambiguous	GTTITSVLPKPALVASR		Q8C196	0	3	0.6514	0	1	1	571.009	1711.01	1711.01
-226	16090	FALSE	F12	30.2543	3226	3219	HCD	MS2	28.239	83.415	01_SK_MLiver_IFNgPilot_QE-HCD28%.raw	-226	2441	9	3226	1	3226	1	1	1	1	1	486.937	1458.8	486.937	3	3	1.03048e+06	1.33928	4.88684	0	0.47028	0	2	High	10	Unambiguous	YTINIPEDLKPR		P28271	0	3	0.7138	0	1	1	486.937	1458.8	1458.8
-226	16100	FALSE	F12	30.2652	3227	3219	HCD	MS2	4.99456	100	01_SK_MLiver_IFNgPilot_QE-HCD28%.raw	-226	2442	9	3227	1	3227	1	2	1	1	1	791.077	3161.28	791.077	4	4	169524	36.5593	100	1.12734	40.9156	4.19436	4	High	10	Unambiguous	RYTmGDAPDFDRSQWLNEkFK	M4(Oxidation); K19(ADP-Ribosyl)	P10649; A2AE89	3	4	0.0116	0	1	1	791.077	3161.28	3161.29
-226	16101	FALSE	F12	30.2652	3227	3219	HCD	MS2	4.99456	100	01_SK_MLiver_IFNgPilot_QE-HCD28%.raw	-226	2442	9	3227	1	3227	1	2	1	1	1	791.077	3161.28	791.077	4	4	169524	36.5593	100	1.12734	40.9156	4.19436	4	Medium	10	Unambiguous	RYTmGDAPDFDRSQWLNEKFk	M4(Oxidation); K21(ADP-Ribosyl)	P10649; A2AE89	3	4	NA	0.0116	2	2	791.077	3161.28	3161.29
-226	16109	FALSE	F12	30.274	3228	3219	HCD	MS2	0	100	01_SK_MLiver_IFNgPilot_QE-HCD28%.raw	-226	2443	9	3228	1	3228	1	1	1	1	1	999.96	1998.91	999.96	2	2	353515	32.5466	96.8326	0	33.3536	0	2	High	10	Unambiguous	AANEAGYFNEEmAPIEVK	M12(Oxidation)	Q8BWT1	0	2	0.4821	0	1	1	999.96	1998.91	1998.91
-226	16124	FALSE	F12	30.2967	3231	3230	HCD	MS2	69.2487	100	01_SK_MLiver_IFNgPilot_QE-HCD28%.raw	-226	2445	9	3231	1	3231	1	1	1	1	1	631.601	2523.38	631.601	4	4	54667.8	35.0646	100	0.91407	33.6352	5.70912	4	High	10	Unambiguous	HRIPVPILPGLPmNNHGNYIVR	M13(Oxidation)	Q921G7; Q6PF96	1	4	0.5354	0	1	1	631.601	2523.38	2523.38
-226	16135	FALSE	F12	30.3141	3233	3230	HCD	MS2	7.98266	47.097	01_SK_MLiver_IFNgPilot_QE-HCD28%.raw	-226	2447	9	3233	1	3233	1	1	1	1	1	613.333	1225.66	613.333	2	2	2.32918e+06	11.1755	37.4093	0	7.29275	0	2	High	10	Unambiguous	QGIQFYTQLK		Q9EQ20	0	2	0.6997	0	1	1	613.333	1225.66	1225.66
-226	16152	FALSE	F12	30.3316	3235	3230	HCD	MS2	0	100	01_SK_MLiver_IFNgPilot_QE-HCD28%.raw	-226	2449	9	3235	1	3235	1	1	1	1	1	856.01	1711.01	856.01	2	2	622454	14.3904	42.8972	0	11.3941	3.27026	3	High	10	Unambiguous	GTTITSVLPKPALVASR		Q8C196	0	2	0.5263	0	1	1	856.01	1711.01	1711.01
-226	16168	FALSE	F12	30.349	3237	3230	HCD	MS2	4.6209	100	01_SK_MLiver_IFNgPilot_QE-HCD28%.raw	-226	2451	9	3237	1	3237	1	4	1	1	1	730.582	2919.31	730.582	4	4	415052	36.5531	100	1.25709	41.3737	3.58174	4	Medium	10	Unambiguous	mmSNGILKVPAINVNdSVTKSK	M1(Oxidation); M2(Oxidation); D16(ADP-Ribosyl)	P50247	2	4	0.0052	0	1	1	730.582	2919.31	2919.3
-226	16169	FALSE	F12	30.349	3237	3230	HCD	MS2	4.6209	100	01_SK_MLiver_IFNgPilot_QE-HCD28%.raw	-226	2451	9	3237	1	3237	1	4	1	1	1	730.582	2919.31	730.582	4	4	415052	36.5531	100	1.25709	41.3737	3.58174	4	Medium	10	Unambiguous	mmSNGILKVPAINVNDsVTKSK	M1(Oxidation); M2(Oxidation); S17(ADP-Ribosyl)	P50247	2	4	NA	0.0052	2	2	730.582	2919.31	2919.3
-226	16170	FALSE	F12	30.349	3237	3230	HCD	MS2	4.6209	100	01_SK_MLiver_IFNgPilot_QE-HCD28%.raw	-226	2451	9	3237	1	3237	1	4	1	1	1	730.582	2919.31	730.582	4	4	415052	36.5531	100	1.25709	41.3737	3.58174	4	Medium	10	Unambiguous	mmSNGILKVPAINVNDSVtKSK	M1(Oxidation); M2(Oxidation); T19(ADP-Ribosyl)	P50247	2	4	NA	0.0052	2	3	730.582	2919.31	2919.3
-226	16171	FALSE	F12	30.349	3237	3230	HCD	MS2	4.6209	100	01_SK_MLiver_IFNgPilot_QE-HCD28%.raw	-226	2451	9	3237	1	3237	1	4	1	1	1	730.582	2919.31	730.582	4	4	415052	36.5531	100	1.25709	41.3737	3.58174	4	Medium	10	Unambiguous	mmSNGILKVPAINVNDSVTkSK	M1(Oxidation); M2(Oxidation); K20(ADP-Ribosyl)	P50247	2	4	NA	0.0156	4	4	730.582	2919.31	2919.3
-226	16178	FALSE	F12	30.36	3238	3230	HCD	MS2	18.5931	100	01_SK_MLiver_IFNgPilot_QE-HCD28%.raw	-226	2452	9	3238	1	3238	1	1	1	1	1	465.242	929.477	465.242	2	2	516864	1.57581	6.30324	0	0	0	1	High	10	Unambiguous	YFPVFEK		P24472	0	2	0.5462	0	1	1	465.242	929.477	929.477
-226	16206	FALSE	F12	30.4002	3243	3241	HCD	MS2	53.3267	100	01_SK_MLiver_IFNgPilot_QE-HCD28%.raw	-226	2456	9	3243	1	3243	1	1	1	1	1	617.961	1851.87	617.961	3	3	135975	30.6953	100	0	20.6864	2.09498	3	High	10	Unambiguous	RGFGFVTFDDHDPVDK		O88569-3; O88569; A0A0N4SUM2; O88569-2	1	3	0.7862	0	1	1	617.961	1851.87	1851.87
-226	16211	FALSE	F12	30.4089	3244	3241	HCD	MS2	22.6704	20.276	01_SK_MLiver_IFNgPilot_QE-HCD28%.raw	-226	2457	9	3244	1	3244	1	1	1	1	1	520.792	1040.58	520.792	2	2	4.00968e+06	0.31887	1.27548	0	0	0	1	High	10	Unambiguous	YGLAAAVFTK		P47738; A0A0G2JF60; A0A0G2JFQ0; A0A0G2JEU1	0	2	0.7273	0	1	1	520.792	1040.58	1040.58
-226	16219	FALSE	F12	30.4176	3245	3241	HCD	MS2	28.2054	21.69	01_SK_MLiver_IFNgPilot_QE-HCD28%.raw	-226	2458	9	3245	1	3245	1	1	1	1	1	477.745	954.483	477.745	2	2	3.50305e+06	0.02779	0.11117	0	0	0	1	High	10	Unambiguous	FFVGGNWK		P17751	0	2	0.4444	0	1	1	477.745	954.483	954.483
-226	16227	FALSE	F12	30.4263	3246	3241	HCD	MS2	2.8551	84.61	01_SK_MLiver_IFNgPilot_QE-HCD28%.raw	-226	2459	9	3246	1	3246	1	1	1	1	1	725.407	1449.81	725.407	2	2	1.5222e+06	10.2559	31.2679	0	7.10965	2.64604	3	High	10	Unambiguous	FVTVQTISGTGALR		P05202	0	2	0.7143	0	1	1	725.407	1449.81	1449.81
-226	16234	FALSE	F12	30.4351	3247	3241	HCD	MS2	12.3679	33.913	01_SK_MLiver_IFNgPilot_QE-HCD28%.raw	-226	2460	9	3247	1	3247	1	1	1	1	1	437.61	1310.82	437.61	3	3	1.45438e+06	0.21157	0.84627	0	0	0	1	High	10	Unambiguous	NKLILPGLISSR		Q63836; D6RHN2; P17563	1	3	0.7533	0	1	1	437.61	1310.82	1310.82
-226	16238	FALSE	F12	30.4438	3248	3241	HCD	MS2	12.7076	100	01_SK_MLiver_IFNgPilot_QE-HCD28%.raw	-226	2461	9	3248	1	3248	1	1	1	1	1	623.973	1869.9	623.973	3	3	862806	12.5297	39.1442	0	9.40528	1.56953	3	High	10	Unambiguous	RYFYFYNTGLQNQR		Q9QUR6	1	3	0.7069	0	1	1	623.973	1869.9	1869.9
-226	16246	FALSE	F12	30.4547	3249	3241	HCD	MS2	5.3826	100	01_SK_MLiver_IFNgPilot_QE-HCD28%.raw	-226	2462	9	3249	1	3249	1	1	1	1	1	564.085	2253.32	564.085	4	4	599440	3.84362	12.8927	0	1.9529	0.52885	3	High	10	Unambiguous	GTTITSVLPKPALVASRVEVSK		Q8C196	1	4	0.6828	0	1	1	564.085	2253.32	2253.32
-226	16253	FALSE	F12	30.4635	3250	3241	HCD	MS2	27.4463	100	01_SK_MLiver_IFNgPilot_QE-HCD28%.raw	-226	2463	9	3250	1	3250	1	1	1	1	1	524.286	1047.57	524.286	2	2	533038	20.2934	72.0025	0	7.922	1.2492	3	High	10	Unambiguous	ImVLGANWK	M2(Oxidation)	Q99J08	0	2	0.6296	0	1	1	524.286	1047.57	1047.57
-226	16262	FALSE	F12	30.4722	3251	3241	HCD	MS2	19.2546	100	01_SK_MLiver_IFNgPilot_QE-HCD28%.raw	-226	2464	9	3251	1	3251	1	1	1	1	1	655.911	1310.82	655.911	2	2	526442	31.0848	100	0	21.2082	3.13111	3	High	10	Unambiguous	NKLILPGLISSR		Q63836; D6RHN2; P17563	1	2	0.4444	0	1	1	655.911	1310.82	1310.82
-226	16276	FALSE	F12	30.5036	3255	3252	HCD	MS2	12.3487	50.907	01_SK_MLiver_IFNgPilot_QE-HCD28%.raw	-226	2467	9	3255	1	3255	1	1	1	1	1	488.782	976.557	488.782	2	2	1.82661e+06	0.2916	1.16639	0	0	0	1	High	10	Unambiguous	NILGGTVFR		A0A0U1RP68; O88844; P54071; A0A087WPT4; A0A087WRS9; D3YVY3; D6RIL6	0	2	0.4857	0	1	1	488.782	976.557	976.557
-226	16288	FALSE	F12	30.5211	3257	3252	HCD	MS2	7.71683	96.684	01_SK_MLiver_IFNgPilot_QE-HCD28%.raw	-226	2469	9	3257	1	3257	1	1	1	1	1	516.564	1547.68	516.564	3	3	856733	0.99765	3.68201	0	0.30859	0	2	High	10	Unambiguous	FGmFEFLSNHmR	M3(Oxidation); M11(Oxidation)	Q8JZU2	0	3	0.8088	0	1	1	516.564	1547.68	1547.68
-226	16292	FALSE	F12	30.5298	3258	3252	HCD	MS2	11.6162	45.794	01_SK_MLiver_IFNgPilot_QE-HCD28%.raw	-226	2470	9	3258	1	3258	1	1	1	1	1	483.774	966.54	483.774	2	2	1882898	0.18457	0.7383	0	0	0	1	High	10	Unambiguous	VFQFLNAK		Q8BP67	0	2	0.5204	0	1	1	483.774	966.54	966.541
-226	16299	FALSE	F12	30.5385	3259	3252	HCD	MS2	11.4993	100	01_SK_MLiver_IFNgPilot_QE-HCD28%.raw	-226	2471	9	3259	1	3259	1	1	1	1	1	553.309	1105.61	553.309	2	2	661068	19.6776	66.2489	0	12.4614	0	2	High	10	Unambiguous	SQDLLTSLTK		P33267	0	2	0.5701	0	1	1	553.309	1105.61	1105.61
-226	16308	FALSE	F12	30.5495	3260	3252	HCD	MS2	11.186	100	01_SK_MLiver_IFNgPilot_QE-HCD28%.raw	-226	2472	9	3260	1	3260	1	1	1	1	1	733.033	2197.08	733.033	3	3	586788	36.194	100	1.92223	38.4777	4.37611	4	High	10	Unambiguous	YVTLIYTNYENGKNDYVK		A0A494B908; P19157; A0A494BAW2	1	3	0.6065	0	1	1	733.033	2197.08	2197.08
-226	16323	FALSE	F12	30.5669	3262	3252	HCD	MS2	0	100	01_SK_MLiver_IFNgPilot_QE-HCD28%.raw	-226	2474	9	3262	1	3262	1	1	1	1	1	995.48	1989.95	995.48	2	2	459064	14.9918	37.8431	3.01242	19.1119	0	3	High	10	Unambiguous	SLGVAAEGLPDQYADGEAAR		Q9QXF8	0	2	0.7521	0	1	1	995.48	1989.95	1989.95
-226	16330	FALSE	F12	30.5809	3264	3263	HCD	MS2	9.08912	100	01_SK_MLiver_IFNgPilot_QE-HCD28%.raw	-226	2475	9	3264	1	3264	1	1	1	1	1	826.382	1651.76	826.382	2	2	226773	35.1616	93.8625	2.57547	33.3713	10.8372	4	High	10	Unambiguous	SmTFNPDSGPVWAAR	M2(Oxidation)	P00184; P00186	0	2	0.8144	0	1	1	826.382	1651.76	1651.75
-226	16357	FALSE	F12	30.6158	3268	3263	HCD	MS2	24.6943	100	01_SK_MLiver_IFNgPilot_QE-HCD28%.raw	-226	2479	9	3268	1	3268	1	1	1	1	1	554.598	1661.78	554.598	3	3	770638	31.7698	100	0.65327	24.9556	1.47045	4	High	10	Unambiguous	VGLkAPGIIPR	K4(ADP-Ribosyl)	Q03265; D3Z6F5	1	3	0.6019	0	1	1	554.598	1661.78	1661.78
-226	16361	FALSE	F12	30.6245	3269	3263	HCD	MS2	19.2762	100	01_SK_MLiver_IFNgPilot_QE-HCD28%.raw	-226	2480	9	3269	1	3269	1	1	1	1	1	751.777	2253.32	751.777	3	3	951191	37.6951	100	3.16367	45.3582	2.25854	4	High	10	Unambiguous	GTTITSVLPKPALVASRVEVSK		Q8C196	1	3	0.781	0	1	1	751.777	2253.32	2253.32
-226	16369	FALSE	F12	30.6332	3270	3263	HCD	MS2	20.4923	100	01_SK_MLiver_IFNgPilot_QE-HCD28%.raw	-226	2481	9	3270	1	3270	1	1	1	1	1	588.966	1764.88	588.966	3	3	743498	14.4145	47.3294	0	10.3286	0	2	High	10	Unambiguous	TFVVQGFGNVGLHSmR	M15(Oxidation)	P26443; F7CFA5	0	3	0.4095	0	1	1	588.966	1764.88	1764.88
-226	16377	FALSE	F12	30.6442	3271	3263	HCD	MS2	35.1379	100	01_SK_MLiver_IFNgPilot_QE-HCD28%.raw	-226	2482	9	3271	1	3271	1	1	1	1	1	464.227	927.446	464.227	2	2	544518	0.65445	2.6178	0	0	0	1	High	10	Unambiguous	YWANFAR		Q8QZR3-2; F6Z9B9; Q08ED5; Q6PDB7; A0A1D5RLQ1; E9PV38; Q6AW46; Q149K3; Q91WG0; Q8BK48; Q8QZR3	0	2	0.5354	0	1	1	464.227	927.446	927.447
-226	16392	FALSE	F12	30.6616	3273	3263	HCD	MS2	40.4039	100	01_SK_MLiver_IFNgPilot_QE-HCD28%.raw	-226	2484	9	3273	1	3273	1	1	1	1	1	438.985	1752.92	438.985	4	4	337924	2.04519	8.18075	0	0	0	1	High	10	Unambiguous	GDTVFFHPLLIHGSGR		O35386	0	4	0.5667	0	1	1	438.985	1752.92	1752.92
-226	16398	FALSE	F12	30.6755	3275	3274	HCD	MS2	85.7633	100	01_SK_MLiver_IFNgPilot_QE-HCD28%.raw	-226	2485	9	3275	1	3275	1	1	1	1	1	680.309	2038.91	680.309	3	3	217115	33.824	100	2.00054	29.5474	3.74792	4	High	10	Unambiguous	ALTGGIAHLFkQNK	K11(ADP-Ribosyl)	O08749	1	3	0.2432	0	1	1	680.309	2038.91	2038.91
-226	16406	FALSE	F12	30.6929	3277	3274	HCD	MS2	5.0744	3.053	01_SK_MLiver_IFNgPilot_QE-HCD28%.raw	-226	2487	9	3277	1	3277	1	1	1	1	1	456.231	911.454	456.231	2	2	37267152	0	0	0	0	0	0	Medium	10	Unambiguous	FWANFAR		Q8VCC2; P23953; Q91WU0; D3Z298; D3Z5G7; H3BL34; Q64176; Q8VCT4	0	2	0.6791	0	1	1	456.231	911.454	911.452
-226	16414	FALSE	F12	30.7017	3278	3274	HCD	MS2	9.85892	43.58	01_SK_MLiver_IFNgPilot_QE-HCD28%.raw	-226	2488	9	3278	1	3278	1	1	1	1	1	566.636	1697.89	566.636	3	3	3.78188e+06	0.5336	1.69276	0	0.25069	0.19095	3	High	10	Unambiguous	RANNTTYGLAAGLFTK		P24549	1	3	0.7306	0	1	1	566.636	1697.89	1697.9
-226	16421	FALSE	F12	30.7104	3279	3274	HCD	MS2	16.1653	28.131	01_SK_MLiver_IFNgPilot_QE-HCD28%.raw	-226	2489	9	3279	1	3279	1	1	1	1	1	474.935	1422.79	474.935	3	3	3.75528e+06	0.71124	2.84494	0	0	0	1	High	10	Unambiguous	LPVmVWIHGGGLK	M4(Oxidation)	Q91WU0	0	3	0.5751	0	1	1	474.935	1422.79	1422.79
-226	16428	FALSE	F12	30.7191	3280	3274	HCD	MS2	1.89851	82	01_SK_MLiver_IFNgPilot_QE-HCD28%.raw	-226	2490	9	3280	1	3280	1	1	1	1	1	662.6	2647.38	662.6	4	4	3820444	3.73374	10.5402	0.15805	2.66179	1.57487	4	High	10	Unambiguous	ALDLDPSKTNVSGGAIALGHPLGGSGSR		Q8BWT1	1	4	0.7181	0	1	1	662.6	2647.38	2647.38
-226	16435	FALSE	F12	30.7278	3281	3274	HCD	MS2	2.033	100	01_SK_MLiver_IFNgPilot_QE-HCD28%.raw	-226	2491	9	3281	1	3281	1	2	1	1	1	959.084	2875.24	959.084	3	3	1086542	38.6829	100	1.93662	50.9135	1.88139	4	High	10	Unambiguous	LIGDAAkNQVAmNPTNTVFDAK	K7(ADP-Ribosyl); M12(Oxidation)	D3Z5E2; P63017; Q504P4	1	3	0.0182	0	1	1	959.084	2875.24	2875.24
-226	16436	FALSE	F12	30.7278	3281	3274	HCD	MS2	2.033	100	01_SK_MLiver_IFNgPilot_QE-HCD28%.raw	-226	2491	9	3281	1	3281	1	2	1	1	1	959.084	2875.24	959.084	3	3	1086542	38.6829	100	1.93662	50.9135	1.88139	4	High	10	Unambiguous	LIGdAAKNQVAmNPTNTVFDAK	D4(ADP-Ribosyl); M12(Oxidation)	D3Z5E2; P63017; Q504P4	1	3	NA	0.0182	2	2	959.084	2875.24	2875.24
-226	16451	FALSE	F12	30.7562	3284	3274	HCD	MS2	6.09998	100	01_SK_MLiver_IFNgPilot_QE-HCD28%.raw	-226	2494	9	3284	1	3284	1	7	1	1	1	832.767	4159.81	832.767	5	5	350929	41.5611	100	3.31843	57.7395	5.18637	4	High	10	Unambiguous	GDNQSPIELHTKDIKHDPsLQPWSASYDPGSAK	S19(ADP-Ribosyl)	P16015	2	5	0.009	0	1	1	832.767	4159.81	4159.81
-226	16452	FALSE	F12	30.7562	3284	3274	HCD	MS2	6.09998	100	01_SK_MLiver_IFNgPilot_QE-HCD28%.raw	-226	2494	9	3284	1	3284	1	7	1	1	1	832.767	4159.81	832.767	5	5	350929	41.5611	100	3.31843	57.7395	5.18637	4	High	10	Unambiguous	GDNQSPIELHTKDIKHdPSLQPWSASYDPGSAK	D17(ADP-Ribosyl)	P16015	2	5	NA	0.009	2	2	832.767	4159.81	4159.81
-226	16453	FALSE	F12	30.7562	3284	3274	HCD	MS2	6.09998	100	01_SK_MLiver_IFNgPilot_QE-HCD28%.raw	-226	2494	9	3284	1	3284	1	7	1	1	1	832.767	4159.81	832.767	5	5	350929	41.5611	100	3.31843	57.7395	5.18637	4	High	10	Unambiguous	GDNQSPIELHTKDIKhDPSLQPWSASYDPGSAK	H16(ADP-Ribosyl)	P16015	2	5	NA	0.009	2	3	832.767	4159.81	4159.81
-226	16454	FALSE	F12	30.7562	3284	3274	HCD	MS2	6.09998	100	01_SK_MLiver_IFNgPilot_QE-HCD28%.raw	-226	2494	9	3284	1	3284	1	7	1	1	1	832.767	4159.81	832.767	5	5	350929	41.5611	100	3.31843	57.7395	5.18637	4	High	10	Unambiguous	GDNQSPIELHTKDIkHDPSLQPWSASYDPGSAK	K15(ADP-Ribosyl)	P16015	2	5	NA	0.0135	4	4	832.767	4159.81	4159.81
-226	16455	FALSE	F12	30.7562	3284	3274	HCD	MS2	6.09998	100	01_SK_MLiver_IFNgPilot_QE-HCD28%.raw	-226	2494	9	3284	1	3284	1	7	1	1	1	832.767	4159.81	832.767	5	5	350929	41.5611	100	3.31843	57.7395	5.18637	4	High	10	Unambiguous	GDNQSPIELHtKDIKHDPSLQPWSASYDPGSAK	T11(ADP-Ribosyl)	P16015	2	5	NA	0.0493	5	5	832.767	4159.81	4159.81
-226	16456	FALSE	F12	30.7562	3284	3274	HCD	MS2	6.09998	100	01_SK_MLiver_IFNgPilot_QE-HCD28%.raw	-226	2494	9	3284	1	3284	1	7	1	1	1	832.767	4159.81	832.767	5	5	350929	41.5611	100	3.31843	57.7395	5.18637	4	High	10	Unambiguous	GDNQSPIELHTKdIKHDPSLQPWSASYDPGSAK	D13(ADP-Ribosyl)	P16015	2	5	NA	0.0493	5	6	832.767	4159.81	4159.81
-226	16457	FALSE	F12	30.7562	3284	3274	HCD	MS2	6.09998	100	01_SK_MLiver_IFNgPilot_QE-HCD28%.raw	-226	2494	9	3284	1	3284	1	7	1	1	1	832.767	4159.81	832.767	5	5	350929	41.5611	100	3.31843	57.7395	5.18637	4	High	10	Unambiguous	GDNQSPIELHTkDIKHDPSLQPWSASYDPGSAK	K12(ADP-Ribosyl)	P16015	2	5	NA	0.0493	5	7	832.767	4159.81	4159.81
-226	1646	FALSE	F12	10.1811	891	887	HCD	MS2	1.61026	17.728	01_SK_MLiver_IFNgPilot_QE-HCD28%.raw	-226	318	9	891	1	891	1	1	1	1	1	572.942	1716.81	572.942	3	3	8904227	9.36799	28.4619	0	7.81363	1.19643	3	High	10	Unambiguous	NAIHTYTQAGSHmAAK	M13(Oxidation)	A2AL20; P24270	0	3	0.772	0	1	1	572.942	1716.81	1716.81
-226	16461	FALSE	F12	30.7702	3286	3285	HCD	MS2	37.8566	100	01_SK_MLiver_IFNgPilot_QE-HCD28%.raw	-226	2495	9	3286	1	3286	1	1	1	1	1	645.351	1934.04	645.351	3	3	375508	31.5046	100	1.41729	18.2967	6.30438	4	High	10	Unambiguous	AmGAAQVVVTDLSASRLTK	M2(Oxidation)	Q64442	1	3	0.6929	0	1	1	645.351	1934.04	1934.04
-226	16470	FALSE	F12	30.7789	3287	3285	HCD	MS2	31.4499	100	01_SK_MLiver_IFNgPilot_QE-HCD28%.raw	-226	2496	9	3287	1	3287	1	1	1	1	1	743.382	1485.76	743.382	2	2	225922	32.309	100	0.97154	23.7254	4.53922	4	High	10	Unambiguous	GVVDSDDLPLNVSR		F7C312; P08113	0	2	0.7313	0	1	1	743.382	1485.76	1485.75
-226	16476	FALSE	F12	30.7877	3288	3285	HCD	MS2	9.9523	22.888	01_SK_MLiver_IFNgPilot_QE-HCD28%.raw	-226	2497	9	3288	1	3288	1	1	1	1	1	712.392	2135.16	712.392	3	3	4.9544e+06	7.17852	19.0334	0	8.58754	1.0932	3	High	10	Unambiguous	ALPGHLKPFETLLSQNQGGK		P46425; A0A494B908; P19157; A0A494BAW2; A0A494BAM8	0	3	0.7242	0	1	1	712.392	2135.16	2135.16
-226	16480	FALSE	F12	30.7964	3289	3285	HCD	MS2	3.32146	42.847	01_SK_MLiver_IFNgPilot_QE-HCD28%.raw	-226	2498	9	3289	1	3289	1	1	1	1	1	473.598	1418.78	473.598	3	3	2.40277e+06	0.52609	2.10436	0	0	0	1	High	10	Unambiguous	LQFWTETLPRK		Q8VCU1-2; Q63880-2; Q63880; Q8VCU1	1	3	0.6102	0	1	1	473.598	1418.78	1418.78
-226	16489	FALSE	F12	30.8051	3290	3285	HCD	MS2	0	100	01_SK_MLiver_IFNgPilot_QE-HCD28%.raw	-226	2499	9	3290	1	3290	1	1	1	1	1	849.453	1697.9	849.453	2	2	687632	36.5731	100	0	40.63	5.66227	3	High	10	Unambiguous	RANNTTYGLAAGLFTK		P24549	1	2	0.5432	0	1	1	849.453	1697.9	1697.9
-226	16492	FALSE	F12	30.8138	3291	3285	HCD	MS2	4.42883	100	01_SK_MLiver_IFNgPilot_QE-HCD28%.raw	-226	2500	9	3291	1	3291	1	1	1	1	1	799.872	3196.47	799.872	4	4	324486	38.5937	100	3.25667	45.6279	5.49027	4	High	10	Unambiguous	FKGRNDLmEYAkQHGIPIPVTPK	M8(Oxidation); K12(ADP-Ribosyl)	P16460	3	4	0.0823	0	1	1	799.872	3196.47	3196.47
-226	16501	FALSE	F12	30.8225	3292	3285	HCD	MS2	24.3483	100	01_SK_MLiver_IFNgPilot_QE-HCD28%.raw	-226	2501	9	3292	1	3292	1	1	1	1	1	686.29	2056.86	686.29	3	3	569421	32.4224	100	0.91561	25.9794	2.79462	4	High	10	Unambiguous	TEWLDGkHVVFGK	K7(ADP-Ribosyl)	P17742; A0A1L1SST0	1	3	0.0862	0	1	1	686.29	2056.86	2056.86
-226	16516	FALSE	F12	30.8422	3294	3285	HCD	MS2	36.279	100	01_SK_MLiver_IFNgPilot_QE-HCD28%.raw	-226	2503	9	3294	1	3294	1	1	1	1	1	506.628	1517.87	506.628	3	3	533289	7.02096	26.5217	0	1.56219	0	2	High	10	Unambiguous	SKQEILAINQVFK		Q8QZR3	1	3	0.5444	0	1	1	506.628	1517.87	1517.87
-226	1652	FALSE	F12	10.1898	892	887	HCD	MS2	66.5807	9.754	01_SK_MLiver_IFNgPilot_QE-HCD28%.raw	-226	319	9	892	1	892	1	1	1	1	1	445.879	1335.62	445.879	3	3	5.68509e+06	5.46132	17.8817	0	3.9636	0	2	High	10	Unambiguous	EVEmDAVGKEGR	M4(Oxidation)	Q8C196	1	3	0.573	0	1	1	445.879	1335.62	1335.62
-226	16523	FALSE	F12	30.8509	3295	3285	HCD	MS2	45.9325	100	01_SK_MLiver_IFNgPilot_QE-HCD28%.raw	-226	2504	9	3295	1	3295	1	1	1	1	1	467.291	933.575	467.291	2	2	525802	0.52959	2.11837	0	0	0	1	High	10	Unambiguous	GLVLGIYAK		Q9CPY7; A0A0G2JEM7; Q9CPY7-2	0	2	0.6402	0	1	1	467.291	933.575	933.577
-226	16526	FALSE	F12	30.865	3297	3296	HCD	MS2	35.9894	100	01_SK_MLiver_IFNgPilot_QE-HCD28%.raw	-226	2505	9	3297	1	3297	1	1	1	1	1	601.301	1801.89	601.301	3	3	148200	33.6023	100	0	27.0556	7.35372	3	High	10	Unambiguous	DFNPQHFLDDKGQLK		B2RXZ2; P56593	1	3	0.664	0	1	1	601.301	1801.89	1801.89
-226	16547	FALSE	F12	30.8912	3300	3296	HCD	MS2	3.88905	100	01_SK_MLiver_IFNgPilot_QE-HCD28%.raw	-226	2508	9	3300	1	3300	1	1	1	1	1	723.656	2168.95	723.656	3	3	578042	37.1739	100	1.63481	43.5225	3.53811	4	High	10	Unambiguous	ALQASALAAWGGkAANK	K13(ADP-Ribosyl)	Q91Y97	1	3	0.1628	0	1	1	723.656	2168.95	2168.95
-226	16552	FALSE	F12	30.8999	3301	3296	HCD	MS2	31.176	100	01_SK_MLiver_IFNgPilot_QE-HCD28%.raw	-226	2509	9	3301	1	3301	1	1	1	1	1	586.991	1758.96	586.991	3	3	457891	21.6645	67.8892	0	15.8155	2.95342	3	High	10	Unambiguous	IHLISmQSTIPYALR	M6(Oxidation)	Q8VCM7; Q3UER8	0	3	0.6898	0	1	1	586.991	1758.96	1758.96
-226	16560	FALSE	F12	30.9087	3302	3296	HCD	MS2	22.0755	100	01_SK_MLiver_IFNgPilot_QE-HCD28%.raw	-226	2510	9	3302	1	3302	1	1	1	1	1	408.26	815.513	408.26	2	2	409369	0	0	0	0	0	0	High	10	Unambiguous	ALLFVPR		P07901	0	2	0.2102	0	1	1	408.26	815.513	815.514
-226	16570	FALSE	F12	30.9174	3303	3296	HCD	MS2	7.67375	100	01_SK_MLiver_IFNgPilot_QE-HCD28%.raw	-226	2511	9	3303	1	3303	1	1	1	1	1	717.351	1433.69	717.351	2	2	389008	31.769	100	0	25.2162	1.8596	3	High	10	Unambiguous	GTEFLAAPSSYYK		P49429; F6X9Z6	0	2	0.457	0	1	1	717.351	1433.69	1433.69
-226	16579	FALSE	F12	30.9283	3304	3296	HCD	MS2	40.8352	100	01_SK_MLiver_IFNgPilot_QE-HCD28%.raw	-226	2512	9	3304	1	3304	1	1	1	1	1	507.744	1014.48	507.744	2	2	365242	2.71522	10.2329	0	0.62793	0	2	High	10	Unambiguous	DLTDYLmK	M7(Oxidation)	D3Z2K3; Q8BFZ3; P63268; E9Q1F2; P60710; A0A494B9T3; G3UZ07; P62737; P68134; D3YZY0; A0A0U1RQ96; E9Q5F4; P68033; P63260	0	2	0.6424	0	1	1	507.744	1014.48	1014.48
-226	16585	FALSE	F12	30.9371	3305	3296	HCD	MS2	27.8523	100	01_SK_MLiver_IFNgPilot_QE-HCD28%.raw	-226	2513	9	3305	1	3305	1	1	1	1	1	436.255	871.503	436.255	2	2	338882	0.76108	3.04431	0	0	0	1	High	10	Unambiguous	SLWPQIK		Q8CHT0	0	2	0.1829	0	1	1	436.255	871.503	871.504
-226	1659	FALSE	F12	10.1985	893	887	HCD	MS2	1.67713	29.132	01_SK_MLiver_IFNgPilot_QE-HCD28%.raw	-226	320	9	893	1	893	1	1	1	1	1	584.743	1168.48	584.743	2	2	4.23209e+06	32.5599	100	0.49258	29.0805	0.66656	4	High	10	Unambiguous	kGVPVK	K1(ADP-Ribosyl)	P16460	1	2	0.5652	0	1	1	584.743	1168.48	1168.48
-226	16593	FALSE	F12	30.9458	3306	3296	HCD	MS2	8.71967	100	01_SK_MLiver_IFNgPilot_QE-HCD28%.raw	-226	2514	9	3306	1	3306	1	2	1	1	1	736.321	2942.26	736.321	4	4	127532	38.429	100	0.68396	32.2035	20.8286	4	High	10	Unambiguous	RVIISAPsADAPmFVmGVNHEK	S8(ADP-Ribosyl); M13(Oxidation); M16(Oxidation)	A0A1D5RLD8; A0A0A0MQF6; P16858; S4R1W1; S4R257	1	4	0.0414	0	1	1	736.321	2942.26	2942.26
-226	16594	FALSE	F12	30.9458	3306	3296	HCD	MS2	8.71967	100	01_SK_MLiver_IFNgPilot_QE-HCD28%.raw	-226	2514	9	3306	1	3306	1	2	1	1	1	736.321	2942.26	736.321	4	4	127532	38.429	100	0.68396	32.2035	20.8286	4	High	10	Unambiguous	RVIISAPSAdAPmFVmGVNHEK	D10(ADP-Ribosyl); M13(Oxidation); M16(Oxidation)	A0A1D5RLD8; A0A0A0MQF6; P16858; S4R1W1; S4R257	1	4	NA	0.0414	2	2	736.321	2942.26	2942.26
-226	16600	FALSE	F12	30.9599	3308	3307	HCD	MS2	29.9568	100	01_SK_MLiver_IFNgPilot_QE-HCD28%.raw	-226	2515	9	3308	1	3308	1	1	1	1	1	510.254	1528.75	510.254	3	3	159272	8.63801	28.2816	0	6.27038	0	2	High	10	Unambiguous	AKFEELNmDLFR	M8(Oxidation)	P20029	1	3	0.2374	0	1	1	510.254	1528.75	1528.75
-226	16608	FALSE	F12	30.9686	3309	3307	HCD	MS2	0	100	01_SK_MLiver_IFNgPilot_QE-HCD28%.raw	-226	2516	9	3309	1	3309	1	4	1	1	1	781.013	2341.02	781.013	3	3	140166	35.7955	100	2.1195	35.679	5.38338	4	High	10	Unambiguous	TIPEKmkLYSEFLGK	M6(Oxidation); K7(ADP-Ribosyl)	F6WHQ7; P10649; A2AE89	2	3	0.0076	0	1	1	781.013	2341.02	2341.02
-226	16609	FALSE	F12	30.9686	3309	3307	HCD	MS2	0	100	01_SK_MLiver_IFNgPilot_QE-HCD28%.raw	-226	2516	9	3309	1	3309	1	4	1	1	1	781.013	2341.02	781.013	3	3	140166	35.7955	100	2.1195	35.679	5.38338	4	High	10	Unambiguous	TIPEkmKLYSEFLGK	K5(ADP-Ribosyl); M6(Oxidation)	F6WHQ7; P10649; A2AE89	2	3	0.0076	0	1	2	781.013	2341.02	2341.02
-226	16610	FALSE	F12	30.9686	3309	3307	HCD	MS2	0	100	01_SK_MLiver_IFNgPilot_QE-HCD28%.raw	-226	2516	9	3309	1	3309	1	4	1	1	1	781.013	2341.02	781.013	3	3	140166	35.7955	100	2.1195	35.679	5.38338	4	High	10	Unambiguous	TIPeKmKLYSEFLGK	E4(ADP-Ribosyl); M6(Oxidation)	F6WHQ7; P10649; A2AE89	2	3	NA	0.0076	3	3	781.013	2341.02	2341.02
-226	16611	FALSE	F12	30.9686	3309	3307	HCD	MS2	0	100	01_SK_MLiver_IFNgPilot_QE-HCD28%.raw	-226	2516	9	3309	1	3309	1	4	1	1	1	781.013	2341.02	781.013	3	3	140166	35.7955	100	2.1195	35.679	5.38338	4	High	10	Unambiguous	tIPEKmKLYSEFLGK	T1(ADP-Ribosyl); M6(Oxidation)	F6WHQ7; P10649; A2AE89	2	3	NA	0.0455	4	4	781.013	2341.02	2341.02
-226	16618	FALSE	F12	30.9773	3310	3307	HCD	MS2	13.8062	100	01_SK_MLiver_IFNgPilot_QE-HCD28%.raw	-226	2517	9	3310	1	3310	1	1	1	1	1	530.273	1588.8	530.273	3	3	961546	1.8323	5.98945	0.28867	1.05108	0	3	High	10	Unambiguous	VmEETFSYLLGRK	M2(Oxidation)	Q61176	1	3	0.8	0	1	1	530.273	1588.8	1588.8
-226	16628	FALSE	F12	30.9948	3312	3307	HCD	MS2	17.7167	100	01_SK_MLiver_IFNgPilot_QE-HCD28%.raw	-226	2519	9	3312	1	3312	1	1	1	1	1	488.277	1462.82	488.277	3	3	357005	3.34157	12.6145	0	0.75177	0	2	High	10	Unambiguous	TFAATIPRPFSVR		P16331	0	3	0.6389	0	1	1	488.277	1462.82	1462.82
-226	16637	FALSE	F12	31.0035	3313	3307	HCD	MS2	6.09667	100	01_SK_MLiver_IFNgPilot_QE-HCD28%.raw	-226	2520	9	3313	1	3313	1	1	1	1	1	626.337	1251.67	626.337	2	2	260446	9.47092	32.8889	0	4.99477	0	2	High	10	Unambiguous	YIVPmITVDGK	M5(Oxidation)	Q9JII6	0	2	0.5028	0	1	1	626.337	1251.67	1251.67
-226	16665	FALSE	F12	31.0407	3317	3307	HCD	MS2	29.0347	100	01_SK_MLiver_IFNgPilot_QE-HCD28%.raw	-226	2524	9	3317	1	3317	1	1	1	1	1	599.012	1795.02	599.012	3	3	78205.3	33.5154	100	0	24.4169	9.64473	3	Medium	10	Unambiguous	DLKQVRAADPDLKGLR		Q0VG85-2	3	3	0.1325	0	1	1	599.012	1795.02	1795.02
-226	16671	FALSE	F12	31.0547	3319	3318	HCD	MS2	15.9622	100	01_SK_MLiver_IFNgPilot_QE-HCD28%.raw	-226	2525	9	3319	1	3319	1	1	1	1	1	534.546	2135.16	534.546	4	4	248333	16.0539	59.6678	0	4.54792	0	2	High	10	Unambiguous	ALPGHLKPFETLLSQNQGGK		P46425; A0A494B908; P19157; A0A494BAW2; A0A494BAM8	0	4	0.3503	0	1	1	534.546	2135.16	2135.16
-226	16694	FALSE	F12	31.0896	3323	3318	HCD	MS2	1.16468	100	01_SK_MLiver_IFNgPilot_QE-HCD28%.raw	-226	2529	9	3323	1	3323	1	1	1	1	1	682.03	2044.07	682.03	3	3	502597	15.195	40.706	0	15.6744	4.39943	3	High	10	Unambiguous	TVLmNPNIASVQTNEVGLK	M4(Oxidation)	Q8C196	0	3	0.7029	0	1	1	682.03	2044.07	2044.07
-226	16706	FALSE	F12	31.1071	3325	3318	HCD	MS2	29.9802	100	01_SK_MLiver_IFNgPilot_QE-HCD28%.raw	-226	2531	9	3325	1	3325	1	1	1	1	1	561.286	1121.57	561.286	2	2	379296	13.8737	44.2325	0	11.2622	0	2	High	10	Unambiguous	ELNLPFGGmK	M9(Oxidation)	Q8BH00	0	2	0.2769	0	1	1	561.286	1121.57	1121.57
-226	16710	FALSE	F12	31.118	3326	3318	HCD	MS2	38.4815	100	01_SK_MLiver_IFNgPilot_QE-HCD28%.raw	-226	2532	9	3326	1	3326	1	1	1	1	1	611.347	1221.69	611.347	2	2	320076	17.7165	55.8501	0	15.016	0	2	High	10	Unambiguous	TGQSYLAAGLLK		D6RHN4; Q99MZ7; Q3UXD9; D6RIP0	0	2	0.7596	0	1	1	611.347	1221.69	1221.68
-226	16716	FALSE	F12	31.1267	3327	3318	HCD	MS2	28.689	100	01_SK_MLiver_IFNgPilot_QE-HCD28%.raw	-226	2533	9	3327	1	3327	1	1	1	1	1	493.258	1970.01	493.258	4	4	250649	1.89701	6.69208	0	0.89594	0	2	High	10	Unambiguous	VIAPWRmPEFYNRFK	M7(Oxidation)	P16460	2	4	0.4263	0	1	1	493.258	1970.01	1970.01
-226	16723	FALSE	F12	31.1355	3328	3318	HCD	MS2	3.33077	100	01_SK_MLiver_IFNgPilot_QE-HCD28%.raw	-226	2534	9	3328	1	3328	1	1	1	1	1	758.662	2273.97	758.662	3	3	168584	34.8842	100	0.8192	36.0319	2.68581	4	High	10	Unambiguous	AGGFLmkKELNYFAK	M6(Oxidation); K7(ADP-Ribosyl)	P09411; S4R2M7	2	3	0.3136	0	1	1	758.662	2273.97	2273.97
-226	16729	FALSE	F12	31.1495	3330	3329	HCD	MS2	30.7497	100	01_SK_MLiver_IFNgPilot_QE-HCD28%.raw	-226	2535	9	3330	1	3330	1	1	1	1	1	485.265	1453.78	485.265	3	3	115332	2.04247	8.16989	0	0	0	1	High	10	Unambiguous	FSLTTLRNLGmGK	M11(Oxidation)	Q91X77; Q91X77-2	1	3	0.208	0	1	1	485.265	1453.78	1453.78
-226	16743	FALSE	F12	31.167	3332	3329	HCD	MS2	25.6906	64.935	01_SK_MLiver_IFNgPilot_QE-HCD28%.raw	-226	2537	9	3332	1	3332	1	1	1	1	1	501.287	1001.57	501.287	2	2	1.37555e+06	0.58606	2.34423	0	0	0	1	High	10	Unambiguous	DYPLIPVGK		P24270	0	2	0.672	0	1	1	501.287	1001.57	1001.57
-226	16751	FALSE	F12	31.1757	3333	3329	HCD	MS2	19.3385	100	01_SK_MLiver_IFNgPilot_QE-HCD28%.raw	-226	2538	9	3333	1	3333	1	1	1	1	1	687.36	1373.71	687.36	2	2	802983	28.6396	89.6187	0	18.7869	6.15274	3	High	10	Unambiguous	YSALIIGmAYGAK	M8(Oxidation)	Q06185; Q8BTB6	0	2	0.7895	0	1	1	687.36	1373.71	1373.71
-226	16764	FALSE	F12	31.1932	3335	3329	HCD	MS2	15.7657	100	01_SK_MLiver_IFNgPilot_QE-HCD28%.raw	-226	2540	9	3335	1	3335	1	1	1	1	1	533.295	2130.16	533.295	4	4	504703	4.29242	14.3779	0	2.03482	0.75701	3	High	10	Unambiguous	TLSDYNIQKESTLHLVLR		E9Q5F6; P62984; Q5SX22; E9Q4P0; P62983; P0CG49; E9Q9J0; A0A0A6YW67; E9QNP0; P0CG50	1	4	0.7	0	1	1	533.295	2130.16	2130.16
-226	16769	FALSE	F12	31.2019	3336	3329	HCD	MS2	44.9856	100	01_SK_MLiver_IFNgPilot_QE-HCD28%.raw	-226	2541	9	3336	1	3336	1	1	1	1	1	481.917	1443.74	481.917	3	3	277116	1.4362	5.7448	0	0	0	1	High	10	Unambiguous	YDVSFITDEVKK		O08601; O08601-2	1	3	0.6452	0	1	1	481.917	1443.74	1443.74
-226	16776	FALSE	F12	31.2129	3337	3329	HCD	MS2	10.965	100	01_SK_MLiver_IFNgPilot_QE-HCD28%.raw	-226	2542	9	3337	1	3337	1	1	1	1	1	782.424	2345.26	782.424	3	3	220925	35.1185	100	1.78887	31.0056	7.67955	4	High	10	Unambiguous	NLRVNAGDQPGADLGPLITPQAK		Q9EQ20	1	3	0.7643	0	1	1	782.424	2345.26	2345.26
-226	16789	FALSE	F12	31.2303	3339	3329	HCD	MS2	24.3381	100	01_SK_MLiver_IFNgPilot_QE-HCD28%.raw	-226	2544	9	3339	1	3339	1	1	1	1	1	730.666	2189.98	730.666	3	3	143496	34.46	100	1.8257	32.7082	3.30617	4	High	10	Unambiguous	VWPhKDYPLIPVGK	H4(ADP-Ribosyl)	P24270	1	3	0.1533	0	1	1	730.666	2189.98	2189.98
-226	16795	FALSE	F12	31.2443	3341	3340	HCD	MS2	10.3688	100	01_SK_MLiver_IFNgPilot_QE-HCD28%.raw	-226	2545	9	3341	1	3341	1	1	1	1	1	734.378	2201.12	734.378	3	3	162448	34.7136	100	1.21403	30.0165	7.62393	4	High	10	Unambiguous	GLGTEVPGNFQGPDPYRQLR		A0A1L1SSA8; Q91XE8	1	3	0.6452	0	1	1	734.378	2201.12	2201.11
-226	16800	FALSE	F12	31.253	3342	3340	HCD	MS2	59.0793	100	01_SK_MLiver_IFNgPilot_QE-HCD28%.raw	-226	2546	9	3342	1	3342	1	1	1	1	1	770.893	1540.78	770.893	2	2	176463	34.8574	100	1.35642	33.446	4.6272	4	High	10	Unambiguous	FAPPQPAEPWSSVK		Q91WU0; H3BL34; Q64176	0	2	0.7121	0	1	1	770.893	1540.78	1540.78
-226	16804	FALSE	F12	31.2618	3343	3340	HCD	MS2	4.41529	40.167	01_SK_MLiver_IFNgPilot_QE-HCD28%.raw	-226	2547	9	3343	1	3343	1	1	1	1	1	602.279	1804.82	602.279	3	3	3.91533e+06	2.19548	6.81539	0	1.62364	0.3429	3	High	10	Unambiguous	YQLQSQENFEPFmK	M13(Oxidation)	P12710	0	3	0.6502	0	1	1	602.279	1804.82	1804.82
-226	16808	FALSE	F12	31.2705	3344	3340	HCD	MS2	17.7476	39.259	01_SK_MLiver_IFNgPilot_QE-HCD28%.raw	-226	2548	9	3344	1	3344	1	1	1	1	1	622.343	1243.68	622.343	2	2	3.8717e+06	2.07588	6.47234	0	1.83119	0	2	High	10	Unambiguous	ALQASALAAWGGK		Q91Y97	0	2	0.6178	0	1	1	622.343	1243.68	1243.68
-226	1681	FALSE	F12	10.2266	896	887	HCD	MS2	3.05303	100	01_SK_MLiver_IFNgPilot_QE-HCD28%.raw	-226	323	9	896	1	896	1	1	1	1	1	600.928	1800.77	600.928	3	3	1.04591e+06	31.6281	100	0.31155	24.2206	1.98028	4	High	10	Unambiguous	kHIYIDKNTK	K1(ADP-Ribosyl)	Q9WUM5; A0A0N4SVU4	2	3	0.165	0	1	1	600.928	1800.77	1800.77
-226	16814	FALSE	F12	31.2792	3345	3340	HCD	MS2	0	100	01_SK_MLiver_IFNgPilot_QE-HCD28%.raw	-226	2549	9	3345	1	3345	1	1	1	1	1	1022.54	2044.07	1022.54	2	2	565198	10.4663	20.9581	0	20.9071	0	2	High	10	Unambiguous	TVLmNPNIASVQTNEVGLK	M4(Oxidation)	Q8C196	0	2	0.8135	0	1	1	1022.54	2044.07	2044.07
-226	16827	FALSE	F12	31.2967	3347	3340	HCD	MS2	14.6606	100	01_SK_MLiver_IFNgPilot_QE-HCD28%.raw	-226	2551	9	3347	1	3347	1	1	1	1	1	559.044	2233.15	559.044	4	4	501738	11.5523	36.5027	0	9.70666	0	2	High	10	Unambiguous	YSQVLANGLDNKLREDLER		P62270; F6YVP7; A0A1Y7VKY1	2	4	0.489	0	1	1	559.044	2233.15	2233.16
-226	16833	FALSE	F12	31.3076	3348	3340	HCD	MS2	45.3343	100	01_SK_MLiver_IFNgPilot_QE-HCD28%.raw	-226	2552	9	3348	1	3348	1	1	1	1	1	570.793	1140.58	570.793	2	2	551382	0.69821	2.56379	0	0.22905	0	2	High	10	Unambiguous	SIGVSNFNFR		Q91WT7	0	2	0.6172	0	1	1	570.793	1140.58	1140.58
-226	16842	FALSE	F12	31.3163	3349	3340	HCD	MS2	7.82682	100	01_SK_MLiver_IFNgPilot_QE-HCD28%.raw	-226	2553	9	3349	1	3349	1	1	1	1	1	745.054	2233.15	745.054	3	3	162612	35.1369	100	1.9162	28.0811	10.5502	4	Medium	10	Unambiguous	YSQVLANGLDNKLREDLER		P62270; F6YVP7; A0A1Y7VKY1	2	3	0.2424	0	1	1	745.054	2233.15	2233.16
-226	16849	FALSE	F12	31.3251	3350	3340	HCD	MS2	51.6136	100	01_SK_MLiver_IFNgPilot_QE-HCD28%.raw	-226	2554	9	3350	1	3350	1	1	1	1	1	468.929	1404.77	468.929	3	3	176143	0.61402	2.4561	0	0	0	1	Medium	10	Unambiguous	EIADKFINEVVK		Q3U367; Q9JLJ2	1	3	0.25	0	1	1	468.929	1404.77	1404.77
-226	16866	FALSE	F12	31.3477	3353	3351	HCD	MS2	14.5454	100	01_SK_MLiver_IFNgPilot_QE-HCD28%.raw	-226	2556	9	3353	1	3353	1	1	1	1	1	473.511	1891.02	473.511	4	4	546979	0.4865	1.94601	0	0	0	1	High	10	Unambiguous	YNQILRIEEELGSKAK		P17182; Q6PHC1	2	4	0.6011	0	1	1	473.511	1891.02	1891.03
-226	16874	FALSE	F12	31.3564	3354	3351	HCD	MS2	46.1146	100	01_SK_MLiver_IFNgPilot_QE-HCD28%.raw	-226	2557	9	3354	1	3354	1	1	1	1	1	505.317	1009.63	505.317	2	2	532212	0.62592	2.50369	0	0	0	1	High	10	Unambiguous	IIPLLTDPK		F6YTS6; E9PWK1; Q9D379	0	2	0.6954	0	1	1	505.317	1009.63	1009.63
-226	16887	FALSE	F12	31.3739	3356	3351	HCD	MS2	41.8862	100	01_SK_MLiver_IFNgPilot_QE-HCD28%.raw	-226	2559	9	3356	1	3356	1	1	1	1	1	477.796	954.585	477.796	2	2	434504	1.49857	5.99429	0	0	0	1	High	10	Unambiguous	LLPLELEK		P16331	0	2	0.4444	0	1	1	477.796	954.585	954.587
-226	16896	FALSE	F12	31.3826	3357	3351	HCD	MS2	0	5.321	01_SK_MLiver_IFNgPilot_QE-HCD28%.raw	-226	2560	9	3357	1	3357	1	1	1	1	1	902.914	1804.82	902.914	2	2	32418430	0	0	0	0	0	0	High	10	Unambiguous	YQLQSQENFEPFmK	M13(Oxidation)	P12710	0	2	0.739	0	1	1	902.914	1804.82	1804.82
-226	16916	FALSE	F12	31.411	3360	3351	HCD	MS2	49.7321	100	01_SK_MLiver_IFNgPilot_QE-HCD28%.raw	-226	2563	9	3360	1	3360	1	1	1	1	1	561.611	1682.82	561.611	3	3	196915	26.8822	88.5621	0	16.4128	2.55403	3	High	10	Unambiguous	VTmWVFEEDIGGRK	M3(Oxidation)	E0CXN5; P13707	1	3	0.6667	0	1	1	561.611	1682.82	1682.82
-226	16921	FALSE	F12	31.4197	3361	3351	HCD	MS2	27.6105	100	01_SK_MLiver_IFNgPilot_QE-HCD28%.raw	-226	2564	9	3361	1	3361	1	1	1	1	1	657.341	1970.01	657.341	3	3	265787	34.3312	100	0	26.663	10.662	3	High	10	Unambiguous	VIAPWRmPEFYNRFK	M7(Oxidation)	P16460	2	3	0.2353	0	1	1	657.341	1970.01	1970.01
-226	1693	FALSE	F12	10.2493	899	898	HCD	MS2	7.1825	100	01_SK_MLiver_IFNgPilot_QE-HCD28%.raw	-226	325	9	899	1	899	1	1	1	1	1	569.946	1707.82	569.946	3	3	674120	32.9812	100	1.59634	27.2019	3.12661	4	High	10	Unambiguous	kVPAGPKTLKK	K1(ADP-Ribosyl)	P14148; F6XI62	3	3	0.236	0	1	1	569.946	1707.82	1707.82
-226	16946	FALSE	F12	31.4511	3365	3362	HCD	MS2	16.7335	100	01_SK_MLiver_IFNgPilot_QE-HCD28%.raw	-226	2567	9	3365	1	3365	1	1	1	1	1	550.954	1650.85	550.954	3	3	1.35178e+06	1.55312	5.27787	0	0.93462	0	2	High	10	Unambiguous	FVEGLPINDFSREK		P14152; A0A5F8MPN8	1	3	0.5987	0	1	1	550.954	1650.85	1650.85
-226	16954	FALSE	F12	31.4598	3366	3362	HCD	MS2	33.7991	100	01_SK_MLiver_IFNgPilot_QE-HCD28%.raw	-226	2568	9	3366	1	3366	1	1	1	1	1	689.826	1378.64	689.826	2	2	919133	17.2622	56.125	0	11.0205	1.90337	3	High	10	Unambiguous	GAAAVFNmSYFGK	M8(Oxidation)	Q99LB7	0	2	0.6984	0	1	1	689.826	1378.64	1378.65
-226	16972	FALSE	F12	31.4773	3368	3362	HCD	MS2	6.70652	100	01_SK_MLiver_IFNgPilot_QE-HCD28%.raw	-226	2570	9	3368	1	3368	1	1	1	1	1	675.692	2025.06	675.692	3	3	845969	8.98079	23.7965	0.88101	8.54643	2.69917	4	High	10	Unambiguous	AIAEELAPERGFLPPASEK		O35490; Q91WS4	1	3	0.6901	0	1	1	675.692	2025.06	2025.07
-226	16979	FALSE	F12	31.486	3369	3362	HCD	MS2	37.4544	100	01_SK_MLiver_IFNgPilot_QE-HCD28%.raw	-226	2571	9	3369	1	3369	1	4	1	1	1	754.128	3766.61	754.128	5	5	187831	38.9819	100	2.11964	48.524	5.28414	4	High	10	Unambiguous	mFASFPTTkTYFPHFDVSHGSAQVKGHGK	M1(Oxidation); K9(ADP-Ribosyl)	Q91VB8; P01942	2	5	0.0284	0	1	1	754.128	3766.61	3766.62
-226	16980	FALSE	F12	31.486	3369	3362	HCD	MS2	37.4544	100	01_SK_MLiver_IFNgPilot_QE-HCD28%.raw	-226	2571	9	3369	1	3369	1	4	1	1	1	754.128	3766.61	754.128	5	5	187831	38.9819	100	2.11964	48.524	5.28414	4	High	10	Unambiguous	mFASFPTtKTYFPHFDVSHGSAQVKGHGK	M1(Oxidation); T8(ADP-Ribosyl)	Q91VB8; P01942	2	5	0.0284	0	1	2	754.128	3766.61	3766.62
-226	16981	FALSE	F12	31.486	3369	3362	HCD	MS2	37.4544	100	01_SK_MLiver_IFNgPilot_QE-HCD28%.raw	-226	2571	9	3369	1	3369	1	4	1	1	1	754.128	3766.61	754.128	5	5	187831	38.9819	100	2.11964	48.524	5.28414	4	High	10	Unambiguous	mFASFPtTKTYFPHFDVSHGSAQVKGHGK	M1(Oxidation); T7(ADP-Ribosyl)	Q91VB8; P01942	2	5	0.0284	0	1	3	754.128	3766.61	3766.62
-226	16982	FALSE	F12	31.486	3369	3362	HCD	MS2	37.4544	100	01_SK_MLiver_IFNgPilot_QE-HCD28%.raw	-226	2571	9	3369	1	3369	1	4	1	1	1	754.128	3766.61	754.128	5	5	187831	38.9819	100	2.11964	48.524	5.28414	4	High	10	Unambiguous	mFAsFPTTKTYFPHFDVSHGSAQVKGHGK	M1(Oxidation); S4(ADP-Ribosyl)	Q91VB8; P01942	2	5	NA	0.0284	4	4	754.128	3766.61	3766.62
-226	16995	FALSE	F12	31.5057	3371	3362	HCD	MS2	2.95395	100	01_SK_MLiver_IFNgPilot_QE-HCD28%.raw	-226	2573	9	3371	1	3371	1	1	1	1	1	810.386	2429.14	810.386	3	3	445163	24.6585	53.6106	0	33.2462	11.7772	3	High	10	Unambiguous	LRSDGSLmFQQVPmVEIDGmK	M8(Oxidation); M14(Oxidation); M20(Oxidation)	P30115	1	3	0.6641	0	1	1	810.386	2429.14	2429.15
-226	17001	FALSE	F12	31.5144	3372	3362	HCD	MS2	0	100	01_SK_MLiver_IFNgPilot_QE-HCD28%.raw	-226	2574	9	3372	1	3372	1	1	1	1	1	776.386	1551.76	776.386	2	2	516478	34.2165	100	2.60082	31.1925	3.0727	4	High	10	Unambiguous	GLEVTAYSPLGSSDR		Q9JII6	0	2	0.7609	0	1	1	776.386	1551.76	1551.76
-226	17018	FALSE	F12	31.5545	3377	3373	HCD	MS2	2.21652	100	01_SK_MLiver_IFNgPilot_QE-HCD28%.raw	-226	2578	9	3377	1	3377	1	1	1	1	1	865.46	1729.91	865.46	2	2	813792	35.8195	92.8859	10.9367	34.8177	4.63742	4	High	10	Unambiguous	WLQTEVQNPSVTSKI		P34914-2; P34914; A8JYK8	1	2	0.7119	0	1	1	865.46	1729.91	1729.91
-226	1703	FALSE	F12	10.258	900	898	HCD	MS2	75.4793	100	01_SK_MLiver_IFNgPilot_QE-HCD28%.raw	-226	326	9	900	1	900	1	1	1	1	1	521.878	1563.62	521.878	3	3	132979	31.0565	100	1.14031	20.2061	2.87977	4	Medium	10	Unambiguous	kFVRTDEK	K1(ADP-Ribosyl)	Q91VS7; D3YU60; E9QJW0	2	3	0.137	0	1	1	521.878	1563.62	1563.62
-226	17033	FALSE	F12	31.572	3379	3373	HCD	MS2	35.3744	100	01_SK_MLiver_IFNgPilot_QE-HCD28%.raw	-226	2580	9	3379	1	3379	1	1	1	1	1	524.631	1571.88	524.631	3	3	498977	1.23775	4.61133	0	0.33969	0	2	High	10	Unambiguous	FLASVSTVLTSKYR		Q91VB8; P01942	1	3	0.6916	0	1	1	524.631	1571.88	1571.88
-226	17038	FALSE	F12	31.5807	3380	3373	HCD	MS2	11.0185	100	01_SK_MLiver_IFNgPilot_QE-HCD28%.raw	-226	2581	9	3380	1	3380	1	1	1	1	1	772.353	2315.05	772.353	3	3	229232	37.1668	100	1.71329	44.5893	2.36467	4	Medium	10	Unambiguous	VLEQLTGQTPVFSkAR	K14(ADP-Ribosyl)	A2BH06; Q9CXW4	1	3	0.0633	0	1	1	772.353	2315.05	2315.05
-226	17054	FALSE	F12	31.6004	3382	3373	HCD	MS2	39.3976	100	01_SK_MLiver_IFNgPilot_QE-HCD28%.raw	-226	2583	9	3382	1	3382	1	1	1	1	1	578.64	1733.9	578.64	3	3	144220	3.29843	10.5908	0	2.60293	0	2	High	10	Unambiguous	FGRYSALIIGmAYGAK	M11(Oxidation)	Q06185; Q8BTB6	1	3	0.5707	0	1	1	578.64	1733.9	1733.9
-226	17059	FALSE	F12	31.6091	3383	3373	HCD	MS2	0	100	01_SK_MLiver_IFNgPilot_QE-HCD28%.raw	-226	2584	9	3383	1	3383	1	1	1	1	1	830.896	1660.79	830.896	2	2	177456	35.0369	100	0	32.9793	7.16844	3	High	10	Unambiguous	VLNSYWVGEDSTYK		Q9CZM2	0	2	0.7922	0	1	1	830.896	1660.79	1660.79
-226	17074	FALSE	F12	31.6318	3386	3384	HCD	MS2	10.7212	100	01_SK_MLiver_IFNgPilot_QE-HCD28%.raw	-226	2586	9	3386	1	3386	1	2	1	1	1	651.272	1951.8	651.272	3	3	692727	32.25	100	0.95508	26.0614	1.98352	4	High	10	Unambiguous	tAmKYNLGLDLR	T1(ADP-Ribosyl); M3(Oxidation)	P26443	1	3	0.0095	0	1	1	651.272	1951.8	1951.8
-226	17075	FALSE	F12	31.6318	3386	3384	HCD	MS2	10.7212	100	01_SK_MLiver_IFNgPilot_QE-HCD28%.raw	-226	2586	9	3386	1	3386	1	2	1	1	1	651.272	1951.8	651.272	3	3	692727	32.25	100	0.95508	26.0614	1.98352	4	High	10	Unambiguous	TAmkYNLGLDLR	M3(Oxidation); K4(ADP-Ribosyl)	P26443	1	3	NA	0.0095	2	2	651.272	1951.8	1951.8
-226	17079	FALSE	F12	31.6405	3387	3384	HCD	MS2	3.04804	37.982	01_SK_MLiver_IFNgPilot_QE-HCD28%.raw	-226	2587	9	3387	1	3387	1	1	1	1	1	789.396	1577.79	789.396	2	2	5109690	1.98423	6.09129	0	1.46813	0.37748	3	High	10	Unambiguous	YVTLIYTNYENGK		A0A494B908; P19157; A0A494BAW2	0	2	0.7229	0	1	1	789.396	1577.79	1577.78
-226	17085	FALSE	F12	31.6492	3388	3384	HCD	MS2	11.5742	34.232	01_SK_MLiver_IFNgPilot_QE-HCD28%.raw	-226	2588	9	3388	1	3388	1	1	1	1	1	482.266	963.525	482.266	2	2	3.1324e+06	0.02665	0.10662	0	0	0	1	High	10	Unambiguous	YNLGLDLR		P26443	0	2	0.6214	0	1	1	482.266	963.525	963.526
-226	17091	FALSE	F12	31.658	3389	3384	HCD	MS2	22.7062	37.497	01_SK_MLiver_IFNgPilot_QE-HCD28%.raw	-226	2589	9	3389	1	3389	1	1	1	1	1	527.29	1053.57	527.29	2	2	2.83804e+06	1.45629	4.61787	0	1.2073	0	2	High	10	Unambiguous	VIFLENYR		Q9ET01; E9PUM3; Q3UEJ6; Q9WUB3; Q8CI94	0	2	0.6354	0	1	1	527.29	1053.57	1053.57
-226	17098	FALSE	F12	31.6667	3390	3384	HCD	MS2	24.6558	100	01_SK_MLiver_IFNgPilot_QE-HCD28%.raw	-226	2590	9	3390	1	3390	1	1	1	1	1	552.801	1104.59	552.801	2	2	901619	6.58852	24.9673	0	1.38675	0	2	High	10	Unambiguous	IVNAAGFWAR		Q9DBT9	0	2	0.5305	0	1	1	552.801	1104.59	1104.59
-226	1710	FALSE	F12	10.2667	901	898	HCD	MS2	10.4455	38.205	01_SK_MLiver_IFNgPilot_QE-HCD28%.raw	-226	327	9	901	1	901	1	2	1	1	1	472.536	1415.59	472.536	3	3	3.03845e+06	28.5696	100	0.23345	12.7011	1.34378	4	Medium	10	Unambiguous	LQSkVTAK	K4(ADP-Ribosyl)	P16460	1	3	0.0361	0	1	1	472.536	1415.59	1415.6
-226	17107	FALSE	F12	31.6754	3391	3384	HCD	MS2	24.4846	100	01_SK_MLiver_IFNgPilot_QE-HCD28%.raw	-226	2591	9	3391	1	3391	1	1	1	1	1	689.688	2067.05	689.688	3	3	679534	14.47	43.8088	0	10.8771	3.1941	3	High	10	Unambiguous	YLGTQPEPDIVGLDSGHIR		P52196	0	3	0.7797	0	1	1	689.688	2067.05	2067.05
-226	1711	FALSE	F12	10.2667	901	898	HCD	MS2	10.4455	38.205	01_SK_MLiver_IFNgPilot_QE-HCD28%.raw	-226	327	9	901	1	901	1	2	1	1	1	472.536	1415.59	472.536	3	3	3.03845e+06	28.5696	100	0.23345	12.7011	1.34378	4	Medium	10	Unambiguous	LQsKVTAK	S3(ADP-Ribosyl)	P16460	1	3	NA	0.0361	2	2	472.536	1415.59	1415.6
-226	17113	FALSE	F12	31.6864	3392	3384	HCD	MS2	10.1037	100	01_SK_MLiver_IFNgPilot_QE-HCD28%.raw	-226	2592	9	3392	1	3392	1	1	1	1	1	569.977	1707.92	569.977	3	3	714216	13.2226	42.9329	0	8.87762	1.07998	3	High	10	Unambiguous	FINLVPSNLPHEATR		Q05421; A0A1B0GSV7; Q0PGA1	0	3	0.7519	0	1	1	569.977	1707.92	1707.92
-226	17127	FALSE	F12	31.7038	3394	3384	HCD	MS2	19.5139	100	01_SK_MLiver_IFNgPilot_QE-HCD28%.raw	-226	2594	9	3394	1	3394	1	1	1	1	1	472.266	1414.78	472.266	3	3	247685	1.54797	6.19187	0	0	0	1	High	10	Unambiguous	AYFHLLNQIAPK		A0A1C7CYV0; B1AX58; Q3V0K9; Q99K51	0	3	0.7267	0	1	1	472.266	1414.78	1414.78
-226	17137	FALSE	F12	31.7264	3397	3395	HCD	MS2	38.7407	100	01_SK_MLiver_IFNgPilot_QE-HCD28%.raw	-226	2596	9	3397	1	3397	1	1	1	1	1	572.536	2287.12	572.536	4	4	253244	5.71324	18.7522	0	4.10075	0	2	High	10	Unambiguous	KmREFGIADPEEImWFKK	M2(Oxidation); M14(Oxidation)	Q9R0H0	3	4	0.553	0	1	1	572.536	2287.12	2287.12
-226	17140	FALSE	F12	31.7351	3398	3395	HCD	MS2	4.97865	24.685	01_SK_MLiver_IFNgPilot_QE-HCD28%.raw	-226	2597	9	3398	1	3398	1	1	1	1	1	427.742	854.477	427.742	2	2	3.58459e+06	0.20555	0.82219	0	0	0	1	High	10	Unambiguous	GYGFGLIK		F2Z471; Q60932; Q60932-2	0	2	0.4876	0	1	1	427.742	854.477	854.477
-226	17147	FALSE	F12	31.7439	3399	3395	HCD	MS2	0	81.463	01_SK_MLiver_IFNgPilot_QE-HCD28%.raw	-226	2598	9	3399	1	3399	1	1	1	1	1	748.062	2242.17	748.062	3	3	2.64162e+06	7.77821	20.5813	0	8.78714	1.74439	3	High	10	Unambiguous	IIAEGANGPTTPEADKIFLER		P26443; F7CFA5	1	3	0.8151	0	1	1	748.062	2242.17	2242.17
-226	17153	FALSE	F12	31.7526	3400	3395	HCD	MS2	11.3413	100	01_SK_MLiver_IFNgPilot_QE-HCD28%.raw	-226	2599	9	3400	1	3400	1	1	1	1	1	616.836	1232.66	616.836	2	2	1.17574e+06	6.25372	22.1575	0	2.85738	0	2	High	10	Unambiguous	LWTLVSEQTR		P14115	0	2	0.6269	0	1	1	616.836	1232.66	1232.66
-226	17160	FALSE	F12	31.7613	3401	3395	HCD	MS2	4.54883	100	01_SK_MLiver_IFNgPilot_QE-HCD28%.raw	-226	2600	9	3401	1	3401	1	1	1	1	1	649.311	1945.92	649.311	3	3	1.13822e+06	6.57506	17.944	0.55007	5.99688	1.80925	4	High	10	Unambiguous	FYGPEGPYGVFAGRDASR		O55022	1	3	0.6877	0	1	1	649.311	1945.92	1945.92
-226	17168	FALSE	F12	31.77	3402	3395	HCD	MS2	19.8557	100	01_SK_MLiver_IFNgPilot_QE-HCD28%.raw	-226	2601	9	3402	1	3402	1	1	1	1	1	603.348	1205.69	603.348	2	2	1.12561e+06	12.0729	42.0181	0	6.2737	0	2	High	10	Unambiguous	AITGIQAFTVGK		A0A0A0MQ68; Q60759	0	2	0.6706	0	1	1	603.348	1205.69	1205.69
-226	17184	FALSE	F12	31.7897	3404	3395	HCD	MS2	26.8401	100	01_SK_MLiver_IFNgPilot_QE-HCD28%.raw	-226	2603	9	3404	1	3404	1	1	1	1	1	531.317	1061.63	531.317	2	2	303524	9.38068	29.7348	0	5.73496	2.053	3	High	10	Unambiguous	LISDLPIYK		Q9QZ85	0	2	0.6174	0	1	1	531.317	1061.63	1061.62
-226	1719	FALSE	F12	10.2755	902	898	HCD	MS2	4.44896	51.769	01_SK_MLiver_IFNgPilot_QE-HCD28%.raw	-226	328	9	902	1	902	1	1	1	1	1	410.226	1228.66	410.226	3	3	1.10212e+06	5.86171	23.4468	0	0	0	1	High	10	Unambiguous	QVEIAQREGAK		P16460	1	3	0.4254	0	1	1	410.226	1228.66	1228.66
-226	17193	FALSE	F12	31.7984	3405	3395	HCD	MS2	49.8581	100	01_SK_MLiver_IFNgPilot_QE-HCD28%.raw	-226	2604	9	3405	1	3405	1	1	1	1	1	467.586	1400.74	467.586	3	3	218167	3.31926	13.277	0	0	0	1	High	10	Unambiguous	LSRPGFWDPIGR		Q5XG73-3; Q5XG73; A0A2I3BQH8; Z4YM84; A0A2I3BRB9; Q5XG73-2; E9QNH7; A0A2I3BQ50	0	3	0.61	0	1	1	467.586	1400.74	1400.74
-226	17200	FALSE	F12	31.8123	3407	3406	HCD	MS2	19.0366	100	01_SK_MLiver_IFNgPilot_QE-HCD28%.raw	-226	2605	9	3407	1	3407	1	3	1	1	1	672.288	2014.85	672.288	3	3	290512	32.3479	100	0.76058	26.5031	2.12796	4	High	10	Unambiguous	TSWLdGKHVVFGK	D5(ADP-Ribosyl)	P24369	1	3	0.0155	0	1	1	672.288	2014.85	2014.85
-226	17201	FALSE	F12	31.8123	3407	3406	HCD	MS2	19.0366	100	01_SK_MLiver_IFNgPilot_QE-HCD28%.raw	-226	2605	9	3407	1	3407	1	3	1	1	1	672.288	2014.85	672.288	3	3	290512	32.3479	100	0.76058	26.5031	2.12796	4	High	10	Unambiguous	TsWLDGKHVVFGK	S2(ADP-Ribosyl)	P24369	1	3	NA	0.0155	2	2	672.288	2014.85	2014.85
-226	17202	FALSE	F12	31.8123	3407	3406	HCD	MS2	19.0366	100	01_SK_MLiver_IFNgPilot_QE-HCD28%.raw	-226	2605	9	3407	1	3407	1	3	1	1	1	672.288	2014.85	672.288	3	3	290512	32.3479	100	0.76058	26.5031	2.12796	4	High	10	Unambiguous	tSWLDGKHVVFGK	T1(ADP-Ribosyl)	P24369	1	3	NA	0.0233	3	3	672.288	2014.85	2014.85
-226	17215	FALSE	F12	31.8298	3409	3406	HCD	MS2	0.669278	5.545	01_SK_MLiver_IFNgPilot_QE-HCD28%.raw	-226	2607	9	3409	1	3409	1	1	1	1	1	495.629	1484.87	495.629	3	3	25654340	0	0	0	0	0	0	High	10	Unambiguous	GILIGIQQSFRPR		Q8C196	0	3	0.6855	0	1	1	495.629	1484.87	1484.87
-226	17219	FALSE	F12	31.8385	3410	3406	HCD	MS2	18.4747	66.766	01_SK_MLiver_IFNgPilot_QE-HCD28%.raw	-226	2608	9	3410	1	3410	1	1	1	1	1	526.6	1577.79	526.6	3	3	2.10593e+06	0.44953	1.79811	0	0	0	1	High	10	Unambiguous	YVTLIYTNYENGK		A0A494B908; P19157; A0A494BAW2	0	3	0.7346	0	1	1	526.6	1577.79	1577.78
-226	17223	FALSE	F12	31.8472	3411	3406	HCD	MS2	33.9778	86.594	01_SK_MLiver_IFNgPilot_QE-HCD28%.raw	-226	2609	9	3411	1	3411	1	1	1	1	1	511.924	1533.76	511.924	3	3	1.29464e+06	1.34023	4.57749	0	0.78342	0	2	High	10	Unambiguous	FFDEESYSLLRK		Q9D8L3; Q62186	1	3	0.7508	0	1	1	511.924	1533.76	1533.76
-226	17229	FALSE	F12	31.856	3412	3406	HCD	MS2	15.9812	100	01_SK_MLiver_IFNgPilot_QE-HCD28%.raw	-226	2610	9	3412	1	3412	1	1	1	1	1	596.668	1787.99	596.668	3	3	553264	30.9322	100	0	20.2974	3.4315	3	High	10	Unambiguous	IINEPTAAAIAYGLDKK		P63017; Q504P4; P17156	1	3	0.7277	0	1	1	596.668	1787.99	1787.99
-226	17236	FALSE	F12	31.8647	3413	3406	HCD	MS2	22.7574	88.774	01_SK_MLiver_IFNgPilot_QE-HCD28%.raw	-226	2611	9	3413	1	3413	1	1	1	1	1	417.876	1251.61	417.876	3	3	869541	0.27111	1.08443	0	0	0	1	High	10	Unambiguous	FDASFFGVHPK		P19096; A0A0U1RNJ1	0	3	0.5938	0	1	1	417.876	1251.61	1251.62
-226	17244	FALSE	F12	31.8756	3414	3406	HCD	MS2	15.7171	100	01_SK_MLiver_IFNgPilot_QE-HCD28%.raw	-226	2612	9	3414	1	3414	1	1	1	1	1	612.373	1223.74	612.373	2	2	637390	13.8318	45.1251	0	8.45034	1.75172	3	High	10	Unambiguous	IVPNILLEQGK		Q9CZU6	0	2	0.6791	0	1	1	612.373	1223.74	1223.74
-226	17254	FALSE	F12	31.8931	3416	3406	HCD	MS2	35.3852	100	01_SK_MLiver_IFNgPilot_QE-HCD28%.raw	-226	2614	9	3416	1	3416	1	1	1	1	1	626.312	1251.62	626.312	2	2	377171	29.6833	100	0	15.0725	3.66079	3	Medium	10	Unambiguous	FDASFFGVHPK		P19096; A0A0U1RNJ1	0	2	0.4082	0	1	1	626.312	1251.62	1251.62
-226	17275	FALSE	F12	31.9245	3420	3417	HCD	MS2	1.25743	16.755	01_SK_MLiver_IFNgPilot_QE-HCD28%.raw	-226	2617	9	3420	1	3420	1	1	1	1	1	574.832	2296.31	574.832	4	4	6060920	0.23408	0.93632	0	0	0	1	High	10	Unambiguous	LVINGKPITIFQERDPTNIK		A0A1D5RLD8; S4R1W8; A0A0A0MQF6; P16858; S4R1W1; S4R257	1	4	0.7569	0	1	1	574.832	2296.31	2296.3
-226	17282	FALSE	F12	31.9332	3421	3417	HCD	MS2	8.46301	63.432	01_SK_MLiver_IFNgPilot_QE-HCD28%.raw	-226	2618	9	3421	1	3421	1	1	1	1	1	707.874	1414.74	707.874	2	2	2698256	9.8424	32.0754	0	6.2727	1.0215	3	High	10	Unambiguous	LTTYAmTVPFVR	M6(Oxidation)	Q8BMS1	0	2	0.7025	0	1	1	707.874	1414.74	1414.74
-226	17289	FALSE	F12	31.9419	3422	3417	HCD	MS2	15.062	98.577	01_SK_MLiver_IFNgPilot_QE-HCD28%.raw	-226	2619	9	3422	1	3422	1	1	1	1	1	679.873	1358.74	679.873	2	2	1.71399e+06	14.1465	45.1767	0.49808	9.123	1.78816	4	High	10	Unambiguous	ASLQNLLSASQAR		P35505; D3Z2R9	0	2	0.6421	0	1	1	679.873	1358.74	1358.74
-226	17293	FALSE	F12	31.9507	3423	3417	HCD	MS2	5.6321	100	01_SK_MLiver_IFNgPilot_QE-HCD28%.raw	-226	2620	9	3423	1	3423	1	1	1	1	1	742.939	1484.87	742.939	2	2	1.42415e+06	10.2191	29.5726	0	9.4001	1.90353	3	High	10	Unambiguous	GILIGIQQSFRPR		Q8C196	0	2	0.6517	0	1	1	742.939	1484.87	1484.87
-226	17298	FALSE	F12	31.9594	3424	3417	HCD	MS2	7.82273	75.712	01_SK_MLiver_IFNgPilot_QE-HCD28%.raw	-226	2621	9	3424	1	3424	1	1	1	1	1	450.254	1348.75	450.254	3	3	1138631	0.89906	3.59623	0	0	0	1	High	10	Unambiguous	QINWTVLYRR		Q8BP67	1	3	0.6593	0	1	1	450.254	1348.75	1348.75
-226	17307	FALSE	F12	31.9704	3425	3417	HCD	MS2	2.67183	100	01_SK_MLiver_IFNgPilot_QE-HCD28%.raw	-226	2622	9	3425	1	3425	1	1	1	1	1	766.106	2296.3	766.106	3	3	969887	35.9462	100	0	33.8333	9.95134	3	High	10	Unambiguous	LVINGKPITIFQERDPTNIK		A0A1D5RLD8; S4R1W8; A0A0A0MQF6; P16858; S4R1W1; S4R257	1	3	0.7098	0	1	1	766.106	2296.3	2296.3
-226	17316	FALSE	F12	31.9791	3426	3417	HCD	MS2	6.69051	68.119	01_SK_MLiver_IFNgPilot_QE-HCD28%.raw	-226	2623	9	3426	1	3426	1	1	1	1	1	434.724	1735.87	434.724	4	4	1.05185e+06	0	0	0	0	0	0	High	10	Unambiguous	ARPEFmLPVHFYGR	M6(Oxidation)	Q9ET01; Q3UEJ6	0	4	0.103	0	1	1	434.724	1735.87	1735.87
-226	17329	FALSE	F12	32.0019	3429	3428	HCD	MS2	17.3792	100	01_SK_MLiver_IFNgPilot_QE-HCD28%.raw	-226	2625	9	3429	1	3429	1	1	1	1	1	524.28	2094.1	524.28	4	4	650502	6.56122	19.9233	1.18547	5.13609	0	3	High	10	Unambiguous	LDHYAIIKFPLTTESAmK	M17(Oxidation)	P62751	1	4	0.6133	0	1	1	524.28	2094.1	2094.09
-226	17336	FALSE	F12	32.0106	3430	3428	HCD	MS2	74.3013	100	01_SK_MLiver_IFNgPilot_QE-HCD28%.raw	-226	2626	9	3430	1	3430	1	1	1	1	1	585.805	1170.6	585.805	2	2	129515	17.0865	53.4417	0	11.8161	3.0881	3	High	10	Unambiguous	FLDGIYVSEK		A0A140T8T4; A0A0G2JES3; P51410	0	2	0.5906	0	1	1	585.805	1170.6	1170.6
-226	17344	FALSE	F12	32.0193	3431	3428	HCD	MS2	14.7984	57.548	01_SK_MLiver_IFNgPilot_QE-HCD28%.raw	-226	2627	9	3431	1	3431	1	1	1	1	1	519.038	2073.13	519.038	4	4	1.18492e+06	0.5965	2.09975	0.28623	0	0	2	High	10	Unambiguous	QHYIDLKDRPFFPGLVK		Q01768; E9PZF0	1	4	0.267	0	1	1	519.038	2073.13	2073.13
-226	17353	FALSE	F12	32.028	3432	3428	HCD	MS2	11.9531	100	01_SK_MLiver_IFNgPilot_QE-HCD28%.raw	-226	2628	9	3432	1	3432	1	1	1	1	1	767.403	2300.2	767.403	3	3	372195	35.2201	100	0	34.5555	6.32511	3	High	10	Unambiguous	VTNEPILAFSQGSPERDALQK		Q8CHT0	1	3	0.8	0	1	1	767.403	2300.2	2300.19
-226	17362	FALSE	F12	32.0367	3433	3428	HCD	MS2	0	100	01_SK_MLiver_IFNgPilot_QE-HCD28%.raw	-226	2629	9	3433	1	3433	1	2	1	1	1	888.052	2662.14	888.052	3	3	315614	39.0524	100	2.35893	51.7661	2.08474	4	High	10	Unambiguous	FDRGYISPYFINTSkGQK	K15(ADP-Ribosyl)	P63038	2	3	0.0491	0	1	1	888.052	2662.14	2662.14
-226	17363	FALSE	F12	32.0367	3433	3428	HCD	MS2	0	100	01_SK_MLiver_IFNgPilot_QE-HCD28%.raw	-226	2629	9	3433	1	3433	1	2	1	1	1	888.052	2662.14	888.052	3	3	315614	39.0524	100	2.35893	51.7661	2.08474	4	High	10	Unambiguous	FDRGYISPYFINTSKGQk	K18(ADP-Ribosyl)	P63038	2	3	NA	0.0491	2	2	888.052	2662.14	2662.14
-226	17370	FALSE	F12	32.0455	3434	3428	HCD	MS2	22.4707	100	01_SK_MLiver_IFNgPilot_QE-HCD28%.raw	-226	2630	9	3434	1	3434	1	1	1	1	1	458.227	2287.11	458.227	5	5	399824	0.59779	2.39117	0	0	0	1	High	10	Unambiguous	SHAPVYFYEFQHRPSFFK		Q8BK48	0	5	0.7059	0	1	1	458.227	2287.11	2287.11
-226	17382	FALSE	F12	32.0652	3436	3428	HCD	MS2	20.2495	100	01_SK_MLiver_IFNgPilot_QE-HCD28%.raw	-226	2632	9	3436	1	3436	1	1	1	1	1	773.929	1546.85	773.929	2	2	241787	32.6364	100	0	25.3944	5.15117	3	High	10	Unambiguous	VLEQLTGQTPVFSK		A2BH06; Q9CXW4	0	2	0.4851	0	1	1	773.929	1546.85	1546.85
-226	17407	FALSE	F12	32.1055	3441	3439	HCD	MS2	0	100	01_SK_MLiver_IFNgPilot_QE-HCD28%.raw	-226	2636	9	3441	1	3441	1	2	1	1	1	923.413	2768.22	923.413	3	3	231143	40.101	100	1.77483	54.6096	4.01967	4	High	10	Unambiguous	TQdPAKAPNSPDVLEIEFKK	D3(ADP-Ribosyl)	P16460	2	3	0.0276	0	1	1	923.413	2768.22	2768.22
-226	17408	FALSE	F12	32.1055	3441	3439	HCD	MS2	0	100	01_SK_MLiver_IFNgPilot_QE-HCD28%.raw	-226	2636	9	3441	1	3441	1	2	1	1	1	923.413	2768.22	923.413	3	3	231143	40.101	100	1.77483	54.6096	4.01967	4	High	10	Unambiguous	TQDPAkAPNSPDVLEIEFKK	K6(ADP-Ribosyl)	P16460	2	3	NA	0.0276	2	2	923.413	2768.22	2768.22
-226	17425	FALSE	F12	32.1229	3443	3439	HCD	MS2	14.4386	100	01_SK_MLiver_IFNgPilot_QE-HCD28%.raw	-226	2638	9	3443	1	3443	1	1	1	1	1	530.64	1589.9	530.64	3	3	535882	4.07851	15.3729	0	0.9412	0	2	High	10	Unambiguous	GAAFLGLGTDSVRVVK		A0A2R8VK60; A0A2R8VHX0; Q9DBE0	1	3	0.5563	0	1	1	530.64	1589.9	1589.9
-226	1743	FALSE	F12	10.3016	905	898	HCD	MS2	19.1343	100	01_SK_MLiver_IFNgPilot_QE-HCD28%.raw	-226	331	9	905	1	905	1	1	1	1	1	435.743	870.479	435.743	2	2	613041	26.5219	100	0	6.0876	0	2	High	10	Unambiguous	LQGPQTAR		E0CXN5; P13707	0	2	0.5417	0	1	1	435.743	870.479	870.479
-226	17437	FALSE	F12	32.1404	3445	3439	HCD	MS2	35.5728	100	01_SK_MLiver_IFNgPilot_QE-HCD28%.raw	-226	2640	9	3445	1	3445	1	1	1	1	1	546.832	1092.66	546.832	2	2	207875	23.9063	85.2434	0	10.3819	0	2	Medium	10	Unambiguous	RIAFFTLPK		Q9EPU0; Q9EPU0-2	1	2	0.3736	0	1	1	546.832	1092.66	1092.66
-226	17446	FALSE	F12	32.1491	3446	3439	HCD	MS2	41.0087	100	01_SK_MLiver_IFNgPilot_QE-HCD28%.raw	-226	2641	9	3446	1	3446	1	1	1	1	1	415.432	2073.13	415.432	5	5	108209	2.41938	7.98962	1.68791	0	0	2	Medium	10	Selected	QHYIDLKDRPFFPGLVK		Q01768; E9PZF0	1	5	NA	0.0404	2	2	415.432	2073.13	2073.13
-226	17453	FALSE	F12	32.16	3447	3439	HCD	MS2	44.7214	100	01_SK_MLiver_IFNgPilot_QE-HCD28%.raw	-226	2642	9	3447	1	3447	1	1	1	1	1	614.292	1840.86	614.292	3	3	161713	21.3356	69.3897	0	14.4538	1.49895	3	High	10	Unambiguous	LHTQDQFSPFSFSSGR		Q99MR8	0	3	0.6567	0	1	1	614.292	1840.86	1840.86
-226	17463	FALSE	F12	32.1688	3448	3439	HCD	MS2	9.22757	100	01_SK_MLiver_IFNgPilot_QE-HCD28%.raw	-226	2643	9	3448	1	3448	1	1	1	1	1	794.356	1587.7	794.356	2	2	173510	35.3673	100	2.62559	28.3642	10.4795	4	High	10	Unambiguous	mFVLDEADEmLSR	M1(Oxidation); M10(Oxidation)	E9Q561; A0A338P6X5; P60843; P10630-2; Q8BTU6; P10630	0	2	0.7426	0	1	1	794.356	1587.7	1587.7
-226	17471	FALSE	F12	32.1775	3449	3439	HCD	MS2	68.7327	100	01_SK_MLiver_IFNgPilot_QE-HCD28%.raw	-226	2644	9	3449	1	3449	1	1	1	1	1	481.788	962.568	481.788	2	2	139066	4.81205	19.2482	0	0	0	1	High	10	Unambiguous	LFILTEAR		Q8BU30	0	2	0.227	0	1	1	481.788	962.568	962.567
-226	17485	FALSE	F12	32.2004	3452	3450	HCD	MS2	55.8885	100	01_SK_MLiver_IFNgPilot_QE-HCD28%.raw	-226	2646	9	3452	1	3452	1	4	1	1	1	856.628	3423.49	856.628	4	4	75158.9	39.9579	100	2.11319	52.2657	5.45249	4	High	10	Unambiguous	LTEKQAQyLGmPINGPFKPDHYRY	Y8(ADP-Ribosyl); M11(Oxidation)	P50247	2	4	0.0098	0	1	1	856.628	3423.49	3423.49
-226	17486	FALSE	F12	32.2004	3452	3450	HCD	MS2	55.8885	100	01_SK_MLiver_IFNgPilot_QE-HCD28%.raw	-226	2646	9	3452	1	3452	1	4	1	1	1	856.628	3423.49	856.628	4	4	75158.9	39.9579	100	2.11319	52.2657	5.45249	4	High	10	Unambiguous	LtEKQAQYLGmPINGPFKPDHYRY	T2(ADP-Ribosyl); M11(Oxidation)	P50247	2	4	NA	0.0098	2	2	856.628	3423.49	3423.49
-226	17487	FALSE	F12	32.2004	3452	3450	HCD	MS2	55.8885	100	01_SK_MLiver_IFNgPilot_QE-HCD28%.raw	-226	2646	9	3452	1	3452	1	4	1	1	1	856.628	3423.49	856.628	4	4	75158.9	39.9579	100	2.11319	52.2657	5.45249	4	High	10	Unambiguous	LTEkQAQYLGmPINGPFKPDHYRY	K4(ADP-Ribosyl); M11(Oxidation)	P50247	2	4	NA	0.0196	3	3	856.628	3423.49	3423.49
-226	17488	FALSE	F12	32.2004	3452	3450	HCD	MS2	55.8885	100	01_SK_MLiver_IFNgPilot_QE-HCD28%.raw	-226	2646	9	3452	1	3452	1	4	1	1	1	856.628	3423.49	856.628	4	4	75158.9	39.9579	100	2.11319	52.2657	5.45249	4	High	10	Unambiguous	LTeKQAQYLGmPINGPFKPDHYRY	E3(ADP-Ribosyl); M11(Oxidation)	P50247	2	4	NA	0.0196	3	4	856.628	3423.49	3423.49
-226	17489	FALSE	F12	32.2091	3453	3450	HCD	MS2	0	100	01_SK_MLiver_IFNgPilot_QE-HCD28%.raw	-226	2647	9	3453	1	3453	1	1	1	1	1	773.749	2319.23	773.749	3	3	553067	27.1782	77.1507	0	25.0508	6.51134	3	High	10	Unambiguous	QAGIAQLYGIAGSTNVTGDQVKK		Q9QXD6	1	3	0.7626	0	1	1	773.749	2319.23	2319.23
-226	17503	FALSE	F12	32.2265	3455	3450	HCD	MS2	15.4608	100	01_SK_MLiver_IFNgPilot_QE-HCD28%.raw	-226	2649	9	3455	1	3455	1	1	1	1	1	469.875	2345.35	469.875	5	5	421461	1.41798	5.6719	0	0	0	1	High	10	Unambiguous	IIGKDNLEALQRPmLLHLVR	M14(Oxidation)	O08601; O08601-2	1	5	0.5513	0	1	1	469.875	2345.35	2345.35
-226	17515	FALSE	F12	32.244	3457	3450	HCD	MS2	35.1042	100	01_SK_MLiver_IFNgPilot_QE-HCD28%.raw	-226	2651	9	3457	1	3457	1	1	1	1	1	627.817	1254.63	627.817	2	2	247788	11.1633	37.8498	0	5.5554	1.24821	3	High	10	Unambiguous	EYYEALPELK		Q9ET01; Q3UEJ6	0	2	0.7526	0	1	1	627.817	1254.63	1254.63
-226	17519	FALSE	F12	32.255	3458	3450	HCD	MS2	5.99673	100	01_SK_MLiver_IFNgPilot_QE-HCD28%.raw	-226	2652	9	3458	1	3458	1	1	1	1	1	737.284	1473.56	737.284	2	2	198766	34.7671	100	2.81388	32.3317	3.92279	4	Medium	10	Unambiguous	tFKSFFR	T1(ADP-Ribosyl)	P34914-2; P34914; A8JYK8	1	2	0.2632	0	1	1	737.284	1473.56	1473.56
-226	1752	FALSE	F12	10.3126	906	898	HCD	MS2	34.4713	100	01_SK_MLiver_IFNgPilot_QE-HCD28%.raw	-226	332	9	906	1	906	1	1	1	1	1	418.886	1254.64	418.886	3	3	534290	19.6399	71.7452	0	6.81443	0	2	High	10	Unambiguous	LSYNTASNKTR		A0A0G2JGY8; Q9D1R9; A0A0G2JEY6	1	3	0.6288	0	1	1	418.886	1254.64	1254.64
-226	17545	FALSE	F12	32.2866	3462	3461	HCD	MS2	22.9004	100	01_SK_MLiver_IFNgPilot_QE-HCD28%.raw	-226	2655	9	3462	1	3462	1	3	1	1	1	730.667	2189.99	730.667	3	3	128744	35.342	100	2.40312	35.194	3.77097	4	High	10	Unambiguous	VWPHkDYPLIPVGK	K5(ADP-Ribosyl)	P24270	1	3	0.1735	0	1	1	730.667	2189.99	2189.98
-226	17546	FALSE	F12	32.2866	3462	3461	HCD	MS2	22.9004	100	01_SK_MLiver_IFNgPilot_QE-HCD28%.raw	-226	2655	9	3462	1	3462	1	3	1	1	1	730.667	2189.99	730.667	3	3	128744	35.342	100	2.40312	35.194	3.77097	4	High	10	Unambiguous	VWPhKDYPLIPVGK	H4(ADP-Ribosyl)	P24270	1	3	0.1735	0	1	2	730.667	2189.99	2189.98
-226	17547	FALSE	F12	32.2866	3462	3461	HCD	MS2	22.9004	100	01_SK_MLiver_IFNgPilot_QE-HCD28%.raw	-226	2655	9	3462	1	3462	1	3	1	1	1	730.667	2189.99	730.667	3	3	128744	35.342	100	2.40312	35.194	3.77097	4	High	10	Unambiguous	VWPHKdYPLIPVGK	D6(ADP-Ribosyl)	P24270	1	3	0.1735	0	1	3	730.667	2189.99	2189.98
-226	17549	FALSE	F12	32.2953	3463	3461	HCD	MS2	81.4737	100	01_SK_MLiver_IFNgPilot_QE-HCD28%.raw	-226	2656	9	3463	1	3463	1	1	1	1	1	491.858	1473.56	491.858	3	3	37969.1	27.4346	100	0	9.73856	0	2	High	10	Unambiguous	tFKSFFR	T1(ADP-Ribosyl)	P34914-2; P34914; A8JYK8	1	3	0.1553	0	1	1	491.858	1473.56	1473.56
-226	17554	FALSE	F12	32.304	3464	3461	HCD	MS2	20.5426	100	01_SK_MLiver_IFNgPilot_QE-HCD28%.raw	-226	2657	9	3464	1	3464	1	1	1	1	1	621.844	1242.68	621.844	2	2	407523	4.67336	15.8301	0	2.86336	0	2	High	10	Unambiguous	DAGQISGLNVLR		P38647	0	2	0.6897	0	1	1	621.844	1242.68	1242.68
-226	17561	FALSE	F12	32.3127	3465	3461	HCD	MS2	37.9293	100	01_SK_MLiver_IFNgPilot_QE-HCD28%.raw	-226	2658	9	3465	1	3465	1	1	1	1	1	648.285	1295.56	648.285	2	2	356088	7.13595	22.7478	0	3.9979	1.79806	3	High	10	Unambiguous	SDYFmPFSTGK	M5(Oxidation)	Q3UT49; Q6XVG2; Q64458; Q91X77; Q91X77-2	0	2	0.7908	0	1	1	648.285	1295.56	1295.56
-226	17567	FALSE	F12	32.3214	3466	3461	HCD	MS2	55.899	100	01_SK_MLiver_IFNgPilot_QE-HCD28%.raw	-226	2659	9	3466	1	3466	1	1	1	1	1	432.606	1295.8	432.606	3	3	331335	0.23988	0.95953	0	0	0	1	High	10	Unambiguous	LKLPAVVTADLR		A0A0N4SVE0; A0A0U1RNK9; A0A0U1RNP5; Q9DCW4	1	3	0.4743	0	1	1	432.606	1295.8	1295.8
-226	17575	FALSE	F12	32.3302	3467	3461	HCD	MS2	28.2159	100	01_SK_MLiver_IFNgPilot_QE-HCD28%.raw	-226	2660	9	3467	1	3467	1	1	1	1	1	733.104	2929.39	733.104	4	4	121501	38.1463	100	0	43.2269	9.35819	3	High	10	Unambiguous	HYGPGWVSmANAGKDTNGSQFFITTVK	M9(Oxidation)	P24369	1	4	0.7104	0	1	1	733.104	2929.39	2929.39
-226	17579	FALSE	F12	32.3389	3468	3461	HCD	MS2	29.5795	100	01_SK_MLiver_IFNgPilot_QE-HCD28%.raw	-226	2661	9	3468	1	3468	1	1	1	1	1	523.803	1046.6	523.803	2	2	193843	7.00486	26.5199	0	1.49959	0	2	High	10	Unambiguous	YPQLLSGIR		P50247	0	2	0.6217	0	1	1	523.803	1046.6	1046.6
-226	1758	FALSE	F12	10.3213	907	898	HCD	MS2	1.12207	100	01_SK_MLiver_IFNgPilot_QE-HCD28%.raw	-226	333	9	907	1	907	1	1	1	1	1	722.34	2165	722.34	3	3	370267	38.2406	100	3.56706	46.5003	2.89491	4	High	10	Unambiguous	VVPeKGTADKKPAVGK	E4(ADP-Ribosyl)	Q9D8E6	2	3	0.0744	0	1	1	722.34	2165	2165
-226	17586	FALSE	F12	32.3498	3469	3461	HCD	MS2	52.4517	100	01_SK_MLiver_IFNgPilot_QE-HCD28%.raw	-226	2662	9	3469	1	3469	1	1	1	1	1	644.64	1931.91	644.64	3	3	191646	33.4214	100	0.63418	30.4201	2.63149	4	Medium	10	Unambiguous	VVFIFGPdKKLK	D8(ADP-Ribosyl)	Q6GT24; D3Z0Y2; O08709	2	3	0.1176	0	1	1	644.64	1931.91	1931.91
-226	17593	FALSE	F12	32.3586	3470	3461	HCD	MS2	38.1073	100	01_SK_MLiver_IFNgPilot_QE-HCD28%.raw	-226	2663	9	3470	1	3470	1	1	1	1	1	479.743	958.478	479.743	2	2	150897	0.74617	2.98466	0	0	0	1	High	10	Unambiguous	FFNEVFR		P52825	0	2	0.6277	0	1	1	479.743	958.478	958.478
-226	17599	FALSE	F12	32.3673	3471	3461	HCD	MS2	44.0453	100	01_SK_MLiver_IFNgPilot_QE-HCD28%.raw	-226	2664	9	3471	1	3471	1	1	1	1	1	486.02	1941.06	486.02	4	4	109811	5.21524	18.6503	0	2.21063	0	2	High	10	Unambiguous	LNDGHLIPALGFGTYKPK		Q9JLI0; Q8VC28; D6RGB1	0	4	0.6996	0	1	1	486.02	1941.06	1941.06
-226	17604	FALSE	F12	32.3814	3473	3472	HCD	MS2	89.7441	100	01_SK_MLiver_IFNgPilot_QE-HCD28%.raw	-226	2665	9	3473	1	3473	1	1	1	1	1	565.327	1693.97	565.327	3	3	71342.8	5.99231	18.1795	0	4.77946	1.01026	3	High	10	Unambiguous	KLSVLFYPWKPTSK		A0A0R4J092; Q8K2I4	1	3	0.25	0	1	1	565.327	1693.97	1693.97
-226	17618	FALSE	F12	32.4076	3476	3472	HCD	MS2	20.7454	100	01_SK_MLiver_IFNgPilot_QE-HCD28%.raw	-226	2668	9	3476	1	3476	1	1	1	1	1	658.875	1316.74	658.875	2	2	711306	29.0626	91.5457	0	22.7714	1.93327	3	High	10	Unambiguous	TSIAIDTIINQK		Q03265; D3Z6F5	0	2	0.6509	0	1	1	658.875	1316.74	1316.74
-226	17626	FALSE	F12	32.4163	3477	3472	HCD	MS2	39.431	100	01_SK_MLiver_IFNgPilot_QE-HCD28%.raw	-226	2669	9	3477	1	3477	1	1	1	1	1	570.343	1139.68	570.343	2	2	487636	8.56378	29.8952	0	3.21821	1.14166	3	High	10	Unambiguous	TGVAPIIDVVR		P14115	0	2	0.6656	0	1	1	570.343	1139.68	1139.68
-226	17633	FALSE	F12	32.425	3478	3472	HCD	MS2	33.4663	100	01_SK_MLiver_IFNgPilot_QE-HCD28%.raw	-226	2670	9	3478	1	3478	1	1	1	1	1	440.752	880.496	440.752	2	2	392409	2.35525	9.421	0	0	0	1	High	10	Unambiguous	VmLFGLGK	M2(Oxidation)	P00186	0	2	0.4091	0	1	1	440.752	880.496	880.496
-226	17654	FALSE	F12	32.4534	3481	3472	HCD	MS2	16.1263	100	01_SK_MLiver_IFNgPilot_QE-HCD28%.raw	-226	2673	9	3481	1	3481	1	1	1	1	1	635.36	1904.07	635.36	3	3	284153	10.5106	33.5091	0	8.53339	0	2	High	10	Unambiguous	QIFGEATKQPGIVFVAAK		F6Y6L6; P18242; F8WIR1	1	3	0.5844	0	1	1	635.36	1904.07	1904.06
-226	17662	FALSE	F12	32.4621	3482	3472	HCD	MS2	48.4553	100	01_SK_MLiver_IFNgPilot_QE-HCD28%.raw	-226	2674	9	3482	1	3482	1	1	1	1	1	639.983	1917.93	639.983	3	3	164074	8.90689	28.511	0	5.85277	1.26379	3	High	10	Unambiguous	GPYPTmYTYRPWTIR	M6(Oxidation)	P16332	0	3	0.3816	0	1	1	639.983	1917.93	1917.93
-226	17678	FALSE	F12	32.485	3485	3483	HCD	MS2	35.8991	100	01_SK_MLiver_IFNgPilot_QE-HCD28%.raw	-226	2676	9	3485	1	3485	1	1	1	1	1	562.288	1684.85	562.288	3	3	214974	13.3493	45.8406	0	5.9253	1.63132	3	High	10	Unambiguous	KYPYWPHQPIENL		Q9DCX2	1	3	0.2308	0	1	1	562.288	1684.85	1684.85
-226	17692	FALSE	F12	32.5024	3487	3483	HCD	MS2	18.277	100	01_SK_MLiver_IFNgPilot_QE-HCD28%.raw	-226	2678	9	3487	1	3487	1	1	1	1	1	495.292	989.576	495.292	2	2	578008	0.77184	3.08737	0	0	0	1	High	10	Unambiguous	VFLENVIR		P62806	0	2	0.5739	0	1	1	495.292	989.576	989.578
-226	17700	FALSE	F12	32.5111	3488	3483	HCD	MS2	33.3264	100	01_SK_MLiver_IFNgPilot_QE-HCD28%.raw	-226	2679	9	3488	1	3488	1	1	1	1	1	574.298	1720.88	574.298	3	3	525342	3.81762	13.4069	0	1.37501	0.48859	3	High	10	Unambiguous	VYGTVFHINQGNPFK		Q9DCY0	0	3	0.5395	0	1	1	574.298	1720.88	1720.88
-226	17707	FALSE	F12	32.5199	3489	3483	HCD	MS2	26.9053	100	01_SK_MLiver_IFNgPilot_QE-HCD28%.raw	-226	2680	9	3489	1	3489	1	1	1	1	1	475.75	950.494	475.75	2	2	516181	0.9105	3.64199	0	0	0	1	High	10	Unambiguous	GFSLEELR		P47963	0	2	0.4491	0	1	1	475.75	950.494	950.494
-226	17719	FALSE	F12	32.5395	3491	3483	HCD	MS2	22.3051	100	01_SK_MLiver_IFNgPilot_QE-HCD28%.raw	-226	2682	9	3491	1	3491	1	1	1	1	1	565.302	1693.89	565.302	3	3	290396	4.40795	15.3692	0	2.26263	0	2	High	10	Unambiguous	YAEIYGISSAHTLLR		Q99K67	0	3	0.6719	0	1	1	565.302	1693.89	1693.89
-226	17730	FALSE	F12	32.557	3493	3483	HCD	MS2	57.6103	100	01_SK_MLiver_IFNgPilot_QE-HCD28%.raw	-226	2684	9	3493	1	3493	1	1	1	1	1	450.74	900.472	450.74	2	2	174321	1.13151	4.52604	0	0	0	1	High	10	Unambiguous	WWPGGLGK		A2A848; Q9R0H0; Q9R0H0-2	0	2	0.5833	0	1	1	450.74	900.472	900.473
-226	17744	FALSE	F12	32.5797	3496	3494	HCD	MS2	19.3804	100	01_SK_MLiver_IFNgPilot_QE-HCD28%.raw	-226	2686	9	3496	1	3496	1	2	1	1	1	886.853	1772.7	886.853	2	2	96195.4	42.3511	100	1.85929	67.545	0	3	High	10	Unambiguous	mKLySEFLGK	M1(Oxidation); Y4(ADP-Ribosyl)	F6WHQ7; P10649; D3YX76; P15626; P19639; A2AE89	1	2	0.3016	0	1	1	886.853	1772.7	1772.7
-226	17745	FALSE	F12	32.5797	3496	3494	HCD	MS2	19.3804	100	01_SK_MLiver_IFNgPilot_QE-HCD28%.raw	-226	2686	9	3496	1	3496	1	2	1	1	1	886.853	1772.7	886.853	2	2	96195.4	42.3511	100	1.85929	67.545	0	3	High	10	Unambiguous	mkLYSEFLGK	M1(Oxidation); K2(ADP-Ribosyl)	F6WHQ7; P10649; D3YX76; P15626; P19639; A2AE89	1	2	0.3016	0	1	2	886.853	1772.7	1772.7
-226	17759	FALSE	F12	32.5972	3498	3494	HCD	MS2	16.2632	100	01_SK_MLiver_IFNgPilot_QE-HCD28%.raw	-226	2688	9	3498	1	3498	1	2	1	1	1	624.616	1871.83	624.616	3	3	316022	34.9614	100	1.21995	36.6352	1.99025	4	Medium	10	Unambiguous	VVDLLAPyAKGGK	Y8(ADP-Ribosyl)	P56480	1	3	0.1746	0	1	1	624.616	1871.83	1871.83
-226	17760	FALSE	F12	32.5972	3498	3494	HCD	MS2	16.2632	100	01_SK_MLiver_IFNgPilot_QE-HCD28%.raw	-226	2688	9	3498	1	3498	1	2	1	1	1	624.616	1871.83	624.616	3	3	316022	34.9614	100	1.21995	36.6352	1.99025	4	Medium	10	Unambiguous	VVDLLAPYAkGGK	K10(ADP-Ribosyl)	P56480	1	3	0.1746	0	1	2	624.616	1871.83	1871.83
-226	17787	FALSE	F12	32.6234	3501	3494	HCD	MS2	21.4615	100	01_SK_MLiver_IFNgPilot_QE-HCD28%.raw	-226	2691	9	3501	1	3501	1	1	1	1	1	711.326	2131.96	711.326	3	3	90262.9	35.3048	100	0.71047	35.1726	5.33608	4	High	10	Unambiguous	IGGIFAFkVKDGPGGK	K8(ADP-Ribosyl)	P32020; P32020-2	2	3	0.1136	0	1	1	711.326	2131.96	2131.96
-226	17827	FALSE	F12	32.6832	3508	3505	HCD	MS2	0.604198	13.362	01_SK_MLiver_IFNgPilot_QE-HCD28%.raw	-226	2697	9	3508	1	3508	1	1	1	1	1	541.341	1081.67	541.341	2	2	4.4734e+06	0	0	0	0	0	0	High	10	Unambiguous	THILLFLPK		P09103	0	2	0.5739	0	1	1	541.341	1081.67	1081.68
-226	17834	FALSE	F12	32.692	3509	3505	HCD	MS2	40.9408	30.257	01_SK_MLiver_IFNgPilot_QE-HCD28%.raw	-226	2698	9	3509	1	3509	1	1	1	1	1	617.002	1848.99	617.002	3	3	1.62254e+06	3.47287	11.9965	0	1.89498	0	2	High	10	Unambiguous	SDLTKDITTSVLTVNNK		Q9QXF8	1	3	0.6822	0	1	1	617.002	1848.99	1848.99
-226	17841	FALSE	F12	32.7007	3510	3505	HCD	MS2	15.0893	100	01_SK_MLiver_IFNgPilot_QE-HCD28%.raw	-226	2699	9	3510	1	3510	1	1	1	1	1	603.305	1807.9	603.305	3	3	781676	4.26654	14.5652	0	2.50094	0	2	High	10	Unambiguous	FDRGYISPYFINTSK		P63038	1	3	0.682	0	1	1	603.305	1807.9	1807.9
-226	17847	FALSE	F12	32.7094	3511	3505	HCD	MS2	20.1951	100	01_SK_MLiver_IFNgPilot_QE-HCD28%.raw	-226	2700	9	3511	1	3511	1	1	1	1	1	571.796	1142.58	571.796	2	2	624530	0.46933	0.42033	0.45772	0.63382	0.36545	4	High	10	Unambiguous	DAVSVFYVSR		O35488; A2ANX6	0	2	0.601	0	1	1	571.796	1142.58	1142.58
-226	17853	FALSE	F12	32.7181	3512	3505	HCD	MS2	10.0508	100	01_SK_MLiver_IFNgPilot_QE-HCD28%.raw	-226	2701	9	3512	1	3512	1	1	1	1	1	491.27	1962.06	491.27	4	4	401524	1.84127	6.50592	0	0.85914	0	2	High	10	Unambiguous	VYGTVFHINQGNPFKLK		Q9DCY0	1	4	0.5845	0	1	1	491.27	1962.06	1962.06
-226	17860	FALSE	F12	32.7291	3513	3505	HCD	MS2	24.3549	100	01_SK_MLiver_IFNgPilot_QE-HCD28%.raw	-226	2702	9	3513	1	3513	1	1	1	1	1	458.282	1372.83	458.282	3	3	378417	1.41019	5.64075	0	0	0	1	High	10	Unambiguous	VSLAVLNPYIKR		F7D3P8; Q9DB20; A0A338P776	1	3	0.635	0	1	1	458.282	1372.83	1372.83
-226	17880	FALSE	F12	32.7606	3517	3516	HCD	MS2	0	100	01_SK_MLiver_IFNgPilot_QE-HCD28%.raw	-226	2705	9	3517	1	3517	1	1	1	1	1	924.997	1848.99	924.997	2	2	80824.6	32.9199	100	0	31.6796	0	2	Medium	10	Unambiguous	SDLTKDITTSVLTVNNK		Q9QXF8	1	2	0.7404	0	1	1	924.997	1848.99	1848.99
-226	17888	FALSE	F12	32.7693	3518	3516	HCD	MS2	0	100	01_SK_MLiver_IFNgPilot_QE-HCD28%.raw	-226	2706	9	3518	1	3518	1	1	1	1	1	763.341	2288.01	763.341	3	3	158565	32.2542	100	2.14089	20.5112	6.36482	4	High	10	Unambiguous	IAKEeIFGPVQQImK	E5(ADP-Ribosyl); M14(Oxidation)	O35945; P24549	1	3	0.0762	0	1	1	763.341	2288.01	2288.01
-226	1789	FALSE	F12	10.3616	912	909	HCD	MS2	0	34.709	01_SK_MLiver_IFNgPilot_QE-HCD28%.raw	-226	337	9	912	1	912	1	1	1	1	1	589.571	1766.7	589.571	3	3	4339827	32.4126	100	0.46208	26.6277	2.56038	4	High	10	Unambiguous	kATQEAFmKR	K1(ADP-Ribosyl); M8(Oxidation)	Q91Y97	2	3	0.1176	0	1	1	589.571	1766.7	1766.7
-226	17897	FALSE	F12	32.778	3519	3516	HCD	MS2	24.6072	100	01_SK_MLiver_IFNgPilot_QE-HCD28%.raw	-226	2707	9	3519	1	3519	1	1	1	1	1	621.856	1242.7	621.856	2	2	1116007	8.14346	27.5662	0	3.99945	1.00817	3	High	10	Unambiguous	ADLINNLGTIAK		P07901; B7ZC50; P11499	0	2	0.4936	0	1	1	621.856	1242.7	1242.71
-226	17900	FALSE	F12	32.7867	3520	3516	HCD	MS2	12.246	100	01_SK_MLiver_IFNgPilot_QE-HCD28%.raw	-226	2708	9	3520	1	3520	1	1	1	1	1	709.574	2835.28	709.574	4	4	260733	35.0488	100	0	34.0049	6.19035	3	High	10	Unambiguous	DAGASTYmYEFEYRPSFVSAmRPK	M8(Oxidation); M21(Oxidation)	Q8VCT4	0	4	0.5645	0	1	1	709.574	2835.28	2835.28
-226	17921	FALSE	F12	32.8239	3524	3516	HCD	MS2	31.5773	100	01_SK_MLiver_IFNgPilot_QE-HCD28%.raw	-226	2712	9	3524	1	3524	1	1	1	1	1	606.972	1818.9	606.972	3	3	114391	21.1004	65.9586	1.7076	13.104	3.63153	4	High	10	Unambiguous	ILYLFYEDmKENPK	M9(Oxidation)	Q3UZZ6	1	3	0.4913	0	1	1	606.972	1818.9	1818.9
-226	17928	FALSE	F12	32.8326	3525	3516	HCD	MS2	31.0045	100	01_SK_MLiver_IFNgPilot_QE-HCD28%.raw	-226	2713	9	3525	1	3525	1	1	1	1	1	577.071	2305.26	577.071	4	4	121954	11.5629	37.2709	0	7.11275	1.86792	3	High	10	Unambiguous	KVTERNADPEVNLLFYLRK		A0A087WQC8; G3X982	3	4	0.7049	0	1	1	577.071	2305.26	2305.27
-226	17946	FALSE	F12	32.8815	3531	3527	HCD	MS2	4.26157	41.334	01_SK_MLiver_IFNgPilot_QE-HCD28%.raw	-226	2718	9	3531	1	3531	1	1	1	1	1	551.314	1101.62	551.314	2	2	2569196	0.65376	2.61505	0	0	0	1	High	10	Unambiguous	AHPLFTFLR		A0A0A6YY34; A0A0A6YVV2; P11352	0	2	0.5754	0	1	1	551.314	1101.62	1101.62
-226	17951	FALSE	F12	32.8902	3532	3527	HCD	MS2	6.00977	60.419	01_SK_MLiver_IFNgPilot_QE-HCD28%.raw	-226	2719	9	3532	1	3532	1	1	1	1	1	545.538	2179.13	545.538	4	4	1.88466e+06	2.02245	6.43307	0	1.65674	0	2	High	10	Unambiguous	VHVFYIDYGNREILPSTR		Q78PY7	1	4	0.6463	0	1	1	545.538	2179.13	2179.13
-226	17957	FALSE	F12	32.8989	3533	3527	HCD	MS2	22.5649	49.972	01_SK_MLiver_IFNgPilot_QE-HCD28%.raw	-226	2720	9	3533	1	3533	1	1	1	1	1	594.343	1187.68	594.343	2	2	2255223	1.21992	4.66067	0	0.219	0	2	High	10	Unambiguous	SILFVPTSAPR		F7C312; P08113	0	2	0.4765	0	1	1	594.343	1187.68	1187.68
-226	18015	FALSE	F12	32.9763	3542	3538	HCD	MS2	21.4634	100	01_SK_MLiver_IFNgPilot_QE-HCD28%.raw	-226	2728	9	3542	1	3542	1	1	1	1	1	666.849	1332.69	666.849	2	2	581800	15.7792	51.2421	0.92077	8.52787	2.42603	4	High	10	Unambiguous	SFENSLGINVPR		Q91ZJ5-2; Q91ZJ5	0	2	0.6228	0	1	1	666.849	1332.69	1332.69
-226	18021	FALSE	F12	32.985	3543	3538	HCD	MS2	40.4159	100	01_SK_MLiver_IFNgPilot_QE-HCD28%.raw	-226	2729	9	3543	1	3543	1	1	1	1	1	630.846	1260.68	630.846	2	2	436707	3.21819	10.5941	0	1.78046	0.49819	3	Medium	10	Unambiguous	RFTLVAWDPR		Q8R164	1	2	0.445	0	1	1	630.846	1260.68	1260.68
-226	18028	FALSE	F12	32.9937	3544	3538	HCD	MS2	34.1451	100	01_SK_MLiver_IFNgPilot_QE-HCD28%.raw	-226	2730	9	3544	1	3544	1	1	1	1	1	727.047	2179.13	727.047	3	3	257138	34.5329	100	1.71867	32.5591	3.85382	4	High	10	Unambiguous	VHVFYIDYGNREILPSTR		Q78PY7	1	3	0.4743	0	1	1	727.047	2179.13	2179.13
-226	18035	FALSE	F12	33.0025	3545	3538	HCD	MS2	18.3085	100	01_SK_MLiver_IFNgPilot_QE-HCD28%.raw	-226	2731	9	3545	1	3545	1	1	1	1	1	532.313	1063.62	532.313	2	2	318444	5.53864	21.059	0	1.09552	0	2	High	10	Unambiguous	FLPSPVYLK		G5E8M7; O35660; D3YVP8	0	2	0.3438	0	1	1	532.313	1063.62	1063.62
-226	18045	FALSE	F12	33.0134	3546	3538	HCD	MS2	30.6617	100	01_SK_MLiver_IFNgPilot_QE-HCD28%.raw	-226	2732	9	3546	1	3546	1	1	1	1	1	526.282	1051.56	526.282	2	2	246433	2.70404	10.0046	0	0.81155	0	2	High	10	Unambiguous	QFYPDLIR		Q63836; A0A0R4J135; G3UYY2; P17563	0	2	0.6895	0	1	1	526.282	1051.56	1051.56
-226	18051	FALSE	F12	33.0222	3547	3538	HCD	MS2	34.1247	100	01_SK_MLiver_IFNgPilot_QE-HCD28%.raw	-226	2733	9	3547	1	3547	1	1	1	1	1	683.365	2048.08	683.365	3	3	228866	31.8123	100	1.06383	22.3724	3.81291	4	High	10	Unambiguous	VQPIYGGTNEImKELIAR	M12(Oxidation)	A0A0R4J083; P51174	1	3	0.5385	0	1	1	683.365	2048.08	2048.08
-226	18072	FALSE	F12	33.0625	3552	3549	HCD	MS2	13.9717	53.846	01_SK_MLiver_IFNgPilot_QE-HCD28%.raw	-226	2737	9	3552	1	3552	1	1	1	1	1	420.9	1260.68	420.9	3	3	1.21755e+06	1.28719	5.14875	0	0	0	1	High	10	Unambiguous	RFTLVAWDPR		Q8R164	1	3	0.5933	0	1	1	420.9	1260.68	1260.68
-226	18079	FALSE	F12	33.0712	3553	3549	HCD	MS2	14.1016	100	01_SK_MLiver_IFNgPilot_QE-HCD28%.raw	-226	2738	9	3553	1	3553	1	1	1	1	1	495.605	1484.8	495.605	3	3	583946	1.19776	4.79103	0	0	0	1	High	10	Unambiguous	KYDAFLASESLIK		P53026; A0A3B2WDD2; Q5XJF6; A0A3B2WBL1	1	3	0.6407	0	1	1	495.605	1484.8	1484.8
-226	1809	FALSE	F12	10.3791	914	909	HCD	MS2	11.4231	26.665	01_SK_MLiver_IFNgPilot_QE-HCD28%.raw	-226	339	9	914	1	914	1	1	1	1	1	403.219	1207.64	403.219	3	3	3034233	2.91394	11.1379	0	0.51792	0	2	Medium	10	Selected	YTGTRPSNLAK		P70691; E9PXN7; D3Z748; Q63886; G3UZC9; D3YZE6; D3Z7G0; D3YZ96; Q6ZQM8; Q64435; K9J7B2; Q62452; B2RT14	0	3	0.0194	0	1	1	403.219	1207.64	1207.64
-226	18093	FALSE	F12	33.0886	3555	3549	HCD	MS2	8.78527	100	01_SK_MLiver_IFNgPilot_QE-HCD28%.raw	-226	2740	9	3555	1	3555	1	1	1	1	1	792.379	1583.75	792.379	2	2	328357	17.8557	53.98	0	13.5991	3.84356	3	High	10	Unambiguous	FAPPEDPEPWSGVR		Q8QZR3-2; Q8QZR3	0	2	0.6058	0	1	1	792.379	1583.75	1583.75
-226	18099	FALSE	F12	33.0974	3556	3549	HCD	MS2	34.4642	100	01_SK_MLiver_IFNgPilot_QE-HCD28%.raw	-226	2741	9	3556	1	3556	1	1	1	1	1	596.334	2382.32	596.334	4	4	205064	7.94609	21.9729	0	8.08721	1.72424	3	High	10	Unambiguous	ISVREPmQTGIKAVDSLVPIGR	M7(Oxidation)	Q03265; D3Z6F5	2	4	0.75	0	1	1	596.334	2382.32	2382.32
-226	18106	FALSE	F12	33.1083	3557	3549	HCD	MS2	21.3825	100	01_SK_MLiver_IFNgPilot_QE-HCD28%.raw	-226	2742	9	3557	1	3557	1	1	1	1	1	554.623	1661.85	554.623	3	3	292810	13.9933	44.7141	0	9.02961	2.22941	3	High	10	Unambiguous	EWFLEAAKDPSAVAK		P06745	1	3	0.5958	0	1	1	554.623	1661.85	1661.85
-226	18113	FALSE	F12	33.1171	3558	3549	HCD	MS2	38.3334	100	01_SK_MLiver_IFNgPilot_QE-HCD28%.raw	-226	2743	9	3558	1	3558	1	1	1	1	1	563.951	1689.84	563.951	3	3	252564	14.2644	41.6431	2.2463	13.1682	0	3	High	10	Unambiguous	LFFDTERYWKER		Q9CRB3; A0A1B0GR99; A0A1B0GSD0; A0A0A0MQC3	2	3	0.5427	0	1	1	563.951	1689.84	1689.84
-226	18149	FALSE	F12	33.1573	3563	3560	HCD	MS2	3.03932	94.061	01_SK_MLiver_IFNgPilot_QE-HCD28%.raw	-226	2747	9	3563	1	3563	1	1	1	1	1	700.361	2099.07	700.361	3	3	1.52396e+06	17.5435	47.3056	0.59099	13.8113	8.46622	4	High	10	Unambiguous	TQDPAKAPNSPDVLEIEFK		P16460	1	3	0.7335	0	1	1	700.361	2099.07	2099.07
-226	18156	FALSE	F12	33.166	3564	3560	HCD	MS2	24.2893	100	01_SK_MLiver_IFNgPilot_QE-HCD28%.raw	-226	2748	9	3564	1	3564	1	1	1	1	1	536.939	1608.8	536.939	3	3	951061	1.87214	6.03735	0	1.4512	0	2	High	10	Unambiguous	DFDPAINEYLQRK		Q9QXD6	1	3	0.7774	0	1	1	536.939	1608.8	1608.8
-226	1816	FALSE	F12	10.3878	915	909	HCD	MS2	9.51967	24.805	01_SK_MLiver_IFNgPilot_QE-HCD28%.raw	-226	340	9	915	1	915	1	1	1	1	1	451.233	1351.68	451.233	3	3	3141221	22.4605	79.3529	0	10.4892	0	2	High	10	Unambiguous	LAEQYAKENGTK		P11725; Q8R1A8	1	3	0.6268	0	1	1	451.233	1351.68	1351.69
-226	18175	FALSE	F12	33.1922	3567	3560	HCD	MS2	6.9304	100	01_SK_MLiver_IFNgPilot_QE-HCD28%.raw	-226	2751	9	3567	1	3567	1	1	1	1	1	716.34	1431.67	716.34	2	2	409897	24.3485	75.991	0	18.7639	2.63909	3	High	10	Unambiguous	VQYQWYLmER	M8(Oxidation)	O35683	0	2	0.5	0	1	1	716.34	1431.67	1431.67
-226	18179	FALSE	F12	33.2032	3568	3560	HCD	MS2	1.91157	100	01_SK_MLiver_IFNgPilot_QE-HCD28%.raw	-226	2752	9	3568	1	3568	1	4	1	1	1	757.86	3028.42	757.86	4	4	176658	38.8937	100	0.48441	51.587	3.50337	4	High	10	Unambiguous	TLTGKtITLEVEPSDTIENVKAK	T6(ADP-Ribosyl)	E9Q5F6; P62984; Q5SX22; E9Q4P0; P62983; P0CG49; E9Q9J0; A0A0A6YW67; E9QNP0; P0CG50	2	4	0.0152	0	1	1	757.86	3028.42	3028.42
-226	18180	FALSE	F12	33.2032	3568	3560	HCD	MS2	1.91157	100	01_SK_MLiver_IFNgPilot_QE-HCD28%.raw	-226	2752	9	3568	1	3568	1	4	1	1	1	757.86	3028.42	757.86	4	4	176658	38.8937	100	0.48441	51.587	3.50337	4	High	10	Unambiguous	TLTGkTITLEVEPSDTIENVKAK	K5(ADP-Ribosyl)	E9Q5F6; P62984; Q5SX22; E9Q4P0; P62983; P0CG49; E9Q9J0; A0A0A6YW67; E9QNP0; P0CG50	2	4	0.0152	0	1	2	757.86	3028.42	3028.42
-226	18181	FALSE	F12	33.2032	3568	3560	HCD	MS2	1.91157	100	01_SK_MLiver_IFNgPilot_QE-HCD28%.raw	-226	2752	9	3568	1	3568	1	4	1	1	1	757.86	3028.42	757.86	4	4	176658	38.8937	100	0.48441	51.587	3.50337	4	High	10	Unambiguous	TLtGKTITLEVEPSDTIENVKAK	T3(ADP-Ribosyl)	E9Q5F6; P62984; Q5SX22; E9Q4P0; P62983; P0CG49; E9Q9J0; A0A0A6YW67; E9QNP0; P0CG50	2	4	NA	0.0152	3	3	757.86	3028.42	3028.42
-226	18182	FALSE	F12	33.2032	3568	3560	HCD	MS2	1.91157	100	01_SK_MLiver_IFNgPilot_QE-HCD28%.raw	-226	2752	9	3568	1	3568	1	4	1	1	1	757.86	3028.42	757.86	4	4	176658	38.8937	100	0.48441	51.587	3.50337	4	High	10	Unambiguous	tLTGKTITLEVEPSDTIENVKAK	T1(ADP-Ribosyl)	E9Q5F6; P62984; Q5SX22; E9Q4P0; P62983; P0CG49; E9Q9J0; A0A0A6YW67; E9QNP0; P0CG50	2	4	NA	0.0355	4	4	757.86	3028.42	3028.42
-226	18198	FALSE	F12	33.2206	3570	3560	HCD	MS2	20.2565	100	01_SK_MLiver_IFNgPilot_QE-HCD28%.raw	-226	2754	9	3570	1	3570	1	1	1	1	1	581.637	1742.9	581.637	3	3	198257	16.0148	54.6796	0	9.37959	0	2	High	10	Unambiguous	VTSAYLQDIENAYKK		Q99LC3	1	3	0.532	0	1	1	581.637	1742.9	1742.9
-226	18216	FALSE	F12	33.2522	3574	3571	HCD	MS2	52.1949	60.399	01_SK_MLiver_IFNgPilot_QE-HCD28%.raw	-226	2757	9	3574	1	3574	1	1	1	1	1	451.266	901.524	451.266	2	2	860226	0.11518	0.46074	0	0	0	1	High	10	Unambiguous	LTVGWLGR		F8WH73; P35492	0	2	0.4393	0	1	1	451.266	901.524	901.525
-226	18225	FALSE	F12	33.2609	3575	3571	HCD	MS2	23.9353	100	01_SK_MLiver_IFNgPilot_QE-HCD28%.raw	-226	2758	9	3575	1	3575	1	1	1	1	1	557.801	1114.59	557.801	2	2	567933	2.53927	9.08788	0	1.0692	0	2	High	10	Unambiguous	YVANLFPYK		Q9D819	0	2	0.6759	0	1	1	557.801	1114.59	1114.59
-226	18229	FALSE	F12	33.2696	3576	3571	HCD	MS2	23.8163	100	01_SK_MLiver_IFNgPilot_QE-HCD28%.raw	-226	2759	9	3576	1	3576	1	1	1	1	1	789.714	2367.13	789.714	3	3	431947	36.4879	100	3.16368	35.3492	7.43888	4	High	10	Unambiguous	ILmTSSASGIYGNFGQANYSAAK	M3(Oxidation)	P51660	0	3	0.5226	0	1	1	789.714	2367.13	2367.13
-226	1824	FALSE	F12	10.3965	916	909	HCD	MS2	20.8972	64.465	01_SK_MLiver_IFNgPilot_QE-HCD28%.raw	-226	341	9	916	1	916	1	1	1	1	1	466.545	1397.62	466.545	3	3	1.40019e+06	28.0068	100	0.38323	10.7911	0.85289	4	High	10	Unambiguous	kGPKVTVK	K1(ADP-Ribosyl)	P24369	2	3	0.4667	0	1	1	466.545	1397.62	1397.62
-226	18241	FALSE	F12	33.2871	3578	3571	HCD	MS2	23.6738	100	01_SK_MLiver_IFNgPilot_QE-HCD28%.raw	-226	2761	9	3578	1	3578	1	1	1	1	1	496.937	1488.8	496.937	3	3	375047	9.26902	32.6077	0	4.46841	0	2	Medium	10	Unambiguous	QNFIQHFSQIVK		A0A0G2JEB3; Q920E5; A0A0G2JDJ5; A0A0G2JEA5	0	3	0.5359	0	1	1	496.937	1488.8	1488.8
-226	18258	FALSE	F12	33.3067	3580	3571	HCD	MS2	57.2937	100	01_SK_MLiver_IFNgPilot_QE-HCD28%.raw	-226	2763	9	3580	1	3580	1	1	1	1	1	467.292	933.576	467.292	2	2	144972	3.39292	12.8648	0	0.70686	0	2	High	10	Unambiguous	AYILNLVK		P80315; G5E839	0	2	0.5547	0	1	1	467.292	933.576	933.577
-226	18274	FALSE	F12	33.3295	3583	3582	HCD	MS2	93.6039	100	01_SK_MLiver_IFNgPilot_QE-HCD28%.raw	-226	2765	9	3583	1	3583	1	1	1	1	1	589.797	2356.17	589.797	4	4	73703.1	18.105	56.3741	0	13.3747	2.6713	3	High	10	Unambiguous	LHFFmPGFAPLTSRGSQQYR	M5(Oxidation)	Q7TMM9; Q9D6F9; P99024; P68372; Q9CWF2	1	4	0.5263	0	1	1	589.797	2356.17	2356.17
-226	18309	FALSE	F12	33.3731	3588	3582	HCD	MS2	12.7576	100	01_SK_MLiver_IFNgPilot_QE-HCD28%.raw	-226	2770	9	3588	1	3588	1	1	1	1	1	587.572	2347.27	587.572	4	4	935104	4.98826	15.9461	0	4.00697	0	2	High	10	Unambiguous	SEVYYDKSPLTPILLGNPGRK		P50172; Q3TJI8	2	4	0.6484	0	1	1	587.572	2347.27	2347.27
-226	18331	FALSE	F12	33.4015	3591	3582	HCD	MS2	20.8367	100	01_SK_MLiver_IFNgPilot_QE-HCD28%.raw	-226	2773	9	3591	1	3591	1	1	1	1	1	606.004	1816	606.004	3	3	268356	35.4298	100	0	36.0305	5.68877	3	High	10	Unambiguous	IINEPTAAAIAYGLDKR		P20029	1	3	0.5722	0	1	1	606.004	1816	1816
-226	18363	FALSE	F12	33.4417	3596	3593	HCD	MS2	1.01463	100	01_SK_MLiver_IFNgPilot_QE-HCD28%.raw	-226	2777	9	3596	1	3596	1	4	1	1	1	812.888	3248.53	812.888	4	4	587897	41.1101	100	5.19016	54.3869	4.86337	4	High	10	Unambiguous	TQDPAKAPNSPDVLEIeFKKGVPVK	E17(ADP-Ribosyl)	P16460	3	4	0.0122	0	1	1	812.888	3248.53	3248.53
-226	18364	FALSE	F12	33.4417	3596	3593	HCD	MS2	1.01463	100	01_SK_MLiver_IFNgPilot_QE-HCD28%.raw	-226	2777	9	3596	1	3596	1	4	1	1	1	812.888	3248.53	812.888	4	4	587897	41.1101	100	5.19016	54.3869	4.86337	4	High	10	Unambiguous	TQDPAKAPNSPDVLEIEFkKGVPVK	K19(ADP-Ribosyl)	P16460	3	4	0.0122	0	1	2	812.888	3248.53	3248.53
-226	18365	FALSE	F12	33.4417	3596	3593	HCD	MS2	1.01463	100	01_SK_MLiver_IFNgPilot_QE-HCD28%.raw	-226	2777	9	3596	1	3596	1	4	1	1	1	812.888	3248.53	812.888	4	4	587897	41.1101	100	5.19016	54.3869	4.86337	4	High	10	Unambiguous	TQDPAKAPNSPDVLEIEFKkGVPVK	K20(ADP-Ribosyl)	P16460	3	4	NA	0.0122	3	3	812.888	3248.53	3248.53
-226	18366	FALSE	F12	33.4417	3596	3593	HCD	MS2	1.01463	100	01_SK_MLiver_IFNgPilot_QE-HCD28%.raw	-226	2777	9	3596	1	3596	1	4	1	1	1	812.888	3248.53	812.888	4	4	587897	41.1101	100	5.19016	54.3869	4.86337	4	High	10	Unambiguous	TQDPAKAPNSPDVLeIEFKKGVPVK	E15(ADP-Ribosyl)	P16460	3	4	NA	0.0488	4	4	812.888	3248.53	3248.53
-226	18370	FALSE	F12	33.4504	3597	3593	HCD	MS2	10.2445	94.128	01_SK_MLiver_IFNgPilot_QE-HCD28%.raw	-226	2778	9	3597	1	3597	1	1	1	1	1	508.77	1016.53	508.77	2	2	908722	0.65455	2.6182	0	0	0	1	High	10	Unambiguous	NTVPWFPR		P16331	0	2	0.5535	0	1	1	508.77	1016.53	1016.53
-226	18381	FALSE	F12	33.4679	3599	3593	HCD	MS2	18.8187	100	01_SK_MLiver_IFNgPilot_QE-HCD28%.raw	-226	2780	9	3599	1	3599	1	1	1	1	1	561.532	2243.1	561.532	4	4	406608	5.42115	15.1714	0	6.5132	0	2	High	10	Unambiguous	LKTQPTDEEmLFIYSHFK	M10(Oxidation)	P31786; M0QWU8; Q4VWZ5	1	4	0.6101	0	1	1	561.532	2243.1	2243.11
-226	18398	FALSE	F12	33.505	3603	3593	HCD	MS2	54.2772	90.694	01_SK_MLiver_IFNgPilot_QE-HCD28%.raw	-226	2784	9	3603	1	3603	1	1	1	1	1	523.803	1046.6	523.803	2	2	338333	1.31749	5.26996	0	0	0	1	High	10	Unambiguous	SSLNPILFR		O54734	0	2	0.4229	0	1	1	523.803	1046.6	1046.6
-226	18406	FALSE	F12	33.5191	3605	3604	HCD	MS2	12.0262	100	01_SK_MLiver_IFNgPilot_QE-HCD28%.raw	-226	2785	9	3605	1	3605	1	1	1	1	1	731.083	2921.31	731.083	4	4	320535	35.9322	100	1.75693	38.0918	3.88	4	High	10	Unambiguous	GRNDLmEYAkQHGIPIPVTPK	M6(Oxidation); K10(ADP-Ribosyl)	P16460	2	4	0.1771	0	1	1	731.083	2921.31	2921.31
-226	18414	FALSE	F12	33.5278	3606	3604	HCD	MS2	20.3865	100	01_SK_MLiver_IFNgPilot_QE-HCD28%.raw	-226	2786	9	3606	1	3606	1	1	1	1	1	748.373	2243.1	748.373	3	3	155939	25.9737	71.1489	0	27.0613	5.68442	3	High	10	Unambiguous	LKTQPTDEEmLFIYSHFK	M10(Oxidation)	P31786; M0QWU8; Q4VWZ5	1	3	0.7745	0	1	1	748.373	2243.1	2243.11
-226	18418	FALSE	F12	33.5365	3607	3604	HCD	MS2	7.28363	100	01_SK_MLiver_IFNgPilot_QE-HCD28%.raw	-226	2787	9	3607	1	3607	1	1	1	1	1	690.657	2069.96	690.657	3	3	801434	7.85805	21.8863	0	7.36767	2.17819	3	High	10	Unambiguous	FWSVDDTQVHTEYSSLR		P49429	0	3	0.7376	0	1	1	690.657	2069.96	2069.96
-226	18425	FALSE	F12	33.5453	3608	3604	HCD	MS2	1.96551	100	01_SK_MLiver_IFNgPilot_QE-HCD28%.raw	-226	2788	9	3608	1	3608	1	1	1	1	1	822.384	1643.76	822.384	2	2	618725	10.8872	29.7051	0	12.3497	1.49385	3	High	10	Unambiguous	mVGVPAAFDmmLTGR	M1(Oxidation); M10(Oxidation); M11(Oxidation)	Q8BMS1	0	2	0.7439	0	1	1	822.384	1643.76	1643.76
-226	18432	FALSE	F12	33.554	3609	3604	HCD	MS2	47.9196	100	01_SK_MLiver_IFNgPilot_QE-HCD28%.raw	-226	2789	9	3609	1	3609	1	1	1	1	1	420.545	1259.62	420.545	3	3	496105	6.81638	26.7203	0	0.54525	0	2	High	10	Unambiguous	GFFLNHYFSK		A0A494BB38; Q8BGC4	0	3	0.7167	0	1	1	420.545	1259.62	1259.62
-226	18447	FALSE	F12	33.5714	3611	3604	HCD	MS2	54.0331	100	01_SK_MLiver_IFNgPilot_QE-HCD28%.raw	-226	2791	9	3611	1	3611	1	1	1	1	1	426.705	852.403	426.705	2	2	253967	0.17041	0.68164	0	0	0	1	High	10	Unambiguous	FWEWGK		Q8R0F8	0	2	0.622	0	1	1	426.705	852.403	852.404
-226	18458	FALSE	F12	33.5911	3613	3604	HCD	MS2	35.9682	100	01_SK_MLiver_IFNgPilot_QE-HCD28%.raw	-226	2793	9	3613	1	3613	1	1	1	1	1	441.587	1322.75	441.587	3	3	190495	0.80035	3.20138	0	0	0	1	High	10	Unambiguous	EKPLALYVFSR		B1AV77; P47740; B1ATI0	0	3	0.4717	0	1	1	441.587	1322.75	1322.75
-226	18465	FALSE	F12	33.5998	3614	3604	HCD	MS2	46.1239	100	01_SK_MLiver_IFNgPilot_QE-HCD28%.raw	-226	2794	9	3614	1	3614	1	1	1	1	1	465.577	1394.72	465.577	3	3	174520	1.21795	4.8718	0	0	0	1	High	10	Unambiguous	DFTPSGIAGAFRR		F8WHP8; P56135	1	3	0.7004	0	1	1	465.577	1394.72	1394.72
-226	18475	FALSE	F12	33.6139	3616	3615	HCD	MS2	33.3218	100	01_SK_MLiver_IFNgPilot_QE-HCD28%.raw	-226	2795	9	3616	1	3616	1	1	1	1	1	450.74	900.472	450.74	2	2	419113	0.18735	0.74941	0	0	0	1	High	10	Unambiguous	WWPGGLGK		A2A848; Q9R0H0; Q9R0H0-2	0	2	0.55	0	1	1	450.74	900.472	900.473
-226	18479	FALSE	F12	33.6226	3617	3615	HCD	MS2	93.7823	100	01_SK_MLiver_IFNgPilot_QE-HCD28%.raw	-226	2796	9	3617	1	3617	1	1	1	1	1	489.723	978.439	489.723	2	2	22337	11.4887	45.955	0	0	0	1	Medium	10	Unambiguous	EmFGGFFK	M2(Oxidation)	Q9D8U8	0	2	0.2235	0	1	1	489.723	978.439	978.439
-226	18493	FALSE	F12	33.6401	3619	3615	HCD	MS2	36.9135	100	01_SK_MLiver_IFNgPilot_QE-HCD28%.raw	-226	2798	9	3619	1	3619	1	1	1	1	1	585.629	1754.87	585.629	3	3	317626	9.79409	32.2674	0	6.90894	0	2	High	10	Unambiguous	NASDmIDKLTLTFNR	M5(Oxidation)	Q8C2Q8; Q91VR2; A2AKU9	1	3	0.7362	0	1	1	585.629	1754.87	1754.87
-226	18498	FALSE	F12	33.6488	3620	3615	HCD	MS2	10.1406	100	01_SK_MLiver_IFNgPilot_QE-HCD28%.raw	-226	2799	9	3620	1	3620	1	1	1	1	1	844.08	2530.22	844.08	3	3	129147	37.4391	100	0	39.6831	10.0733	3	High	10	Unambiguous	GNDISSGTVLSDYVGSGPPSGTGLHR		P70296	0	3	0.7872	0	1	1	844.08	2530.22	2530.22
-226	18528	FALSE	F12	33.686	3624	3615	HCD	MS2	27.9595	100	01_SK_MLiver_IFNgPilot_QE-HCD28%.raw	-226	2803	9	3624	1	3624	1	1	1	1	1	576.958	1728.86	576.958	3	3	330858	4.21617	11.5875	1.10175	4.17547	0	3	High	10	Unambiguous	RFGFPEGSVELYAEK		D3YV43; P62908; A0A140LI77	1	3	0.6769	0	1	1	576.958	1728.86	1728.86
-226	18550	FALSE	F12	33.7262	3629	3626	HCD	MS2	5.00395	27.511	01_SK_MLiver_IFNgPilot_QE-HCD28%.raw	-226	2807	9	3629	1	3629	1	1	1	1	1	626.862	1252.72	626.862	2	2	5.60042e+06	0.88767	3.14663	0	0.40407	0	2	High	10	Unambiguous	FLASVSTVLTSK		Q91VB8; P01942	0	2	0.6	0	1	1	626.862	1252.72	1252.71
-226	1856	FALSE	F12	10.4391	921	920	HCD	MS2	3.44789	100	01_SK_MLiver_IFNgPilot_QE-HCD28%.raw	-226	345	9	921	1	921	1	1	1	1	1	676.346	1351.68	676.346	2	2	279893	32.5119	100	0	26.3384	3.70919	3	High	10	Unambiguous	LAEQYAKENGTK		P11725; Q8R1A8	1	2	0.756	0	1	1	676.346	1351.68	1351.69
-226	18568	FALSE	F12	33.7436	3631	3626	HCD	MS2	30.2099	100	01_SK_MLiver_IFNgPilot_QE-HCD28%.raw	-226	2809	9	3631	1	3631	1	1	1	1	1	695.356	1389.71	695.356	2	2	842038	10.2304	30.0099	0	10.1509	0.76099	3	High	10	Unambiguous	GYISPYFINTSK		P63038	0	2	0.7052	0	1	1	695.356	1389.71	1389.7
-226	18586	FALSE	F12	33.772	3634	3626	HCD	MS2	66.3152	100	01_SK_MLiver_IFNgPilot_QE-HCD28%.raw	-226	2812	9	3634	1	3634	1	1	1	1	1	494.257	1480.76	494.257	3	3	205652	1.82839	7.31356	0	0	0	1	High	10	Unambiguous	ARFEELNADLFR		P63017; Q504P4; P17156	1	3	0.5925	0	1	1	494.257	1480.76	1480.75
-226	18595	FALSE	F12	33.7808	3635	3626	HCD	MS2	44.0253	100	01_SK_MLiver_IFNgPilot_QE-HCD28%.raw	-226	2813	9	3635	1	3635	1	1	1	1	1	541.282	1081.56	541.282	2	2	163950	16.2183	55.3138	0	9.55929	0	2	High	10	Unambiguous	GFAFISFHR		Q9Z1D1	0	2	0.5657	0	1	1	541.282	1081.56	1081.56
-226	18606	FALSE	F12	33.7895	3636	3626	HCD	MS2	55.8208	100	01_SK_MLiver_IFNgPilot_QE-HCD28%.raw	-226	2814	9	3636	1	3636	1	1	1	1	1	548.635	1643.89	548.635	3	3	153913	10.1617	35.6688	0	4.97796	0	2	Medium	10	Selected	ALYYLQIHPQELR		A0A494BBJ6; Q3U1J4	0	3	NA	0.0326	2	2	548.635	1643.89	1643.89
-226	18631	FALSE	F12	33.8296	3641	3637	HCD	MS2	38.7755	100	01_SK_MLiver_IFNgPilot_QE-HCD28%.raw	-226	2818	9	3641	1	3641	1	1	1	1	1	570.078	2846.36	570.078	5	5	801678	35.1991	100	0.87123	35.1663	4.75866	4	High	10	Unambiguous	mFASFPTTKTYFPHFDVSHGSAQVK	M1(Oxidation)	Q91VB8; P01942	1	5	0.6873	0	1	1	570.078	2846.36	2846.36
-226	18637	FALSE	F12	33.8383	3642	3637	HCD	MS2	29.9279	100	01_SK_MLiver_IFNgPilot_QE-HCD28%.raw	-226	2819	9	3642	1	3642	1	1	1	1	1	601.304	1801.9	601.304	3	3	804082	15.6787	57.0017	0	5.71301	0	2	High	10	Unambiguous	IDTRNELESYAYSLK		P20029	1	3	0.5861	0	1	1	601.304	1801.9	1801.9
-226	1865	FALSE	F12	10.4478	922	920	HCD	MS2	1.93607	100	01_SK_MLiver_IFNgPilot_QE-HCD28%.raw	-226	346	9	922	1	922	1	1	1	1	1	670.774	1340.54	670.774	2	2	611754	37.9699	100	1.80242	47.9955	2.08156	4	High	10	Unambiguous	kSNPVVR	K1(ADP-Ribosyl)	Q9DCN2-2; Q9DCN2; F2Z456	1	2	0.3026	0	1	1	670.774	1340.54	1340.54
-226	18656	FALSE	F12	33.8667	3645	3637	HCD	MS2	65.1572	100	01_SK_MLiver_IFNgPilot_QE-HCD28%.raw	-226	2822	9	3645	1	3645	1	1	1	1	1	529.615	1586.83	529.615	3	3	635616	2.57751	9.06852	0	1.24153	0	2	High	10	Unambiguous	VWFVSNIDGTHIAK		P06745	0	3	0.682	0	1	1	529.615	1586.83	1586.83
-226	18690	FALSE	F12	33.9155	3651	3648	HCD	MS2	0.373315	21.824	01_SK_MLiver_IFNgPilot_QE-HCD28%.raw	-226	2827	9	3651	1	3651	1	2	1	1	1	760.363	2279.07	760.363	3	3	10278894	38.9465	100	2.89671	48.8286	4.06068	4	High	10	Unambiguous	AIGLPEDLIQkGKDIK	K11(ADP-Ribosyl)	P12710	2	3	0.0168	0	1	1	760.363	2279.07	2279.07
-226	18691	FALSE	F12	33.9155	3651	3648	HCD	MS2	0.373315	21.824	01_SK_MLiver_IFNgPilot_QE-HCD28%.raw	-226	2827	9	3651	1	3651	1	2	1	1	1	760.363	2279.07	760.363	3	3	10278894	38.9465	100	2.89671	48.8286	4.06068	4	High	10	Unambiguous	AIGLPEDLIQKGkDIK	K13(ADP-Ribosyl)	P12710	2	3	NA	0.0168	2	2	760.363	2279.07	2279.07
-226	18718	FALSE	F12	33.9504	3655	3648	HCD	MS2	0	88.292	01_SK_MLiver_IFNgPilot_QE-HCD28%.raw	-226	2831	9	3655	1	3655	1	1	1	1	1	479.013	1913.03	479.013	4	4	1.25973e+06	0.30263	1.21051	0	0	0	1	High	10	Unambiguous	VYLLYRPGHYDILYK		D3YWF6; Q7TQI3	0	4	0.3807	0	1	1	479.013	1913.03	1913.03
-226	18729	FALSE	F12	33.97	3657	3648	HCD	MS2	9.23521	100	01_SK_MLiver_IFNgPilot_QE-HCD28%.raw	-226	2833	9	3657	1	3657	1	1	1	1	1	663.852	1326.7	663.852	2	2	875233	20.0944	66.8216	0	11.6287	1.92726	3	High	10	Unambiguous	TVTAmDVVYALK	M5(Oxidation)	P62806	0	2	0.6231	0	1	1	663.852	1326.7	1326.7
-226	18747	FALSE	F12	34.0014	3661	3659	HCD	MS2	5.82104	100	01_SK_MLiver_IFNgPilot_QE-HCD28%.raw	-226	2836	9	3661	1	3661	1	1	1	1	1	481.057	2401.26	481.057	5	5	803962	0.54667	2.18666	0	0	0	1	High	10	Unambiguous	FSRDVFLPKPSWGNHTPIFR		P05202	1	5	0.7296	0	1	1	481.057	2401.26	2401.26
-226	18751	FALSE	F12	34.0102	3662	3659	HCD	MS2	24.7498	38.392	01_SK_MLiver_IFNgPilot_QE-HCD28%.raw	-226	2837	9	3662	1	3662	1	1	1	1	1	595.309	1189.61	595.309	2	2	3613868	0.89811	3.04974	0	0.54269	0	2	High	10	Unambiguous	QAFQIGSPWR		O35945; A0A286YCZ0; P24549	0	2	0.6853	0	1	1	595.309	1189.61	1189.61
-226	18756	FALSE	F12	34.0189	3663	3659	HCD	MS2	4.52583	80.992	01_SK_MLiver_IFNgPilot_QE-HCD28%.raw	-226	2838	9	3663	1	3663	1	1	1	1	1	495.803	990.598	495.803	2	2	1.40682e+06	1.05743	4.22973	0	0	0	1	High	10	Unambiguous	LSNIFVIGK		V9GWY0; P62702	0	2	0.5309	0	1	1	495.803	990.598	990.598
-226	18765	FALSE	F12	34.0276	3664	3659	HCD	MS2	4.96263	100	01_SK_MLiver_IFNgPilot_QE-HCD28%.raw	-226	2839	9	3664	1	3664	1	1	1	1	1	726.372	1451.74	726.372	2	2	988213	20.4853	60.552	0	17.8815	3.50759	3	High	10	Unambiguous	TYEQVLENLQSK		P52196	0	2	0.728	0	1	1	726.372	1451.74	1451.74
-226	18780	FALSE	F12	34.0451	3666	3659	HCD	MS2	7.76048	100	01_SK_MLiver_IFNgPilot_QE-HCD28%.raw	-226	2841	9	3666	1	3666	1	1	1	1	1	601.069	2401.25	601.069	4	4	440700	9.54055	31.1243	0	5.23992	1.79794	3	High	10	Unambiguous	FSRDVFLPKPSWGNHTPIFR		P05202	1	4	0.708	0	1	1	601.069	2401.25	2401.26
-226	18786	FALSE	F12	34.056	3667	3659	HCD	MS2	5.88227	100	01_SK_MLiver_IFNgPilot_QE-HCD28%.raw	-226	2842	9	3667	1	3667	1	1	1	1	1	685.022	2053.05	685.022	3	3	415584	36.1219	100	0	36.9267	7.56087	3	High	10	Unambiguous	mLSQPLKDSDAEVYSIIK	M1(Oxidation)	G3UZ26; G3UZZ9; G3UYY1; P50431	1	3	0.6918	0	1	1	685.022	2053.05	2053.05
-226	18801	FALSE	F12	34.0875	3671	3670	HCD	MS2	26.5681	100	01_SK_MLiver_IFNgPilot_QE-HCD28%.raw	-226	2845	9	3671	1	3671	1	1	1	1	1	507.237	1519.7	507.237	3	3	512699	2.19138	8.76551	0	0	0	1	High	10	Unambiguous	RFEYEDPFFNR		A0A0R4IZY2; Q8CIM7	1	3	0.5406	0	1	1	507.237	1519.7	1519.7
-226	1881	FALSE	F12	10.4653	924	920	HCD	MS2	21.76	100	01_SK_MLiver_IFNgPilot_QE-HCD28%.raw	-226	348	9	924	1	924	1	1	1	1	1	461.226	921.445	461.226	2	2	631625	27.73	100	0	8.35253	2.56739	3	High	10	Unambiguous	TALAmGADR	M5(Oxidation)	A0A0N4SVE0; A0A0N4SWE9; A0A0U1RNP5; A0A0U1RNR3; Q9DCW4	0	2	0.6384	0	1	1	461.226	921.445	921.446
-226	18821	FALSE	F12	34.1136	3674	3670	HCD	MS2	26.5411	33.289	01_SK_MLiver_IFNgPilot_QE-HCD28%.raw	-226	2848	9	3674	1	3674	1	1	1	1	1	544.821	1088.64	544.821	2	2	2.78367e+06	0.5317	2.1268	0	0	0	1	High	10	Unambiguous	VVDLLAPYAK		P56480	0	2	0.622	0	1	1	544.821	1088.64	1088.64
-226	18829	FALSE	F12	34.1224	3675	3670	HCD	MS2	20.0846	100	01_SK_MLiver_IFNgPilot_QE-HCD28%.raw	-226	2849	9	3675	1	3675	1	1	1	1	1	424.255	847.503	424.255	2	2	722976	0.63507	2.54027	0	0	0	1	High	10	Unambiguous	ILEFLGR		E9QNL5; Q91W19; P52840	0	2	0.2632	0	1	1	424.255	847.503	847.504
-226	18836	FALSE	F12	34.1311	3676	3670	HCD	MS2	12.6294	100	01_SK_MLiver_IFNgPilot_QE-HCD28%.raw	-226	2850	9	3676	1	3676	1	1	1	1	1	491.015	1961.04	491.015	4	4	562384	2.36683	6.0692	2.84933	0.54879	0	3	High	10	Unambiguous	LFQHIAEYLPSYARPR		O35488; A2ANX6	0	4	0.6488	0	1	1	491.015	1961.04	1961.04
-226	18842	FALSE	F12	34.1398	3677	3670	HCD	MS2	7.55306	100	01_SK_MLiver_IFNgPilot_QE-HCD28%.raw	-226	2851	9	3677	1	3677	1	1	1	1	1	815.957	1630.91	815.957	2	2	628596	22.188	68.8248	0	14.9662	4.96083	3	High	10	Unambiguous	YVVVTGITPTPLGEGK		A0A1W2P733; Q922D8	0	2	0.7317	0	1	1	815.957	1630.91	1630.91
-226	18849	FALSE	F12	34.1508	3678	3670	HCD	MS2	26.7737	100	01_SK_MLiver_IFNgPilot_QE-HCD28%.raw	-226	2852	9	3678	1	3678	1	1	1	1	1	614.524	3068.59	614.524	5	5	214794	17.5607	53.4996	0	13.3387	3.40465	3	High	10	Unambiguous	QTmQVDEHARPQTTLEQLQKLPSVFK	M3(Oxidation)	Q8BWT1	1	5	0.5498	0	1	1	614.524	3068.59	3068.58
-226	18855	FALSE	F12	34.1595	3679	3670	HCD	MS2	17.3744	100	01_SK_MLiver_IFNgPilot_QE-HCD28%.raw	-226	2853	9	3679	1	3679	1	1	1	1	1	718.732	2154.18	718.732	3	3	317142	35.4756	100	0.92504	32.8829	8.09445	4	High	10	Unambiguous	VVDSLQLTGTKPVATPVDWK		Q6GT24; D3Z0Y2; O08709	0	3	0.6375	0	1	1	718.732	2154.18	2154.18
-226	18878	FALSE	F12	34.1997	3684	3681	HCD	MS2	16.9286	56.537	01_SK_MLiver_IFNgPilot_QE-HCD28%.raw	-226	2857	9	3684	1	3684	1	1	1	1	1	501.941	1503.81	501.941	3	3	1.21805e+06	1.75234	7.00935	0	0	0	1	High	10	Unambiguous	GRLQFWTETLPR		Q8VCU1-2; Q63880-2; Q63880; Q8VCU1	1	3	0.5603	0	1	1	501.941	1503.81	1503.81
-226	18886	FALSE	F12	34.2084	3685	3681	HCD	MS2	17.7489	100	01_SK_MLiver_IFNgPilot_QE-HCD28%.raw	-226	2858	9	3685	1	3685	1	1	1	1	1	727.025	2179.06	727.025	3	3	275149	35.3944	100	0.63936	35.8242	5.11399	4	High	10	Unambiguous	ITSEELHYFVQNHFTSAR		Q9DB77	0	3	0.7244	0	1	1	727.025	2179.06	2179.06
-226	1889	FALSE	F12	10.474	925	920	HCD	MS2	22.4035	100	01_SK_MLiver_IFNgPilot_QE-HCD28%.raw	-226	349	9	925	1	925	1	1	1	1	1	453.236	1357.69	453.236	3	3	583812	12.8606	44.736	0	6.70634	0	2	High	10	Unambiguous	STGWTGHVAGTRK		Q91X91	1	3	0.6893	0	1	1	453.236	1357.69	1357.7
-226	18891	FALSE	F12	34.2172	3686	3681	HCD	MS2	2.9386	100	01_SK_MLiver_IFNgPilot_QE-HCD28%.raw	-226	2859	9	3686	1	3686	1	1	1	1	1	894.468	1787.93	894.468	2	2	406639	19.586	52.0804	3.13372	23.13	0	3	High	10	Unambiguous	TITLEVEPSDTIENVK		E9Q5F6; P62984; Q5SX22; E9Q4P0; P62983; P0CG49; E9Q9J0; A0A0A6YW67; E9QNP0; P0CG50	0	2	0.5866	0	1	1	894.468	1787.93	1787.93
-226	18900	FALSE	F12	34.2259	3687	3681	HCD	MS2	14.3279	100	01_SK_MLiver_IFNgPilot_QE-HCD28%.raw	-226	2860	9	3687	1	3687	1	1	1	1	1	638.668	1913.99	638.668	3	3	625916	2.4771	7.41463	0	2.20275	0.29104	3	High	10	Unambiguous	LYSEFLGKRPWFAGDK		F6WHQ7; P10649; D3YVP6; E9QAC8; P19639; D3YVP5; A2AE89; Q80W21	1	3	0.7335	0	1	1	638.668	1913.99	1913.99
-226	18905	FALSE	F12	34.2346	3688	3681	HCD	MS2	49.0293	100	01_SK_MLiver_IFNgPilot_QE-HCD28%.raw	-226	2861	9	3688	1	3688	1	1	1	1	1	438.763	876.519	438.763	2	2	405042	0.62756	2.51023	0	0	0	1	High	10	Unambiguous	GLFIIDAK		D3Z4A4; Q61171	0	2	0.0769	0	1	1	438.763	876.519	876.519
-226	18909	FALSE	F12	34.2456	3689	3681	HCD	MS2	22.9425	100	01_SK_MLiver_IFNgPilot_QE-HCD28%.raw	-226	2862	9	3689	1	3689	1	1	1	1	1	604.914	1812.73	604.914	3	3	356966	29.9904	100	0	19.2895	0.67193	3	High	10	Unambiguous	SDFGkFVLSSGK	K5(ADP-Ribosyl)	P14211	1	3	0.1716	0	1	1	604.914	1812.73	1812.72
-226	18918	FALSE	F12	34.2543	3690	3681	HCD	MS2	47.2326	100	01_SK_MLiver_IFNgPilot_QE-HCD28%.raw	-226	2863	9	3690	1	3690	1	1	1	1	1	571.627	1712.87	571.627	3	3	331209	11.4574	35.7493	0	7.43854	2.64181	3	High	10	Unambiguous	FLVYVANFDEKDPR		Q61598-2; A0A1Y7VL99; Q61598	1	3	0.3023	0	1	1	571.627	1712.87	1712.86
-226	18925	FALSE	F12	34.263	3691	3681	HCD	MS2	12.9819	100	01_SK_MLiver_IFNgPilot_QE-HCD28%.raw	-226	2864	9	3691	1	3691	1	3	1	1	1	763.341	2288.01	763.341	3	3	219551	36.9753	100	1.25078	40.2255	6.42514	4	High	10	Unambiguous	IAKEeIFGPVQQImK	E5(ADP-Ribosyl); M14(Oxidation)	O35945; P24549	1	3	0.008	0	1	1	763.341	2288.01	2288.01
-226	18926	FALSE	F12	34.263	3691	3681	HCD	MS2	12.9819	100	01_SK_MLiver_IFNgPilot_QE-HCD28%.raw	-226	2864	9	3691	1	3691	1	3	1	1	1	763.341	2288.01	763.341	3	3	219551	36.9753	100	1.25078	40.2255	6.42514	4	High	10	Unambiguous	IAKeEIFGPVQQImK	E4(ADP-Ribosyl); M14(Oxidation)	O35945; P24549	1	3	0.008	0	1	2	763.341	2288.01	2288.01
-226	18927	FALSE	F12	34.263	3691	3681	HCD	MS2	12.9819	100	01_SK_MLiver_IFNgPilot_QE-HCD28%.raw	-226	2864	9	3691	1	3691	1	3	1	1	1	763.341	2288.01	763.341	3	3	219551	36.9753	100	1.25078	40.2255	6.42514	4	High	10	Unambiguous	IAkEEIFGPVQQImK	K3(ADP-Ribosyl); M14(Oxidation)	O35945; P24549	1	3	NA	0.008	3	3	763.341	2288.01	2288.01
-226	1893	FALSE	F12	10.4827	926	920	HCD	MS2	5.89603	100	01_SK_MLiver_IFNgPilot_QE-HCD28%.raw	-226	350	9	926	1	926	1	2	1	1	1	615.911	1845.72	615.911	3	3	622329	33.7371	100	0.79007	31.3609	2.79743	4	High	10	Unambiguous	EGAkYVSHGATGK	K4(ADP-Ribosyl)	P16460	1	3	0.0286	0	1	1	615.911	1845.72	1845.72
-226	18934	FALSE	F12	34.2771	3693	3692	HCD	MS2	11.5866	77.298	01_SK_MLiver_IFNgPilot_QE-HCD28%.raw	-226	2865	9	3693	1	3693	1	1	1	1	1	543.285	1085.56	543.285	2	2	1.18887e+06	2.76304	10.2429	0	0.80926	0	2	High	10	Unambiguous	EWPANLDLK		Q8C196	0	2	0.574	0	1	1	543.285	1085.56	1085.56
-226	18937	FALSE	F12	34.2858	3694	3692	HCD	MS2	52.7803	100	01_SK_MLiver_IFNgPilot_QE-HCD28%.raw	-226	2866	9	3694	1	3694	1	1	1	1	1	557.968	1671.89	557.968	3	3	377745	3.70624	12.5794	0	1.55057	0.69504	3	High	10	Unambiguous	FIPRQPFAEYIYK		Q9EQF5	1	3	0.2158	0	1	1	557.968	1671.89	1671.89
-226	1894	FALSE	F12	10.4827	926	920	HCD	MS2	5.89603	100	01_SK_MLiver_IFNgPilot_QE-HCD28%.raw	-226	350	9	926	1	926	1	2	1	1	1	615.911	1845.72	615.911	3	3	622329	33.7371	100	0.79007	31.3609	2.79743	4	High	10	Unambiguous	eGAKYVSHGATGK	E1(ADP-Ribosyl)	P16460	1	3	NA	0.0286	2	2	615.911	1845.72	1845.72
-226	18941	FALSE	F12	34.2945	3695	3692	HCD	MS2	2.94677	25.497	01_SK_MLiver_IFNgPilot_QE-HCD28%.raw	-226	2867	9	3695	1	3695	1	1	1	1	1	479.254	1914	479.254	4	4	4637391	0.0706	0.28239	0	0	0	1	High	10	Unambiguous	LYSEFLGKRPWFAGDK		F6WHQ7; P10649; D3YVP6; E9QAC8; P19639; D3YVP5; A2AE89; Q80W21	1	4	0.5113	0	1	1	479.254	1914	1913.99
-226	18956	FALSE	F12	34.312	3697	3692	HCD	MS2	16.4732	100	01_SK_MLiver_IFNgPilot_QE-HCD28%.raw	-226	2869	9	3697	1	3697	1	1	1	1	1	573.83	1146.65	573.83	2	2	726194	1.3593	4.63214	0	0.80504	0	2	High	10	Unambiguous	SFLSPNQILK		Q9DB20; A0A338P7G3	0	2	0.6207	0	1	1	573.83	1146.65	1146.65
-226	18972	FALSE	F12	34.3294	3699	3692	HCD	MS2	50.4189	100	01_SK_MLiver_IFNgPilot_QE-HCD28%.raw	-226	2871	9	3699	1	3699	1	1	1	1	1	412.737	824.466	412.737	2	2	330044	2.73553	9.90258	1.03954	0	0	2	Medium	10	Unambiguous	GFGFGLVK		A0A286YCR8; D3YZT5; G3UX26; D3YUN8; Q60930	0	2	0.4706	0	1	1	412.737	824.466	824.466
-226	18979	FALSE	F12	34.3404	3700	3692	HCD	MS2	66.0853	100	01_SK_MLiver_IFNgPilot_QE-HCD28%.raw	-226	2872	9	3700	1	3700	1	1	1	1	1	536.77	1072.53	536.77	2	2	307106	1.68319	6.24826	0	0.4845	0	2	High	10	Unambiguous	NSTFSELFK		A0A286YE28; P40142	0	2	0.6387	0	1	1	536.77	1072.53	1072.53
-226	18984	FALSE	F12	34.3491	3701	3692	HCD	MS2	16.0941	100	01_SK_MLiver_IFNgPilot_QE-HCD28%.raw	-226	2873	9	3701	1	3701	1	1	1	1	1	689.963	2067.87	689.963	3	3	295448	34.6142	100	1.73952	34.1366	2.58061	4	High	10	Unambiguous	FSGVyLEKEVVEK	Y5(ADP-Ribosyl)	P40936	1	3	0.075	0	1	1	689.963	2067.87	2067.87
-226	18993	FALSE	F12	34.3578	3702	3692	HCD	MS2	7.69868	100	01_SK_MLiver_IFNgPilot_QE-HCD28%.raw	-226	2874	9	3702	1	3702	1	1	1	1	1	731.65	2192.93	731.65	3	3	219576	33.3552	100	0.58874	30.3446	2.48754	4	High	10	Unambiguous	SKDSVPkLVADFmAK	K7(ADP-Ribosyl); M13(Oxidation)	P00329	2	3	0.0904	0	1	1	731.65	2192.93	2192.93
-226	1901	FALSE	F12	10.4914	927	920	HCD	MS2	6.0794	100	01_SK_MLiver_IFNgPilot_QE-HCD28%.raw	-226	351	9	927	1	927	1	1	1	1	1	478.869	1434.59	478.869	3	3	610885	29.091	100	0.46005	14.5848	1.31931	4	Medium	10	Unambiguous	LkASYRR	K2(ADP-Ribosyl)	J3QMG3; Q60931	2	3	0.2	0	1	1	478.869	1434.59	1434.59
-226	19018	FALSE	F12	34.3981	3707	3703	HCD	MS2	1.00438	100	01_SK_MLiver_IFNgPilot_QE-HCD28%.raw	-226	2878	9	3707	1	3707	1	1	1	1	1	694.142	2773.55	694.142	4	4	1.14397e+06	3.6198	9.85178	0	3.6775	0.94993	3	High	10	Unambiguous	AIGLPEDLIQKGKDIKGVSEIVHEGK		P12710	3	4	0.6729	0	1	1	694.142	2773.55	2773.55
-226	19025	FALSE	F12	34.4068	3708	3703	HCD	MS2	7.68743	100	01_SK_MLiver_IFNgPilot_QE-HCD28%.raw	-226	2879	9	3708	1	3708	1	1	1	1	1	529.309	1585.91	529.309	3	3	894484	1.076	3.86658	0	0.43742	0	2	High	10	Unambiguous	mKPLVVFVLGGPGAGK	M1(Oxidation)	Q9DBP5	0	3	0.5633	0	1	1	529.309	1585.91	1585.91
-226	19033	FALSE	F12	34.4155	3709	3703	HCD	MS2	20.5153	100	01_SK_MLiver_IFNgPilot_QE-HCD28%.raw	-226	2880	9	3709	1	3709	1	1	1	1	1	621.838	1242.67	621.838	2	2	839365	8.40237	28.49	0	4.21909	0.90046	3	High	10	Unambiguous	NIEDVIAQGVGK		P99027; A0A5F8MPY2	0	2	0.5135	0	1	1	621.838	1242.67	1242.67
-226	19048	FALSE	F12	34.4352	3711	3703	HCD	MS2	3.62694	100	01_SK_MLiver_IFNgPilot_QE-HCD28%.raw	-226	2882	9	3711	1	3711	1	1	1	1	1	816.896	1632.78	816.896	2	2	427924	33.2358	94.5051	1.16908	30.8522	6.41693	4	High	10	Unambiguous	SFYPEEVSSmVLTK	M10(Oxidation)	P63017; Q504P4	0	2	0.7037	0	1	1	816.896	1632.78	1632.78
-226	19066	FALSE	F12	34.4526	3713	3703	HCD	MS2	48.6651	100	01_SK_MLiver_IFNgPilot_QE-HCD28%.raw	-226	2884	9	3713	1	3713	1	1	1	1	1	441.759	882.511	441.759	2	2	230421	2.9925	11.97	0	0	0	1	High	10	Unambiguous	ILASFFGK		Q8BTY1; A2AQY9	0	2	0.4754	0	1	1	441.759	882.511	882.508
-226	19074	FALSE	F12	34.4666	3715	3714	HCD	MS2	58.267	100	01_SK_MLiver_IFNgPilot_QE-HCD28%.raw	-226	2885	9	3715	1	3715	1	1	1	1	1	544.932	1632.78	544.932	3	3	199223	14.9182	52.7959	0	3.44909	3.42758	3	High	10	Unambiguous	SFYPEEVSSmVLTK	M10(Oxidation)	P63017; Q504P4	0	3	0.3966	0	1	1	544.932	1632.78	1632.78
-226	19084	FALSE	F12	34.4841	3717	3714	HCD	MS2	9.17935	85.392	01_SK_MLiver_IFNgPilot_QE-HCD28%.raw	-226	2887	9	3717	1	3717	1	1	1	1	1	571.305	1711.9	571.305	3	3	1.5003e+06	3.39071	11.1472	0	2.41565	0	2	High	10	Unambiguous	mPPYTIVYFPVRGR	M1(Oxidation)	P19157	1	3	0.6784	0	1	1	571.305	1711.9	1711.9
-226	19089	FALSE	F12	34.4928	3718	3714	HCD	MS2	8.36194	66.661	01_SK_MLiver_IFNgPilot_QE-HCD28%.raw	-226	2888	9	3718	1	3718	1	1	1	1	1	559.316	1117.63	559.316	2	2	1313418	0.70176	2.66837	0	0.13865	0	2	High	10	Unambiguous	GEYLPLLQGK		P11725; Q8R1A8	0	2	0.713	0	1	1	559.316	1117.63	1117.63
-226	19104	FALSE	F12	34.5103	3720	3714	HCD	MS2	5.40863	100	01_SK_MLiver_IFNgPilot_QE-HCD28%.raw	-226	2890	9	3720	1	3720	1	1	1	1	1	510.861	2550.28	510.861	5	5	534660	4.13435	12.4297	0	3.06111	1.04658	3	High	10	Unambiguous	FSLYFLAYEDKNDIPKDKSEK		Q9CPU0; A0A494BAF7; A0A494BBE7	3	5	0.6011	0	1	1	510.861	2550.28	2550.28
-226	19124	FALSE	F12	34.5387	3723	3714	HCD	MS2	18.3544	100	01_SK_MLiver_IFNgPilot_QE-HCD28%.raw	-226	2893	9	3723	1	3723	1	1	1	1	1	555.515	2773.55	555.515	5	5	544363	14.0874	44.5602	0	11.7892	0	2	High	10	Unambiguous	AIGLPEDLIQKGKDIKGVSEIVHEGK		P12710	3	5	0.5375	0	1	1	555.515	2773.55	2773.55
-226	19132	FALSE	F12	34.5474	3724	3714	HCD	MS2	10.2019	100	01_SK_MLiver_IFNgPilot_QE-HCD28%.raw	-226	2894	9	3724	1	3724	1	1	1	1	1	678.369	2033.09	678.369	3	3	613816	32.6057	100	0	25.8116	4.61115	3	High	10	Unambiguous	GIQKFPGINYPVLTPNmK	M17(Oxidation)	P38060	1	3	0.721	0	1	1	678.369	2033.09	2033.09
-226	19151	FALSE	F12	34.5795	3728	3725	HCD	MS2	26.2669	100	01_SK_MLiver_IFNgPilot_QE-HCD28%.raw	-226	2897	9	3728	1	3728	1	1	1	1	1	663.332	1987.98	663.332	3	3	308824	9.03411	27.5288	0	6.36061	2.24709	3	High	10	Unambiguous	DYPLPDVAHVTmLSASQK	M12(Oxidation)	P19783	0	3	0.6409	0	1	1	663.332	1987.98	1987.98
-226	19157	FALSE	F12	34.5882	3729	3725	HCD	MS2	19.8013	100	01_SK_MLiver_IFNgPilot_QE-HCD28%.raw	-226	2898	9	3729	1	3729	1	2	1	1	1	757.398	1513.79	757.398	2	2	361726	15.0177	42.5545	0	15.8565	1.65975	3	High	10	Unambiguous	GVVDSEDLPLNISR		P07901; E9Q3D6; P11499	0	2	0	0	1	1	757.398	1513.79	1513.79
-226	19158	FALSE	F12	34.5882	3729	3725	HCD	MS2	19.8013	100	01_SK_MLiver_IFNgPilot_QE-HCD28%.raw	-226	2898	9	3729	1	3729	1	2	1	1	1	757.398	1513.79	757.398	2	2	361726	15.0177	42.5545	0	15.8565	1.65975	3	High	10	Unambiguous	GVVDSEDIPLNLSR		Q9CQN1	0	2	NA	0	1	2	757.398	1513.79	1513.79
-226	19164	FALSE	F12	34.5969	3730	3725	HCD	MS2	10.6294	100	01_SK_MLiver_IFNgPilot_QE-HCD28%.raw	-226	2899	9	3730	1	3730	1	1	1	1	1	474.78	948.552	474.78	2	2	323865	0.49575	1.983	0	0	0	1	High	10	Unambiguous	DIVYIGLR		Q61176	0	2	0.4756	0	1	1	474.78	948.552	948.551
-226	1917	FALSE	F12	10.5111	929	920	HCD	MS2	11.9839	100	01_SK_MLiver_IFNgPilot_QE-HCD28%.raw	-226	353	9	929	1	929	1	2	1	1	1	494.888	1482.65	494.888	3	3	438015	29.0811	100	0.88589	13.7755	1.66289	4	Medium	10	Unambiguous	TkAPKIQR	K2(ADP-Ribosyl)	P62754	2	3	0.0112	0	1	1	494.888	1482.65	1482.65
-226	19171	FALSE	F12	34.6056	3731	3725	HCD	MS2	11.7713	100	01_SK_MLiver_IFNgPilot_QE-HCD28%.raw	-226	2900	9	3731	1	3731	1	1	1	1	1	476.766	952.525	476.766	2	2	215944	2.43156	9.72625	0	0	0	1	High	10	Unambiguous	FAVFGLGNK		E9PVT9; Q05DV1; E9Q997; P37040	0	2	0.5974	0	1	1	476.766	952.525	952.525
-226	1918	FALSE	F12	10.5111	929	920	HCD	MS2	11.9839	100	01_SK_MLiver_IFNgPilot_QE-HCD28%.raw	-226	353	9	929	1	929	1	2	1	1	1	494.888	1482.65	494.888	3	3	438015	29.0811	100	0.88589	13.7755	1.66289	4	Medium	10	Unambiguous	tKAPKIQR	T1(ADP-Ribosyl)	P62754	2	3	NA	0.0112	2	2	494.888	1482.65	1482.65
-226	19188	FALSE	F12	34.6253	3733	3725	HCD	MS2	2.87461	100	01_SK_MLiver_IFNgPilot_QE-HCD28%.raw	-226	2902	9	3733	1	3733	1	5	1	1	1	809.373	2426.1	809.373	3	3	109567	38.3425	100	1.26839	45.8531	6.24833	4	Medium	10	Unambiguous	RYEEIVKEVSTYIkK	K14(ADP-Ribosyl)	D3YZ68; P10126; D3Z3I8	3	3	0.039	0	1	1	809.373	2426.1	2426.1
-226	19189	FALSE	F12	34.6253	3733	3725	HCD	MS2	2.87461	100	01_SK_MLiver_IFNgPilot_QE-HCD28%.raw	-226	2902	9	3733	1	3733	1	5	1	1	1	809.373	2426.1	809.373	3	3	109567	38.3425	100	1.26839	45.8531	6.24833	4	Medium	10	Unambiguous	RYEEIVKeVSTYIKK	E8(ADP-Ribosyl)	D3YZ68; P10126; D3Z3I8	3	3	0.039	0	1	2	809.373	2426.1	2426.1
-226	19190	FALSE	F12	34.6253	3733	3725	HCD	MS2	2.87461	100	01_SK_MLiver_IFNgPilot_QE-HCD28%.raw	-226	2902	9	3733	1	3733	1	5	1	1	1	809.373	2426.1	809.373	3	3	109567	38.3425	100	1.26839	45.8531	6.24833	4	Medium	10	Unambiguous	RYEEIVKEVStYIKK	T11(ADP-Ribosyl)	D3YZ68; P10126; D3Z3I8	3	3	0.039	0	1	3	809.373	2426.1	2426.1
-226	19191	FALSE	F12	34.6253	3733	3725	HCD	MS2	2.87461	100	01_SK_MLiver_IFNgPilot_QE-HCD28%.raw	-226	2902	9	3733	1	3733	1	5	1	1	1	809.373	2426.1	809.373	3	3	109567	38.3425	100	1.26839	45.8531	6.24833	4	Medium	10	Unambiguous	RYEEIVKEVSTyIKK	Y12(ADP-Ribosyl)	D3YZ68; P10126; D3Z3I8	3	3	0.039	0	1	4	809.373	2426.1	2426.1
-226	19192	FALSE	F12	34.6253	3733	3725	HCD	MS2	2.87461	100	01_SK_MLiver_IFNgPilot_QE-HCD28%.raw	-226	2902	9	3733	1	3733	1	5	1	1	1	809.373	2426.1	809.373	3	3	109567	38.3425	100	1.26839	45.8531	6.24833	4	Medium	10	Unambiguous	RYEEIVKEVsTYIKK	S10(ADP-Ribosyl)	D3YZ68; P10126; D3Z3I8	3	3	0.039	0	1	5	809.373	2426.1	2426.1
-226	19196	FALSE	F12	34.6341	3734	3725	HCD	MS2	24.5151	100	01_SK_MLiver_IFNgPilot_QE-HCD28%.raw	-226	2903	9	3734	1	3734	1	1	1	1	1	630.378	1259.75	630.378	2	2	168187	28.6373	91.6304	1.85492	19.4118	1.6521	4	High	10	Unambiguous	LLLGAGAVAYGVR		O35129	0	2	0.5474	0	1	1	630.378	1259.75	1259.75
-226	19231	FALSE	F12	34.6743	3739	3736	HCD	MS2	5.48529	100	01_SK_MLiver_IFNgPilot_QE-HCD28%.raw	-226	2907	9	3739	1	3739	1	1	1	1	1	800.399	1599.79	800.399	2	2	500326	35.4287	100	2.94796	35.516	3.25083	4	High	10	Unambiguous	ELGEYGLQAYTEVK		P47738; A0A0G2JF60; A0A0G2JFQ0	0	2	0.6667	0	1	1	800.399	1599.79	1599.79
-226	19246	FALSE	F12	34.6917	3741	3736	HCD	MS2	53.7085	100	01_SK_MLiver_IFNgPilot_QE-HCD28%.raw	-226	2909	9	3741	1	3741	1	2	1	1	1	505.565	1514.68	505.565	3	3	265933	21.54	73.8216	0	12.3383	0	2	High	10	Unambiguous	SkLILFPR	K2(ADP-Ribosyl)	P47963	1	3	0.1348	0	1	1	505.565	1514.68	1514.68
-226	19247	FALSE	F12	34.6917	3741	3736	HCD	MS2	53.7085	100	01_SK_MLiver_IFNgPilot_QE-HCD28%.raw	-226	2909	9	3741	1	3741	1	2	1	1	1	505.565	1514.68	505.565	3	3	265933	21.54	73.8216	0	12.3383	0	2	High	10	Unambiguous	sKLILFPR	S1(ADP-Ribosyl)	P47963	1	3	0.1348	0	1	2	505.565	1514.68	1514.68
-226	19253	FALSE	F12	34.7004	3742	3736	HCD	MS2	22.1312	67.904	01_SK_MLiver_IFNgPilot_QE-HCD28%.raw	-226	2910	9	3742	1	3742	1	1	1	1	1	486.808	972.609	486.808	2	2	1.58833e+06	2.06459	8.25838	0	0	0	1	High	10	Unambiguous	ATLNLSLLK		P52196	0	2	0.4138	0	1	1	486.808	972.609	972.609
-226	19262	FALSE	F12	34.7091	3743	3736	HCD	MS2	34.6969	100	01_SK_MLiver_IFNgPilot_QE-HCD28%.raw	-226	2911	9	3743	1	3743	1	1	1	1	1	612.332	1834.98	612.332	3	3	247066	26.0449	79.8608	0	21.5258	2.79281	3	High	10	Unambiguous	LEDLIVKDGLTDVYNK		Q8QZT1	1	3	0.2551	0	1	1	612.332	1834.98	1834.98
-226	19295	FALSE	F12	34.7603	3749	3747	HCD	MS2	0	100	01_SK_MLiver_IFNgPilot_QE-HCD28%.raw	-226	2916	9	3749	1	3749	1	1	1	1	1	830.884	1660.76	830.884	2	2	66904.3	33.9345	100	0	35.738	0	2	High	10	Unambiguous	GEPGGQTALYDFYSR		Q9CXN7	0	2	0.7456	0	1	1	830.884	1660.76	1660.76
-226	19299	FALSE	F12	34.769	3750	3747	HCD	MS2	8.71457	53.216	01_SK_MLiver_IFNgPilot_QE-HCD28%.raw	-226	2917	9	3750	1	3750	1	1	1	1	1	586.321	1756.95	586.321	3	3	2.47414e+06	1.72029	6.24506	0	0.6361	0	2	High	10	Unambiguous	RYEEIVKEVSTYIK		D3YZ68; P10126; D3Z3I8	2	3	0.6979	0	1	1	586.321	1756.95	1756.95
-226	19304	FALSE	F12	34.7778	3751	3747	HCD	MS2	22.3173	100	01_SK_MLiver_IFNgPilot_QE-HCD28%.raw	-226	2918	9	3751	1	3751	1	1	1	1	1	521.299	1561.88	521.299	3	3	432676	3.22291	12.8916	0	0	0	1	High	10	Unambiguous	LVNLQHLDLLNNR		Q922Q8	0	3	0.7574	0	1	1	521.299	1561.88	1561.88
-226	1931	FALSE	F12	10.5339	932	931	HCD	MS2	50.3635	100	01_SK_MLiver_IFNgPilot_QE-HCD28%.raw	-226	355	9	932	1	932	1	1	1	1	1	497.773	994.539	497.773	2	2	82130.9	27.9451	100	0	10.4944	1.28612	3	High	10	Unambiguous	ALAmGYKPK	M4(Oxidation)	Q99JY0	0	2	0.64	0	1	1	497.773	994.539	994.539
-226	19310	FALSE	F12	34.7865	3752	3747	HCD	MS2	8.18545	100	01_SK_MLiver_IFNgPilot_QE-HCD28%.raw	-226	2919	9	3752	1	3752	1	1	1	1	1	742.026	2224.06	742.026	3	3	263761	13.2383	34.7579	0	14.9211	3.27396	3	High	10	Unambiguous	YFDSFGDLSSASAImGNAKVK	M15(Oxidation)	P02088; E9Q223; A8DUK4	1	3	0.8381	0	1	1	742.026	2224.06	2224.06
-226	19317	FALSE	F12	34.7952	3753	3747	HCD	MS2	21.3769	100	01_SK_MLiver_IFNgPilot_QE-HCD28%.raw	-226	2920	9	3753	1	3753	1	1	1	1	1	555.047	2217.17	555.047	4	4	310049	3.73147	14.9259	0	0	0	1	High	10	Unambiguous	AKPNEVVFLDDFGSNLKPAR		P34914-2; P34914; A8JYK8	0	4	0.7169	0	1	1	555.047	2217.17	2217.17
-226	19326	FALSE	F12	34.8039	3754	3747	HCD	MS2	33.7009	100	01_SK_MLiver_IFNgPilot_QE-HCD28%.raw	-226	2921	9	3754	1	3754	1	1	1	1	1	524.612	1571.82	524.612	3	3	317510	3.19666	11.528	0	1.25868	0	2	High	10	Unambiguous	TYAEILEPFHPVR		Q9CQ54	0	3	0.7319	0	1	1	524.612	1571.82	1571.82
-226	19333	FALSE	F12	34.8149	3755	3747	HCD	MS2	54.3039	100	01_SK_MLiver_IFNgPilot_QE-HCD28%.raw	-226	2922	9	3755	1	3755	1	1	1	1	1	473.777	946.547	473.777	2	2	216193	1.23492	4.9397	0	0	0	1	High	10	Unambiguous	GFGGIGGILR		Q8BWY3	0	2	0.5576	0	1	1	473.777	946.547	946.547
-226	19352	FALSE	F12	34.8324	3757	3747	HCD	MS2	0	100	01_SK_MLiver_IFNgPilot_QE-HCD28%.raw	-226	2924	9	3757	1	3757	1	5	1	1	1	864.708	2592.11	864.708	3	3	94603.8	45.6201	100	2.96837	76.3782	3.13363	4	Medium	10	Unambiguous	KATGSKASASPsTSSTSSRPR	S12(ADP-Ribosyl)	B1AVN9; F7D4H5; B1AVP0; Q3UQ19	2	3	0.0714	0	1	1	864.708	2592.11	2592.11
-226	19353	FALSE	F12	34.8324	3757	3747	HCD	MS2	0	100	01_SK_MLiver_IFNgPilot_QE-HCD28%.raw	-226	2924	9	3757	1	3757	1	5	1	1	1	864.708	2592.11	864.708	3	3	94603.8	45.6201	100	2.96837	76.3782	3.13363	4	Medium	10	Unambiguous	KATGSKAsASPSTSSTSSRPR	S8(ADP-Ribosyl)	B1AVN9; F7D4H5; B1AVP0; Q3UQ19	2	3	0.0714	0	1	2	864.708	2592.11	2592.11
-226	19354	FALSE	F12	34.8324	3757	3747	HCD	MS2	0	100	01_SK_MLiver_IFNgPilot_QE-HCD28%.raw	-226	2924	9	3757	1	3757	1	5	1	1	1	864.708	2592.11	864.708	3	3	94603.8	45.6201	100	2.96837	76.3782	3.13363	4	Medium	10	Unambiguous	KATGsKASASPSTSSTSSRPR	S5(ADP-Ribosyl)	B1AVN9; F7D4H5; B1AVP0; Q3UQ19	2	3	0.0714	0	1	3	864.708	2592.11	2592.11
-226	19355	FALSE	F12	34.8324	3757	3747	HCD	MS2	0	100	01_SK_MLiver_IFNgPilot_QE-HCD28%.raw	-226	2924	9	3757	1	3757	1	5	1	1	1	864.708	2592.11	864.708	3	3	94603.8	45.6201	100	2.96837	76.3782	3.13363	4	Medium	10	Unambiguous	KATGSKASAsPSTSSTSSRPR	S10(ADP-Ribosyl)	B1AVN9; F7D4H5; B1AVP0; Q3UQ19	2	3	0.0714	0	1	4	864.708	2592.11	2592.11
-226	19356	FALSE	F12	34.8324	3757	3747	HCD	MS2	0	100	01_SK_MLiver_IFNgPilot_QE-HCD28%.raw	-226	2924	9	3757	1	3757	1	5	1	1	1	864.708	2592.11	864.708	3	3	94603.8	45.6201	100	2.96837	76.3782	3.13363	4	Medium	10	Unambiguous	KATGSkASASPSTSSTSSRPR	K6(ADP-Ribosyl)	B1AVN9; F7D4H5; B1AVP0; Q3UQ19	2	3	0.0714	0	1	5	864.708	2592.11	2592.11
-226	19373	FALSE	F12	34.8638	3761	3758	HCD	MS2	13.4746	99.005	01_SK_MLiver_IFNgPilot_QE-HCD28%.raw	-226	2927	9	3761	1	3761	1	1	1	1	1	415.268	829.529	415.268	2	2	1.09824e+06	0.07244	0.28976	0	0	0	1	High	10	Unambiguous	ALLFIPR		E9Q3D6; P11499	0	2	0.2116	0	1	1	415.268	829.529	829.529
-226	19383	FALSE	F12	34.8726	3762	3758	HCD	MS2	14.2143	100	01_SK_MLiver_IFNgPilot_QE-HCD28%.raw	-226	2928	9	3762	1	3762	1	1	1	1	1	539.788	1078.57	539.788	2	2	858422	1.99438	7.97751	0	0	0	1	High	10	Unambiguous	EAVLAAYWR		P19096; A0A0U1RNJ1	0	2	0.6525	0	1	1	539.788	1078.57	1078.57
-226	19403	FALSE	F12	34.8987	3765	3758	HCD	MS2	15.7742	100	01_SK_MLiver_IFNgPilot_QE-HCD28%.raw	-226	2931	9	3765	1	3765	1	1	1	1	1	607.295	1213.58	607.295	2	2	411337	21.3452	73.239	0	9.34354	2.79838	3	High	10	Unambiguous	FLYmWPNAR	M4(Oxidation)	Q3ULD5; Q6PD20	0	2	0.5556	0	1	1	607.295	1213.58	1213.58
-226	19412	FALSE	F12	34.9097	3766	3758	HCD	MS2	29.7544	100	01_SK_MLiver_IFNgPilot_QE-HCD28%.raw	-226	2932	9	3766	1	3766	1	1	1	1	1	577.857	1154.71	577.857	2	2	259657	21.995	74.9066	0	13.0736	0	2	High	10	Unambiguous	FSVLLLHGIR		A0A087WPF8; Q8VCR7; A0A087WP24; E9QN99; A0A087WRJ2; A0A087WSR2	0	2	0.7606	0	1	1	577.857	1154.71	1154.7
-226	19420	FALSE	F12	34.9184	3767	3758	HCD	MS2	48.833	100	01_SK_MLiver_IFNgPilot_QE-HCD28%.raw	-226	2933	9	3767	1	3767	1	1	1	1	1	435.924	1305.76	435.924	3	3	220282	0.79979	3.19915	0	0	0	1	High	10	Unambiguous	KIPAFLPFSTGK		P56593	1	3	0.5336	0	1	1	435.924	1305.76	1305.76
-226	1944	FALSE	F12	10.5514	934	931	HCD	MS2	18.5596	88.234	01_SK_MLiver_IFNgPilot_QE-HCD28%.raw	-226	357	9	934	1	934	1	1	1	1	1	450.949	1800.77	450.949	4	4	1.40483e+06	28.3777	100	0.54451	11.9097	1.05656	4	High	10	Unambiguous	kHIYIDKNTK	K1(ADP-Ribosyl)	Q9WUM5; A0A0N4SVU4	2	4	0.1042	0	1	1	450.949	1800.77	1800.77
-226	19454	FALSE	F12	34.9674	3773	3769	HCD	MS2	8.80967	79.867	01_SK_MLiver_IFNgPilot_QE-HCD28%.raw	-226	2938	9	3773	1	3773	1	1	1	1	1	486.919	1458.74	486.919	3	3	931127	0.34108	1.36432	0	0	0	1	High	10	Unambiguous	FSIATLRDFGmGK	M11(Oxidation)	P56593	1	3	0.4716	0	1	1	486.919	1458.74	1458.74
-226	19460	FALSE	F12	34.9761	3774	3769	HCD	MS2	14.7955	100	01_SK_MLiver_IFNgPilot_QE-HCD28%.raw	-226	2939	9	3774	1	3774	1	1	1	1	1	719.587	2875.33	719.587	4	4	293158	8.44177	21.9971	0	9.606	2.16395	3	High	10	Unambiguous	GTHmENAYDFYKPNLASEYPLVDGK	M4(Oxidation)	P54869	0	4	0.7429	0	1	1	719.587	2875.33	2875.32
-226	19469	FALSE	F12	34.9848	3775	3769	HCD	MS2	16.2997	100	01_SK_MLiver_IFNgPilot_QE-HCD28%.raw	-226	2940	9	3775	1	3775	1	1	1	1	1	574.629	1721.87	574.629	3	3	354243	17.5209	59.0427	0	9.82198	1.2191	3	High	10	Unambiguous	EATTEQQLRELFEK		O35490	1	3	0.3025	0	1	1	574.629	1721.87	1721.87
-226	19475	FALSE	F12	34.9935	3776	3769	HCD	MS2	7.17493	100	01_SK_MLiver_IFNgPilot_QE-HCD28%.raw	-226	2941	9	3776	1	3776	1	1	1	1	1	635.328	1269.65	635.328	2	2	354194	21.8741	72.9822	0	14.5143	0	2	High	10	Unambiguous	FLPGFEAPTYK		P49429; D3Z1U3	0	2	0.5435	0	1	1	635.328	1269.65	1269.65
-226	19482	FALSE	F12	35.0045	3777	3769	HCD	MS2	8.04027	100	01_SK_MLiver_IFNgPilot_QE-HCD28%.raw	-226	2942	9	3777	1	3777	1	1	1	1	1	756.375	2267.11	756.375	3	3	259249	18.184	49.9939	0.77994	19.6801	2.28207	4	High	10	Unambiguous	YYRQNPDIPQLEPSDYLR		Q9DBM2	1	3	0.7413	0	1	1	756.375	2267.11	2267.11
-226	19498	FALSE	F12	35.036	3781	3780	HCD	MS2	68.069	100	01_SK_MLiver_IFNgPilot_QE-HCD28%.raw	-226	2945	9	3781	1	3781	1	1	1	1	1	733.363	1465.72	733.363	2	2	97900.7	10.0349	30.0644	1.38779	8.04205	0.64532	4	High	10	Unambiguous	FLTEELSLDQDR		G3UZN1; G3UYJ7; O35215	0	2	0.45	0	1	1	733.363	1465.72	1465.72
-226	19515	FALSE	F12	35.0534	3783	3780	HCD	MS2	12.4214	11.548	01_SK_MLiver_IFNgPilot_QE-HCD28%.raw	-226	2947	9	3783	1	3783	1	1	1	1	1	598.848	1196.69	598.848	2	2	9292247	0.54134	1.79799	0	0.36738	0	2	High	10	Unambiguous	AIGLPEDLIQK		P12710	0	2	0.7137	0	1	1	598.848	1196.69	1196.69
-226	19522	FALSE	F12	35.0621	3784	3780	HCD	MS2	16.8428	80.684	01_SK_MLiver_IFNgPilot_QE-HCD28%.raw	-226	2948	9	3784	1	3784	1	1	1	1	1	460.59	1379.76	460.59	3	3	1.38393e+06	0	0	0	0	0	0	High	10	Unambiguous	VSFELFADKVPK		V9GXC1; V9GX31; P17742	1	3	0.4538	0	1	1	460.59	1379.76	1379.76
-226	1953	FALSE	F12	10.5601	935	931	HCD	MS2	3.8309	100	01_SK_MLiver_IFNgPilot_QE-HCD28%.raw	-226	358	9	935	1	935	1	1	1	1	1	587.627	1760.87	587.627	3	3	639678	32.0427	100	0	24.3517	3.81927	3	High	10	Unambiguous	ARHNPSNQSYTLSGTK		A0A0A0MQ68; Q60759	1	3	0.7277	0	1	1	587.627	1760.87	1760.87
-226	19530	FALSE	F12	35.0708	3785	3780	HCD	MS2	30.5043	100	01_SK_MLiver_IFNgPilot_QE-HCD28%.raw	-226	2949	9	3785	1	3785	1	1	1	1	1	535.632	1604.88	535.632	3	3	542529	1.81306	5.6312	0	1.62105	0	2	High	10	Unambiguous	GGYVLHIGTIYGNLK		Q8BGQ7	0	3	0.6792	0	1	1	535.632	1604.88	1604.88
-226	19535	FALSE	F12	35.0796	3786	3780	HCD	MS2	28.3874	100	01_SK_MLiver_IFNgPilot_QE-HCD28%.raw	-226	2950	9	3786	1	3786	1	1	1	1	1	576.311	2302.22	576.311	4	4	277344	30.6947	100	1.11653	20.4676	1.19455	4	High	10	Unambiguous	IWPHVYSFLQTKVPETTQK		Q9WTP7	1	4	0.5934	0	1	1	576.311	2302.22	2302.22
-226	19543	FALSE	F12	35.0883	3787	3780	HCD	MS2	24.5832	100	01_SK_MLiver_IFNgPilot_QE-HCD28%.raw	-226	2951	9	3787	1	3787	1	1	1	1	1	548.307	1642.91	548.307	3	3	334922	14.907	47.258	0	9.7751	2.5948	3	High	10	Unambiguous	GSIPIFWSQRPNLK		Q9EP69; A0A5F8MPK9	0	3	0.584	0	1	1	548.307	1642.91	1642.91
-226	19555	FALSE	F12	35.108	3789	3780	HCD	MS2	35.4418	100	01_SK_MLiver_IFNgPilot_QE-HCD28%.raw	-226	2953	9	3789	1	3789	1	1	1	1	1	453.243	1809.95	453.243	4	4	202186	0.19258	0.77032	0	0	0	1	High	10	Unambiguous	SITTIIDTFHQYSRK		P31725	1	4	0.4538	0	1	1	453.243	1809.95	1809.95
-226	19578	FALSE	F12	35.1481	3794	3791	HCD	MS2	10.3226	64.887	01_SK_MLiver_IFNgPilot_QE-HCD28%.raw	-226	2957	9	3794	1	3794	1	1	1	1	1	610.281	1828.83	610.281	3	3	2.0625e+06	32.2426	100	1.47585	25.0619	2.43254	4	High	10	Unambiguous	FAELTLkAGIPK	K7(ADP-Ribosyl)	Q8R0Y6	1	3	0.0977	0	1	1	610.281	1828.83	1828.83
-226	19588	FALSE	F12	35.1568	3795	3791	HCD	MS2	9.39512	59.421	01_SK_MLiver_IFNgPilot_QE-HCD28%.raw	-226	2958	9	3795	1	3795	1	1	1	1	1	783.931	1566.85	783.931	2	2	1.72357e+06	35.0047	100	0	35.1728	4.84586	3	High	10	Unambiguous	ITGLGVKGIAPYSYAG		Q64374	1	2	0.6649	0	1	1	783.931	1566.85	1566.85
-226	19602	FALSE	F12	35.1743	3797	3791	HCD	MS2	13.3686	65.802	01_SK_MLiver_IFNgPilot_QE-HCD28%.raw	-226	2960	9	3797	1	3797	1	1	1	1	1	564.812	1128.62	564.812	2	2	1.20484e+06	22.1654	73.795	0	14.8668	0	2	High	10	Unambiguous	VADIGLAAWGR		P50247; A2ALT5	0	2	0.556	0	1	1	564.812	1128.62	1128.62
-226	19607	FALSE	F12	35.183	3798	3791	HCD	MS2	24.0385	58.253	01_SK_MLiver_IFNgPilot_QE-HCD28%.raw	-226	2961	9	3798	1	3798	1	1	1	1	1	549.83	1098.65	549.83	2	2	1.19915e+06	2.81412	10.2598	0	0.99665	0	2	High	10	Unambiguous	IILDELVQR		Q8BJL9; Q8K169; Q8R084; P17717; Q91WH2; Q8VCN3	0	2	0.527	0	1	1	549.83	1098.65	1098.65
-226	1962	FALSE	F12	10.5688	936	931	HCD	MS2	12.9286	100	01_SK_MLiver_IFNgPilot_QE-HCD28%.raw	-226	359	9	936	1	936	1	1	1	1	1	440.972	1760.87	440.972	4	4	485466	15.3143	54.269	0	6.98836	0	2	High	10	Unambiguous	ARHNPSNQSYTLSGTK		A0A0A0MQ68; Q60759	1	4	0.7207	0	1	1	440.972	1760.87	1760.87
-226	19629	FALSE	F12	35.2114	3801	3791	HCD	MS2	25.4793	100	01_SK_MLiver_IFNgPilot_QE-HCD28%.raw	-226	2964	9	3801	1	3801	1	1	1	1	1	466.906	1398.7	466.906	3	3	568338	5.71496	22.8598	0	0	0	1	High	10	Unambiguous	ELSFAAVSFYHK		P19096; A0A0U1RNJ1	0	3	0.6816	0	1	1	466.906	1398.7	1398.71
-226	19639	FALSE	F12	35.2429	3805	3802	HCD	MS2	16.3051	28.173	01_SK_MLiver_IFNgPilot_QE-HCD28%.raw	-226	2967	9	3805	1	3805	1	1	1	1	1	640.371	1919.1	640.371	3	3	4.19253e+06	0.63186	2.03534	0	0.49209	0	2	High	10	Unambiguous	VLDSGAPIKIPVGPETLGR		P56480	1	3	0.7638	0	1	1	640.371	1919.1	1919.1
-226	19650	FALSE	F12	35.2603	3807	3802	HCD	MS2	16.312	98.291	01_SK_MLiver_IFNgPilot_QE-HCD28%.raw	-226	2969	9	3807	1	3807	1	1	1	1	1	450.224	899.44	450.224	2	2	990375	0.08589	0.34354	0	0	0	1	Medium	10	Unambiguous	WFDYLR		Q6P5G3-2; Q6P5G3	0	2	0.0522	0	1	1	450.224	899.44	899.441
-226	19659	FALSE	F12	35.2778	3809	3802	HCD	MS2	5.1857	100	01_SK_MLiver_IFNgPilot_QE-HCD28%.raw	-226	2971	9	3809	1	3809	1	1	1	1	1	839.457	1677.91	839.457	2	2	596039	36.8955	100	0	41.6039	5.97821	3	High	10	Unambiguous	TQEFILNSPTVTSIK		A2A848; Q9R0H0; Q9R0H0-2	0	2	0.7411	0	1	1	839.457	1677.91	1677.91
-226	19674	FALSE	F12	35.2975	3811	3802	HCD	MS2	16.2777	100	01_SK_MLiver_IFNgPilot_QE-HCD28%.raw	-226	2973	9	3811	1	3811	1	1	1	1	1	729.366	1457.72	729.366	2	2	231549	32.6499	100	2.61893	25.9255	2.05525	4	High	10	Unambiguous	DTNGSQFFITTVK		P24369	0	2	0.5287	0	1	1	729.366	1457.72	1457.73
-226	19685	FALSE	F12	35.3377	3816	3813	HCD	MS2	5.81323	58.501	01_SK_MLiver_IFNgPilot_QE-HCD28%.raw	-226	2977	9	3816	1	3816	1	1	1	1	1	564.998	1692.98	564.998	3	3	2.82945e+06	2.26747	7.03206	0	2.03783	0	2	High	10	Unambiguous	VQVSVFKGQVYILGR		P16460	1	3	0.7664	0	1	1	564.998	1692.98	1692.98
-226	19700	FALSE	F12	35.3552	3818	3813	HCD	MS2	25.8125	73.969	01_SK_MLiver_IFNgPilot_QE-HCD28%.raw	-226	2979	9	3818	1	3818	1	1	1	1	1	460.757	920.508	460.757	2	2	1.18354e+06	0.28293	1.13171	0	0	0	1	High	10	Unambiguous	DFAVDIIK		Q9D819	0	2	0.4516	0	1	1	460.757	920.508	920.509
-226	19708	FALSE	F12	35.3639	3819	3813	HCD	MS2	26.8291	100	01_SK_MLiver_IFNgPilot_QE-HCD28%.raw	-226	2980	9	3819	1	3819	1	1	1	1	1	824.917	1648.83	824.917	2	2	917940	26.4081	74.5566	1.08019	27.2224	2.77312	4	High	10	Unambiguous	GmNTLVGYDLVPEPK	M2(Oxidation)	P12787	0	2	0.7967	0	1	1	824.917	1648.83	1648.83
-226	19729	FALSE	F12	35.3923	3822	3813	HCD	MS2	18.7809	100	01_SK_MLiver_IFNgPilot_QE-HCD28%.raw	-226	2983	9	3822	1	3822	1	1	1	1	1	526.306	2627.5	526.306	5	5	248694	11.2935	41.3237	0	3.85044	0	2	High	10	Selected	NFDLRPGVIVRDLDLKKPIYQK		Q91X83	2	5	0.0254	0	1	1	526.306	2627.5	2627.5
-226	19734	FALSE	F12	35.401	3823	3813	HCD	MS2	20.7843	100	01_SK_MLiver_IFNgPilot_QE-HCD28%.raw	-226	2984	9	3823	1	3823	1	1	1	1	1	666.041	1996.11	666.041	3	3	386758	33.2696	100	1.59139	30.1832	1.30369	4	High	10	Unambiguous	ANTIGISLIKGVDEGPNGLK		E0CXN5; P13707	1	3	0.6377	0	1	1	666.041	1996.11	1996.11
-226	19749	FALSE	F12	35.4238	3826	3824	HCD	MS2	0	100	01_SK_MLiver_IFNgPilot_QE-HCD28%.raw	-226	2986	9	3826	1	3826	1	2	1	1	1	783.689	2349.05	783.689	3	3	258727	37.5784	100	1.89642	45.2671	3.14997	4	High	10	Unambiguous	VYkWLPQNDLLGHPK	K3(ADP-Ribosyl)	Q8K169; P17717; Q91WH2; Q8VCN3	1	3	0.0127	0	1	1	783.689	2349.05	2349.05
-226	19750	FALSE	F12	35.4238	3826	3824	HCD	MS2	0	100	01_SK_MLiver_IFNgPilot_QE-HCD28%.raw	-226	2986	9	3826	1	3826	1	2	1	1	1	783.689	2349.05	783.689	3	3	258727	37.5784	100	1.89642	45.2671	3.14997	4	High	10	Unambiguous	VyKWLPQNDLLGHPK	Y2(ADP-Ribosyl)	Q8K169; P17717; Q91WH2; Q8VCN3	1	3	NA	0.0127	2	2	783.689	2349.05	2349.05
-226	19764	FALSE	F12	35.4412	3828	3824	HCD	MS2	7.89118	100	01_SK_MLiver_IFNgPilot_QE-HCD28%.raw	-226	2988	9	3828	1	3828	1	1	1	1	1	705.409	1409.81	705.409	2	2	569209	16.859	48.5522	1.213	13.956	3.71489	4	High	10	Unambiguous	ANVVASALAQIPQK		Q8R084	0	2	0.7212	0	1	1	705.409	1409.81	1409.81
-226	19769	FALSE	F12	35.45	3829	3824	HCD	MS2	0	100	01_SK_MLiver_IFNgPilot_QE-HCD28%.raw	-226	2989	9	3829	1	3829	1	4	1	1	1	848.731	2544.18	848.731	3	3	301391	41.7479	100	3.34512	55.9902	7.6561	4	High	10	Unambiguous	LFPsLLDTKNLSTGSGKPK	S4(ADP-Ribosyl)	Q91XE0-2; Q91XE0	1	3	0.3895	0	1	1	848.731	2544.18	2544.18
-226	19770	FALSE	F12	35.45	3829	3824	HCD	MS2	0	100	01_SK_MLiver_IFNgPilot_QE-HCD28%.raw	-226	2989	9	3829	1	3829	1	4	1	1	1	848.731	2544.18	848.731	3	3	301391	41.7479	100	3.34512	55.9902	7.6561	4	High	10	Unambiguous	LFPSLLdTKNLSTGSGKPK	D7(ADP-Ribosyl)	Q91XE0-2; Q91XE0	1	3	0.3895	0	1	2	848.731	2544.18	2544.18
-226	19771	FALSE	F12	35.45	3829	3824	HCD	MS2	0	100	01_SK_MLiver_IFNgPilot_QE-HCD28%.raw	-226	2989	9	3829	1	3829	1	4	1	1	1	848.731	2544.18	848.731	3	3	301391	41.7479	100	3.34512	55.9902	7.6561	4	High	10	Unambiguous	LFPSLLDtKNLSTGSGKPK	T8(ADP-Ribosyl)	Q91XE0-2; Q91XE0	1	3	0.3895	0	1	3	848.731	2544.18	2544.18
-226	19772	FALSE	F12	35.45	3829	3824	HCD	MS2	0	100	01_SK_MLiver_IFNgPilot_QE-HCD28%.raw	-226	2989	9	3829	1	3829	1	4	1	1	1	848.731	2544.18	848.731	3	3	301391	41.7479	100	3.34512	55.9902	7.6561	4	High	10	Unambiguous	LFPSLLDTkNLSTGSGKPK	K9(ADP-Ribosyl)	Q91XE0-2; Q91XE0	1	3	0.3895	0	1	4	848.731	2544.18	2544.18
-226	19777	FALSE	F12	35.4587	3830	3824	HCD	MS2	10.4126	50.232	01_SK_MLiver_IFNgPilot_QE-HCD28%.raw	-226	2990	9	3830	1	3830	1	1	1	1	1	566.798	1132.59	566.798	2	2	2.06378e+06	0.5214	2.0856	0	0	0	1	High	10	Unambiguous	AAFQLGSPWR		P47738; A0A0G2JEU1; D3YYF3	0	2	0.6766	0	1	1	566.798	1132.59	1132.59
-226	19796	FALSE	F12	35.4871	3833	3824	HCD	MS2	5.63957	100	01_SK_MLiver_IFNgPilot_QE-HCD28%.raw	-226	2993	9	3833	1	3833	1	1	1	1	1	748.357	3737.75	748.357	5	5	76962.4	41.1029	100	1.57545	58.156	4.68014	4	High	10	Unambiguous	QTmQVDEHARPQTTLEQLQkLPSVFKK	M3(Oxidation); K20(ADP-Ribosyl)	Q8BWT1	2	5	0.2222	0	1	1	748.357	3737.75	3737.74
-226	198	FALSE	F12	7.3846	546	543	HCD	MS2	1.16986	100	01_SK_MLiver_IFNgPilot_QE-HCD28%.raw	-226	59	9	546	1	546	1	1	1	1	1	530.872	1590.6	530.872	3	3	283438	31.5436	100	0	23.5051	2.66928	3	High	10	Unambiguous	kmGDKVEAR	K1(ADP-Ribosyl); M2(Oxidation)	G5E8R3; Q05920; E9QPD7	2	3	0.2652	0	1	1	530.872	1590.6	1590.6
-226	19805	FALSE	F12	35.4958	3834	3824	HCD	MS2	6.47612	100	01_SK_MLiver_IFNgPilot_QE-HCD28%.raw	-226	2994	9	3834	1	3834	1	1	1	1	1	774.681	2322.03	774.681	3	3	114464	35.9534	100	0.84482	40.4292	2.53964	4	Medium	10	Unambiguous	kQGGLGPmNIPLISDPK	K1(ADP-Ribosyl); M8(Oxidation)	P35700; B1AXW4; B1AXW6; B1AXW5	1	3	0.5	0	1	1	774.681	2322.03	2322.02
-226	19812	FALSE	F12	35.5185	3837	3835	HCD	MS2	0	100	01_SK_MLiver_IFNgPilot_QE-HCD28%.raw	-226	2996	9	3837	1	3837	1	2	2	1	1	854.434	1707.86	854.434	2	2	90196.9	38.302	100	10.4906	38.3222	4.3951	4	Medium	10	Selected	ALTVPELTQQmFDAK	M11(Oxidation)	Q9D6F9; Q9ERD7; P68372; Q922F4	0	2	0.0111	0	1	1	854.434	1707.86	1707.86
-226	19813	FALSE	F12	35.5185	3837	3835	HCD	MS2	0	100	01_SK_MLiver_IFNgPilot_QE-HCD28%.raw	-226	2996	9	3837	1	3837	1	2	2	1	1	854.434	1707.86	854.434	2	2	90196.9	38.302	100	10.4906	38.3222	4.3951	4	Medium	10	Rejected	ALTVPELTQQMFDSK		Q7TMM9; Q9CWF2	0	2	NA	0.0111	2	2	854.434	1707.86	1707.86
-226	19829	FALSE	F12	35.5447	3840	3835	HCD	MS2	50.5455	91.759	01_SK_MLiver_IFNgPilot_QE-HCD28%.raw	-226	2999	9	3840	1	3840	1	1	1	1	1	456.74	912.472	456.74	2	2	503259	0.13406	0.53623	0	0	0	1	Medium	10	Unambiguous	VFFASWR		P11247	0	2	0.1379	0	1	1	456.74	912.472	912.473
-226	19837	FALSE	F12	35.5534	3841	3835	HCD	MS2	12.0848	100	01_SK_MLiver_IFNgPilot_QE-HCD28%.raw	-226	3000	9	3841	1	3841	1	1	1	1	1	702.821	1404.63	702.821	2	2	626400	17.6892	52.1473	0.87193	15.6433	2.09417	4	High	10	Unambiguous	FFGNNWAETYR		Q8CG76	0	2	0.8313	0	1	1	702.821	1404.63	1404.63
-226	19843	FALSE	F12	35.5621	3842	3835	HCD	MS2	13.9844	100	01_SK_MLiver_IFNgPilot_QE-HCD28%.raw	-226	3001	9	3842	1	3842	1	1	1	1	1	590.29	1768.86	590.29	3	3	382085	12.4535	42.594	0	7.21995	0	2	High	10	Unambiguous	TDYDNYImIHLINK	M8(Oxidation)	P04939; Q3KQQ2; Q5FW60	0	3	0.7188	0	1	1	590.29	1768.86	1768.86
-226	1986	FALSE	F12	10.5972	939	931	HCD	MS2	23.9255	100	01_SK_MLiver_IFNgPilot_QE-HCD28%.raw	-226	362	9	939	1	939	1	1	1	1	1	454.972	1816.87	454.972	4	4	346800	18.0303	64.8376	0	7.28349	0	2	High	10	Unambiguous	LHPNDEDIHTANERR		Q91YI0; E0CY49	1	4	0.6636	0	1	1	454.972	1816.87	1816.87
-226	19870	FALSE	F12	35.6046	3847	3846	HCD	MS2	48.1806	100	01_SK_MLiver_IFNgPilot_QE-HCD28%.raw	-226	3005	9	3847	1	3847	1	1	1	1	1	487.507	1947.01	487.507	4	4	112199	1.92651	7.70605	0	0	0	1	High	10	Unambiguous	RDHKDNLEFFLTNLGK		P19096; A0A0U1RNJ1	2	4	0.7177	0	1	1	487.507	1947.01	1947.01
-226	19881	FALSE	F12	35.6221	3849	3846	HCD	MS2	5.84069	18.594	01_SK_MLiver_IFNgPilot_QE-HCD28%.raw	-226	3007	9	3849	1	3849	1	1	1	1	1	426.753	852.498	426.753	2	2	5.18423e+06	0	0	0	0	0	0	High	10	Unambiguous	IGGIFAFK		P32020; P32020-2	0	2	0.4213	0	1	1	426.753	852.498	852.498
-226	19887	FALSE	F12	35.6308	3850	3846	HCD	MS2	4.18912	29.812	01_SK_MLiver_IFNgPilot_QE-HCD28%.raw	-226	3008	9	3850	1	3850	1	1	1	1	1	484.642	1451.91	484.642	3	3	4720281	0.24847	0.99388	0	0	0	1	High	10	Unambiguous	LVTGWVKPIIIGR		O88844; A0A087WPT4; A0A087WRS9; D3YVY3	0	3	0.8022	0	1	1	484.642	1451.91	1451.91
-226	19895	FALSE	F12	35.6395	3851	3846	HCD	MS2	7.35885	100	01_SK_MLiver_IFNgPilot_QE-HCD28%.raw	-226	3009	9	3851	1	3851	1	1	1	1	1	657.689	1971.05	657.689	3	3	892218	3.6106	12.1697	0	2.27267	0	2	High	10	Unambiguous	LFYVPQRPYmTLGTLR	M10(Oxidation)	A0A0G2JDI9; P55096	0	3	0.5946	0	1	1	657.689	1971.05	1971.05
-226	19904	FALSE	F12	35.6483	3852	3846	HCD	MS2	29.5157	100	01_SK_MLiver_IFNgPilot_QE-HCD28%.raw	-226	3010	9	3852	1	3852	1	1	1	1	1	593.618	1778.84	593.618	3	3	848977	4.52725	15.9874	0	2.12158	0	2	High	10	Unambiguous	FWSEYFTTDRGLEK		Q99PG0	1	3	0.7143	0	1	1	593.618	1778.84	1778.84
-226	19910	FALSE	F12	35.657	3853	3846	HCD	MS2	33.0686	100	01_SK_MLiver_IFNgPilot_QE-HCD28%.raw	-226	3011	9	3853	1	3853	1	1	1	1	1	422.768	844.529	422.768	2	2	532767	0.89143	3.56573	0	0	0	1	High	10	Unambiguous	GPFLLGIK		P28271	0	2	0.4701	0	1	1	422.768	844.529	844.529
-226	19927	FALSE	F12	35.6767	3855	3846	HCD	MS2	9.16122	100	01_SK_MLiver_IFNgPilot_QE-HCD28%.raw	-226	3013	9	3855	1	3855	1	1	1	1	1	726.459	1451.91	726.459	2	2	448944	31.711	100	0	19.6067	7.23708	3	High	10	Unambiguous	LVTGWVKPIIIGR		O88844; A0A087WPT4; A0A087WRS9; D3YVY3	0	2	0.8316	0	1	1	726.459	1451.91	1451.91
-226	19935	FALSE	F12	35.6854	3856	3846	HCD	MS2	25.4452	100	01_SK_MLiver_IFNgPilot_QE-HCD28%.raw	-226	3014	9	3856	1	3856	1	1	1	1	1	721.852	1442.7	721.852	2	2	383765	32.2834	100	0	26.6482	2.48543	3	High	10	Unambiguous	VLYPNDNFFEGK		Q9ET01; E9PUM3; Q3UEJ6; Q9WUB3; Q8CI94	0	2	0.7626	0	1	1	721.852	1442.7	1442.7
-226	19951	FALSE	F12	35.7082	3859	3857	HCD	MS2	5.29375	100	01_SK_MLiver_IFNgPilot_QE-HCD28%.raw	-226	3016	9	3859	1	3859	1	1	1	1	1	611.309	1831.91	611.309	3	3	950728	2.83589	9.00045	0	2.00766	0.33546	3	High	10	Unambiguous	SIYGEKFEDENFILK		P17742; A0A1L1SST0	1	3	0.6784	0	1	1	611.309	1831.91	1831.91
-226	19958	FALSE	F12	35.717	3860	3857	HCD	MS2	39.5943	100	01_SK_MLiver_IFNgPilot_QE-HCD28%.raw	-226	3017	9	3860	1	3860	1	1	1	1	1	594.309	1187.61	594.309	2	2	833721	3.29775	10.9757	0	2.21531	0	2	High	10	Unambiguous	ALQYAFFAEK		Q9DBM2	0	2	0.6667	0	1	1	594.309	1187.61	1187.61
-226	19964	FALSE	F12	35.7257	3861	3857	HCD	MS2	21.2747	100	01_SK_MLiver_IFNgPilot_QE-HCD28%.raw	-226	3018	9	3861	1	3861	1	1	1	1	1	563.318	1687.94	563.318	3	3	553276	5.1286	17.2778	0	3.23662	0	2	High	10	Unambiguous	ILTFDQLALESPKGR		A0A1B0GSS8; A0A1B0GQU8; A0A1B0GSF7; P35980	1	3	0.6518	0	1	1	563.318	1687.94	1687.94
-226	19977	FALSE	F12	35.7431	3863	3857	HCD	MS2	15.9008	100	01_SK_MLiver_IFNgPilot_QE-HCD28%.raw	-226	3020	9	3863	1	3863	1	1	1	1	1	493.763	986.519	493.763	2	2	529270	0.31011	1.24042	0	0	0	1	High	10	Unambiguous	SIYSEFLK		Q8BH00	0	2	0.6013	0	1	1	493.763	986.519	986.519
-226	19982	FALSE	F12	35.7519	3864	3857	HCD	MS2	3.63572	100	01_SK_MLiver_IFNgPilot_QE-HCD28%.raw	-226	3021	9	3864	1	3864	1	6	1	1	1	735.822	2940.27	735.822	4	4	213195	36.8086	100	0.64226	41.0763	5.5159	4	High	10	Unambiguous	RLKTQPTdEEmLFIYSHFK	D8(ADP-Ribosyl); M11(Oxidation)	P31786; M0QWU8; Q4VWZ5	2	4	0.0246	0	1	1	735.822	2940.27	2940.27
-226	19983	FALSE	F12	35.7519	3864	3857	HCD	MS2	3.63572	100	01_SK_MLiver_IFNgPilot_QE-HCD28%.raw	-226	3021	9	3864	1	3864	1	6	1	1	1	735.822	2940.27	735.822	4	4	213195	36.8086	100	0.64226	41.0763	5.5159	4	High	10	Unambiguous	RLKTQPTDEemLFIYSHFK	E10(ADP-Ribosyl); M11(Oxidation)	P31786; M0QWU8; Q4VWZ5	2	4	0.0246	0	1	2	735.822	2940.27	2940.27
-226	19984	FALSE	F12	35.7519	3864	3857	HCD	MS2	3.63572	100	01_SK_MLiver_IFNgPilot_QE-HCD28%.raw	-226	3021	9	3864	1	3864	1	6	1	1	1	735.822	2940.27	735.822	4	4	213195	36.8086	100	0.64226	41.0763	5.5159	4	High	10	Unambiguous	RLKTQPTDeEmLFIYSHFK	E9(ADP-Ribosyl); M11(Oxidation)	P31786; M0QWU8; Q4VWZ5	2	4	0.0246	0	1	3	735.822	2940.27	2940.27
-226	19985	FALSE	F12	35.7519	3864	3857	HCD	MS2	3.63572	100	01_SK_MLiver_IFNgPilot_QE-HCD28%.raw	-226	3021	9	3864	1	3864	1	6	1	1	1	735.822	2940.27	735.822	4	4	213195	36.8086	100	0.64226	41.0763	5.5159	4	High	10	Unambiguous	RLKTQPtDEEmLFIYSHFK	T7(ADP-Ribosyl); M11(Oxidation)	P31786; M0QWU8; Q4VWZ5	2	4	NA	0.0246	4	4	735.822	2940.27	2940.27
-226	19986	FALSE	F12	35.7519	3864	3857	HCD	MS2	3.63572	100	01_SK_MLiver_IFNgPilot_QE-HCD28%.raw	-226	3021	9	3864	1	3864	1	6	1	1	1	735.822	2940.27	735.822	4	4	213195	36.8086	100	0.64226	41.0763	5.5159	4	High	10	Unambiguous	RLKtQPTDEEmLFIYSHFK	T4(ADP-Ribosyl); M11(Oxidation)	P31786; M0QWU8; Q4VWZ5	2	4	NA	0.0246	4	5	735.822	2940.27	2940.27
-226	19987	FALSE	F12	35.7519	3864	3857	HCD	MS2	3.63572	100	01_SK_MLiver_IFNgPilot_QE-HCD28%.raw	-226	3021	9	3864	1	3864	1	6	1	1	1	735.822	2940.27	735.822	4	4	213195	36.8086	100	0.64226	41.0763	5.5159	4	High	10	Unambiguous	RLkTQPTDEEmLFIYSHFK	K3(ADP-Ribosyl); M11(Oxidation)	P31786; M0QWU8; Q4VWZ5	2	4	NA	0.0246	4	6	735.822	2940.27	2940.27
-226	19990	FALSE	F12	35.7628	3865	3857	HCD	MS2	7.59377	100	01_SK_MLiver_IFNgPilot_QE-HCD28%.raw	-226	3022	9	3865	1	3865	1	1	1	1	1	623.016	1867.03	623.016	3	3	221280	32.1558	100	0	22.3229	6.3002	3	High	10	Unambiguous	SSALASKATGYPLAFIAAK		Q8C196	1	3	0.648	0	1	1	623.016	1867.03	1867.03
-226	19995	FALSE	F12	35.7715	3866	3857	HCD	MS2	30.065	100	01_SK_MLiver_IFNgPilot_QE-HCD28%.raw	-226	3023	9	3866	1	3866	1	1	1	1	1	569.968	1707.89	569.968	3	3	226301	13.3103	42.8149	0	10.4263	0	2	High	10	Unambiguous	NWRYIVPmITVDGK	M8(Oxidation)	Q9JII6	1	3	0.4851	0	1	1	569.968	1707.89	1707.89
-226	20002	FALSE	F12	35.7803	3867	3857	HCD	MS2	17.8593	100	01_SK_MLiver_IFNgPilot_QE-HCD28%.raw	-226	3024	9	3867	1	3867	1	1	1	1	1	728.841	1456.68	728.841	2	2	187494	34.2188	100	2.95482	30.4856	3.43463	4	High	10	Unambiguous	TNWFEPVGSEYK		Q9DBT9	0	2	0.6689	0	1	1	728.841	1456.68	1456.67
-226	20009	FALSE	F12	35.7944	3869	3868	HCD	MS2	0	100	01_SK_MLiver_IFNgPilot_QE-HCD28%.raw	-226	3025	9	3869	1	3869	1	1	1	1	1	868.415	2603.23	868.415	3	3	140836	37.8317	100	3.01001	45.1404	3.17633	4	High	10	Unambiguous	GVSQAVEHINKtIAPALVSK	T12(ADP-Ribosyl)	P17182; B1ARR7	1	3	0.0972	0	1	1	868.415	2603.23	2603.23
-226	20016	FALSE	F12	35.8031	3870	3868	HCD	MS2	50.8093	100	01_SK_MLiver_IFNgPilot_QE-HCD28%.raw	-226	3026	9	3870	1	3870	1	1	1	1	1	513.572	1538.7	513.572	3	3	139387	4.54002	18.1601	0	0	0	1	High	10	Unambiguous	DGFRFFTNYESR		Q91XF0	1	3	0.5366	0	1	1	513.572	1538.7	1538.7
-226	20025	FALSE	F12	35.8119	3871	3868	HCD	MS2	8.64242	100	01_SK_MLiver_IFNgPilot_QE-HCD28%.raw	-226	3027	9	3871	1	3871	1	1	1	1	1	718.381	1435.76	718.381	2	2	1.16668e+06	4.60993	13.1107	0	4.70321	0.62584	3	High	10	Unambiguous	FTQAGSEVSALLGR		P56480	0	2	0.7344	0	1	1	718.381	1435.76	1435.75
-226	20032	FALSE	F12	35.8206	3872	3868	HCD	MS2	37.9993	100	01_SK_MLiver_IFNgPilot_QE-HCD28%.raw	-226	3028	9	3872	1	3872	1	1	1	1	1	601.843	1202.68	601.843	2	2	668865	12.9266	44.9936	0	6.71266	0	2	High	10	Unambiguous	LTPLDQQLFK		Q9DCY0; D3Z4V9	0	2	0.488	0	1	1	601.843	1202.68	1202.68
-226	20040	FALSE	F12	35.8293	3873	3868	HCD	MS2	9.65645	100	01_SK_MLiver_IFNgPilot_QE-HCD28%.raw	-226	3029	9	3873	1	3873	1	1	1	1	1	714.321	2140.95	714.321	3	3	537037	37.6061	100	2.42353	44.5495	3.45154	4	High	10	Unambiguous	SLeIIGAPFSKGQPR	E3(ADP-Ribosyl)	Q61176	1	3	0.1613	0	1	1	714.321	2140.95	2140.95
-226	20050	FALSE	F12	35.838	3874	3868	HCD	MS2	4.34111	100	01_SK_MLiver_IFNgPilot_QE-HCD28%.raw	-226	3030	9	3874	1	3874	1	1	1	1	1	786.002	2355.99	786.002	3	3	557537	35.785	100	2.67911	38.6337	1.82711	4	High	10	Unambiguous	AIGNALkSWNETFHAR	K7(ADP-Ribosyl)	Q9DCX2; B1ASE2	1	3	0.1193	0	1	1	786.002	2355.99	2355.99
-226	20057	FALSE	F12	35.8468	3875	3868	HCD	MS2	11.3813	100	01_SK_MLiver_IFNgPilot_QE-HCD28%.raw	-226	3031	9	3875	1	3875	1	1	1	1	1	689.37	2754.46	689.37	4	4	299174	16.7679	45.939	0	16.5622	4.57035	3	High	10	Unambiguous	NDYVKALPGHLKPFETLLSQNQGGK		P46425; A0A494B908; P19157; A0A494BAW2; A0A494BAM8	1	4	0.6011	0	1	1	689.37	2754.46	2754.46
-226	20062	FALSE	F12	35.8577	3876	3868	HCD	MS2	0	100	01_SK_MLiver_IFNgPilot_QE-HCD28%.raw	-226	3032	9	3876	1	3876	1	2	1	1	1	825.025	2473.06	825.025	3	3	216390	39.0505	100	1.54299	52.2453	2.41353	4	High	10	Unambiguous	KyTPEQVAmATVTALHR	Y2(ADP-Ribosyl); M9(Oxidation)	Q91Y97	1	3	0.0122	0	1	1	825.025	2473.06	2473.06
-226	20063	FALSE	F12	35.8577	3876	3868	HCD	MS2	0	100	01_SK_MLiver_IFNgPilot_QE-HCD28%.raw	-226	3032	9	3876	1	3876	1	2	1	1	1	825.025	2473.06	825.025	3	3	216390	39.0505	100	1.54299	52.2453	2.41353	4	High	10	Unambiguous	kYTPEQVAmATVTALHR	K1(ADP-Ribosyl); M9(Oxidation)	Q91Y97	1	3	NA	0.0122	2	2	825.025	2473.06	2473.06
-226	20074	FALSE	F12	35.8752	3878	3868	HCD	MS2	36.0168	100	01_SK_MLiver_IFNgPilot_QE-HCD28%.raw	-226	3034	9	3878	1	3878	1	4	1	1	1	651.563	2603.23	651.563	4	4	78959.8	24.8555	71.7133	0	25.8935	1.81516	3	High	10	Unambiguous	GVSQAVeHINKTIAPALVSK	E7(ADP-Ribosyl)	P17182; B1ARR7	1	4	0.0145	0	1	1	651.563	2603.23	2603.23
-226	20075	FALSE	F12	35.8752	3878	3868	HCD	MS2	36.0168	100	01_SK_MLiver_IFNgPilot_QE-HCD28%.raw	-226	3034	9	3878	1	3878	1	4	1	1	1	651.563	2603.23	651.563	4	4	78959.8	24.8555	71.7133	0	25.8935	1.81516	3	High	10	Unambiguous	GVSQAVEhINKTIAPALVSK	H8(ADP-Ribosyl)	P17182; B1ARR7	1	4	0.0145	0	1	2	651.563	2603.23	2603.23
-226	20076	FALSE	F12	35.8752	3878	3868	HCD	MS2	36.0168	100	01_SK_MLiver_IFNgPilot_QE-HCD28%.raw	-226	3034	9	3878	1	3878	1	4	1	1	1	651.563	2603.23	651.563	4	4	78959.8	24.8555	71.7133	0	25.8935	1.81516	3	High	10	Unambiguous	GVSQAVEHINkTIAPALVSK	K11(ADP-Ribosyl)	P17182; B1ARR7	1	4	0.0145	0	1	3	651.563	2603.23	2603.23
-226	20077	FALSE	F12	35.8752	3878	3868	HCD	MS2	36.0168	100	01_SK_MLiver_IFNgPilot_QE-HCD28%.raw	-226	3034	9	3878	1	3878	1	4	1	1	1	651.563	2603.23	651.563	4	4	78959.8	24.8555	71.7133	0	25.8935	1.81516	3	High	10	Unambiguous	GVsQAVEHINKTIAPALVSK	S3(ADP-Ribosyl)	P17182; B1ARR7	1	4	NA	0.0145	4	4	651.563	2603.23	2603.23
-226	20079	FALSE	F12	35.8893	3880	3879	HCD	MS2	56.8137	100	01_SK_MLiver_IFNgPilot_QE-HCD28%.raw	-226	3035	9	3880	1	3880	1	1	1	1	1	730.882	1460.76	730.882	2	2	49965.9	32.8999	100	1.88445	25.1062	4.6088	4	High	10	Unambiguous	SDIDEIVLVGGSTR		P20029	0	2	0.4706	0	1	1	730.882	1460.76	1460.76
-226	20096	FALSE	F12	35.9068	3882	3879	HCD	MS2	2.43336	100	01_SK_MLiver_IFNgPilot_QE-HCD28%.raw	-226	3037	9	3882	1	3882	1	1	1	1	1	580.95	1740.83	580.95	3	3	1.30258e+06	1.19831	4.06529	0	0.37721	0.35074	3	High	10	Unambiguous	GAGAFGYFEVTHDITR		A2AL20; P24270	0	3	0.702	0	1	1	580.95	1740.83	1740.83
-226	20104	FALSE	F12	35.9155	3883	3879	HCD	MS2	20.7533	100	01_SK_MLiver_IFNgPilot_QE-HCD28%.raw	-226	3038	9	3883	1	3883	1	1	1	1	1	471.803	942.598	471.803	2	2	892905	0.73531	2.94123	0	0	0	1	High	10	Unambiguous	LSVLLLER		Q8VC30; Q3UTZ4	0	2	0.1377	0	1	1	471.803	942.598	942.598
-226	20129	FALSE	F12	35.9417	3886	3879	HCD	MS2	0	100	01_SK_MLiver_IFNgPilot_QE-HCD28%.raw	-226	3041	9	3886	1	3886	1	1	1	1	1	1002.01	2003.01	1002.01	2	2	216646	24.6691	53.7226	0	44.9538	0	2	High	10	Unambiguous	IFNNGADLSGITEENAPLK		P07758; P22599; A0A0R4J0X5; A0A0A0MQA3; Q00896; Q00897	0	2	0.775	0	1	1	1002.01	2003.01	2003.01
-226	20138	FALSE	F12	35.9614	3888	3879	HCD	MS2	26.6396	100	01_SK_MLiver_IFNgPilot_QE-HCD28%.raw	-226	3043	9	3888	1	3888	1	1	1	1	1	564.637	1691.9	564.637	3	3	174677	1.1396	4.02609	0	0.53232	0	2	High	10	Unambiguous	YNQILRIEEELGSK		P17182; Q6PHC1	1	3	0.6358	0	1	1	564.637	1691.9	1691.9
-226	20158	FALSE	F12	35.993	3892	3890	HCD	MS2	31.6269	100	01_SK_MLiver_IFNgPilot_QE-HCD28%.raw	-226	3046	9	3892	1	3892	1	5	1	1	1	739.362	2216.07	739.362	3	3	58727.2	33.2243	100	3.35713	26.103	3.43698	4	Medium	10	Unambiguous	GRLSAkELNHVLPLK	K6(ADP-Ribosyl)	Q69ZS0-3; Q69ZS0-2; Q69ZS0	2	3	0.0149	0	1	1	739.362	2216.07	2216.06
-226	20159	FALSE	F12	35.993	3892	3890	HCD	MS2	31.6269	100	01_SK_MLiver_IFNgPilot_QE-HCD28%.raw	-226	3046	9	3892	1	3892	1	5	1	1	1	739.362	2216.07	739.362	3	3	58727.2	33.2243	100	3.35713	26.103	3.43698	4	Medium	10	Unambiguous	GRLSAKeLNHVLPLK	E7(ADP-Ribosyl)	Q69ZS0-3; Q69ZS0-2; Q69ZS0	2	3	NA	0.0149	2	2	739.362	2216.07	2216.06
-226	20160	FALSE	F12	35.993	3892	3890	HCD	MS2	31.6269	100	01_SK_MLiver_IFNgPilot_QE-HCD28%.raw	-226	3046	9	3892	1	3892	1	5	1	1	1	739.362	2216.07	739.362	3	3	58727.2	33.2243	100	3.35713	26.103	3.43698	4	Medium	10	Unambiguous	GRLSAKELNhVLPLK	H10(ADP-Ribosyl)	Q69ZS0-3; Q69ZS0-2; Q69ZS0	2	3	NA	0.0149	2	3	739.362	2216.07	2216.06
-226	20161	FALSE	F12	35.993	3892	3890	HCD	MS2	31.6269	100	01_SK_MLiver_IFNgPilot_QE-HCD28%.raw	-226	3046	9	3892	1	3892	1	5	1	1	1	739.362	2216.07	739.362	3	3	58727.2	33.2243	100	3.35713	26.103	3.43698	4	Medium	10	Unambiguous	GRLsAKELNHVLPLK	S4(ADP-Ribosyl)	Q69ZS0-3; Q69ZS0-2; Q69ZS0	2	3	NA	0.0149	2	4	739.362	2216.07	2216.06
-226	20162	FALSE	F12	35.993	3892	3890	HCD	MS2	31.6269	100	01_SK_MLiver_IFNgPilot_QE-HCD28%.raw	-226	3046	9	3892	1	3892	1	5	1	1	1	739.362	2216.07	739.362	3	3	58727.2	33.2243	100	3.35713	26.103	3.43698	4	Medium	10	Unambiguous	GrLSAKELNHVLPLK	R2(ADP-Ribosyl)	Q69ZS0-3; Q69ZS0-2; Q69ZS0	2	3	NA	0.0149	2	5	739.362	2216.07	2216.06
-226	20165	FALSE	F12	36.0017	3893	3890	HCD	MS2	10.3783	100	01_SK_MLiver_IFNgPilot_QE-HCD28%.raw	-226	3047	9	3893	1	3893	1	1	1	1	1	609.343	1217.68	609.343	2	2	340705	18.4078	60.6292	0	9.51629	3.48587	3	High	10	Unambiguous	IIQLLDDYPK		P14869; D3YVM5	0	2	0.5545	0	1	1	609.343	1217.68	1217.68
-226	20173	FALSE	F12	36.0104	3894	3890	HCD	MS2	18.427	100	01_SK_MLiver_IFNgPilot_QE-HCD28%.raw	-226	3048	9	3894	1	3894	1	1	1	1	1	496.011	1981.02	496.011	4	4	299446	1.79014	6.47601	0	0.68454	0	2	High	10	Unambiguous	YFPTQALNFAFKDKYK		Q3V132; P48962; P51881	2	4	0.6057	0	1	1	496.011	1981.02	1981.02
-226	20179	FALSE	F12	36.0191	3895	3890	HCD	MS2	28.1452	100	01_SK_MLiver_IFNgPilot_QE-HCD28%.raw	-226	3049	9	3895	1	3895	1	1	1	1	1	675.811	1350.61	675.811	2	2	253973	7.55164	25.3379	0	3.95691	0.91173	3	High	10	Unambiguous	NFYFLEmNTR	M7(Oxidation)	Q91ZA3	0	2	0.5	0	1	1	675.811	1350.61	1350.61
-226	20189	FALSE	F12	36.0279	3896	3890	HCD	MS2	28.0678	100	01_SK_MLiver_IFNgPilot_QE-HCD28%.raw	-226	3050	9	3896	1	3896	1	1	1	1	1	451.456	2253.25	451.456	5	5	151797	0.86839	3.47357	0	0	0	1	High	10	Unambiguous	IEGLDIHFIHVKPPQLPSGR		E9PWK1; Q9D379	0	5	0.4407	0	1	1	451.456	2253.25	2253.25
-226	20198	FALSE	F12	36.0366	3897	3890	HCD	MS2	6.67898	100	01_SK_MLiver_IFNgPilot_QE-HCD28%.raw	-226	3051	9	3897	1	3897	1	1	1	1	1	771.897	3084.57	771.897	4	4	92053.7	41.8177	100	0	49.4269	17.8439	3	High	10	Unambiguous	YVAVmPPHIGDQPLTGAYTVTLDGRGPSR	M5(Oxidation)	Q923D2; E9PZC3; E9PZC4	1	4	0.5929	0	1	1	771.897	3084.57	3084.56
-226	20204	FALSE	F12	36.0475	3898	3890	HCD	MS2	36.9058	100	01_SK_MLiver_IFNgPilot_QE-HCD28%.raw	-226	3052	9	3898	1	3898	1	1	1	1	1	671.647	2012.93	671.647	3	3	138264	33.3065	100	0.84435	30.0221	2.35965	4	High	10	Unambiguous	RADPAELkAIFLK	K8(ADP-Ribosyl)	Q9QXX4	2	3	0.3058	0	1	1	671.647	2012.93	2012.92
-226	20208	FALSE	F12	36.0563	3899	3890	HCD	MS2	0	100	01_SK_MLiver_IFNgPilot_QE-HCD28%.raw	-226	3053	9	3899	1	3899	1	1	1	1	1	844.755	2532.25	844.755	3	3	68741.7	37.5039	100	0	50.0158	0	2	High	10	Unambiguous	AIGVkPPRGILLYGPPGTGK	K5(ADP-Ribosyl)	Q01853	1	3	0.2121	0	1	1	844.755	2532.25	2532.24
-226	20213	FALSE	F12	36.065	3900	3890	HCD	MS2	73.2835	100	01_SK_MLiver_IFNgPilot_QE-HCD28%.raw	-226	3054	9	3900	1	3900	1	1	1	1	1	527.29	1053.57	527.29	2	2	88535.8	5.60149	22.406	0	0	0	1	High	10	Unambiguous	YQDILVFR		Q64674	0	2	0.4	0	1	1	527.29	1053.57	1053.57
-226	20232	FALSE	F12	36.0966	3904	3901	HCD	MS2	15.8695	62.464	01_SK_MLiver_IFNgPilot_QE-HCD28%.raw	-226	3057	9	3904	1	3904	1	1	1	1	1	635.862	1270.72	635.862	2	2	2.55217e+06	1.05609	3.747	0	0.47736	0	2	High	10	Unambiguous	WVINPSGGLISK		P32020	0	2	0.4511	0	1	1	635.862	1270.72	1270.72
-226	20237	FALSE	F12	36.1053	3905	3901	HCD	MS2	6.07056	77.696	01_SK_MLiver_IFNgPilot_QE-HCD28%.raw	-226	3058	9	3905	1	3905	1	1	1	1	1	542.308	1083.61	542.308	2	2	1.32488e+06	1.00908	4.03633	0	0	0	1	High	10	Unambiguous	LLIYTEFGK		O09173; Q05BJ1	0	2	0.5726	0	1	1	542.308	1083.61	1083.61
-226	20247	FALSE	F12	36.1141	3906	3901	HCD	MS2	20.7611	100	01_SK_MLiver_IFNgPilot_QE-HCD28%.raw	-226	3059	9	3906	1	3906	1	1	1	1	1	594.335	1780.99	594.335	3	3	786191	0.65839	2.40741	0	0.22617	0	2	High	10	Unambiguous	RTGAIVDVPVGEELLGR		Q03265; D3Z6F5	1	3	0.7195	0	1	1	594.335	1780.99	1780.99
-226	20252	FALSE	F12	36.1228	3907	3901	HCD	MS2	5.51711	100	01_SK_MLiver_IFNgPilot_QE-HCD28%.raw	-226	3060	9	3907	1	3907	1	1	1	1	1	661.012	1981.02	661.012	3	3	181695	9.96082	31.6954	0	6.34378	1.80408	3	High	10	Unambiguous	YFPTQALNFAFKDKYK		Q3V132; P48962; P51881	2	3	0.6689	0	1	1	661.012	1981.02	1981.02
-226	20259	FALSE	F12	36.1315	3908	3901	HCD	MS2	20.2158	100	01_SK_MLiver_IFNgPilot_QE-HCD28%.raw	-226	3061	9	3908	1	3908	1	1	1	1	1	562.31	1123.61	562.31	2	2	195732	13.1886	48.9074	0	3.8469	0	2	High	10	Unambiguous	TPFGAYGGLLK		Q8BWT1	0	2	0.7482	0	1	1	562.31	1123.61	1123.61
-226	20267	FALSE	F12	36.1425	3909	3901	HCD	MS2	4.91305	100	01_SK_MLiver_IFNgPilot_QE-HCD28%.raw	-226	3062	9	3909	1	3909	1	1	1	1	1	847.929	1694.85	847.929	2	2	152342	7.40346	20.1253	0	9.48857	0	2	High	10	Unambiguous	NAVITVPAYFNDSQR		P38647	0	2	0.7552	0	1	1	847.929	1694.85	1694.85
-226	20272	FALSE	F12	36.1512	3910	3901	HCD	MS2	42.4366	100	01_SK_MLiver_IFNgPilot_QE-HCD28%.raw	-226	3063	9	3910	1	3910	1	1	1	1	1	702.363	2105.07	702.363	3	3	111405	34.6305	100	4.94131	28.7667	4.81392	4	High	10	Unambiguous	HVGGPmYYAASVGLPTVLEK	M6(Oxidation)	Q9DBM2	0	3	0.8082	0	1	1	702.363	2105.07	2105.07
-226	20277	FALSE	F12	36.1599	3911	3901	HCD	MS2	0	100	01_SK_MLiver_IFNgPilot_QE-HCD28%.raw	-226	3064	9	3911	1	3911	1	1	1	1	1	985.174	2953.51	985.174	3	3	48946.3	15.0458	33.2064	0	26.9768	0	2	High	10	Unambiguous	GQILTmANPIIGNGGAPDTTARDELGLNK	M6(Oxidation)	Q8C196	1	3	0.4367	0	1	1	985.174	2953.51	2953.5
-226	2028	FALSE	F12	10.6724	948	942	HCD	MS2	4.08351	100	01_SK_MLiver_IFNgPilot_QE-HCD28%.raw	-226	370	9	948	1	948	1	1	1	1	1	625.747	1250.49	625.747	2	2	614966	33.2974	100	0.8571	29.8048	2.52753	4	High	10	Unambiguous	IkSAYK	K2(ADP-Ribosyl)	A0A286YCR8; D3YZT5; G3UX26; Q60930	1	2	0.0833	0	1	1	625.747	1250.49	1250.49
-226	20282	FALSE	F12	36.1741	3913	3912	HCD	MS2	89.5758	100	01_SK_MLiver_IFNgPilot_QE-HCD28%.raw	-226	3065	9	3913	1	3913	1	2	1	1	1	576.261	1726.77	576.261	3	3	22899.7	17.3781	50.7891	0	18.7233	0	2	Medium	10	Unambiguous	KNVrTLVAER	R4(ADP-Ribosyl)	B0V2W4; B0V2W3	2	3	0.087	0	1	1	576.261	1726.77	1726.77
-226	20283	FALSE	F12	36.1741	3913	3912	HCD	MS2	89.5758	100	01_SK_MLiver_IFNgPilot_QE-HCD28%.raw	-226	3065	9	3913	1	3913	1	2	1	1	1	576.261	1726.77	576.261	3	3	22899.7	17.3781	50.7891	0	18.7233	0	2	Medium	10	Unambiguous	KNVRtLVAER	T5(ADP-Ribosyl)	B0V2W4; B0V2W3	2	3	0.087	0	1	2	576.261	1726.77	1726.77
-226	20296	FALSE	F12	36.1915	3915	3912	HCD	MS2	18.5322	100	01_SK_MLiver_IFNgPilot_QE-HCD28%.raw	-226	3067	9	3915	1	3915	1	1	1	1	1	682.857	1364.71	682.857	2	2	533231	5.82692	17.7607	0	3.22113	2.32586	3	High	10	Unambiguous	TVDNFVALATGEK		P24369	0	2	0.6838	0	1	1	682.857	1364.71	1364.71
-226	20311	FALSE	F12	36.2177	3918	3912	HCD	MS2	15.2388	68.23	01_SK_MLiver_IFNgPilot_QE-HCD28%.raw	-226	3070	9	3918	1	3918	1	1	1	1	1	475.771	950.535	475.771	2	2	1.4133e+06	0.0367	0.14679	0	0	0	1	High	10	Unambiguous	FLFPEGIK		D3Z6B9; A0A0N4SW56; Q8R0Y6; Q8K009	0	2	0.6564	0	1	1	475.771	950.535	950.535
-226	20324	FALSE	F12	36.2374	3920	3912	HCD	MS2	11.0657	100	01_SK_MLiver_IFNgPilot_QE-HCD28%.raw	-226	3072	9	3920	1	3920	1	1	1	1	1	582.312	2326.23	582.312	4	4	409065	3.93493	14.1038	0	1.63589	0	2	High	10	Unambiguous	FINLVPSNLPHEATRDTVFR		Q05421; A0A1B0GSV7; Q0PGA1	1	4	0.6356	0	1	1	582.312	2326.23	2326.23
-226	20337	FALSE	F12	36.2548	3922	3912	HCD	MS2	64.4718	100	01_SK_MLiver_IFNgPilot_QE-HCD28%.raw	-226	3074	9	3922	1	3922	1	1	1	1	1	649.342	1946.01	649.342	3	3	221348	8.86757	28.6362	0	6.11929	0.71481	3	High	10	Unambiguous	SLEDHTPLPGITVGDIGPK		Q9QXD1	0	3	0.1667	0	1	1	649.342	1946.01	1946.02
-226	20345	FALSE	F12	36.2689	3924	3923	HCD	MS2	36.65	100	01_SK_MLiver_IFNgPilot_QE-HCD28%.raw	-226	3075	9	3924	1	3924	1	3	1	1	1	619.021	2473.06	619.021	4	4	128042	34.7855	100	1.22332	37.0812	0.83741	4	High	10	Unambiguous	KYTPeQVAmATVTALHR	E5(ADP-Ribosyl); M9(Oxidation)	Q91Y97	1	4	0.0105	0	1	1	619.021	2473.06	2473.06
-226	20346	FALSE	F12	36.2689	3924	3923	HCD	MS2	36.65	100	01_SK_MLiver_IFNgPilot_QE-HCD28%.raw	-226	3075	9	3924	1	3924	1	3	1	1	1	619.021	2473.06	619.021	4	4	128042	34.7855	100	1.22332	37.0812	0.83741	4	High	10	Unambiguous	KYtPEQVAmATVTALHR	T3(ADP-Ribosyl); M9(Oxidation)	Q91Y97	1	4	NA	0.0105	2	2	619.021	2473.06	2473.06
-226	20347	FALSE	F12	36.2689	3924	3923	HCD	MS2	36.65	100	01_SK_MLiver_IFNgPilot_QE-HCD28%.raw	-226	3075	9	3924	1	3924	1	3	1	1	1	619.021	2473.06	619.021	4	4	128042	34.7855	100	1.22332	37.0812	0.83741	4	High	10	Unambiguous	KyTPEQVAmATVTALHR	Y2(ADP-Ribosyl); M9(Oxidation)	Q91Y97	1	4	NA	0.0263	3	3	619.021	2473.06	2473.06
-226	20358	FALSE	F12	36.2863	3926	3923	HCD	MS2	20.1976	100	01_SK_MLiver_IFNgPilot_QE-HCD28%.raw	-226	3077	9	3926	1	3926	1	1	1	1	1	500.259	999.511	500.259	2	2	428231	1.34585	5.38338	0	0	0	1	High	10	Unambiguous	NFLDSYIK		O88451	0	2	0.5689	0	1	1	500.259	999.511	999.515
-226	20377	FALSE	F12	36.3125	3929	3923	HCD	MS2	0	100	01_SK_MLiver_IFNgPilot_QE-HCD28%.raw	-226	3080	9	3929	1	3929	1	1	1	1	1	991.503	1982	991.503	2	2	233861	2.71927	8.66599	0	2.21111	0	2	High	10	Unambiguous	TVTNAVVTVPAYFNDSQR		P63017	0	2	0.6277	0	1	1	991.503	1982	1982
-226	20384	FALSE	F12	36.3212	3930	3923	HCD	MS2	0	100	01_SK_MLiver_IFNgPilot_QE-HCD28%.raw	-226	3081	9	3930	1	3930	1	1	1	1	1	869.917	1738.83	869.917	2	2	93729.3	35.2925	100	0	35.4629	5.70719	3	High	10	Unambiguous	FGNAmLYGYQVGQFK	M5(Oxidation)	Q9EP89	0	2	0.7941	0	1	1	869.917	1738.83	1738.83
-226	20392	FALSE	F12	36.3322	3931	3923	HCD	MS2	0	100	01_SK_MLiver_IFNgPilot_QE-HCD28%.raw	-226	3082	9	3931	1	3931	1	4	1	1	1	797.865	3188.44	797.865	4	4	195067	37.941	100	1.99103	45.2884	4.48445	4	High	10	Unambiguous	ALDLDPsKTNVSGGAIALGHPLGGSGSR	S7(ADP-Ribosyl)	Q8BWT1	1	4	0.0417	0	1	1	797.865	3188.44	3188.44
-226	20393	FALSE	F12	36.3322	3931	3923	HCD	MS2	0	100	01_SK_MLiver_IFNgPilot_QE-HCD28%.raw	-226	3082	9	3931	1	3931	1	4	1	1	1	797.865	3188.44	797.865	4	4	195067	37.941	100	1.99103	45.2884	4.48445	4	High	10	Unambiguous	ALDLDPSKtNVSGGAIALGHPLGGSGSR	T9(ADP-Ribosyl)	Q8BWT1	1	4	0.0417	0	1	2	797.865	3188.44	3188.44
-226	20394	FALSE	F12	36.3322	3931	3923	HCD	MS2	0	100	01_SK_MLiver_IFNgPilot_QE-HCD28%.raw	-226	3082	9	3931	1	3931	1	4	1	1	1	797.865	3188.44	797.865	4	4	195067	37.941	100	1.99103	45.2884	4.48445	4	High	10	Unambiguous	ALDLDPSkTNVSGGAIALGHPLGGSGSR	K8(ADP-Ribosyl)	Q8BWT1	1	4	0.0417	0	1	3	797.865	3188.44	3188.44
-226	20395	FALSE	F12	36.3322	3931	3923	HCD	MS2	0	100	01_SK_MLiver_IFNgPilot_QE-HCD28%.raw	-226	3082	9	3931	1	3931	1	4	1	1	1	797.865	3188.44	797.865	4	4	195067	37.941	100	1.99103	45.2884	4.48445	4	High	10	Unambiguous	ALDLdPSKTNVSGGAIALGHPLGGSGSR	D5(ADP-Ribosyl)	Q8BWT1	1	4	NA	0.0417	4	4	797.865	3188.44	3188.44
-226	20408	FALSE	F12	36.3496	3933	3923	HCD	MS2	0	100	01_SK_MLiver_IFNgPilot_QE-HCD28%.raw	-226	3084	9	3933	1	3933	1	5	1	1	1	1063.49	3188.45	1063.49	3	3	82258.7	45.3195	100	0	81.278	0	2	High	10	Unambiguous	ALDLDPSKtNVSGGAIALGHPLGGSGSR	T9(ADP-Ribosyl)	Q8BWT1	1	3	0.1263	0	1	1	1063.49	3188.45	3188.44
-226	20409	FALSE	F12	36.3496	3933	3923	HCD	MS2	0	100	01_SK_MLiver_IFNgPilot_QE-HCD28%.raw	-226	3084	9	3933	1	3933	1	5	1	1	1	1063.49	3188.45	1063.49	3	3	82258.7	45.3195	100	0	81.278	0	2	High	10	Unambiguous	ALDLDPsKTNVSGGAIALGHPLGGSGSR	S7(ADP-Ribosyl)	Q8BWT1	1	3	0.1263	0	1	2	1063.49	3188.45	3188.44
-226	20410	FALSE	F12	36.3496	3933	3923	HCD	MS2	0	100	01_SK_MLiver_IFNgPilot_QE-HCD28%.raw	-226	3084	9	3933	1	3933	1	5	1	1	1	1063.49	3188.45	1063.49	3	3	82258.7	45.3195	100	0	81.278	0	2	High	10	Unambiguous	ALDLDPSkTNVSGGAIALGHPLGGSGSR	K8(ADP-Ribosyl)	Q8BWT1	1	3	0.1263	0	1	3	1063.49	3188.45	3188.44
-226	20411	FALSE	F12	36.3496	3933	3923	HCD	MS2	0	100	01_SK_MLiver_IFNgPilot_QE-HCD28%.raw	-226	3084	9	3933	1	3933	1	5	1	1	1	1063.49	3188.45	1063.49	3	3	82258.7	45.3195	100	0	81.278	0	2	High	10	Unambiguous	ALDLDPSKTNVsGGAIALGHPLGGSGSR	S12(ADP-Ribosyl)	Q8BWT1	1	3	0.1263	0	1	4	1063.49	3188.45	3188.44
-226	20412	FALSE	F12	36.3496	3933	3923	HCD	MS2	0	100	01_SK_MLiver_IFNgPilot_QE-HCD28%.raw	-226	3084	9	3933	1	3933	1	5	1	1	1	1063.49	3188.45	1063.49	3	3	82258.7	45.3195	100	0	81.278	0	2	High	10	Unambiguous	ALDLdPSKTNVSGGAIALGHPLGGSGSR	D5(ADP-Ribosyl)	Q8BWT1	1	3	0.1263	0	1	5	1063.49	3188.45	3188.44
-226	20424	FALSE	F12	36.3811	3937	3934	HCD	MS2	3.38666	77.886	01_SK_MLiver_IFNgPilot_QE-HCD28%.raw	-226	3087	9	3937	1	3937	1	1	1	1	1	776.945	1552.88	776.945	2	2	2491439	1.21265	3.3463	0	1.34806	0.15623	3	High	10	Unambiguous	GVVNILPGSGSLVGQR		Q8R0Y6	0	2	0.6646	0	1	1	776.945	1552.88	1552.88
-226	20430	FALSE	F12	36.3899	3938	3934	HCD	MS2	19.2662	100	01_SK_MLiver_IFNgPilot_QE-HCD28%.raw	-226	3088	9	3938	1	3938	1	1	1	1	1	600.341	1199.67	600.341	2	2	1.18621e+06	8.18572	27.5233	0	4.89879	0.32074	3	High	10	Unambiguous	DAGTIAGLNVLR		P63017; Q504P4	0	2	0.6861	0	1	1	600.341	1199.67	1199.67
-226	20448	FALSE	F12	36.416	3941	3934	HCD	MS2	2.62362	31.436	01_SK_MLiver_IFNgPilot_QE-HCD28%.raw	-226	3091	9	3941	1	3941	1	1	1	1	1	529.771	1058.53	529.771	2	2	3.56848e+06	0.39804	1.59214	0	0	0	1	High	10	Unambiguous	ImEFFSLR	M2(Oxidation)	P50172; Q3TJI8	0	2	0.6117	0	1	1	529.771	1058.53	1058.53
-226	20454	FALSE	F12	36.427	3942	3934	HCD	MS2	23.2079	100	01_SK_MLiver_IFNgPilot_QE-HCD28%.raw	-226	3092	9	3942	1	3942	1	1	1	1	1	452.238	903.468	452.238	2	2	450658	0.11278	0.45112	0	0	0	1	High	10	Unambiguous	FYTLFGR		Q8CGC7	0	2	0.6373	0	1	1	452.238	903.468	903.472
-226	20462	FALSE	F12	36.4357	3943	3934	HCD	MS2	25.5369	100	01_SK_MLiver_IFNgPilot_QE-HCD28%.raw	-226	3093	9	3943	1	3943	1	1	1	1	1	480.524	1919.07	480.524	4	4	440338	8.65081	33.8137	0	0.78954	0	2	High	10	Unambiguous	SGRFFTVKLPVALDPGSK		Q91YQ5	2	4	0.7013	0	1	1	480.524	1919.07	1919.07
-226	2047	FALSE	F12	10.6921	950	942	HCD	MS2	37.7898	100	01_SK_MLiver_IFNgPilot_QE-HCD28%.raw	-226	372	9	950	1	950	1	1	1	1	1	408.534	1223.59	408.534	3	3	297690	27.5942	100	0	9.53659	0.84005	3	High	10	Unambiguous	mNGmLLNDRK	M1(Oxidation); M4(Oxidation)	P29341; Q91YZ8; A3KFU5; Q62029; A3KFU8; Q6PHQ9; V9GXG3	1	3	0.6516	0	1	1	408.534	1223.59	1223.59
-226	20489	FALSE	F12	36.4759	3948	3945	HCD	MS2	1.47658	51.061	01_SK_MLiver_IFNgPilot_QE-HCD28%.raw	-226	3097	9	3948	1	3948	1	1	1	1	1	756.361	2267.07	756.361	3	3	3019635	2.12569	6.12562	0	2.18727	0.18987	3	High	10	Unambiguous	LmFNDFLSSSSDKQNNLYK	M2(Oxidation)	P54869	1	3	0.749	0	1	1	756.361	2267.07	2267.06
-226	20491	FALSE	F12	36.4846	3949	3945	HCD	MS2	2.11393	74.601	01_SK_MLiver_IFNgPilot_QE-HCD28%.raw	-226	3098	9	3949	1	3949	1	1	1	1	1	890.404	1779.8	890.404	2	2	2.03245e+06	11.9803	32.997	0	10.9403	3.98396	3	High	10	Unambiguous	LISWYDNEYGYSNR		A0A1D5RLD8; A0A0A0MQF6; P16858; S4R1W1; S4R257	0	2	0.8197	0	1	1	890.404	1779.8	1779.8
-226	205	FALSE	F12	7.3933	547	543	HCD	MS2	24.7953	100	01_SK_MLiver_IFNgPilot_QE-HCD28%.raw	-226	60	9	547	1	547	1	2	1	1	1	557.253	1669.75	557.253	3	3	169678	33.3454	100	1.03386	29.8386	2.50912	4	High	10	Unambiguous	LRREVEkAK	K7(ADP-Ribosyl)	P20029	3	3	0.0482	0	1	1	557.253	1669.75	1669.75
-226	20511	FALSE	F12	36.5021	3951	3945	HCD	MS2	8.63227	100	01_SK_MLiver_IFNgPilot_QE-HCD28%.raw	-226	3100	9	3951	1	3951	1	1	1	1	1	636.524	3178.59	636.524	5	5	423725	7.86886	20.2494	0	10.0693	1.15672	3	High	10	Unambiguous	LGVTADDVKNVIIWGNHSSTQYPDVNHAK		P14152; A0A5F8MPN8	1	5	0.6667	0	1	1	636.524	3178.59	3178.59
-226	20519	FALSE	F12	36.5108	3952	3945	HCD	MS2	11.6887	100	01_SK_MLiver_IFNgPilot_QE-HCD28%.raw	-226	3101	9	3952	1	3952	1	1	1	1	1	684.971	2052.9	684.971	3	3	505035	31.8974	100	0.33244	25.8101	1.44729	4	High	10	Selected	NRYFPAFEkVLK	K9(ADP-Ribosyl)	A0A087WQI6; P30115	2	3	0.0427	0	1	1	684.971	2052.9	2052.9
-226	20528	FALSE	F12	36.5218	3953	3945	HCD	MS2	15.1416	100	01_SK_MLiver_IFNgPilot_QE-HCD28%.raw	-226	3102	9	3953	1	3953	1	1	1	1	1	613.958	1839.86	613.958	3	3	353990	17.0725	50.3288	1.98507	15.9762	0	3	High	10	Unambiguous	TDYDNFLmAHLINEK	M8(Oxidation)	A2BIN0; E9QA79; L7N222; B5X0G2; P02762; A2AKN8; P04938; E9PVW0; A9C497; Q4FZE8; L7MUC7; A2CEL1; A2AKN9; P11589; P11588; A2CEL0; A2CEK7; A2BIN1; A9C496; Q58EV3; B8JI96; A2CEK6; A9R9W0	0	3	0.587	0	1	1	613.958	1839.86	1839.86
-226	20535	FALSE	F12	36.5305	3954	3945	HCD	MS2	15.0224	100	01_SK_MLiver_IFNgPilot_QE-HCD28%.raw	-226	3103	9	3954	1	3954	1	1	1	1	1	561.3	1681.89	561.3	3	3	336523	6.72699	22.1349	0	4.77311	0	2	High	10	Unambiguous	RFSLSILRDWGmGK	M12(Oxidation)	Q05421; A0A1B0GSV7; Q0PGA1	2	3	0.1283	0	1	1	561.3	1681.89	1681.88
-226	2054	FALSE	F12	10.7008	951	942	HCD	MS2	19.3006	100	01_SK_MLiver_IFNgPilot_QE-HCD28%.raw	-226	373	9	951	1	951	1	1	1	1	1	531.29	1591.85	531.29	3	3	295017	29.459	100	0.85007	14.2269	2.75897	4	High	10	Unambiguous	AQASAPAQAPKGAQAPK		P47915	1	3	0.3884	0	1	1	531.29	1591.85	1591.86
-226	20543	FALSE	F12	36.5392	3955	3945	HCD	MS2	0	100	01_SK_MLiver_IFNgPilot_QE-HCD28%.raw	-226	3104	9	3955	1	3955	1	1	1	1	1	744.01	3716.02	744.01	5	5	123549	41.1307	100	0	58.1088	6.41378	3	High	10	Unambiguous	KYILGNPLNSGINQGPQIDKEQHNKILGLIESGK		O35945	3	5	0.3226	0	1	1	744.01	3716.02	3716.01
-226	20551	FALSE	F12	36.5533	3957	3956	HCD	MS2	35.2453	100	01_SK_MLiver_IFNgPilot_QE-HCD28%.raw	-226	3105	9	3957	1	3957	1	3	1	1	1	692.077	2765.29	692.077	4	4	31753.5	33.6004	100	4.18837	24.5089	5.70433	4	Medium	10	Unambiguous	RQNPKSKKGFNQIsTSYIK	S14(ADP-Ribosyl)	Q5SW28	4	4	NA	0.022	4	4	692.077	2765.29	2765.28
-226	20552	FALSE	F12	36.5533	3957	3956	HCD	MS2	35.2453	100	01_SK_MLiver_IFNgPilot_QE-HCD28%.raw	-226	3105	9	3957	1	3957	1	3	1	1	1	692.077	2765.29	692.077	4	4	31753.5	33.6004	100	4.18837	24.5089	5.70433	4	Medium	10	Unambiguous	RQNPKSkKGFNQISTSYIK	K7(ADP-Ribosyl)	Q5SW28	4	4	NA	0.044	5	5	692.077	2765.29	2765.28
-226	20553	FALSE	F12	36.5533	3957	3956	HCD	MS2	35.2453	100	01_SK_MLiver_IFNgPilot_QE-HCD28%.raw	-226	3105	9	3957	1	3957	1	3	1	1	1	692.077	2765.29	692.077	4	4	31753.5	33.6004	100	4.18837	24.5089	5.70433	4	Medium	10	Unambiguous	RQNPkSKKGFNQISTSYIK	K5(ADP-Ribosyl)	Q5SW28	4	4	NA	0.044	5	6	692.077	2765.29	2765.28
-226	20569	FALSE	F12	36.5794	3960	3956	HCD	MS2	22.0367	100	01_SK_MLiver_IFNgPilot_QE-HCD28%.raw	-226	3108	9	3960	1	3960	1	1	1	1	1	578.85	1156.69	578.85	2	2	849759	12.3481	41.8713	0	7.52115	0	2	High	10	Unambiguous	QVVTLLNELK		H3BJZ9; Q8VCH0; Q921H8	0	2	0.4963	0	1	1	578.85	1156.69	1156.69
-226	20582	FALSE	F12	36.5969	3962	3956	HCD	MS2	24.1942	100	01_SK_MLiver_IFNgPilot_QE-HCD28%.raw	-226	3110	9	3962	1	3962	1	1	1	1	1	604.808	1208.61	604.808	2	2	250027	15.8521	53.5585	0	9.84979	0	2	High	10	Unambiguous	QYFGYVLYR		P23780	0	2	0.6393	0	1	1	604.808	1208.61	1208.61
-226	20594	FALSE	F12	36.6166	3964	3956	HCD	MS2	39.7382	100	01_SK_MLiver_IFNgPilot_QE-HCD28%.raw	-226	3112	9	3964	1	3964	1	1	1	1	1	602.342	2406.35	602.342	4	4	82665.5	33.9872	100	0	33.9099	2.03897	3	Medium	10	Unambiguous	RLVSRPQDALEGVILSPSLEAR		Q925I1-2; Q925I1	1	4	0.2462	0	1	1	602.342	2406.35	2406.35
-226	206	FALSE	F12	7.3933	547	543	HCD	MS2	24.7953	100	01_SK_MLiver_IFNgPilot_QE-HCD28%.raw	-226	60	9	547	1	547	1	2	1	1	1	557.253	1669.75	557.253	3	3	169678	33.3454	100	1.03386	29.8386	2.50912	4	Medium	10	Unambiguous	LRREVEKAk	K9(ADP-Ribosyl)	P20029	3	3	NA	0.0482	2	2	557.253	1669.75	1669.75
-226	20601	FALSE	F12	36.6253	3965	3956	HCD	MS2	0	100	01_SK_MLiver_IFNgPilot_QE-HCD28%.raw	-226	3113	9	3965	1	3965	1	1	1	1	1	720.978	2160.92	720.978	3	3	65329.7	34.0492	100	2.557	31.3116	2.32829	4	High	10	Unambiguous	AWNTmVLkNIAASGK	M5(Oxidation); K8(ADP-Ribosyl)	Q9ET01; Q3UEJ6	1	3	0.0847	0	1	1	720.978	2160.92	2160.92
-226	2061	FALSE	F12	10.7095	952	942	HCD	MS2	43.2709	100	01_SK_MLiver_IFNgPilot_QE-HCD28%.raw	-226	374	9	952	1	952	1	1	1	1	1	557.245	1669.72	557.245	3	3	191928	30.7321	100	1.20221	19.5672	2.15901	4	Medium	10	Unambiguous	NSkFHRVIK	K3(ADP-Ribosyl)	P24369	2	3	0.1216	0	1	1	557.245	1669.72	1669.72
-226	20631	FALSE	F12	36.6655	3970	3967	HCD	MS2	6.09648	40.088	01_SK_MLiver_IFNgPilot_QE-HCD28%.raw	-226	3117	9	3970	1	3970	1	1	1	1	1	568.319	1135.63	568.319	2	2	2.9745e+06	1.60364	5.44756	0	0.96699	0	2	High	10	Unambiguous	RWLLDFASK		D3Z041; P41216	1	2	0.0939	0	1	1	568.319	1135.63	1135.63
-226	20639	FALSE	F12	36.6742	3971	3967	HCD	MS2	5.37528	83.624	01_SK_MLiver_IFNgPilot_QE-HCD28%.raw	-226	3118	9	3971	1	3971	1	1	1	1	1	556.608	1667.81	556.608	3	3	1933260	1.38792	4.59497	0	0.9567	0	2	High	10	Unambiguous	FAGLHFFNPVPmmK	M12(Oxidation); M13(Oxidation)	Q61425	0	3	0.6022	0	1	1	556.608	1667.81	1667.81
-226	20656	FALSE	F12	36.6917	3973	3967	HCD	MS2	50.909	100	01_SK_MLiver_IFNgPilot_QE-HCD28%.raw	-226	3120	9	3973	1	3973	1	1	1	1	1	595.812	1190.62	595.812	2	2	911349	4.75952	17.5916	0	1.44651	0	2	High	10	Unambiguous	AGLILFGNDDR		A0A0N4SW56; Q8R0Y6	0	2	0.7007	0	1	1	595.812	1190.62	1190.62
-226	20668	FALSE	F12	36.7113	3975	3967	HCD	MS2	45.2105	100	01_SK_MLiver_IFNgPilot_QE-HCD28%.raw	-226	3122	9	3975	1	3975	1	1	1	1	1	581.329	1161.65	581.329	2	2	652048	0.6394	2.31345	0	0.24414	0	2	High	10	Unambiguous	SLEIIGAPFSK		Q61176	0	2	0.6402	0	1	1	581.329	1161.65	1161.65
-226	20676	FALSE	F12	36.7201	3976	3967	HCD	MS2	25.4856	100	01_SK_MLiver_IFNgPilot_QE-HCD28%.raw	-226	3123	9	3976	1	3976	1	1	1	1	1	605.287	1813.85	605.287	3	3	402852	11.6051	39.3176	0	7.10296	0	2	High	10	Unambiguous	SIEDFAHSSFQmALSK	M12(Oxidation)	O88844	0	3	0.4919	0	1	1	605.287	1813.85	1813.84
-226	20707	FALSE	F12	36.7603	3981	3978	HCD	MS2	1.54931	31.531	01_SK_MLiver_IFNgPilot_QE-HCD28%.raw	-226	3127	9	3981	1	3981	1	1	1	1	1	433.26	1730.02	433.26	4	4	4819523	0.09872	0	0.39489	0	0	1	High	10	Unambiguous	LLGNmIVIVLGHHLGK	M5(Oxidation)	P02088; A8DUK4	0	4	0.7064	0	1	1	433.26	1730.02	1730.01
-226	20712	FALSE	F12	36.769	3982	3978	HCD	MS2	15.7947	75.289	01_SK_MLiver_IFNgPilot_QE-HCD28%.raw	-226	3128	9	3982	1	3982	1	1	1	1	1	703.401	1405.79	703.401	2	2	2.01462e+06	8.43234	27.0357	0	6.69363	0	2	High	10	Unambiguous	FASEITPITISVK		Q8QZT1	0	2	0.8123	0	1	1	703.401	1405.79	1405.79
-226	20721	FALSE	F12	36.7777	3983	3978	HCD	MS2	8.0482	88.816	01_SK_MLiver_IFNgPilot_QE-HCD28%.raw	-226	3129	9	3983	1	3983	1	1	1	1	1	665.311	1329.61	665.311	2	2	1.60474e+06	2.76328	9.12901	0	1.52839	0.39573	3	High	10	Unambiguous	FEELNmDLFR	M6(Oxidation)	P20029	0	2	0.6043	0	1	1	665.311	1329.61	1329.61
-226	20731	FALSE	F12	36.7864	3984	3978	HCD	MS2	7.74838	100	01_SK_MLiver_IFNgPilot_QE-HCD28%.raw	-226	3130	9	3984	1	3984	1	1	1	1	1	577.344	1730.02	577.344	3	3	1.21626e+06	13.0971	43.9742	0	6.8739	1.54037	3	High	10	Unambiguous	LLGNmIVIVLGHHLGK	M5(Oxidation)	P02088; A8DUK4	0	3	0.7428	0	1	1	577.344	1730.02	1730.01
-226	20740	FALSE	F12	36.7952	3985	3978	HCD	MS2	9.15008	100	01_SK_MLiver_IFNgPilot_QE-HCD28%.raw	-226	3131	9	3985	1	3985	1	1	1	1	1	545.798	1090.59	545.798	2	2	801954	1.08147	3.94082	0	0.38506	0	2	High	10	Unambiguous	INEAFDLLR		P00329	0	2	0.5085	0	1	1	545.798	1090.59	1090.59
-226	20747	FALSE	F12	36.8061	3986	3978	HCD	MS2	15.8433	100	01_SK_MLiver_IFNgPilot_QE-HCD28%.raw	-226	3132	9	3986	1	3986	1	1	1	1	1	622.1	2485.38	622.1	4	4	327014	28.8598	87.9963	0	21.924	5.51882	3	High	10	Unambiguous	ILVPALmVTAEKDIVLRPEmSK	M7(Oxidation); M20(Oxidation)	P34914-2; P34914; A8JYK8	1	4	0.6783	0	1	1	622.1	2485.38	2485.38
-226	20776	FALSE	F12	36.8462	3991	3989	HCD	MS2	76.9001	100	01_SK_MLiver_IFNgPilot_QE-HCD28%.raw	-226	3136	9	3991	1	3991	1	1	1	1	1	541.286	1081.57	541.286	2	2	43158.3	15.0376	60.1503	0	0	0	1	High	10	Unambiguous	YDLTVPFAR		G5E823; Q99KK9; Q61035	0	2	0.5774	0	1	1	541.286	1081.57	1081.57
-226	20786	FALSE	F12	36.8637	3993	3989	HCD	MS2	33.0449	64.759	01_SK_MLiver_IFNgPilot_QE-HCD28%.raw	-226	3138	9	3993	1	3993	1	1	1	1	1	418.255	835.503	418.255	2	2	1.36354e+06	0.05969	0.23875	0	0	0	1	High	10	Unambiguous	FSLSILR		Q05421; A0A1B0GSV7; Q0PGA1	0	2	0.1298	0	1	1	418.255	835.503	835.504
-226	20800	FALSE	F12	36.8811	3995	3989	HCD	MS2	0	100	01_SK_MLiver_IFNgPilot_QE-HCD28%.raw	-226	3140	9	3995	1	3995	1	1	1	1	1	851.778	2553.32	851.778	3	3	526252	34.5504	88.0279	0	40.4951	9.67851	3	High	10	Unambiguous	NSGmPPGAAAIAVLPVTLDTPmNRK	M4(Oxidation); M22(Oxidation)	D3YWR7; A0A0G2JGY0; Q8BVI4	1	3	0.8259	0	1	1	851.778	2553.32	2553.32
-226	20803	FALSE	F12	36.8899	3996	3989	HCD	MS2	8.22171	100	01_SK_MLiver_IFNgPilot_QE-HCD28%.raw	-226	3141	9	3996	1	3996	1	1	1	1	1	794.179	3966.87	794.179	5	5	195859	44.9536	100	3.60099	56.9497	19.2637	4	High	10	Unambiguous	NQREAAQmDmVNDGVEDLRGKYVTLIYTNYENGK	M8(Oxidation); M10(Oxidation)	A0A494B908; P19157; A0A494BAW2	3	5	0.6232	0	1	1	794.179	3966.87	3966.86
-226	20808	FALSE	F12	36.9008	3997	3989	HCD	MS2	21.8978	100	01_SK_MLiver_IFNgPilot_QE-HCD28%.raw	-226	3142	9	3997	1	3997	1	2	1	1	1	689.654	2066.95	689.654	3	3	290760	34.2125	100	0	33.7161	3.13404	3	High	10	Unambiguous	KeLEEIVQPIISK	E2(ADP-Ribosyl)	P20029	1	3	0.0379	0	1	1	689.654	2066.95	2066.94
-226	20809	FALSE	F12	36.9008	3997	3989	HCD	MS2	21.8978	100	01_SK_MLiver_IFNgPilot_QE-HCD28%.raw	-226	3142	9	3997	1	3997	1	2	1	1	1	689.654	2066.95	689.654	3	3	290760	34.2125	100	0	33.7161	3.13404	3	High	10	Unambiguous	kELEEIVQPIISK	K1(ADP-Ribosyl)	P20029	1	3	NA	0.0379	2	2	689.654	2066.95	2066.94
-226	20854	FALSE	F12	36.976	4006	4000	HCD	MS2	5.25074	100	01_SK_MLiver_IFNgPilot_QE-HCD28%.raw	-226	3150	9	4006	1	4006	1	1	1	1	1	708.386	2830.52	708.386	4	4	332174	41.659	100	0	54.4823	12.1535	3	High	10	Unambiguous	mIGLDHPLIPVQHQYVVTSTIPEVK	M1(Oxidation)	Q9DBT9	0	4	0.6536	0	1	1	708.386	2830.52	2830.52
-226	2086	FALSE	F12	10.7497	957	953	HCD	MS2	1.11113	100	01_SK_MLiver_IFNgPilot_QE-HCD28%.raw	-226	378	9	957	1	957	1	1	1	1	1	632.727	1264.45	632.727	2	2	1.23195e+06	33.5866	100	1.27552	30.5713	2.49964	4	Medium	10	Unambiguous	FmkPGK	M2(Oxidation); K3(ADP-Ribosyl)	P61358	0	2	0.4865	0	1	1	632.727	1264.45	1264.45
-226	20861	FALSE	F12	36.9847	4007	4000	HCD	MS2	43.6065	100	01_SK_MLiver_IFNgPilot_QE-HCD28%.raw	-226	3151	9	4007	1	4007	1	1	1	1	1	503.519	2011.05	503.519	4	4	249216	1.2804	5.1216	0	0	0	1	High	10	Unambiguous	DVFLPKPSWGNHTPIFR		P05202	0	4	0.6	0	1	1	503.519	2011.05	2011.05
-226	20877	FALSE	F12	37.0044	4009	4000	HCD	MS2	6.82611	100	01_SK_MLiver_IFNgPilot_QE-HCD28%.raw	-226	3153	9	4009	1	4009	1	1	1	1	1	639.33	1277.65	639.33	2	2	262172	8.75083	31.782	0	1.90073	1.32058	3	High	10	Unambiguous	IFNTWLGDPSK		P61922; P61922-2	0	2	0.6762	0	1	1	639.33	1277.65	1277.65
-226	20885	FALSE	F12	37.0131	4010	4000	HCD	MS2	38.5286	84.22	01_SK_MLiver_IFNgPilot_QE-HCD28%.raw	-226	3154	9	4010	1	4010	1	1	1	1	1	511.289	1021.57	511.289	2	2	210731	0.37278	1.49112	0	0	0	1	High	10	Unambiguous	VVFIFGPDK		Q6GT24; D3Z0Y2; O08709	0	2	0.6667	0	1	1	511.289	1021.57	1021.57
-226	20903	FALSE	F12	37.0447	4014	4011	HCD	MS2	10.0391	59.127	01_SK_MLiver_IFNgPilot_QE-HCD28%.raw	-226	3157	9	4014	1	4014	1	1	1	1	1	492.826	984.645	492.826	2	2	1173266	0.44022	1.76088	0	0	0	1	High	10	Unambiguous	VLGLTLLQK		Q9CPU0; A0A494BAF7; A0A494BBE7	0	2	0.5896	0	1	1	492.826	984.645	984.645
-226	20908	FALSE	F12	37.0534	4015	4011	HCD	MS2	17.9657	61.307	01_SK_MLiver_IFNgPilot_QE-HCD28%.raw	-226	3158	9	4015	1	4015	1	1	1	1	1	455.773	910.539	455.773	2	2	1.07003e+06	0.43948	1.75792	0	0	0	1	High	10	Unambiguous	LYNLFLK		Q9Z2I9	0	2	0.2198	0	1	1	455.773	910.539	910.54
-226	20913	FALSE	F12	37.0621	4016	4011	HCD	MS2	35.7116	100	01_SK_MLiver_IFNgPilot_QE-HCD28%.raw	-226	3159	9	4016	1	4016	1	1	1	1	1	568.803	1136.6	568.803	2	2	275309	4.31242	13.8825	0	3.36723	0	2	High	10	Unambiguous	IYGISFPDPK		Q9D0R2	0	2	0.7211	0	1	1	568.803	1136.6	1136.6
-226	20919	FALSE	F12	37.0709	4017	4011	HCD	MS2	14.1112	100	01_SK_MLiver_IFNgPilot_QE-HCD28%.raw	-226	3160	9	4017	1	4017	1	1	1	1	1	703.728	2109.17	703.728	3	3	230593	12.7729	37.6177	0	11.7366	1.73751	3	High	10	Unambiguous	LIRDGSIDLVINLPNNNTK		Q8C196	1	3	0.7553	0	1	1	703.728	2109.17	2109.17
-226	20926	FALSE	F12	37.0796	4018	4011	HCD	MS2	37.1466	100	01_SK_MLiver_IFNgPilot_QE-HCD28%.raw	-226	3161	9	4018	1	4018	1	1	1	1	1	723.864	1446.72	723.864	2	2	219621	33.4996	100	1.95893	25.685	6.35449	4	High	10	Unambiguous	LFYSVLmSDVEK	M7(Oxidation)	Q3TQP6; P06801	0	2	0.6708	0	1	1	723.864	1446.72	1446.72
-226	20931	FALSE	F12	37.0905	4019	4011	HCD	MS2	0	100	01_SK_MLiver_IFNgPilot_QE-HCD28%.raw	-226	3162	9	4019	1	4019	1	1	1	1	1	816.036	2446.09	816.036	3	3	162303	34.3429	99.6517	0	26.0628	11.6572	3	High	10	Unambiguous	GTWEKPGGASPmGYDFWYQPR	M12(Oxidation)	Q63836; A0A0R4J135; G3UYY2	0	3	0.7581	0	1	1	816.036	2446.09	2446.09
-226	20934	FALSE	F12	37.0993	4020	4011	HCD	MS2	3.49642	100	01_SK_MLiver_IFNgPilot_QE-HCD28%.raw	-226	3163	9	4020	1	4020	1	4	1	1	1	788.358	2363.06	788.358	3	3	134718	37.5358	100	0	45.4049	4.73822	3	Medium	10	Unambiguous	LYkWIPQNDLLGHPK	K3(ADP-Ribosyl)	Q8R084	1	3	0	0	1	1	788.358	2363.06	2363.06
-226	20935	FALSE	F12	37.0993	4020	4011	HCD	MS2	3.49642	100	01_SK_MLiver_IFNgPilot_QE-HCD28%.raw	-226	3163	9	4020	1	4020	1	4	1	1	1	788.358	2363.06	788.358	3	3	134718	37.5358	100	0	45.4049	4.73822	3	Medium	10	Unambiguous	IYkWLPQNDLLGHPK	K3(ADP-Ribosyl)	Q8BJL9; D3YUP6; D3YWN0; Q3UEP4	1	3	NA	0	1	2	788.358	2363.06	2363.06
-226	20936	FALSE	F12	37.0993	4020	4011	HCD	MS2	3.49642	100	01_SK_MLiver_IFNgPilot_QE-HCD28%.raw	-226	3163	9	4020	1	4020	1	4	1	1	1	788.358	2363.06	788.358	3	3	134718	37.5358	100	0	45.4049	4.73822	3	Medium	10	Unambiguous	LyKWIPQNDLLGHPK	Y2(ADP-Ribosyl)	Q8R084	1	3	NA	0.0128	3	3	788.358	2363.06	2363.06
-226	20937	FALSE	F12	37.0993	4020	4011	HCD	MS2	3.49642	100	01_SK_MLiver_IFNgPilot_QE-HCD28%.raw	-226	3163	9	4020	1	4020	1	4	1	1	1	788.358	2363.06	788.358	3	3	134718	37.5358	100	0	45.4049	4.73822	3	Medium	10	Unambiguous	IyKWLPQNDLLGHPK	Y2(ADP-Ribosyl)	Q8BJL9; D3YUP6; D3YWN0; Q3UEP4	1	3	NA	0.0128	3	4	788.358	2363.06	2363.06
-226	20941	FALSE	F12	37.108	4021	4011	HCD	MS2	24.4456	100	01_SK_MLiver_IFNgPilot_QE-HCD28%.raw	-226	3164	9	4021	1	4021	1	1	1	1	1	759.851	1518.7	759.851	2	2	133346	34.4461	100	0	28.7525	9.03173	3	High	10	Unambiguous	GSVNmPFmDFLTK	M5(Oxidation); M8(Oxidation)	P52196	0	2	0.6533	0	1	1	759.851	1518.7	1518.7
-226	20956	FALSE	F12	37.1396	4025	4022	HCD	MS2	9.79929	65.795	01_SK_MLiver_IFNgPilot_QE-HCD28%.raw	-226	3167	9	4025	1	4025	1	1	1	1	1	517.3	1033.59	517.3	2	2	791224	0.56821	1.86065	0	0.41217	0	2	High	10	Unambiguous	LFPSLLDTK		Q91XE0-2; Q91XE0	0	2	0.5613	0	1	1	517.3	1033.59	1033.59
-226	20965	FALSE	F12	37.1483	4026	4022	HCD	MS2	14.2012	100	01_SK_MLiver_IFNgPilot_QE-HCD28%.raw	-226	3168	9	4026	1	4026	1	1	1	1	1	529.944	1587.82	529.944	3	3	454911	1.01181	3.61924	0	0.42801	0	2	High	10	Unambiguous	FISDKDASVVGFFR		P27773	1	3	0.7439	0	1	1	529.944	1587.82	1587.82
-226	20972	FALSE	F12	37.157	4027	4022	HCD	MS2	30.3936	100	01_SK_MLiver_IFNgPilot_QE-HCD28%.raw	-226	3169	9	4027	1	4027	1	1	1	1	1	460.625	1379.86	460.625	3	3	269711	1.92741	4.2063	3.50334	0	0	2	High	10	Unambiguous	LLEPVLLLGKER		P14131	1	3	0.6357	0	1	1	460.625	1379.86	1379.86
-226	20977	FALSE	F12	37.1657	4028	4022	HCD	MS2	0	100	01_SK_MLiver_IFNgPilot_QE-HCD28%.raw	-226	3170	9	4028	1	4028	1	1	1	1	1	853.1	2557.28	853.1	3	3	627108	5.47451	14.5463	0	6.67155	0.68017	3	High	10	Unambiguous	SVTELNGDTITNTmTLGDIVYKR	M14(Oxidation)	P12710	1	3	0.7943	0	1	1	853.1	2557.28	2557.28
-226	20987	FALSE	F12	37.1854	4030	4022	HCD	MS2	16.4848	100	01_SK_MLiver_IFNgPilot_QE-HCD28%.raw	-226	3172	9	4030	1	4030	1	1	1	1	1	609.835	1218.66	609.835	2	2	186019	2.63543	9.1615	0	1.38023	0	2	High	10	Unambiguous	FSNFAPLGIPR		B2RXZ2; P56593	0	2	0.7218	0	1	1	609.835	1218.66	1218.66
-226	2100	FALSE	F12	10.7672	959	953	HCD	MS2	8.94835	100	01_SK_MLiver_IFNgPilot_QE-HCD28%.raw	-226	380	9	959	1	959	1	3	1	1	1	628.049	2509.17	628.049	4	4	860843	37.0485	100	0.52026	43.8069	3.86696	4	High	10	Unambiguous	SEkVVPEKGTADKKPAVGK	K3(ADP-Ribosyl)	Q9D8E6	3	4	0.0112	0	1	1	628.049	2509.17	2509.17
-226	21002	FALSE	F12	37.2029	4032	4022	HCD	MS2	28.2356	100	01_SK_MLiver_IFNgPilot_QE-HCD28%.raw	-226	3174	9	4032	1	4032	1	1	1	1	1	449.266	1345.78	449.266	3	3	101516	1.03794	4.15177	0	0	0	1	High	10	Unambiguous	GLFIIDDKGVLR		O08807; B1AZS9	1	3	0.6537	0	1	1	449.266	1345.78	1345.78
-226	21007	FALSE	F12	37.217	4034	4033	HCD	MS2	8.34284	100	01_SK_MLiver_IFNgPilot_QE-HCD28%.raw	-226	3175	9	4034	1	4034	1	1	1	1	1	601.974	1803.91	601.974	3	3	275116	6.17209	19.578	0	4.22295	0.88743	3	High	10	Unambiguous	YTPEQVAmATVTALHR	M8(Oxidation)	Q91Y97	0	3	0.7093	0	1	1	601.974	1803.91	1803.91
-226	2101	FALSE	F12	10.7672	959	953	HCD	MS2	8.94835	100	01_SK_MLiver_IFNgPilot_QE-HCD28%.raw	-226	380	9	959	1	959	1	3	1	1	1	628.049	2509.17	628.049	4	4	860843	37.0485	100	0.52026	43.8069	3.86696	4	High	10	Unambiguous	SeKVVPEKGTADKKPAVGK	E2(ADP-Ribosyl)	Q9D8E6	3	4	NA	0.0112	2	2	628.049	2509.17	2509.17
-226	21015	FALSE	F12	37.2257	4035	4033	HCD	MS2	70.3042	100	01_SK_MLiver_IFNgPilot_QE-HCD28%.raw	-226	3176	9	4035	1	4035	1	1	1	1	1	671.023	2011.06	671.023	3	3	93218.5	35.9842	100	0	41.8424	2.09435	3	High	10	Unambiguous	DVFLPKPSWGNHTPIFR		P05202	0	3	0.4972	0	1	1	671.023	2011.06	2011.05
-226	21019	FALSE	F12	37.2344	4036	4033	HCD	MS2	23.8083	64.08	01_SK_MLiver_IFNgPilot_QE-HCD28%.raw	-226	3177	9	4036	1	4036	1	1	1	1	1	520.3	1039.59	520.3	2	2	1.75145e+06	0.25642	1.02567	0	0	0	1	High	10	Unambiguous	YLTVAAVFR		Q9D6F9; P99024; P68372	0	2	0.5	0	1	1	520.3	1039.59	1039.59
-226	2102	FALSE	F12	10.7672	959	953	HCD	MS2	8.94835	100	01_SK_MLiver_IFNgPilot_QE-HCD28%.raw	-226	380	9	959	1	959	1	3	1	1	1	628.049	2509.17	628.049	4	4	860843	37.0485	100	0.52026	43.8069	3.86696	4	High	10	Unambiguous	sEKVVPEKGTADKKPAVGK	S1(ADP-Ribosyl)	Q9D8E6	3	4	NA	0.0112	2	3	628.049	2509.17	2509.17
-226	21037	FALSE	F12	37.2606	4039	4033	HCD	MS2	20.8907	100	01_SK_MLiver_IFNgPilot_QE-HCD28%.raw	-226	3180	9	4039	1	4039	1	1	1	1	1	763.331	1525.65	763.331	2	2	411625	6.25862	18.4132	0	5.11288	1.50835	3	High	10	Unambiguous	SDYLNTFEFmDK	M10(Oxidation)	O88844	0	2	0.8148	0	1	1	763.331	1525.65	1525.65
-226	21076	FALSE	F12	37.3293	4047	4044	HCD	MS2	9.88432	66.439	01_SK_MLiver_IFNgPilot_QE-HCD28%.raw	-226	3187	9	4047	1	4047	1	1	1	1	1	547.284	1639.84	547.284	3	3	1.96845e+06	2.5965	9.33971	0	1.04629	0	2	High	10	Unambiguous	LDLAGRDLTDYLmK	M13(Oxidation)	D3Z2K3; Q8BFZ3; P63268; E9Q1F2; P60710; A0A494B9T3; G3UZ07; P62737; P68134; D3YZY0; A0A0U1RQ96; E9Q5F4; P68033; P63260	1	3	0.4315	0	1	1	547.284	1639.84	1639.84
-226	21084	FALSE	F12	37.338	4048	4044	HCD	MS2	2.70603	100	01_SK_MLiver_IFNgPilot_QE-HCD28%.raw	-226	3188	9	4048	1	4048	1	1	1	1	1	841.426	1681.85	841.426	2	2	864866	10.6535	31.8845	1.57329	7.72954	1.42656	4	High	10	Unambiguous	LSQTFPNADFAEITK		P07724	0	2	0.7364	0	1	1	841.426	1681.85	1681.84
-226	21092	FALSE	F12	37.3467	4049	4044	HCD	MS2	16.7451	100	01_SK_MLiver_IFNgPilot_QE-HCD28%.raw	-226	3189	9	4049	1	4049	1	1	1	1	1	573.83	1146.65	573.83	2	2	745484	9.89543	33.7665	0	5.81519	0	2	High	10	Unambiguous	LVFLGLDNAGK		A0A1W2P869; Q99JZ4; A0A1W2P6N3; P36536; Q9CQC9; A0A1W2P720	0	2	0.6712	0	1	1	573.83	1146.65	1146.65
-226	21099	FALSE	F12	37.3554	4050	4044	HCD	MS2	36.5437	100	01_SK_MLiver_IFNgPilot_QE-HCD28%.raw	-226	3190	9	4050	1	4050	1	1	1	1	1	776.901	1552.8	776.901	2	2	271398	33.1531	100	1.22503	29.3524	2.03511	4	High	10	Unambiguous	TFAPEEISAmVLTK	M10(Oxidation)	P20029	0	2	0.8118	0	1	1	776.901	1552.8	1552.79
-226	2110	FALSE	F12	10.7759	960	953	HCD	MS2	17.9337	68.202	01_SK_MLiver_IFNgPilot_QE-HCD28%.raw	-226	381	9	960	1	960	1	1	1	1	1	431.558	1292.66	431.558	3	3	1.03488e+06	17.6869	66.3546	0	4.39299	0	2	High	10	Unambiguous	LENRGNYVAEK		O35490	1	3	0.1955	0	1	1	431.558	1292.66	1292.66
-226	21105	FALSE	F12	37.3642	4051	4044	HCD	MS2	20.9339	100	01_SK_MLiver_IFNgPilot_QE-HCD28%.raw	-226	3191	9	4051	1	4051	1	2	1	1	1	809.364	2426.08	809.364	3	3	218238	37.9006	100	1.3712	48.3578	1.87346	4	High	10	Unambiguous	KVItAFNDGLNHLDSLK	T4(ADP-Ribosyl)	P02088; E9Q223; A8DUK4	1	3	0.028	0	1	1	809.364	2426.08	2426.08
-226	21106	FALSE	F12	37.3642	4051	4044	HCD	MS2	20.9339	100	01_SK_MLiver_IFNgPilot_QE-HCD28%.raw	-226	3191	9	4051	1	4051	1	2	1	1	1	809.364	2426.08	809.364	3	3	218238	37.9006	100	1.3712	48.3578	1.87346	4	High	10	Unambiguous	kVITAFNDGLNHLDSLK	K1(ADP-Ribosyl)	P02088; E9Q223; A8DUK4	1	3	NA	0.028	2	2	809.364	2426.08	2426.08
-226	21113	FALSE	F12	37.3751	4052	4044	HCD	MS2	41.2374	100	01_SK_MLiver_IFNgPilot_QE-HCD28%.raw	-226	3192	9	4052	1	4052	1	1	1	1	1	699.849	1398.69	699.849	2	2	279369	32.413	100	0	23.7421	5.90966	3	Medium	10	Unambiguous	LDNNTELSFFAK		O88844	0	2	0.1277	0	1	1	699.849	1398.69	1398.69
-226	21125	FALSE	F12	37.3926	4054	4044	HCD	MS2	20.1748	100	01_SK_MLiver_IFNgPilot_QE-HCD28%.raw	-226	3194	9	4054	1	4054	1	3	1	1	1	715.342	2144.01	715.342	3	3	263772	34.8638	100	0.45338	36.3611	2.64079	4	High	10	Unambiguous	LAEKeKVDLLFLGK	E5(ADP-Ribosyl)	A0A0N4SVE0; A0A0N4SWE9; A0A0U1RNP5; A0A0U1RNR3; A0A0U1RQB4; Q9DCW4	2	3	0.0079	0	1	1	715.342	2144.01	2144.01
[truncated: 1,658 more rows]
[truncated: 10 more columns]
