# Supplementary material for: The RiboMaP Spectral Annotation Method Applied to Various ADP-Ribosylome Studies Including INF-γ-Stimulated Human Cells and Mouse Tissues
Source: Front Cardiovasc Med. 2022 Mar 28;9:851351. doi: 10.3389/fcvm.2022.851351 (PMC8996112; doi:10.3389/fcvm.2022.851351)
Supplement: Supplementary file 3 [file Table_3.XLSX]

## Sheet: SuppTable3
Supplemental table 3. All annotated peptide-spectrum matches plus RiboMaP scores for human THP-1 HCD data collected on the Orbitrap Fusion Lumos (PXD011690).
PSMs.Workflow.ID	PSMs.Peptide.ID	Checked	File.ID	RT.in.min	First.Scan	Activation.Type	MS.Order	Isolation.Interference.in.Percent	Ion.Inject.Time.in.ms	Spectrum.File	MSMS.Spectrum.Info.Workflow.ID	MSMS.Spectrum.Info.Spectrum.ID	Mass.Analyzer	Number.of.PSMs	Number.of.Peptide.Groups	Number.of.Precursors	Number.of.Identified.Precursors	Precursor.mz.in.Da	Precursor.MHplus.in.Da	Precursor.Charge	m.series.Score	m1plus	m3plus	m6plus	m8plus	Confidence	Identifying.Node	PSM.Ambiguity	Annotated.Sequence	Modifications	Number.of.Proteins	Master.Protein.Accessions	Protein.Accessions	Number.of.Missed.Cleavages	Charge	Delta.Score	Delta.Cn	Rank	Search.Engine.Rank	mz.in.Da	MHplus.in.Da	Theo.MHplus.in.Da	Delta.M.in.ppm	Delta.mz.in.Da	XCorr	Number.of.Protein.Groups	Percolator.q.Value	Percolator.PEP	p.series.Score
-462	1	FALSE	F3.1	7.381	1002	HCD	MS2	7.03826	247.5	01_HH_THP1-M0_Af-elution_HCD+tEThcD-OT_60min_5to21%_03242018.raw	-462	8	FourierTransform	1	1	1	1	466.886	1398.64	3	31.4792	92.9184	1.02529	24.3359	7.63718	High	Sequest HT (A10)	Unambiguous	LEAVSHTSDmHR	M10(Oxidation)	12	Q01518	Q5T0S3; Q5T0R1; Q01518-2; Q5T0R6; Q5T0R5; Q5T0R2; Q5T0R9; Q5T0R3; Q01518; Q5T0R4; Q5T0R7; Q5T0R8	0	3	0.6159	0	1	1	466.886	1398.64	1398.64	-0.13	-6e-05	3.02	1	0.0004745	0.0009547	0
-462	10003	FALSE	F3.1	60.2668	14947	HCD	MS2	5.11358	247.5	01_HH_THP1-M0_Af-elution_HCD+tEThcD-OT_60min_5to21%_03242018.raw	-462	11309	FourierTransform	1	1	1	1	895.489	3578.93	4	0.31194	0.34501	0	0.47856	0.4242	High	Sequest HT (A10)	Unambiguous	YALLPHLYTLFHQAHVAGETVARPLFLEFPK		1	P10253	P10253	0	4	0.7389	0	1	1	895.489	3578.93	3578.93	0.81	0.00072	5.86	1	0.0004745	4.132e-05	0
-462	10033	FALSE	F3.1	60.3819	14982	HCD	MS2	24.1071	247.5	01_HH_THP1-M0_Af-elution_HCD+tEThcD-OT_60min_5to21%_03242018.raw	-462	11342	FourierTransform	1	1	1	1	617.664	1850.98	3	8.18317	20.3759	0	11.5354	0.82134	High	Sequest HT (A10)	Unambiguous	DLLDDLKSELTGKFEK		2	E9PHT9	E9PHT9; P08758	2	3	0.6831	0	1	1	617.664	1850.98	1850.97	1.25	0.00077	4.26	1	0.0004745	2.152e-06	0
-462	10045	FALSE	F3.1	60.4034	14986	HCD	MS2	21.8537	247.5	01_HH_THP1-M0_Af-elution_HCD+tEThcD-OT_60min_5to21%_03242018.raw	-462	11346	FourierTransform	1	1	1	1	816.158	3261.61	4	2.87595	4.29514	1.05127	4.1858	1.9716	High	Sequest HT (A10)	Unambiguous	FNVLHWHIVDDQSFPYQSITFPELSNK		2	Q5URX0	Q5URX0; P07686	0	4	0.7364	0	1	1	816.158	3261.61	3261.6	2.58	0.0021	8.8	1	0.0004745	7.011e-11	0
-462	10053	FALSE	F3.1	60.4316	14996	HCD	MS2	1.19487	247.5	01_HH_THP1-M0_Af-elution_HCD+tEThcD-OT_60min_5to21%_03242018.raw	-462	11355	FourierTransform	1	1	1	1	885.659	4424.27	5	11.6738	14.8749	0.81217	14.7069	16.3013	High	Sequest HT (A10)	Unambiguous	RVYGSFLVNPESGYNVSLLYDLENLPASKDSIVHQAGMLK		1	O15144	O15144	2	5	0.756	0	1	1	885.659	4424.27	4424.26	1.72	0.00152	8.4	1	0.0004745	6.846e-05	0
-462	10058	FALSE	F3.1	60.4892	15011	HCD	MS2	17.6268	247.5	01_HH_THP1-M0_Af-elution_HCD+tEThcD-OT_60min_5to21%_03242018.raw	-462	11369	FourierTransform	1	1	1	1	999.129	2995.37	3	19.7217	32.2785	4.00974	27.4742	15.1243	High	Sequest HT (A10)	Unambiguous	ISPDRVYINYYDMNAANVGWNNSTFA		1	P14174	P14174	1	3	0.6798	0	1	1	999.129	2995.37	2995.37	1.41	0.00141	3.56	1	0.0004745	0.001014	0
-462	10080	FALSE	F3.1	60.7015	15051	HCD	MS2	13.7164	247.5	01_HH_THP1-M0_Af-elution_HCD+tEThcD-OT_60min_5to21%_03242018.raw	-462	11407	FourierTransform	1	1	1	1	910.429	1819.85	2	3.08951	5.67908	0	4.8489	1.83005	High	Sequest HT (A10)	Unambiguous	MTDQEAIQDLWQWR		2	P06748	P06748-2; P06748	0	2	0.7587	0	1	1	910.429	1819.85	1819.84	3.62	0.00329	5.76	1	0.0004745	6.634e-09	0
-462	1009	FALSE	F3.1	17.8463	3176	HCD	MS2	4.16843	247.5	01_HH_THP1-M0_Af-elution_HCD+tEThcD-OT_60min_5to21%_03242018.raw	-462	1209	FourierTransform	1	1	1	1	566.249	1696.73	3	48.2686	100	2.17165	83.0083	7.89431	High	Sequest HT (A10)	Unambiguous	VVkQASEGPLK	K3(ADP-Ribosyl)	3	P04406	E7EUT5; P04406-2; P04406	1	3	0.6903	0	1	1	566.249	1696.73	1696.73	-0.52	-0.00029	1.13	1	0.0004745	0.01112	211.961
-462	10093	FALSE	F3.1	60.7575	15062	HCD	MS2	6.94245	219.56	01_HH_THP1-M0_Af-elution_HCD+tEThcD-OT_60min_5to21%_03242018.raw	-462	11417	FourierTransform	1	1	1	1	760.716	2280.13	3	0.80352	1.4833	0.21759	0.82493	0.68825	High	Sequest HT (A10)	Unambiguous	RFFPYYVYNIIGGLDEEGK		1	P20618	P20618	1	3	0.8205	0	1	1	760.716	2280.13	2280.13	-0.28	-0.00021	6.24	1	0.0004745	4.243e-06	0
-462	10099	FALSE	F3.1	60.7774	15069	HCD	MS2	30.5152	247.5	01_HH_THP1-M0_Af-elution_HCD+tEThcD-OT_60min_5to21%_03242018.raw	-462	11424	FourierTransform	1	1	1	1	879.502	4393.48	5	8.82631	10.8818	0.74859	13.0327	10.6421	High	Sequest HT (A10)	Unambiguous	KISSIQSIVPALEIANAHRKPLVIIAEDVDGEALSTLVLNR		1	P10809	P10809	2	5	0.7773	0	1	1	879.502	4393.48	4393.48	-0.52	-0.00045	7.32	1	0.0004745	0.0007716	0
-462	10103	FALSE	F3.1	60.8086	15081	HCD	MS2	16.3167	92.956	01_HH_THP1-M0_Af-elution_HCD+tEThcD-OT_60min_5to21%_03242018.raw	-462	11435	FourierTransform	2	1	1	1	800.547	3998.71	5	51.1013	91.4536	4.43469	100	8.5167	High	Sequest HT (A10)	Unambiguous	YPIEHGIITNWDDMEkIWHHTFYNELR	K16(ADP-Ribosyl)	3	P68133	A6NL76; P68133; P68032	1	5	0.0122	0	1	1	800.547	3998.71	3998.7	0.63	0.0005	6.55	1	0.0004745	0.0005449	887.162
-462	10104	FALSE	F3.1	60.8086	15081	HCD	MS2	16.3167	92.956	01_HH_THP1-M0_Af-elution_HCD+tEThcD-OT_60min_5to21%_03242018.raw	-462	11435	FourierTransform	2	1	1	1	800.547	3998.71	5	51.1013	91.4536	4.43469	100	8.5167	High	Sequest HT (A10)	Unambiguous	YPIEHGIITNWDDMeKIWHHTFYNELR	E15(ADP-Ribosyl)	3	P68133	A6NL76; P68133; P68032	1	5	NA	0.0122	2	2	800.547	3998.71	3998.7	0.63	0.0005	6.47	1	0.0004745	0.0009248	934.028
-462	10113	FALSE	F3.1	60.8281	15087	HCD	MS2	27.2897	247.5	01_HH_THP1-M0_Af-elution_HCD+tEThcD-OT_60min_5to21%_03242018.raw	-462	11441	FourierTransform	1	1	1	1	873.202	3489.79	4	9.3532	11.824	0	22.4306	3.15823	High	Sequest HT (A10)	Unambiguous	TDQVIQSLIALVNDPQPEHPLRADLAEEYSK		3	P68036	P68036-3; P68036-2; P68036	1	4	0.7578	0	1	1	873.202	3489.79	3489.79	0.57	0.0005	7.02	1	0.0004745	2.542e-06	0
-462	10118	FALSE	F3.1	60.8638	15094	HCD	MS2	2.5566	247.5	01_HH_THP1-M0_Af-elution_HCD+tEThcD-OT_60min_5to21%_03242018.raw	-462	11447	FourierTransform	1	1	1	1	1000.43	3998.71	4	41.7687	55.8353	3.2985	100	7.94108	High	Sequest HT (A10)	Unambiguous	YPIEHGIITNWDDMEkIWHHTFYNELR	K16(ADP-Ribosyl)	3	P68133	A6NL76; P68133; P68032	1	4	0.0584	0	1	1	1000.43	3998.71	3998.7	1.93	0.00193	4.28	1	0.0004745	6.748e-06	201.001
-462	10128	FALSE	F3.1	60.874	15096	HCD	MS2	5.54608	247.5	01_HH_THP1-M0_Af-elution_HCD+tEThcD-OT_60min_5to21%_03242018.raw	-462	11449	FourierTransform	1	1	1	1	790.407	3948.01	5	50.4376	62.6699	0	44.9494	94.1312	High	Sequest HT (A10)	Unambiguous	LTTPTYGDLNHLVSATMSGVTTcLRFPGQLNADLRK	C23(Carbamidomethyl)	8	Q5JP53; P68371	Q13885; P04350; Q5ST81; Q5JP53; P07437; P68371; Q9BVA1; M0R2D3	2	5	0.6623	0	1	1	790.407	3948.01	3948.01	-0.91	-0.00072	7.55	2	0.0004745	7.435e-06	0
-462	10133	FALSE	F3.1	60.8916	15101	HCD	MS2	47.6599	247.5	01_HH_THP1-M0_Af-elution_HCD+tEThcD-OT_60min_5to21%_03242018.raw	-462	11454	FourierTransform	1	1	1	1	909.957	3636.81	4	3.13069	4.51526	0	5.65348	2.354	High	Sequest HT (A10)	Unambiguous	ARPGMVSTFEQYQFLYDVIASTYPAQNGQVKK		8	P08575	P08575-6; P08575-7; P08575; P08575-8; P08575-10; P08575-4; P08575-5; P08575-9	1	4	0.7349	0	1	1	909.957	3636.81	3636.82	-2.81	-0.00255	7.13	1	0.0004745	1.635e-08	0
-462	10154	FALSE	F3.1	60.9467	15117	HCD	MS2	5.15495	247.5	01_HH_THP1-M0_Af-elution_HCD+tEThcD-OT_60min_5to21%_03242018.raw	-462	11469	FourierTransform	1	1	1	1	689.034	2065.09	3	8.88073	21.8128	0	6.99077	6.7193	High	Sequest HT (A10)	Unambiguous	RPFGISALIVGFDFDGTPR		3	O14818	O14818-2; H0Y586; O14818	0	3	0.6591	0	1	1	689.034	2065.09	2065.09	-0.1	-7e-05	3.52	1	0.0009493	0.01559	0
-462	1016	FALSE	F3.1	17.8822	3186	HCD	MS2	55.2456	247.5	01_HH_THP1-M0_Af-elution_HCD+tEThcD-OT_60min_5to21%_03242018.raw	-462	1217	FourierTransform	2	1	1	1	464.518	1391.54	3	35.6412	100	0.7675	40.3889	1.40854	High	Sequest HT (A10)	Unambiguous	EyKVVGR	Y2(ADP-Ribosyl)	2	Q02543	Q02543; M0R117	1	3	0.0247	0	1	1	464.518	1391.54	1391.54	0.1	4e-05	0.81	1	0.002979	0.08796	48.6355
-462	10162	FALSE	F3.1	60.9579	15119	HCD	MS2	0	247.5	01_HH_THP1-M0_Af-elution_HCD+tEThcD-OT_60min_5to21%_03242018.raw	-462	11471	FourierTransform	1	1	1	1	938.479	2813.42	3	3.33197	4.67169	0.65705	5.30155	2.69759	High	Sequest HT (A10)	Unambiguous	APVPTGEVYFADSFDRGTLSGWILSK		7	P27824	P27824-2; H0Y9Q7; D6RAU8; D6RAQ8; P27824; D6RB85; D6RDP7	1	3	0.7796	0	1	1	938.479	2813.42	2813.41	2.51	0.00236	4.81	1	0.0004745	4.164e-07	0
-462	1017	FALSE	F3.1	17.8822	3186	HCD	MS2	55.2456	247.5	01_HH_THP1-M0_Af-elution_HCD+tEThcD-OT_60min_5to21%_03242018.raw	-462	1217	FourierTransform	2	1	1	1	464.518	1391.54	3	35.6412	100	0.7675	40.3889	1.40854	High	Sequest HT (A10)	Unambiguous	eYKVVGR	E1(ADP-Ribosyl)	2	Q02543	Q02543; M0R117	1	3	NA	0.0247	2	2	464.518	1391.54	1391.54	0.1	4e-05	0.79	1	0.002979	0.08919	23.5697
-462	10178	FALSE	F3.1	61.0326	15142	HCD	MS2	65.6957	247.5	01_HH_THP1-M0_Af-elution_HCD+tEThcD-OT_60min_5to21%_03242018.raw	-462	11493	FourierTransform	1	1	1	1	956.004	1911	2	2.29509	4.26315	0	3.08368	1.83353	High	Sequest HT (A10)	Unambiguous	SYVSSLLAHYLFQGGLR		3	Q8N2E6	Q5JU69-2; Q8N2E6; Q5JU69	0	2	0.7555	0	1	1	956.004	1911	1911.01	-5.78	-0.00552	5.44	1	0.0004745	1.59e-08	0
-462	10204	FALSE	F3.1	61.1481	15183	HCD	MS2	24.619	247.5	01_HH_THP1-M0_Af-elution_HCD+tEThcD-OT_60min_5to21%_03242018.raw	-462	11532	FourierTransform	1	1	1	1	942.013	1883.02	2	20.7718	33.7938	3.03572	29.734	16.5236	High	Sequest HT (A10)	Unambiguous	ILAIGLINEALDEGDAQK		2	A0A0J9YXZ5	A0A0J9YXZ5; P46940	0	2	0.7835	0	1	1	942.013	1883.02	1883.01	3.42	0.00322	4.11	1	0.0004745	0.0006318	0
-462	10223	FALSE	F3.1	61.1997	15196	HCD	MS2	18.295	247.5	01_HH_THP1-M0_Af-elution_HCD+tEThcD-OT_60min_5to21%_03242018.raw	-462	11544	FourierTransform	1	1	1	1	760.399	2279.18	3	0.4697	1.0764	0	0.63549	0.16691	High	Sequest HT (A10)	Unambiguous	KFDLGQDVIDFTGHALALYR		5	Q5SX87	P31150; Q5SX91; Q5SX87; P50395; P50395-2	1	3	0.7882	0	1	1	760.399	2279.18	2279.18	0.07	5e-05	8.45	1	0.0004745	2.555e-12	0
-462	10245	FALSE	F3.1	61.3035	15231	HCD	MS2	29.3143	247.5	01_HH_THP1-M0_Af-elution_HCD+tEThcD-OT_60min_5to21%_03242018.raw	-462	11577	FourierTransform	1	1	1	1	978.456	4888.25	5	40.3997	40.5583	3.61268	86.8499	30.5779	Medium	Sequest HT (A10)	Selected	EVPFIFNQVTEmVLEmSLEVcScPDLRFSMALcDQEKTFR	M12(Oxidation); M16(Oxidation); C21(Carbamidomethyl); C23(Carbamidomethyl); C33(Carbamidomethyl)	1	P47712	P47712	2	5	NA	0.012	2	2	978.456	4888.25	4888.25	0.62	0.00061	1.65	1	0.02682	0.3689	0
-462	10261	FALSE	F3.1	61.3469	15242	HCD	MS2	0.506119	247.5	01_HH_THP1-M0_Af-elution_HCD+tEThcD-OT_60min_5to21%_03242018.raw	-462	11587	FourierTransform	1	1	1	1	982.257	3926	4	0.54776	0.58861	0	1.36084	0.24158	High	Sequest HT (A10)	Unambiguous	LNLAFIANLFNRYPALHKPENQDIDWGALEGETR		1	P13796	P13796	1	4	0.8037	0	1	1	982.257	3926	3926	1.5	0.00147	10.14	1	0.0004745	1.888e-06	0
-462	10268	FALSE	F3.1	61.3664	15248	HCD	MS2	1.17942	247.5	01_HH_THP1-M0_Af-elution_HCD+tEThcD-OT_60min_5to21%_03242018.raw	-462	11593	FourierTransform	1	1	1	1	850.73	2550.18	3	5.18964	6.15016	0.72697	10.755	3.1264	High	Sequest HT (A10)	Unambiguous	LcYVALDFEQEMATAASSSSLEK	C2(Carbamidomethyl)	6	P60709	A0A2R8Y793; A0A2R8YEA7; P60709; Q6S8J3; I3L4N8; P63261	0	3	0.7646	0	1	1	850.73	2550.18	2550.17	0.9	0.00076	6.67	1	0.0004745	1.472e-05	0
-462	10279	FALSE	F3.1	61.4314	15269	HCD	MS2	38.6157	247.5	01_HH_THP1-M0_Af-elution_HCD+tEThcD-OT_60min_5to21%_03242018.raw	-462	11613	FourierTransform	1	1	1	1	918.807	2754.41	3	19.0945	35.1787	0	25.6018	15.5976	Medium	Sequest HT (A10)	Unambiguous	GSQAQPDSPSAQLALIAASQSFLQPGGK		1	Q9Y490	Q9Y490	0	3	0.3933	0	1	1	918.807	2754.41	2754.41	0.74	0.00068	2.39	1	0.01109	0.2453	0
-462	10297	FALSE	F3.1	61.5128	15298	HCD	MS2	42.3159	247.5	01_HH_THP1-M0_Af-elution_HCD+tEThcD-OT_60min_5to21%_03242018.raw	-462	11640	FourierTransform	1	1	1	1	854.734	2562.19	3	12.8168	20.2959	1.91417	22.3327	6.72427	High	Sequest HT (A10)	Unambiguous	SWGGYVLYPQVmEFWQGQTNR	M12(Oxidation)	6	A0A286YFL3	A0A286YFL3; J3QQV6; J3QQZ9; Q9NVS9-4; Q9NVS9-3; Q9NVS9	0	3	0.7219	0	1	1	854.734	2562.19	2562.19	0.66	0.00057	5.07	1	0.0004745	1.119e-07	0
-462	10302	FALSE	F3.1	61.5318	15304	HCD	MS2	47.499	247.5	01_HH_THP1-M0_Af-elution_HCD+tEThcD-OT_60min_5to21%_03242018.raw	-462	11646	FourierTransform	1	1	1	1	800.387	3198.53	4	9.61144	15.3348	0.88078	17.9089	4.32133	High	Sequest HT (A10)	Unambiguous	YLNEYGAPDAGGLEHVPLGWSYWYALEK		5	F5H4C6	F5H4C6; P15586; P15586-2; H7C3P4; F6S8M0	0	4	0.6066	0	1	1	800.387	3198.53	3198.52	1.58	0.00126	7.6	1	0.0004745	0.0001037	0
-462	10314	FALSE	F3.1	61.5799	15316	HCD	MS2	6.72377	247.5	01_HH_THP1-M0_Af-elution_HCD+tEThcD-OT_60min_5to21%_03242018.raw	-462	11657	FourierTransform	1	1	1	1	856.462	1711.92	2	7.25629	17.0817	0	6.8189	5.12459	High	Sequest HT (A10)	Unambiguous	LLETIDQLYLEYAK		7	H9KV75	P12814-2; H9KV75; H0YJ11; H7C5W8; P12814; P12814-3; P12814-4	0	2	0.7554	0	1	1	856.462	1711.92	1711.92	0.81	0.0007	4.66	1	0.0004745	2.365e-05	0
-462	10321	FALSE	F3.1	61.5975	15321	HCD	MS2	22.4486	247.5	01_HH_THP1-M0_Af-elution_HCD+tEThcD-OT_60min_5to21%_03242018.raw	-462	11662	FourierTransform	1	1	1	1	758.869	3032.45	4	2.33539	4.69106	0	2.36561	2.28488	High	Sequest HT (A10)	Unambiguous	FIPDPQGTNLmFAFFAQHFTHQFFK	M11(Oxidation)	8	P23219	P23219; A0A2R8YDM0; P23219-3; P23219-4; P23219-2; A0A087X296; P23219-6; P23219-5	0	4	0.7704	0	1	1	758.869	3032.45	3032.46	-0.08	-6e-05	7.84	1	0.0004745	5.042e-07	0
-462	10327	FALSE	F3.1	61.6265	15331	HCD	MS2	10.5178	247.5	01_HH_THP1-M0_Af-elution_HCD+tEThcD-OT_60min_5to21%_03242018.raw	-462	11671	FourierTransform	1	1	1	1	820.772	2460.3	3	2.77243	4.27909	0.2379	4.68767	1.88506	High	Sequest HT (A10)	Unambiguous	YNSWPSSLQELLRPTFPGVIR		2	Q9NYU2	Q9NYU2-2; Q9NYU2	0	3	0.7508	0	1	1	820.772	2460.3	2460.3	-0.31	-0.00025	3.09	1	0.0004745	0.00054	0
-462	10335	FALSE	F3.1	61.6447	15336	HCD	MS2	0	247.5	01_HH_THP1-M0_Af-elution_HCD+tEThcD-OT_60min_5to21%_03242018.raw	-462	11676	FourierTransform	1	1	1	1	1015.51	3044.51	3	18.7958	24.3207	6.01071	24.3528	20.4988	High	Sequest HT (A10)	Unambiguous	QFAPIHAEAPEFMEMSVEQEILVTGIK		3	P06576	F8W079; P06576; H0YH81	0	3	0.7827	0	1	1	1015.51	3044.51	3044.51	-0.98	-0.00099	4.51	1	0.0004745	8.882e-07	0
-462	10349	FALSE	F3.1	61.7128	15358	HCD	MS2	31.2988	247.5	01_HH_THP1-M0_Af-elution_HCD+tEThcD-OT_60min_5to21%_03242018.raw	-462	11697	FourierTransform	1	1	1	1	705.691	2115.06	3	5.74641	10.414	0	7.88162	4.68998	High	Sequest HT (A10)	Unambiguous	SREFIGSFLEMFGPEGALK		2	P49585	P49585; C9JEJ2	1	3	0.7435	0	1	1	705.691	2115.06	2115.06	0.47	0.00033	5.77	1	0.0004745	0.000968	0
-462	10369	FALSE	F3.1	61.826	15399	HCD	MS2	14.0097	247.5	01_HH_THP1-M0_Af-elution_HCD+tEThcD-OT_60min_5to21%_03242018.raw	-462	11736	FourierTransform	1	1	1	1	873.773	2619.3	3	6.98118	12.7991	0	8.80969	6.31588	High	Sequest HT (A10)	Unambiguous	LTWFVNEGLVDGWDDPRFPTVR		2	P07814	P07814; V9GYZ6	1	3	0.5266	0	1	1	873.773	2619.3	2619.3	1.86	0.00163	3.19	1	0.0009493	0.01398	0
-462	10388	FALSE	F3.1	61.9051	15427	HCD	MS2	10.4727	247.5	01_HH_THP1-M0_Af-elution_HCD+tEThcD-OT_60min_5to21%_03242018.raw	-462	11762	FourierTransform	1	1	1	1	786.895	3144.56	4	3.94857	4.99336	0	8.64958	2.15134	High	Sequest HT (A10)	Unambiguous	KFIPDPQGTNLMFAFFAQHFTHQFFK		8	P23219	P23219; A0A2R8YDM0; P23219-3; P23219-4; P23219-2; A0A087X296; P23219-6; P23219-5	1	4	0.743	0	1	1	786.895	3144.56	3144.56	0.63	0.0005	8.56	1	0.0004745	1.19e-07	0
-462	10396	FALSE	F3.1	61.923	15432	HCD	MS2	55.472	247.5	01_HH_THP1-M0_Af-elution_HCD+tEThcD-OT_60min_5to21%_03242018.raw	-462	11767	FourierTransform	1	1	1	1	761.901	4566.37	6	9.55641	17.8711	0	14.6056	5.74892	Medium	Sequest HT (A10)	Unambiguous	REPWLLPSQHNDIIRDALGQRYSLLPFWYTLLYQAHR		4	Q14697	E9PKU7; Q14697; F5H6X6; Q14697-2	3	6	0.4711	0	1	1	761.901	4566.37	4566.39	-6.02	-0.00458	4.5	1	0.04297	0.4322	0
-462	10424	FALSE	F3.1	62.0349	15466	HCD	MS2	54.6853	247.5	01_HH_THP1-M0_Af-elution_HCD+tEThcD-OT_60min_5to21%_03242018.raw	-462	11799	FourierTransform	1	1	1	1	826.075	2476.21	3	0.8616	1.46898	0	1.53212	0.44528	High	Sequest HT (A10)	Unambiguous	YFEITEEPPYIHFLNTFTSK		1	Q9BR76	Q9BR76	0	3	0.5813	0	1	1	826.075	2476.21	2476.21	1.88	0.00155	2.89	1	0.0004745	0.001993	0
-462	10437	FALSE	F3.1	62.0814	15480	HCD	MS2	17.7324	247.5	01_HH_THP1-M0_Af-elution_HCD+tEThcD-OT_60min_5to21%_03242018.raw	-462	11812	FourierTransform	1	1	1	1	928.699	3711.77	4	54.4329	72.2628	0	86.3096	59.1592	High	Sequest HT (A10)	Unambiguous	KIGYNPDTVAFVPISGWNGDNmLEPSANMPWFK	M22(Oxidation)	4	A0A087WVQ9	A0A087WVQ9; P68104; A0A087WV01; Q5VTE0	1	4	0.2263	0	1	1	928.699	3711.77	3711.76	3.31	0.00307	3.8	1	0.002979	0.1038	0
-462	10444	FALSE	F3.1	62.1235	15492	HCD	MS2	36.6628	247.5	01_HH_THP1-M0_Af-elution_HCD+tEThcD-OT_60min_5to21%_03242018.raw	-462	11823	FourierTransform	1	1	1	1	826.401	1651.79	2	8.07074	15.032	1.97911	11.5518	3.72008	High	Sequest HT (A10)	Unambiguous	TVPFcSTFAAFFTR	C5(Carbamidomethyl)	3	A0A0B4J1R6	A0A0B4J1R6; P29401; P29401-2	0	2	0.6335	0	1	1	826.401	1651.79	1651.79	0.61	0.0005	2.81	1	0.0004745	0.00757	0
-462	10469	FALSE	F3.1	62.1901	15509	HCD	MS2	23.5557	140.335	01_HH_THP1-M0_Af-elution_HCD+tEThcD-OT_60min_5to21%_03242018.raw	-462	11839	FourierTransform	1	1	1	1	845.694	3379.75	4	2.77408	3.34553	0	5.73785	2.01293	High	Sequest HT (A10)	Unambiguous	FATLTELVEYYTQQQGVLQDRDGTIIHLK		8	P29350	P29350; F5GY79; P29350-3; P29350-4; P29350-2; F5H0N8; F5H1Z8; F5H5H9	1	4	0.6961	0	1	1	845.694	3379.75	3379.75	0.45	0.00038	9.74	1	0.0004745	1.062e-10	0
-462	10481	FALSE	F3.1	62.2416	15528	HCD	MS2	23.976	247.5	01_HH_THP1-M0_Af-elution_HCD+tEThcD-OT_60min_5to21%_03242018.raw	-462	11857	FourierTransform	1	1	1	1	783.637	3914.16	5	6.44319	9.53605	0	13.8984	2.33835	High	Sequest HT (A10)	Unambiguous	IDGVEQLNNILVIGMTNRPDLIDEALLRPGRLEVK		3	P46459	P46459; I3L0N3; P46459-2	1	5	0.7183	0	1	1	783.637	3914.16	3914.15	0.57	0.00044	7.74	1	0.001801	0.02183	0
-462	10489	FALSE	F3.1	62.2598	15533	HCD	MS2	18.0874	247.5	01_HH_THP1-M0_Af-elution_HCD+tEThcD-OT_60min_5to21%_03242018.raw	-462	11862	FourierTransform	1	1	1	1	732.038	2194.1	3	21.3619	42.1677	0	20.5126	22.7673	High	Sequest HT (A10)	Unambiguous	HTDNVIQWLNAMDEIGLPK		2	A0A0J9YXZ5	A0A0J9YXZ5; P46940	0	3	0.6448	0	1	1	732.038	2194.1	2194.1	0.97	0.00071	4.11	1	0.0004745	0.0007783	0
-462	10512	FALSE	F3.1	62.3601	15572	HCD	MS2	25.3837	247.5	01_HH_THP1-M0_Af-elution_HCD+tEThcD-OT_60min_5to21%_03242018.raw	-462	11899	FourierTransform	1	1	1	1	689.385	2066.14	3	14.7631	31.2966	0	20.957	6.79867	High	Sequest HT (A10)	Unambiguous	SVINLLFAAYTGDVSALRR		4	B7Z509	B7Z509; O94925; C9JIJ6; H7C201	1	3	0.5596	0	1	1	689.385	2066.14	2066.14	0.04	3e-05	3.02	1	0.002136	0.03454	0
-462	10534	FALSE	F3.1	62.4393	15596	HCD	MS2	5.38237	247.5	01_HH_THP1-M0_Af-elution_HCD+tEThcD-OT_60min_5to21%_03242018.raw	-462	11921	FourierTransform	1	1	1	1	849.435	4243.15	5	3.6461	3.88968	0	8.07284	2.62187	High	Sequest HT (A10)	Unambiguous	IWHYTGSILHKYDVPSNAELWQVSWQPFLDGIFPAK		6	Q9BY44	Q9BY44; Q9BY44-4; H7C5R5; F8WAE5; Q9BY44-2; Q9BY44-3	1	5	0.6811	0	1	1	849.435	4243.15	4243.14	0.8	0.00068	7.84	1	0.0004745	2.643e-07	0
-462	10541	FALSE	F3.1	62.457	15601	HCD	MS2	4.80255	247.5	01_HH_THP1-M0_Af-elution_HCD+tEThcD-OT_60min_5to21%_03242018.raw	-462	11926	FourierTransform	1	1	1	1	1014.82	4056.27	4	5.52183	7.1052	0	9.89499	5.08711	High	Sequest HT (A10)	Unambiguous	NVFIIGATNRPDIIDPAILRPGRLDQLIYIPLPDEK		1	P55072	P55072	1	4	0.5652	0	1	1	1014.82	4056.27	4056.26	2.43	0.00247	2.3	1	0.002136	0.03285	0
-462	10551	FALSE	F3.1	62.4672	15603	HCD	MS2	5.05811	247.5	01_HH_THP1-M0_Af-elution_HCD+tEThcD-OT_60min_5to21%_03242018.raw	-462	11928	FourierTransform	1	1	1	1	855.874	4275.34	5	7.85842	7.68391	0	16.5382	7.21154	High	Sequest HT (A10)	Unambiguous	RIHVLPIDDTVEGITGNLFEVYLKPYFLEAYRPIRK		3	P55072	P55072; C9JUP7; C9IZA5	2	5	0.6359	0	1	1	855.874	4275.34	4275.33	1.69	0.00145	8.57	1	0.0004745	2.196e-06	0
-462	1057	FALSE	F3.1	18.158	3253	HCD	MS2	19.9129	247.5	01_HH_THP1-M0_Af-elution_HCD+tEThcD-OT_60min_5to21%_03242018.raw	-462	1261	FourierTransform	1	1	1	1	638.362	1275.72	2	13.7294	25.6577	0	16.0118	13.2482	High	Sequest HT (A10)	Unambiguous	HVVPNEVVVQR		8	A0A0A0MT01	A0A0A0MT01; A0A0U1RQL8; P06396-2; P06396; P06396-4; P06396-3; A0A0A0MS51; Q5T0I0	0	2	0.5087	0	1	1	638.362	1275.72	1275.72	0.23	0.00015	1.73	1	0.001801	0.02747	0
-462	10573	FALSE	F3.1	62.5964	15646	HCD	MS2	19.9833	247.5	01_HH_THP1-M0_Af-elution_HCD+tEThcD-OT_60min_5to21%_03242018.raw	-462	11968	FourierTransform	1	1	1	1	800.796	2400.37	3	1.15551	2.24409	0	1.6111	0.76687	High	Sequest HT (A10)	Unambiguous	KLGLVFDDVVGIVEIINSKDVK		2	Q01518	Q01518-2; Q01518	2	3	0.8498	0	1	1	800.796	2400.37	2400.37	-0.63	-0.0005	8.19	1	0.0004745	8.083e-09	0
-462	10577	FALSE	F3.1	62.6087	15648	HCD	MS2	33.2023	247.5	01_HH_THP1-M0_Af-elution_HCD+tEThcD-OT_60min_5to21%_03242018.raw	-462	11970	FourierTransform	1	1	1	1	851.946	1702.89	2	15.0449	28.8698	1.66631	14.9769	14.6666	High	Sequest HT (A10)	Unambiguous	GLGTDEDTLIEILASR		2	P04083	Q5T3N1; P04083	0	2	0.7979	0	1	1	851.946	1702.89	1702.89	-0.06	-5e-05	4.85	1	0.0004745	4.642e-09	0
-462	10589	FALSE	F3.1	62.734	15706	HCD	MS2	14.9535	113.619	01_HH_THP1-M0_Af-elution_HCD+tEThcD-OT_60min_5to21%_03242018.raw	-462	12024	FourierTransform	1	1	1	1	785.018	3921.06	5	6.2142	4.69958	0	18.9828	1.17443	High	Sequest HT (A10)	Unambiguous	EQGVLSFWRGNLANVIRYFPTQALNFAFKDKYK		2	P12236	P12236; P05141	4	5	0.4559	0	1	1	785.018	3921.06	3921.06	0.81	0.00064	5.22	1	0.002136	0.04117	0
-462	10626	FALSE	F3.1	62.8778	15750	HCD	MS2	22.0403	247.5	01_HH_THP1-M0_Af-elution_HCD+tEThcD-OT_60min_5to21%_03242018.raw	-462	12065	FourierTransform	1	1	1	1	1024.02	4093.06	4	5.67289	5.84315	0.91385	12.1007	3.8338	High	Sequest HT (A10)	Unambiguous	LPEEWSQWLGGSSWPGYVRPLPPAAIESPAVAAPAYSR		2	P04792	P04792; F8WE04	0	4	0.7149	0	1	1	1024.02	4093.06	4093.06	0.13	0.00013	7.54	1	0.0004745	0.0002692	0
-462	10639	FALSE	F3.1	62.9431	15772	HCD	MS2	31.2152	247.5	01_HH_THP1-M0_Af-elution_HCD+tEThcD-OT_60min_5to21%_03242018.raw	-462	12086	FourierTransform	1	1	1	1	919.47	3674.86	4	9.06072	11.9252	0	22.6509	1.66673	High	Sequest HT (A10)	Unambiguous	MLAEDELRDAVLLVFANKQDLPNAmNAAEITDK	M25(Oxidation)	3	P84077	P61204; P84077; P61204-2	2	4	0.6254	0	1	1	919.47	3674.86	3674.84	5.06	0.00465	5.98	1	0.0004745	0.004163	0
-462	10655	FALSE	F3.1	63.111	15837	HCD	MS2	16.7991	247.5	01_HH_THP1-M0_Af-elution_HCD+tEThcD-OT_60min_5to21%_03242018.raw	-462	12147	FourierTransform	1	1	1	1	878.187	3509.72	4	12.5535	16.9909	3.12938	19.103	10.9907	High	Sequest HT (A10)	Unambiguous	DFRDYLMSTHFWGPVANWGLPIAAINDmKK	M28(Oxidation)	1	Q9Y5U8	Q9Y5U8	2	4	0.5363	0	1	1	878.187	3509.72	3509.71	3.33	0.00292	3.58	1	0.002758	0.0601	0
-462	10667	FALSE	F3.1	63.1828	15857	HCD	MS2	8.81345	247.5	01_HH_THP1-M0_Af-elution_HCD+tEThcD-OT_60min_5to21%_03242018.raw	-462	12165	FourierTransform	1	1	1	1	1020.49	3059.45	3	2.19841	3.65576	0	0.71557	4.4223	High	Sequest HT (A10)	Unambiguous	DNLGFPVSDWLFSmWHYSHPPLLER	M14(Oxidation)	1	O75844	O75844	0	3	0.7836	0	1	1	1020.49	3059.45	3059.45	-0.79	-0.0008	5.87	1	0.0004745	2.9e-05	0
-462	10677	FALSE	F3.1	63.2293	15869	HCD	MS2	14.6106	247.5	01_HH_THP1-M0_Af-elution_HCD+tEThcD-OT_60min_5to21%_03242018.raw	-462	12176	FourierTransform	1	1	1	1	902.49	1803.97	2	14.5268	44.1938	1.63659	8.42182	3.85517	High	Sequest HT (A10)	Unambiguous	FALITWIGENVSGLQR		2	H3BT58	H3BT58; Q14019	0	2	0.7798	0	1	1	902.49	1803.97	1803.98	-1.38	-0.00125	5.45	1	0.0004745	5.009e-07	0
-462	10691	FALSE	F3.1	63.2819	15888	HCD	MS2	93.9502	247.5	01_HH_THP1-M0_Af-elution_HCD+tEThcD-OT_60min_5to21%_03242018.raw	-462	12194	FourierTransform	1	1	1	1	666.362	3327.78	5	1.01991	2.39116	0	1.12475	0.56374	High	Sequest HT (A10)	Unambiguous	AVPLISRLLYYVFPYLRNHSAYNAPSFR		2	Q9Y3R5	Q9Y3R5; Q9Y3R5-2	2	5	0.5233	0	1	1	666.362	3327.78	3327.78	0.49	0.00033	4.93	1	0.0004745	0.00923	0
-462	10720	FALSE	F3.1	63.4446	15949	HCD	MS2	0	247.5	01_HH_THP1-M0_Af-elution_HCD+tEThcD-OT_60min_5to21%_03242018.raw	-462	12251	FourierTransform	1	1	1	1	1170.58	3509.73	3	1.71882	2.14598	0	3.35954	1.36975	Medium	Sequest HT (A10)	Selected	QKVTLmLmDQGSSRRHLGDAFKPDPNSSSFK	M6(Oxidation); M8(Oxidation)	3	Q13114	Q13114; Q13114-2; A6NHG8	3	3	0	0	1	1	1170.58	3509.73	3509.73	0	1e-05	1.09	1	0.01431	0.2587	0
-462	1076	FALSE	F3.1	18.2453	3273	HCD	MS2	42.4961	247.5	01_HH_THP1-M0_Af-elution_HCD+tEThcD-OT_60min_5to21%_03242018.raw	-462	1274	FourierTransform	1	1	1	1	558.037	2229.12	4	50.2973	89.6889	0	100	11.5004	High	Sequest HT (A10)	Unambiguous	TETQEKNPLPSKETIEQEK		1	P62328	P62328	2	4	0.6042	0	1	1	558.037	2229.12	2229.12	0.18	0.0001	1.92	1	0.002758	0.07367	0
-462	10775	FALSE	F3.1	63.7712	16061	HCD	MS2	0	247.5	01_HH_THP1-M0_Af-elution_HCD+tEThcD-OT_60min_5to21%_03242018.raw	-462	12351	FourierTransform	1	1	1	1	1047.54	3140.62	3	0.54136	0.99326	0	1.1722	0	High	Sequest HT (A10)	Unambiguous	SVHPYEVAEVIALPVEQGNFPYLQWVR		3	O60888	O60888-3; O60888-2; O60888	0	3	0.7529	0	1	1	1047.54	3140.62	3140.62	-1.34	-0.0014	8.66	1	0.0004745	4.528e-07	0
-462	10800	FALSE	F3.1	63.9697	16126	HCD	MS2	38.3538	247.5	01_HH_THP1-M0_Af-elution_HCD+tEThcD-OT_60min_5to21%_03242018.raw	-462	12410	FourierTransform	1	1	1	1	872.935	3488.72	4	2.88033	4.1721	0	4.76623	2.58298	High	Sequest HT (A10)	Unambiguous	YGFSDPLTFSSVVELINHYRNESLAQYNPK		7	P27986	E5RJY0; P27986-2; P27986; P27986-3; P27986-5; H0YBC2; P27986-4	1	4	0.7464	0	1	1	872.935	3488.72	3488.71	1.66	0.00145	7.02	1	0.0004745	0.0002326	0
-462	10825	FALSE	F3.1	64.1759	16209	HCD	MS2	35.9836	247.5	01_HH_THP1-M0_Af-elution_HCD+tEThcD-OT_60min_5to21%_03242018.raw	-462	12483	FourierTransform	1	1	1	1	849.401	2546.19	3	5.6305	8.74153	0	9.84765	3.93282	High	Sequest HT (A10)	Unambiguous	SWGGYVLYPQVMEFWQGQTNR		6	A0A286YFL3	A0A286YFL3; J3QQV6; J3QQZ9; Q9NVS9-4; Q9NVS9-3; Q9NVS9	0	3	0.7485	0	1	1	849.401	2546.19	2546.19	-0.95	-0.0008	6.8	1	0.0004745	6.657e-05	0
-462	10829	FALSE	F3.1	64.1929	16213	HCD	MS2	53.4455	247.5	01_HH_THP1-M0_Af-elution_HCD+tEThcD-OT_60min_5to21%_03242018.raw	-462	12487	FourierTransform	1	1	1	1	795.42	2384.24	3	3.90975	5.11664	0	8.13247	2.3899	High	Sequest HT (A10)	Unambiguous	IYKVPSTEAEALASSLMGLFEK		5	Q5SX87	Q5SX90; Q5SX87; V9GYF8; P50395; Q5SX86	1	3	0.5583	0	1	1	795.42	2384.24	2384.24	1.06	0.00084	3.69	1	0.0004745	0.001363	0
-462	1094	FALSE	F3.1	18.3172	3289	HCD	MS2	27.5357	247.5	01_HH_THP1-M0_Af-elution_HCD+tEThcD-OT_60min_5to21%_03242018.raw	-462	1287	FourierTransform	1	1	1	1	511.869	1533.59	3	40.4748	100	0	58.2432	3.65576	High	Sequest HT (A10)	Unambiguous	FyKLHER	Y2(ADP-Ribosyl)	10	Q9BR76; P31146	J3QLV6; Q6QEF8; Q6QEF8-2; Q9BR76; P31146; J3KSS5; Q6QEF8-4; Q6QEF8-3; Q6QEF8-5; H3BRY3	1	3	0.2069	0	1	1	511.869	1533.59	1533.59	0.05	2e-05	0.87	2	0.002481	0.04613	24.0553
-462	10947	FALSE	F3.2	7.48	1034	HCD	MS2	24.3094	247.5	01_HH_THP1-M1_Af-elution_HCD+tEThcD-OT_60min_5to21%_03242018.raw	-462	13370	FourierTransform	1	1	1	1	493.537	1478.6	3	42.0013	100	0	62.8119	5.19328	High	Sequest HT (A10)	Unambiguous	LkEKYEK	K2(ADP-Ribosyl)	7	P26583; P09429	Q5T7C4; O15347; P26583; E7ES08; E7EQU1; P09429; B2RPK0	2	3	0.2281	0	1	1	493.537	1478.6	1478.6	0.49	0.00024	0.57	2	0.002481	0.0422	99.87
-462	10956	FALSE	F3.2	7.5001	1039	HCD	MS2	37.7052	247.5	01_HH_THP1-M1_Af-elution_HCD+tEThcD-OT_60min_5to21%_03242018.raw	-462	13375	FourierTransform	1	1	1	1	533.266	1065.53	2	5.82461	14.5371	0	8.7614	0	High	Sequest HT (A10)	Unambiguous	SATTTVmNPK	M7(Oxidation)	3	D3DSM0	D3DSM0; P05107; A0A494C0X7	0	2	0.7019	0	1	1	533.266	1065.53	1065.52	1.01	0.00054	1.61	1	0.002979	0.1115	0
-462	10966	FALSE	F3.2	7.8058	1101	HCD	MS2	38.756	247.5	01_HH_THP1-M1_Af-elution_HCD+tEThcD-OT_60min_5to21%_03242018.raw	-462	13403	FourierTransform	1	1	1	1	680.271	1359.53	2	33.9272	73.0837	17.9611	31.4518	13.2124	Medium	Sequest HT (A10)	Unambiguous	GkSGAALSK	K2(ADP-Ribosyl)	1	P09874	P09874	1	2	0.35	0	1	1	680.271	1359.53	1359.53	0.23	0.00016	0.6	1	0.02403	0.3549	779.694
-462	10976	FALSE	F3.2	7.8358	1106	HCD	MS2	14.3765	247.5	01_HH_THP1-M1_Af-elution_HCD+tEThcD-OT_60min_5to21%_03242018.raw	-462	13406	FourierTransform	1	1	1	1	453.85	1359.53	3	38.7881	100	0	16.4997	38.6528	High	Sequest HT (A10)	Unambiguous	GkSGAALSK	K2(ADP-Ribosyl)	1	P09874	P09874	1	3	0.2778	0	1	1	453.85	1359.53	1359.53	0.16	7e-05	0.9	1	0.0009493	0.01427	650.931
-462	10986	FALSE	F3.2	8.2022	1174	HCD	MS2	0	247.5	01_HH_THP1-M1_Af-elution_HCD+tEThcD-OT_60min_5to21%_03242018.raw	-462	13428	FourierTransform	1	1	1	1	558.878	1674.62	3	48.3492	100	0	86.5657	6.83098	High	Sequest HT (A10)	Selected	kWQDEDGKK	K1(ADP-Ribosyl)	5	P39023	P39023; G5E9G0; H7C422; H7C3M2; B5MCW2	2	3	0.0161	0	1	1	558.878	1674.62	1674.62	0.39	0.00022	0.62	1	0.005291	0.1569	145.085
-462	10993	FALSE	F3.2	8.2327	1180	HCD	MS2	0	247.5	01_HH_THP1-M1_Af-elution_HCD+tEThcD-OT_60min_5to21%_03242018.raw	-462	13432	FourierTransform	2	1	1	1	619.931	1857.78	3	35.8087	100	4.24788	31.4745	7.51256	High	Sequest HT (A10)	Unambiguous	sKGQVKEEGINK	S1(ADP-Ribosyl)	1	P09874	P09874	2	3	0.0292	0	1	1	619.931	1857.78	1857.78	0.31	0.00019	1.37	1	0.0004745	0.01049	723.252
-462	10994	FALSE	F3.2	8.2327	1180	HCD	MS2	0	247.5	01_HH_THP1-M1_Af-elution_HCD+tEThcD-OT_60min_5to21%_03242018.raw	-462	13432	FourierTransform	2	1	1	1	619.931	1857.78	3	35.8087	100	4.24788	31.4745	7.51256	High	Sequest HT (A10)	Unambiguous	SkGQVKEEGINK	K2(ADP-Ribosyl)	1	P09874	P09874	2	3	NA	0.0292	2	2	619.931	1857.78	1857.78	0.31	0.00019	1.33	1	0.0004745	0.008655	982.206
-462	11059	FALSE	F3.2	8.8942	1352	HCD	MS2	21.6595	247.5	01_HH_THP1-M1_Af-elution_HCD+tEThcD-OT_60min_5to21%_03242018.raw	-462	13561	FourierTransform	1	1	1	1	638.926	1914.76	3	45.764	71.6506	0	100	11.4055	High	Sequest HT (A10)	Selected	AENArLNSELEK	R5(ADP-Ribosyl)	1	Q8IVF6	Q8IVF6	1	3	NA	0	4	4	638.926	1914.76	1914.76	0.82	0.00053	0.6	1	0.002758	0.06809	354.405
-462	11064	FALSE	F3.2	8.9276	1359	HCD	MS2	37.7272	247.5	01_HH_THP1-M1_Af-elution_HCD+tEThcD-OT_60min_5to21%_03242018.raw	-462	13566	FourierTransform	1	1	1	1	639.278	1277.55	2	32.6201	72.5487	0	48.0364	9.89516	High	Sequest HT (A10)	Unambiguous	NEEEGNSEEIK		1	O75844	O75844	0	2	0.7491	0	1	1	639.278	1277.55	1277.55	0.34	0.00021	2.75	1	0.0004745	0.006778	0
-462	11080	FALSE	F3.2	9.2626	1428	HCD	MS2	52.0883	247.5	01_HH_THP1-M1_Af-elution_HCD+tEThcD-OT_60min_5to21%_03242018.raw	-462	13601	FourierTransform	1	1	1	1	538.76	1076.51	2	13.2171	31.1934	0	17.2641	4.41072	High	Sequest HT (A10)	Unambiguous	WTTEQQQR		5	H3BN98	H3BN98; Q15041-3; Q15041; Q15041-2; H3BPJ2	0	2	0.6463	0	1	1	538.76	1076.51	1076.51	0.29	0.00015	1.64	1	0.002758	0.05803	0
-462	11118	FALSE	F3.2	9.6185	1514	HCD	MS2	54.6138	247.5	01_HH_THP1-M1_Af-elution_HCD+tEThcD-OT_60min_5to21%_03242018.raw	-462	13657	FourierTransform	2	1	1	1	581.905	1743.7	3	33.1611	100	6.69008	19.1255	6.82888	High	Sequest HT (A10)	Unambiguous	sSQPLASKQEK	S1(ADP-Ribosyl)	4	P17096	P17096-2; P17096; A0A669KAX1; P17096-3	1	3	0.0168	0	1	1	581.905	1743.7	1743.7	0.24	0.00014	1.19	1	0.005883	0.179	1492.57
-462	11119	FALSE	F3.2	9.6185	1514	HCD	MS2	54.6138	247.5	01_HH_THP1-M1_Af-elution_HCD+tEThcD-OT_60min_5to21%_03242018.raw	-462	13657	FourierTransform	2	1	1	1	581.905	1743.7	3	33.1611	100	6.69008	19.1255	6.82888	High	Sequest HT (A10)	Unambiguous	SsQPLASKQEK	S2(ADP-Ribosyl)	4	P17096	P17096-2; P17096; A0A669KAX1; P17096-3	1	3	NA	0.0168	2	2	581.905	1743.7	1743.7	0.24	0.00014	1.17	1	0.005883	0.1819	1492.57
-462	11135	FALSE	F3.2	10.049	1604	HCD	MS2	20.6105	247.5	01_HH_THP1-M1_Af-elution_HCD+tEThcD-OT_60min_5to21%_03242018.raw	-462	13701	FourierTransform	1	1	1	1	566.241	2261.94	4	46.0089	100	0	76.4331	7.60248	High	Sequest HT (A10)	Unambiguous	HVSDDMKtHKNPALK	T8(ADP-Ribosyl)	3	Q01518	Q5T0S3; Q01518-2; Q01518	2	4	0.0862	0	1	1	566.241	2261.94	2261.94	0.66	0.00038	1.16	1	0.002481	0.04486	142.133
-462	11163	FALSE	F3.2	10.248	1643	HCD	MS2	14.2805	247.5	01_HH_THP1-M1_Af-elution_HCD+tEThcD-OT_60min_5to21%_03242018.raw	-462	13727	FourierTransform	3	1	1	1	568.979	2272.89	4	48.3146	100	1.07198	83.686	8.50032	High	Sequest HT (A10)	Unambiguous	FHVEEeGKGKDASGNK	E6(ADP-Ribosyl)	2	P00558	P00558-2; P00558	2	4	0.0088	0	1	1	568.979	2272.89	2272.89	0.75	0.00043	1.14	1	0.003608	0.1334	468.118
-462	11164	FALSE	F3.2	10.248	1643	HCD	MS2	14.2805	247.5	01_HH_THP1-M1_Af-elution_HCD+tEThcD-OT_60min_5to21%_03242018.raw	-462	13727	FourierTransform	3	1	1	1	568.979	2272.89	4	48.3146	100	1.07198	83.686	8.50032	High	Sequest HT (A10)	Unambiguous	FHVEeEGKGKDASGNK	E5(ADP-Ribosyl)	2	P00558	P00558-2; P00558	2	4	NA	0.0088	2	2	568.979	2272.89	2272.89	0.75	0.00043	1.13	1	0.003608	0.1334	468.118
-462	11165	FALSE	F3.2	10.248	1643	HCD	MS2	14.2805	247.5	01_HH_THP1-M1_Af-elution_HCD+tEThcD-OT_60min_5to21%_03242018.raw	-462	13727	FourierTransform	3	1	1	1	568.979	2272.89	4	48.3146	100	1.07198	83.686	8.50032	High	Sequest HT (A10)	Unambiguous	FHVEEEGkGKDASGNK	K8(ADP-Ribosyl)	2	P00558	P00558-2; P00558	2	4	NA	0.0088	2	3	568.979	2272.89	2272.89	0.75	0.00043	1.13	1	0.002979	0.1021	408.314
-462	11178	FALSE	F3.2	10.425	1679	HCD	MS2	27.1175	247.5	01_HH_THP1-M1_Af-elution_HCD+tEThcD-OT_60min_5to21%_03242018.raw	-462	13745	FourierTransform	1	1	1	1	570.808	1140.61	2	15.9732	31.0126	0	28.0177	4.86248	High	Sequest HT (A10)	Unambiguous	KIQASTmAFK	M7(Oxidation)	3	P37802	X6RJP6; P37802; P37802-2	1	2	0.5746	0	1	1	570.808	1140.61	1140.61	-0.17	-0.0001	2.28	1	0.0004745	0.007477	0
-462	1119	FALSE	F3.1	18.4787	3326	HCD	MS2	43.7356	247.5	01_HH_THP1-M0_Af-elution_HCD+tEThcD-OT_60min_5to21%_03242018.raw	-462	1313	FourierTransform	3	2	1	1	510.867	1530.59	3	40.4386	100	0.79084	55.1377	5.82571	High	Sequest HT (A10)	Selected	LSkEDIER	K3(ADP-Ribosyl)	6	P11142	E9PKE3; E9PNE6; A8K7Q2; E9PS65; P11142; E9PM13	1	3	0.026	0	1	1	510.867	1530.59	1530.59	-0.5	-0.00025	0.77	1	0.002979	0.08234	243.935
-462	11193	FALSE	F3.2	10.5556	1705	HCD	MS2	1.85289	247.5	01_HH_THP1-M1_Af-elution_HCD+tEThcD-OT_60min_5to21%_03242018.raw	-462	13760	FourierTransform	2	1	1	1	566.241	2261.94	4	50.1606	100	0	92.8353	7.80705	High	Sequest HT (A10)	Unambiguous	HVSDDMkTHKNPALK	K7(ADP-Ribosyl)	3	Q01518	Q5T0S3; Q01518-2; Q01518	2	4	0.027	0	1	1	566.241	2261.94	2261.94	0.23	0.00013	1.48	1	0.0004745	0.002547	275.815
-462	11194	FALSE	F3.2	10.5556	1705	HCD	MS2	1.85289	247.5	01_HH_THP1-M1_Af-elution_HCD+tEThcD-OT_60min_5to21%_03242018.raw	-462	13760	FourierTransform	2	1	1	1	566.241	2261.94	4	50.1606	100	0	92.8353	7.80705	High	Sequest HT (A10)	Unambiguous	HVSDDMKtHKNPALK	T8(ADP-Ribosyl)	3	Q01518	Q5T0S3; Q01518-2; Q01518	2	4	NA	0.027	2	2	566.241	2261.94	2261.94	0.23	0.00013	1.44	1	0.0004745	0.005702	338.78
-462	1120	FALSE	F3.1	18.4787	3326	HCD	MS2	43.7356	247.5	01_HH_THP1-M0_Af-elution_HCD+tEThcD-OT_60min_5to21%_03242018.raw	-462	1313	FourierTransform	3	2	1	1	510.867	1530.59	3	40.4386	100	0.79084	55.1377	5.82571	Medium	Sequest HT (A10)	Rejected	KIsEEDLR	S3(ADP-Ribosyl)	1		A1A4F0-2	1	3	NA	0.026	2	2	510.867	1530.59	1530.59	-0.5	-0.00025	0.75	0	0.0217	0.3267	16.6128
-462	1121	FALSE	F3.1	18.4787	3326	HCD	MS2	43.7356	247.5	01_HH_THP1-M0_Af-elution_HCD+tEThcD-OT_60min_5to21%_03242018.raw	-462	1313	FourierTransform	3	2	1	1	510.867	1530.59	3	40.4386	100	0.79084	55.1377	5.82571	High	Sequest HT (A10)	Rejected	LsKEDIER	S2(ADP-Ribosyl)	6	P11142	E9PKE3; E9PNE6; A8K7Q2; E9PS65; P11142; E9PM13	1	3	NA	0.039	3	3	510.867	1530.59	1530.59	-0.5	-0.00025	0.74	1	0.002136	0.0292	139.562
-462	11216	FALSE	F3.2	11.0725	1797	HCD	MS2	23.5836	247.5	01_HH_THP1-M1_Af-elution_HCD+tEThcD-OT_60min_5to21%_03242018.raw	-462	13795	FourierTransform	2	1	1	1	495.884	1485.64	3	39.2034	100	1.22126	52.1018	3.49061	High	Sequest HT (A10)	Unambiguous	ALkDKIEK	K3(ADP-Ribosyl)	1	P14625	P14625	2	3	0	0	1	1	495.884	1485.64	1485.64	0.08	4e-05	0.68	1	0.002979	0.07957	85.3517
-462	11217	FALSE	F3.2	11.0725	1797	HCD	MS2	23.5836	247.5	01_HH_THP1-M1_Af-elution_HCD+tEThcD-OT_60min_5to21%_03242018.raw	-462	13795	FourierTransform	2	1	1	1	495.884	1485.64	3	39.2034	100	1.22126	52.1018	3.49061	High	Sequest HT (A10)	Unambiguous	AIkDKIEK	K3(ADP-Ribosyl)	1		Q58FF3	2	3	NA	0	1	2	495.884	1485.64	1485.64	0.08	4e-05	0.68	1	0.002979	0.07957	85.3517
-462	11234	FALSE	F3.2	11.4132	1859	HCD	MS2	24.9984	247.5	01_HH_THP1-M1_Af-elution_HCD+tEThcD-OT_60min_5to21%_03242018.raw	-462	13821	FourierTransform	1	1	1	1	560.804	1120.6	2	15.3124	34.0318	0	21.8604	5.35744	High	Sequest HT (A10)	Unambiguous	STTTGHLIYK		11	A0A087WVQ9	Q05639; A0A2R8Y488; A0A087WVQ9; A0A2R8Y660; P68104; Q5JR01; A0A2U3TZH3; A0A2R8YDN5; A0A087WV01; Q5VTE0; A6PW80	0	2	0.6279	0	1	1	560.804	1120.6	1120.6	0.4	0.00022	2.58	1	0.0004745	0.004766	0
-462	11258	FALSE	F3.2	11.5596	1889	HCD	MS2	15.4682	247.5	01_HH_THP1-M1_Af-elution_HCD+tEThcD-OT_60min_5to21%_03242018.raw	-462	13843	FourierTransform	1	1	1	1	476.869	1428.59	3	39.429	100	0.90246	52.455	4.3583	Medium	Sequest HT (A10)	Unambiguous	LkLDKDR	K2(ADP-Ribosyl)	3	E5RIT6	E5RIT6; P61254; Q9UNX3	2	3	0.4651	0	1	1	476.869	1428.59	1428.59	0.03	1e-05	0.86	1	0.01431	0.2634	93.4695
-462	11274	FALSE	F3.2	11.6836	1918	HCD	MS2	22.8495	247.5	01_HH_THP1-M1_Af-elution_HCD+tEThcD-OT_60min_5to21%_03242018.raw	-462	13861	FourierTransform	2	1	1	1	587.713	1174.42	2	43.4337	100	3.21477	39.3688	31.1513	Medium	Sequest HT (A10)	Unambiguous	NTASLk	K6(ADP-Ribosyl)	1	P04114	P04114	0	2	0	0	1	1	587.713	1174.42	1174.42	0.04	2e-05	0.45	1	0.02769	0.3814	1832.62
-462	11276	FALSE	F3.2	11.6836	1918	HCD	MS2	22.8495	247.5	01_HH_THP1-M1_Af-elution_HCD+tEThcD-OT_60min_5to21%_03242018.raw	-462	13861	FourierTransform	2	1	1	1	587.713	1174.42	2	43.4337	100	3.21477	39.3688	31.1513	Medium	Sequest HT (A10)	Unambiguous	NTAsLK	S4(ADP-Ribosyl)	1	P04114	P04114	0	2	NA	0.0444	3	3	587.713	1174.42	1174.42	0.04	2e-05	0.43	1	0.01206	0.25	2020.45
-462	1129	FALSE	F3.1	18.5074	3334	HCD	MS2	4.47928	247.5	01_HH_THP1-M0_Af-elution_HCD+tEThcD-OT_60min_5to21%_03242018.raw	-462	1320	FourierTransform	2	1	1	1	765.797	1530.59	2	40.4117	51.9426	2.62083	100	7.08312	Medium	Sequest HT (A10)	Unambiguous	LsKEDIER	S2(ADP-Ribosyl)	6	P11142	E9PKE3; E9PNE6; A8K7Q2; E9PS65; P11142; E9PM13	1	2	0.08	0	1	1	765.797	1530.59	1530.59	0.17	0.00013	0.5	1	0.02053	0.3143	27.7978
-462	11295	FALSE	F3.2	12.3172	2030	HCD	MS2	4.33699	247.5	01_HH_THP1-M1_Af-elution_HCD+tEThcD-OT_60min_5to21%_03242018.raw	-462	13897	FourierTransform	1	1	1	1	529.239	1585.7	3	46.767	100	0	80.5295	6.53837	High	Sequest HT (A10)	Unambiguous	kGVITVKDGK	K1(ADP-Ribosyl)	2	P10809	E7EXB4; P10809	2	3	0.2647	0	1	1	529.239	1585.7	1585.7	0.48	0.00025	0.68	1	0.007503	0.213	296.21
-462	1130	FALSE	F3.1	18.5074	3334	HCD	MS2	4.47928	247.5	01_HH_THP1-M0_Af-elution_HCD+tEThcD-OT_60min_5to21%_03242018.raw	-462	1320	FourierTransform	2	1	1	1	765.797	1530.59	2	40.4117	51.9426	2.62083	100	7.08312	Medium	Sequest HT (A10)	Unambiguous	LSkEDIER	K3(ADP-Ribosyl)	6	P11142	E9PKE3; E9PNE6; A8K7Q2; E9PS65; P11142; E9PM13	1	2	0.08	0	1	2	765.797	1530.59	1530.59	0.17	0.00013	0.5	1	0.02053	0.3142	27.7978
-462	11309	FALSE	F3.2	12.3855	2043	HCD	MS2	15.6306	247.5	01_HH_THP1-M1_Af-elution_HCD+tEThcD-OT_60min_5to21%_03242018.raw	-462	13905	FourierTransform	1	1	1	1	477.215	1905.84	4	38.9219	100	0	47.5804	8.10715	High	Sequest HT (A10)	Unambiguous	VLkEYKDVDKK	K3(ADP-Ribosyl)	8	Q01518	Q5T0R1; Q01518-2; Q5T0R5; Q5T0R2; Q5T0R9; Q5T0R3; Q01518; Q5T0R4	3	4	0.1094	0	1	1	477.215	1905.84	1905.84	0.25	0.00012	0.64	1	0.002979	0.1004	248.436
-462	11328	FALSE	F3.2	12.5491	2075	HCD	MS2	51.3895	247.5	01_HH_THP1-M1_Af-elution_HCD+tEThcD-OT_60min_5to21%_03242018.raw	-462	13920	FourierTransform	1	1	1	1	497.167	1489.49	3	36.025	100	0	41.1752	2.92463	High	Sequest HT (A10)	Unambiguous	mkGDYYR	M1(Oxidation); K2(ADP-Ribosyl)	12	P63104; Q04917	P63104; P31947; P63104-2; H0YB80; Q04917; B0AZS6; P61981; P31947-2; B7Z2E6; E7EX29; E7ESK7; A2IDB2	1	3	0.3864	0	1	1	497.167	1489.49	1489.49	0.32	0.00016	0.88	2	0.002979	0.09414	34.2899
-462	1137	FALSE	F3.1	18.5196	3336	HCD	MS2	27.1727	247.5	01_HH_THP1-M0_Af-elution_HCD+tEThcD-OT_60min_5to21%_03242018.raw	-462	1322	FourierTransform	1	1	1	1	590.787	1180.57	2	19.5364	38.3239	0	19.4967	20.3249	High	Sequest HT (A10)	Unambiguous	ATAVmPDGQFK	M5(Oxidation)	2	Q06830	Q06830; A0A0A0MSI0	0	2	0.7449	0	1	1	590.787	1180.57	1180.57	-0.61	-0.00036	2.94	1	0.0004745	0.002104	0
-462	11376	FALSE	F3.2	12.7865	2121	HCD	MS2	9.15281	247.5	01_HH_THP1-M1_Af-elution_HCD+tEThcD-OT_60min_5to21%_03242018.raw	-462	13951	FourierTransform	1	1	1	1	615.58	1844.73	3	48.3662	100	0	87.2101	6.25461	High	Sequest HT (A10)	Unambiguous	EVHkSGYLAGDK	K4(ADP-Ribosyl)	1	P26038	P26038	1	3	0.08	0	1	1	615.58	1844.73	1844.73	-0.04	-2e-05	0.75	1	0.003302	0.1295	72.8273
-462	11429	FALSE	F3.2	13.0799	2181	HCD	MS2	0	247.5	01_HH_THP1-M1_Af-elution_HCD+tEThcD-OT_60min_5to21%_03242018.raw	-462	13991	FourierTransform	4	1	1	1	752.292	2254.86	3	49.812	80.6598	2.89989	100	15.6884	High	Sequest HT (A10)	Unambiguous	mVQEAeKYKAEDEK	M1(Oxidation); E6(ADP-Ribosyl)	6	P11142	E9PKE3; E9PNE6; A8K7Q2; E9PS65; P11142; E9PM13	2	3	0.0089	0	1	1	752.292	2254.86	2254.86	0.3	0.00023	1.12	1	0.002758	0.05241	23.6701
-462	11430	FALSE	F3.2	13.0799	2181	HCD	MS2	0	247.5	01_HH_THP1-M1_Af-elution_HCD+tEThcD-OT_60min_5to21%_03242018.raw	-462	13991	FourierTransform	4	1	1	1	752.292	2254.86	3	49.812	80.6598	2.89989	100	15.6884	High	Sequest HT (A10)	Unambiguous	mVQEAEKYkAEDEK	M1(Oxidation); K9(ADP-Ribosyl)	6	P11142	E9PKE3; E9PNE6; A8K7Q2; E9PS65; P11142; E9PM13	2	3	NA	0.0089	2	2	752.292	2254.86	2254.86	0.3	0.00023	1.11	1	0.002481	0.05086	39.9126
-462	11431	FALSE	F3.2	13.0799	2181	HCD	MS2	0	247.5	01_HH_THP1-M1_Af-elution_HCD+tEThcD-OT_60min_5to21%_03242018.raw	-462	13991	FourierTransform	4	1	1	1	752.292	2254.86	3	49.812	80.6598	2.89989	100	15.6884	High	Sequest HT (A10)	Unambiguous	mVQEAEKyKAEDEK	M1(Oxidation); Y8(ADP-Ribosyl)	6	P11142	E9PKE3; E9PNE6; A8K7Q2; E9PS65; P11142; E9PM13	2	3	NA	0.0089	2	3	752.292	2254.86	2254.86	0.3	0.00023	1.11	1	0.002481	0.05087	39.9126
-462	11432	FALSE	F3.2	13.0799	2181	HCD	MS2	0	247.5	01_HH_THP1-M1_Af-elution_HCD+tEThcD-OT_60min_5to21%_03242018.raw	-462	13991	FourierTransform	4	1	1	1	752.292	2254.86	3	49.812	80.6598	2.89989	100	15.6884	High	Sequest HT (A10)	Unambiguous	mVQEAEkYKAEDEK	M1(Oxidation); K7(ADP-Ribosyl)	6	P11142	E9PKE3; E9PNE6; A8K7Q2; E9PS65; P11142; E9PM13	2	3	NA	0.0089	2	4	752.292	2254.86	2254.86	0.3	0.00023	1.11	1	0.002481	0.05088	39.9126
-462	11448	FALSE	F3.2	13.1291	2192	HCD	MS2	0	247.5	01_HH_THP1-M1_Af-elution_HCD+tEThcD-OT_60min_5to21%_03242018.raw	-462	14000	FourierTransform	2	1	1	1	762.962	2286.87	3	50.6145	87.239	3.37298	100	11.8459	High	Sequest HT (A10)	Unambiguous	NQtAEKEEFEHQQK	T3(ADP-Ribosyl)	6	P11142	E9PKE3; E9PNE6; A8K7Q2; E9PS65; P11142; E9PM13	1	3	0.0273	0	1	1	762.962	2286.87	2286.87	0.59	0.00045	1.83	1	0.0004745	0.004708	945.582
-462	11449	FALSE	F3.2	13.1291	2192	HCD	MS2	0	247.5	01_HH_THP1-M1_Af-elution_HCD+tEThcD-OT_60min_5to21%_03242018.raw	-462	14000	FourierTransform	2	1	1	1	762.962	2286.87	3	50.6145	87.239	3.37298	100	11.8459	High	Sequest HT (A10)	Unambiguous	NQTAEkEEFEHQQK	K6(ADP-Ribosyl)	6	P11142	E9PKE3; E9PNE6; A8K7Q2; E9PS65; P11142; E9PM13	1	3	NA	0.0273	2	2	762.962	2286.87	2286.87	0.59	0.00045	1.78	1	0.0004745	0.003288	1238.6
-462	11482	FALSE	F3.2	13.3232	2237	HCD	MS2	15.4588	247.5	01_HH_THP1-M1_Af-elution_HCD+tEThcD-OT_60min_5to21%_03242018.raw	-462	14034	FourierTransform	3	1	1	1	725.298	2173.88	3	44.1402	63.4367	3.77047	100	9.35353	High	Sequest HT (A10)	Unambiguous	VGGTSDVEVNeKKDR	E11(ADP-Ribosyl)	1	P10809	P10809	2	3	0.0204	0	1	1	725.298	2173.88	2173.88	0.36	0.00026	0.49	1	0.007503	0.2188	622.596
-462	11483	FALSE	F3.2	13.3232	2237	HCD	MS2	15.4588	247.5	01_HH_THP1-M1_Af-elution_HCD+tEThcD-OT_60min_5to21%_03242018.raw	-462	14034	FourierTransform	3	1	1	1	725.298	2173.88	3	44.1402	63.4367	3.77047	100	9.35353	High	Sequest HT (A10)	Unambiguous	VGGTSDVEVNEkKDR	K12(ADP-Ribosyl)	1	P10809	P10809	2	3	NA	0.0204	2	2	725.298	2173.88	2173.88	0.36	0.00026	0.48	1	0.004975	0.1558	574.896
-462	11484	FALSE	F3.2	13.3232	2237	HCD	MS2	15.4588	247.5	01_HH_THP1-M1_Af-elution_HCD+tEThcD-OT_60min_5to21%_03242018.raw	-462	14034	FourierTransform	3	1	1	1	725.298	2173.88	3	44.1402	63.4367	3.77047	100	9.35353	High	Sequest HT (A10)	Unambiguous	VGGTSDVEVNEKkDR	K13(ADP-Ribosyl)	1	P10809	P10809	2	3	NA	0.0204	2	3	725.298	2173.88	2173.88	0.36	0.00026	0.48	1	0.004975	0.1557	574.896
-462	1151	FALSE	F3.1	18.572	3350	HCD	MS2	28.4507	247.5	01_HH_THP1-M0_Af-elution_HCD+tEThcD-OT_60min_5to21%_03242018.raw	-462	1334	FourierTransform	1	1	1	1	572.241	1714.71	3	51.4389	100	1.08664	96.9926	7.67625	High	Sequest HT (A10)	Unambiguous	ISkEIGGDVQK	K3(ADP-Ribosyl)	10	Q01518	Q5T0R1; Q01518-2; Q5T0R6; Q5T0R5; Q5T0R2; Q5T0R9; Q5T0R3; Q01518; Q5T0R4; Q5T0R7	1	3	0.1212	0	1	1	572.241	1714.71	1714.71	-0.62	-0.00035	1.65	1	0.001801	0.02621	515.675
-462	11539	FALSE	F3.2	13.6358	2296	HCD	MS2	52.7727	247.5	01_HH_THP1-M1_Af-elution_HCD+tEThcD-OT_60min_5to21%_03242018.raw	-462	14071	FourierTransform	1	1	1	1	497.222	1489.65	3	39.9413	100	0	40.7991	18.9662	High	Sequest HT (A10)	Unambiguous	MGPSGGEGMEPERR		4	Q14847	Q14847-2; Q14847-3; Q14847; C9J9W2	1	3	0.695	0	1	1	497.222	1489.65	1489.65	0.06	3e-05	2	1	0.002136	0.03863	0
-462	11551	FALSE	F3.2	13.7032	2312	HCD	MS2	30.4193	247.5	01_HH_THP1-M1_Af-elution_HCD+tEThcD-OT_60min_5to21%_03242018.raw	-462	14083	FourierTransform	1	1	1	1	544.245	1630.72	3	39.6269	100	0	50.6862	7.82152	High	Sequest HT (A10)	Unambiguous	HSGPNSADSANDGFVR		1	P52597	P52597	0	3	0.7473	0	1	1	544.245	1630.72	1630.72	0.67	0.00036	3.76	1	0.0004745	9.918e-05	0
-462	11557	FALSE	F3.2	13.7573	2323	HCD	MS2	57.3521	247.5	01_HH_THP1-M1_Af-elution_HCD+tEThcD-OT_60min_5to21%_03242018.raw	-462	14091	FourierTransform	1	1	1	1	586.299	1756.88	3	46.91	100	0	51.5139	36.126	High	Sequest HT (A10)	Unambiguous	KASSEGGTAAGAGLDSLHK		4	O15143	C9JEY1; C9K057; O15143; A0A1W2PNV4	1	3	0.616	0	1	1	586.299	1756.88	1756.88	0.04	2e-05	3.49	1	0.0004745	3.41e-05	0
-462	11560	FALSE	F3.2	13.7958	2331	HCD	MS2	44.8672	247.5	01_HH_THP1-M1_Af-elution_HCD+tEThcD-OT_60min_5to21%_03242018.raw	-462	14096	FourierTransform	1	1	1	1	510.91	1530.72	3	42.67	100	0	64.3849	6.29488	High	Sequest HT (A10)	Unambiguous	KTANDMIHAENMR		1	P26038	P26038	1	3	0.5535	0	1	1	510.91	1530.72	1530.72	0.97	0.0005	2.15	1	0.002136	0.03069	0
-462	11588	FALSE	F3.2	13.8581	2345	HCD	MS2	22.2625	247.5	01_HH_THP1-M1_Af-elution_HCD+tEThcD-OT_60min_5to21%_03242018.raw	-462	14108	FourierTransform	1	1	1	1	469.846	1407.52	3	35.9319	100	0	40.4448	3.28283	High	Sequest HT (A10)	Unambiguous	yKELGEK	Y1(ADP-Ribosyl)	1	P30101	P30101	1	3	0.0976	0	1	1	469.846	1407.52	1407.52	0.13	6e-05	0.82	1	0.001801	0.01848	49.4139
-462	11606	FALSE	F3.2	13.906	2355	HCD	MS2	37.7076	247.5	01_HH_THP1-M1_Af-elution_HCD+tEThcD-OT_60min_5to21%_03242018.raw	-462	14116	FourierTransform	1	1	1	1	481.246	961.485	2	1.05066	3.45242	0	0.75023	0	High	Sequest HT (A10)	Unambiguous	NTNPNFVR		7	P35579	P35580-2; P35580; P35580-5; P35580-3; P35579; P35580-4; P35579-2	0	2	0.5373	0	1	1	481.246	961.485	961.485	0.41	0.0002	2.01	1	0.002758	0.07318	0
-462	1161	FALSE	F3.1	18.6077	3360	HCD	MS2	0	247.5	01_HH_THP1-M0_Af-elution_HCD+tEThcD-OT_60min_5to21%_03242018.raw	-462	1342	FourierTransform	2	1	1	1	857.858	1714.71	2	38.7865	46.2608	2.56451	100	6.32062	High	Sequest HT (A10)	Unambiguous	IsKEIGGDVQK	S2(ADP-Ribosyl)	10	Q01518	Q5T0R1; Q01518-2; Q5T0R6; Q5T0R5; Q5T0R2; Q5T0R9; Q5T0R3; Q01518; Q5T0R4; Q5T0R7	1	2	0.2441	0	1	1	857.858	1714.71	1714.71	0.1	9e-05	1.27	1	0.0004745	0.01029	168.915
-462	11615	FALSE	F3.2	13.923	2358	HCD	MS2	31.029	247.5	01_HH_THP1-M1_Af-elution_HCD+tEThcD-OT_60min_5to21%_03242018.raw	-462	14119	FourierTransform	1	1	1	1	498.909	1494.71	3	10.875	32.0044	0	8.2789	3.21657	Medium	Sequest HT (A10)	Unambiguous	MFGGPGTASRPSSSR		4	P08670	P08670; A0A1B0GVG8; B0YJC4; A0A1B0GTT5	0	3	0.608	0	1	1	498.909	1494.71	1494.71	0.99	0.00049	1.76	1	0.01852	0.2847	0
-462	1162	FALSE	F3.1	18.6077	3360	HCD	MS2	0	247.5	01_HH_THP1-M0_Af-elution_HCD+tEThcD-OT_60min_5to21%_03242018.raw	-462	1342	FourierTransform	2	1	1	1	857.858	1714.71	2	38.7865	46.2608	2.56451	100	6.32062	High	Sequest HT (A10)	Unambiguous	ISkEIGGDVQK	K3(ADP-Ribosyl)	10	Q01518	Q5T0R1; Q01518-2; Q5T0R6; Q5T0R5; Q5T0R2; Q5T0R9; Q5T0R3; Q01518; Q5T0R4; Q5T0R7	1	2	0.2441	0	1	2	857.858	1714.71	1714.71	0.1	9e-05	1.27	1	0.0004745	0.01029	168.915
-462	11628	FALSE	F3.2	13.9785	2370	HCD	MS2	0	247.5	01_HH_THP1-M1_Af-elution_HCD+tEThcD-OT_60min_5to21%_03242018.raw	-462	14128	FourierTransform	1	1	1	1	980.016	2938.03	3	44.3869	67.2381	2.68637	100	7.62322	Medium	Sequest HT (A10)	Unambiguous	AAEDDEDDDVDtKKQKTDEDD	T12(ADP-Ribosyl)	6	H7C2N1	P06454-2; H7C2N1; B8ZZA1; B8ZZW7; B8ZZQ6; P06454	3	3	0.0645	0	1	1	980.016	2938.03	2938.03	0.5	0.00049	0.62	1	0.01787	0.2808	200.089
-462	11642	FALSE	F3.2	14.1304	2402	HCD	MS2	33.5861	247.5	01_HH_THP1-M1_Af-elution_HCD+tEThcD-OT_60min_5to21%_03242018.raw	-462	14144	FourierTransform	1	1	1	1	484.862	1452.57	3	40.5829	100	0	56.8615	5.46992	High	Sequest HT (A10)	Unambiguous	kHVDWVK	K1(ADP-Ribosyl)	7	Q01518	Q5T0R1; Q01518-2; Q5T0R2; Q5T0R9; Q5T0R3; Q01518; Q5T0R4	1	3	0.3019	0	1	1	484.862	1452.57	1452.57	0.33	0.00016	1.06	1	0.001801	0.01995	35.7914
-462	11652	FALSE	F3.2	14.1414	2404	HCD	MS2	41.3086	247.5	01_HH_THP1-M1_Af-elution_HCD+tEThcD-OT_60min_5to21%_03242018.raw	-462	14146	FourierTransform	1	1	1	1	493.528	1478.57	3	33.3003	81.9191	0	48.033	3.24927	High	Sequest HT (A10)	Unambiguous	kYAEAVTR	K1(ADP-Ribosyl)	2	P00558	P00558-2; P00558	1	3	0.2114	0	1	1	493.528	1478.57	1478.57	-0.52	-0.00026	1.23	1	0.0004745	0.006459	139.245
-462	11662	FALSE	F3.2	14.1647	2409	HCD	MS2	7.60806	247.5	01_HH_THP1-M1_Af-elution_HCD+tEThcD-OT_60min_5to21%_03242018.raw	-462	14150	FourierTransform	1	1	1	1	663.63	1988.88	3	50.3076	85.3034	2.60526	100	13.3217	High	Sequest HT (A10)	Unambiguous	LEkPAKYDDIKK	K3(ADP-Ribosyl)	3	P04406	E7EUT5; P04406-2; P04406	2	3	0.0769	0	1	1	663.63	1988.88	1988.88	0.06	4e-05	0.52	1	0.00557	0.1714	162.442
-462	11696	FALSE	F3.2	14.4548	2475	HCD	MS2	8.34969	247.5	01_HH_THP1-M1_Af-elution_HCD+tEThcD-OT_60min_5to21%_03242018.raw	-462	14196	FourierTransform	1	1	1	1	613.332	1837.98	3	7.81942	14.7954	0	12.2585	4.22381	High	Sequest HT (A10)	Unambiguous	SGPKPFSAPKPQTSPSPK		2	Q01518	Q01518-2; Q01518	0	3	0.5965	0	1	1	613.332	1837.98	1837.98	0.67	0.00041	2.85	1	0.0004745	0.0006103	0
-462	11704	FALSE	F3.2	14.4897	2482	HCD	MS2	10.6144	247.5	01_HH_THP1-M1_Af-elution_HCD+tEThcD-OT_60min_5to21%_03242018.raw	-462	14202	FourierTransform	1	1	1	1	545.226	1633.66	3	38.6364	100	3.09451	45.6433	5.80778	Medium	Sequest HT (A10)	Unambiguous	KLGFtIDNGK	T5(ADP-Ribosyl)	2	Q9UFH2	Q9UFH2; K7ELN3	1	3	0.1905	0	1	1	545.226	1633.66	1633.67	-1.7	-0.00092	0.42	1	0.01911	0.2934	306.688
-462	1171	FALSE	F3.1	18.6369	3365	HCD	MS2	34.9713	247.5	01_HH_THP1-M0_Af-elution_HCD+tEThcD-OT_60min_5to21%_03242018.raw	-462	1347	FourierTransform	1	1	1	1	689.378	1377.75	2	10.8944	24.3292	0.9443	13.4698	4.83423	High	Sequest HT (A10)	Unambiguous	AQAAAPASVPAQAPK		2	A0A3B3ITT5	A0A3B3ITT5; P47914	0	2	0.7729	0	1	1	689.378	1377.75	1377.75	-0.29	-0.0002	2.73	1	0.0004745	0.001525	0
-462	11719	FALSE	F3.2	14.9082	2557	HCD	MS2	31.6306	247.5	01_HH_THP1-M1_Af-elution_HCD+tEThcD-OT_60min_5to21%_03242018.raw	-462	14230	FourierTransform	1	1	1	1	574.913	1722.73	3	50.2901	91.1695	1.80769	100	8.18337	High	Sequest HT (A10)	Unambiguous	GVSkAVEHINK	K4(ADP-Ribosyl)	6	P06733	K7EM90; A0A2R8YEM5; A0A2R8Y879; K7ERS8; A0A2R8Y6I8; P06733	1	3	0.0965	0	1	1	574.913	1722.73	1722.72	0.37	0.00021	1.14	1	0.002758	0.06186	29.4128
-462	1176	FALSE	F3.1	18.6686	3372	HCD	MS2	19.3786	247.5	01_HH_THP1-M0_Af-elution_HCD+tEThcD-OT_60min_5to21%_03242018.raw	-462	1352	FourierTransform	1	1	1	1	766.863	1532.72	2	12.6732	24.0893	0	22.1697	4.43373	High	Sequest HT (A10)	Unambiguous	AVTEQGAELSNEER		2	P27348	E9PG15; P27348	0	2	0.8419	0	1	1	766.863	1532.72	1532.72	-0.26	-0.0002	4.49	1	0.0004745	3.345e-07	0
-462	11768	FALSE	F3.2	15.3988	2631	HCD	MS2	23.1273	247.5	01_HH_THP1-M1_Af-elution_HCD+tEThcD-OT_60min_5to21%_03242018.raw	-462	14272	FourierTransform	1	1	1	1	613.336	1225.66	2	25.6227	51.8469	0	38.34	12.3039	High	Sequest HT (A10)	Unambiguous	VLANPGNSQVAR		2	Q14974	Q14974; J3QR48	0	2	0.6765	0	1	1	613.336	1225.66	1225.66	-0.13	-8e-05	1.7	1	0.0004745	0.004113	0
-462	11807	FALSE	F3.2	15.5722	2665	HCD	MS2	7.78503	247.5	01_HH_THP1-M1_Af-elution_HCD+tEThcD-OT_60min_5to21%_03242018.raw	-462	14294	FourierTransform	1	1	1	1	528.488	2110.93	4	44.5261	100	0	71.3624	6.74191	Medium	Sequest HT (A10)	Selected	sIKGKLEEQRPER	S1(ADP-Ribosyl)	6	Q5W0H4	Q5W0H4; J3KPG2; A0A0B4J2C3; P13693-2; P13693; E9PJF7	2	4	NA	0.0233	2	2	528.488	2110.93	2110.93	-0.03	-1e-05	0.84	1	0.02219	0.331	47.4095
-462	1188	FALSE	F3.1	18.7206	3382	HCD	MS2	60.0424	247.5	01_HH_THP1-M0_Af-elution_HCD+tEThcD-OT_60min_5to21%_03242018.raw	-462	1359	FourierTransform	2	1	1	1	479.189	1435.55	3	35.7952	100	1.02711	37.9519	4.20184	High	Sequest HT (A10)	Unambiguous	TIEkFEK	K4(ADP-Ribosyl)	11	A0A087WVQ9	Q05639; A0A2R8Y488; A0A087WVQ9; A0A2R8Y660; P68104; Q5JR01; A0A2U3TZH3; A0A2R8YDN5; A0A087WV01; Q5VTE0; A6PW80	1	3	0.0781	0	1	1	479.189	1435.55	1435.55	-0.42	-0.0002	0.64	1	0.007831	0.2217	145.601
-462	11883	FALSE	F3.2	15.8705	2727	HCD	MS2	27.9974	247.5	01_HH_THP1-M1_Af-elution_HCD+tEThcD-OT_60min_5to21%_03242018.raw	-462	14342	FourierTransform	5	1	1	1	585.286	2338.12	4	50.9504	100	2.48017	81.9263	19.395	High	Sequest HT (A10)	Unambiguous	RATKKePAVLELEGKK	E6(ADP-Ribosyl)	2	Q01518	Q01518-2; Q01518	4	4	0.006	0	1	1	585.286	2338.12	2338.12	0.68	0.0004	1.67	1	0.0004745	0.003401	678.2
-462	11884	FALSE	F3.2	15.8705	2727	HCD	MS2	27.9974	247.5	01_HH_THP1-M1_Af-elution_HCD+tEThcD-OT_60min_5to21%_03242018.raw	-462	14342	FourierTransform	5	1	1	1	585.286	2338.12	4	50.9504	100	2.48017	81.9263	19.395	High	Sequest HT (A10)	Unambiguous	RAtKKEPAVLELEGKK	T3(ADP-Ribosyl)	2	Q01518	Q01518-2; Q01518	4	4	NA	0.006	2	2	585.286	2338.12	2338.12	0.68	0.0004	1.66	1	0.0004745	0.003573	636.366
-462	11885	FALSE	F3.2	15.8705	2727	HCD	MS2	27.9974	247.5	01_HH_THP1-M1_Af-elution_HCD+tEThcD-OT_60min_5to21%_03242018.raw	-462	14342	FourierTransform	5	1	1	1	585.286	2338.12	4	50.9504	100	2.48017	81.9263	19.395	High	Sequest HT (A10)	Unambiguous	RATkKEPAVLELEGKK	K4(ADP-Ribosyl)	2	Q01518	Q01518-2; Q01518	4	4	NA	0.018	3	3	585.286	2338.12	2338.12	0.68	0.0004	1.64	1	0.0004745	0.003109	782.656
-462	11886	FALSE	F3.2	15.8705	2727	HCD	MS2	27.9974	247.5	01_HH_THP1-M1_Af-elution_HCD+tEThcD-OT_60min_5to21%_03242018.raw	-462	14342	FourierTransform	5	1	1	1	585.286	2338.12	4	50.9504	100	2.48017	81.9263	19.395	High	Sequest HT (A10)	Unambiguous	RATKkEPAVLELEGKK	K5(ADP-Ribosyl)	2	Q01518	Q01518-2; Q01518	4	4	NA	0.018	3	4	585.286	2338.12	2338.12	0.68	0.0004	1.64	1	0.0004745	0.003541	636.366
-462	11887	FALSE	F3.2	15.8705	2727	HCD	MS2	27.9974	247.5	01_HH_THP1-M1_Af-elution_HCD+tEThcD-OT_60min_5to21%_03242018.raw	-462	14342	FourierTransform	5	1	1	1	585.286	2338.12	4	50.9504	100	2.48017	81.9263	19.395	High	Sequest HT (A10)	Unambiguous	rATKKEPAVLELEGKK	R1(ADP-Ribosyl)	2	Q01518	Q01518-2; Q01518	4	4	NA	0.0419	5	5	585.286	2338.12	2338.12	0.68	0.0004	1.6	1	0.0004745	0.002947	833.851
-462	1189	FALSE	F3.1	18.7206	3382	HCD	MS2	60.0424	247.5	01_HH_THP1-M0_Af-elution_HCD+tEThcD-OT_60min_5to21%_03242018.raw	-462	1359	FourierTransform	2	1	1	1	479.189	1435.55	3	35.7952	100	1.02711	37.9519	4.20184	High	Sequest HT (A10)	Unambiguous	TIeKFEK	E3(ADP-Ribosyl)	11	A0A087WVQ9	Q05639; A0A2R8Y488; A0A087WVQ9; A0A2R8Y660; P68104; Q5JR01; A0A2U3TZH3; A0A2R8YDN5; A0A087WV01; Q5VTE0; A6PW80	1	3	0.0781	0	1	2	479.189	1435.55	1435.55	-0.42	-0.0002	0.64	1	0.008787	0.2324	102.673
-462	11925	FALSE	F3.2	16.3532	2822	HCD	MS2	13.6693	247.5	01_HH_THP1-M1_Af-elution_HCD+tEThcD-OT_60min_5to21%_03242018.raw	-462	14387	FourierTransform	1	1	1	1	550.274	1648.81	3	26.2355	62.901	0	29.6705	12.3706	High	Sequest HT (A10)	Unambiguous	ALSRQEMQEVQSSR		2	P22626	P22626-2; P22626	1	3	0.6741	0	1	1	550.274	1648.81	1648.81	0.16	9e-05	3.16	1	0.0004745	0.0001622	0
-462	11931	FALSE	F3.2	16.386	2829	HCD	MS2	50.0663	247.5	01_HH_THP1-M1_Af-elution_HCD+tEThcD-OT_60min_5to21%_03242018.raw	-462	14392	FourierTransform	1	1	1	1	562.81	1124.61	2	10.8432	27.5077	0.89617	12.7695	2.19934	High	Sequest HT (A10)	Unambiguous	KIQASTMAFK		3	P37802	X6RJP6; P37802; P37802-2	1	2	0.4737	0	1	1	562.81	1124.61	1124.61	0.4	0.00023	2.28	1	0.0004745	0.0006546	0
-462	11945	FALSE	F3.2	16.4355	2840	HCD	MS2	46.6553	247.5	01_HH_THP1-M1_Af-elution_HCD+tEThcD-OT_60min_5to21%_03242018.raw	-462	14400	FourierTransform	1	1	1	1	486.607	1457.81	3	6.85278	20.0897	0	7.32144	0	High	Sequest HT (A10)	Unambiguous	RLDRLEETVQAK		2	P31146	P31146; H3BRY3	2	3	0.2228	0	1	1	486.607	1457.81	1457.81	0.25	0.00012	1.93	1	0.002481	0.04579	0
-462	11950	FALSE	F3.2	16.4525	2843	HCD	MS2	0	247.5	01_HH_THP1-M1_Af-elution_HCD+tEThcD-OT_60min_5to21%_03242018.raw	-462	14403	FourierTransform	1	1	1	1	720.3	2158.89	3	44.9822	70.9103	0	100	9.01845	High	Sequest HT (A10)	Unambiguous	QkKESEAVEWQQK	K2(ADP-Ribosyl)	1	P26038	P26038	2	3	0.0952	0	1	1	720.3	2158.89	2158.88	0.47	0.00034	2.1	1	0.0004745	0.0004905	129.039
-462	11961	FALSE	F3.2	16.5216	2860	HCD	MS2	27.3739	247.5	01_HH_THP1-M1_Af-elution_HCD+tEThcD-OT_60min_5to21%_03242018.raw	-462	14416	FourierTransform	1	1	1	1	491.835	1473.49	3	38.5078	100	0.90321	49.9663	3.16179	High	Sequest HT (A10)	Unambiguous	MkGDYYR	K2(ADP-Ribosyl)	12	P63104; Q04917	P63104; P31947; P63104-2; H0YB80; Q04917; B0AZS6; P61981; P31947-2; B7Z2E6; E7EX29; E7ESK7; A2IDB2	1	3	0.5309	0	1	1	491.835	1473.49	1473.49	0.08	4e-05	0.81	2	0.002758	0.07014	21.0433
-462	11972	FALSE	F3.2	16.5696	2870	HCD	MS2	0	247.5	01_HH_THP1-M1_Af-elution_HCD+tEThcD-OT_60min_5to21%_03242018.raw	-462	14424	FourierTransform	1	1	1	1	746.961	2238.87	3	51.8229	100	3.17539	97.0478	7.06835	High	Sequest HT (A10)	Unambiguous	MVQEAEKYkAEDEK	K9(ADP-Ribosyl)	6	P11142	E9PKE3; E9PNE6; A8K7Q2; E9PS65; P11142; E9PM13	2	3	0.157	0	1	1	746.961	2238.87	2238.87	0.43	0.00032	1.21	1	0.0004745	0.01309	115.852
-462	11994	FALSE	F3.2	16.6544	2886	HCD	MS2	38.3197	247.5	01_HH_THP1-M1_Af-elution_HCD+tEThcD-OT_60min_5to21%_03242018.raw	-462	14435	FourierTransform	1	1	1	1	499.767	998.527	2	24.2672	58.5816	0	35.1626	3.32457	High	Sequest HT (A10)	Unambiguous	NIGVDNPAAK		4	P78371	P78371-2; P78371; F5GWF6; F8VQ14	0	2	0.5067	0	1	1	499.767	998.527	998.527	0.49	0.00025	1.5	1	0.004975	0.1532	0
-462	12022	FALSE	F3.2	16.7815	2912	HCD	MS2	34.2561	247.5	01_HH_THP1-M1_Af-elution_HCD+tEThcD-OT_60min_5to21%_03242018.raw	-462	14453	FourierTransform	1	1	1	1	574.794	1148.58	2	24.033	63.8431	0	21.3696	10.9194	High	Sequest HT (A10)	Unambiguous	ITESEEVVSR		5	P02545-2	P02545-6; P02545-2; P02545; Q3BDU5; P02545-3	0	2	0.506	0	1	1	574.794	1148.58	1148.58	1.09	0.00063	2.49	1	0.0004745	0.002714	0
-462	12045	FALSE	F3.2	16.9149	2939	HCD	MS2	33.6407	247.5	01_HH_THP1-M1_Af-elution_HCD+tEThcD-OT_60min_5to21%_03242018.raw	-462	14469	FourierTransform	1	1	1	1	494.96	1482.86	3	37.1794	100	0	41.6345	7.08309	High	Sequest HT (A10)	Unambiguous	RKASGPPVSELITK		2	P16402	P16402; P10412	2	3	0.5978	0	1	1	494.96	1482.86	1482.86	0.56	0.00028	2.71	1	0.0004745	0.005847	0
-462	12051	FALSE	F3.2	17.0338	2965	HCD	MS2	12.3126	247.5	01_HH_THP1-M1_Af-elution_HCD+tEThcD-OT_60min_5to21%_03242018.raw	-462	14482	FourierTransform	2	1	1	1	555.89	1665.66	3	45.016	100	0	55.3811	24.6831	High	Sequest HT (A10)	Unambiguous	tAIGKAGYTDK	T1(ADP-Ribosyl)	3	P06733	P06733-2; A0A2R8Y6G6; P06733	1	3	0.0164	0	1	1	555.89	1665.66	1665.66	-0.14	-8e-05	1.22	1	0.001801	0.02695	125.461
-462	12052	FALSE	F3.2	17.0338	2965	HCD	MS2	12.3126	247.5	01_HH_THP1-M1_Af-elution_HCD+tEThcD-OT_60min_5to21%_03242018.raw	-462	14482	FourierTransform	2	1	1	1	555.89	1665.66	3	45.016	100	0	55.3811	24.6831	High	Sequest HT (A10)	Unambiguous	TAIGkAGYTDK	K5(ADP-Ribosyl)	3	P06733	P06733-2; A0A2R8Y6G6; P06733	1	3	NA	0.0164	2	2	555.89	1665.66	1665.66	-0.14	-8e-05	1.2	1	0.004975	0.1501	451.869
-462	12072	FALSE	F3.2	17.1576	2988	HCD	MS2	21.5301	247.5	01_HH_THP1-M1_Af-elution_HCD+tEThcD-OT_60min_5to21%_03242018.raw	-462	14498	FourierTransform	1	1	1	1	549.268	1645.79	3	31.6318	73.9632	0	43.0543	9.50972	High	Sequest HT (A10)	Unambiguous	GVYQYHWQSHNVK		2	Q12965	H0YN00; Q12965	0	3	0.5226	0	1	1	549.268	1645.79	1645.79	0.94	0.00052	1.55	1	0.002136	0.02942	0
-462	12080	FALSE	F3.2	17.1959	2996	HCD	MS2	13.015	247.5	01_HH_THP1-M1_Af-elution_HCD+tEThcD-OT_60min_5to21%_03242018.raw	-462	14503	FourierTransform	1	1	1	1	562.261	1684.77	3	21.0613	48.4647	0	24.3876	11.3929	High	Sequest HT (A10)	Unambiguous	HTGPNSPDTANDGFVR		17	P31943	D6RDU3; D6RIT2; E9PCY7; D6R9T0; D6RAM1; D6RIH9; D6RFM3; D6RJ04; P31943; D6RIU0; E7EQJ0; E5RGV0; G8JLB6; H0YAQ2; D6RBM0; P55795; E5RGH4	0	3	0.7323	0	1	1	562.261	1684.77	1684.77	0.06	3e-05	3.96	1	0.0004745	0.0001567	0
-462	12104	FALSE	F3.2	17.4521	3051	HCD	MS2	26.4062	247.5	01_HH_THP1-M1_Af-elution_HCD+tEThcD-OT_60min_5to21%_03242018.raw	-462	14536	FourierTransform	2	1	1	1	470.902	1410.69	3	39.4386	100	0	52.0179	5.73649	High	Sequest HT (A10)	Unambiguous	ILkVIRK	K3(ADP-Ribosyl)	3	P07900; P08238	P07900-2; P07900; P08238	2	3	0	0	1	1	470.902	1410.69	1410.69	0.43	0.0002	0.54	2	0.008467	0.2301	69.1385
-462	12105	FALSE	F3.2	17.4521	3051	HCD	MS2	26.4062	247.5	01_HH_THP1-M1_Af-elution_HCD+tEThcD-OT_60min_5to21%_03242018.raw	-462	14536	FourierTransform	2	1	1	1	470.902	1410.69	3	39.4386	100	0	52.0179	5.73649	High	Sequest HT (A10)	Unambiguous	LLkVIRK	K3(ADP-Ribosyl)	2	P14625	P14625; Q58FF3	2	3	NA	0	1	2	470.902	1410.69	1410.69	0.43	0.0002	0.54	1	0.008467	0.2301	69.1385
-462	1211	FALSE	F3.1	18.8324	3408	HCD	MS2	35.8782	247.5	01_HH_THP1-M0_Af-elution_HCD+tEThcD-OT_60min_5to21%_03242018.raw	-462	1378	FourierTransform	1	1	1	1	722.325	1443.64	2	16.9767	32.7558	0	21.3288	13.8221	High	Sequest HT (A10)	Unambiguous	YIcENQDSISSK	C3(Carbamidomethyl)	7	P02768	P02768; A0A0C4DGB6; H0YA55; D6RHD5; P02768-2; C9JKR2; B7WNR0	0	2	0.3465	0	1	1	722.325	1443.64	1443.64	-0.1	-7e-05	2.02	1	0.002979	0.07978	0
-462	12112	FALSE	F3.2	17.4948	3059	HCD	MS2	14.5945	247.5	01_HH_THP1-M1_Af-elution_HCD+tEThcD-OT_60min_5to21%_03242018.raw	-462	14542	FourierTransform	1	1	1	1	616.336	1231.66	2	11.9127	28.0183	0	12.0648	7.56753	High	Sequest HT (A10)	Unambiguous	QAASSLQQASLK		1	P38646	P38646	0	2	0.571	0	1	1	616.336	1231.66	1231.66	0.51	0.00031	3.38	1	0.0004745	8.701e-05	0
-462	12131	FALSE	F3.2	17.6158	3085	HCD	MS2	24.6567	247.5	01_HH_THP1-M1_Af-elution_HCD+tEThcD-OT_60min_5to21%_03242018.raw	-462	14561	FourierTransform	2	1	1	1	632.567	1895.69	3	46.9924	77.5468	2.46232	100	7.96024	High	Sequest HT (A10)	Unambiguous	DSYVGDEAQSkR	K11(ADP-Ribosyl)	22	P60709; P68133	E7EVS6; G5E9R0; J3KT65; A0A2R8Y793; P63267; C9JUM1; A0A2R8YGF8; A6NL76; P60709; F6UVQ4; P62736; P68133; I3L3I0; C9JTX5; K7EM38; C9JFL5; F8WB63; C9JZR7; P68032; I3L3R2; P63261; B8ZZJ2	1	3	0.0833	0	1	1	632.567	1895.69	1895.68	0.59	0.00037	0.72	2	0.001801	0.02693	2556.4
-462	12132	FALSE	F3.2	17.6158	3085	HCD	MS2	24.6567	247.5	01_HH_THP1-M1_Af-elution_HCD+tEThcD-OT_60min_5to21%_03242018.raw	-462	14561	FourierTransform	2	1	1	1	632.567	1895.69	3	46.9924	77.5468	2.46232	100	7.96024	High	Sequest HT (A10)	Unambiguous	DSYVGDEAQsKR	S10(ADP-Ribosyl)	22	P60709; P68133	E7EVS6; G5E9R0; J3KT65; A0A2R8Y793; P63267; C9JUM1; A0A2R8YGF8; A6NL76; P60709; F6UVQ4; P62736; P68133; I3L3I0; C9JTX5; K7EM38; C9JFL5; F8WB63; C9JZR7; P68032; I3L3R2; P63261; B8ZZJ2	1	3	0.0833	0	1	2	632.567	1895.69	1895.68	0.59	0.00037	0.72	2	0.002136	0.03764	2323.61
-462	12138	FALSE	F3.2	17.6392	3090	HCD	MS2	27.8595	247.5	01_HH_THP1-M1_Af-elution_HCD+tEThcD-OT_60min_5to21%_03242018.raw	-462	14565	FourierTransform	1	1	1	1	438.188	1312.55	3	36.1928	100	0	42.4117	2.35958	High	Sequest HT (A10)	Unambiguous	VkIHFK	K2(ADP-Ribosyl)	3	H0YGX7	H0YGX7; P52566; F5H3P3	1	3	0.0577	0	1	1	438.188	1312.55	1312.55	0.28	0.00012	0.52	1	0.003608	0.1386	26.7653
-462	12148	FALSE	F3.2	17.6574	3093	HCD	MS2	70.5333	247.5	01_HH_THP1-M1_Af-elution_HCD+tEThcD-OT_60min_5to21%_03242018.raw	-462	14568	FourierTransform	1	1	1	1	423.727	846.447	2	2.96512	9.6328	0	2.22768	0	High	Sequest HT (A10)	Unambiguous	TLWNGQK		2	Q01518	Q01518-2; Q01518	0	2	0.4729	0	1	1	423.727	846.447	846.447	-0.08	-3e-05	2.03	1	0.002979	0.1127	0
-462	12181	FALSE	F3.2	17.7374	3110	HCD	MS2	14.1386	247.5	01_HH_THP1-M1_Af-elution_HCD+tEThcD-OT_60min_5to21%_03242018.raw	-462	14583	FourierTransform	1	1	1	1	618.821	1236.63	2	30.0299	75.2363	7.21887	21.433	16.2316	High	Sequest HT (A10)	Unambiguous	STVLQQQYNR		1	Q9Y490	Q9Y490	0	2	0.7283	0	1	1	618.821	1236.63	1236.63	0.77	0.00048	2.76	1	0.0004745	0.001007	0
-462	1219	FALSE	F3.1	19.0045	3445	HCD	MS2	55.2131	247.5	01_HH_THP1-M0_Af-elution_HCD+tEThcD-OT_60min_5to21%_03242018.raw	-462	1396	FourierTransform	1	1	1	1	533.774	1066.54	2	9.7149	25.2426	0	8.63178	4.98524	High	Sequest HT (A10)	Unambiguous	YLAEVASGEK		2	Q04917	Q04917; A2IDB2	0	2	0.5388	0	1	1	533.774	1066.54	1066.54	0.03	2e-05	2.06	1	0.0004745	0.006837	0
-462	12192	FALSE	F3.2	17.7922	3121	HCD	MS2	16.7028	247.5	01_HH_THP1-M1_Af-elution_HCD+tEThcD-OT_60min_5to21%_03242018.raw	-462	14592	FourierTransform	1	1	1	1	566.25	1696.74	3	47.995	100	0	84.6859	7.29425	High	Sequest HT (A10)	Unambiguous	VVkQASEGPLK	K3(ADP-Ribosyl)	3	P04406	E7EUT5; P04406-2; P04406	1	3	0.6111	0	1	1	566.25	1696.74	1696.73	0.45	0.00026	1.26	1	0.002136	0.03174	208.256
-462	12209	FALSE	F3.2	17.8351	3131	HCD	MS2	43.7304	247.5	01_HH_THP1-M1_Af-elution_HCD+tEThcD-OT_60min_5to21%_03242018.raw	-462	14601	FourierTransform	1	1	1	1	464.518	1391.54	3	35.6581	100	0.61675	38.9817	3.03399	High	Sequest HT (A10)	Selected	EyKVVGR	Y2(ADP-Ribosyl)	2	Q02543	Q02543; M0R117	1	3	0.027	0	1	1	464.518	1391.54	1391.54	0.1	4e-05	0.74	1	0.00557	0.1677	90.3554
-462	12247	FALSE	F3.2	17.9796	3164	HCD	MS2	0	247.5	01_HH_THP1-M1_Af-elution_HCD+tEThcD-OT_60min_5to21%_03242018.raw	-462	14627	FourierTransform	2	1	1	1	757.268	1513.53	2	48.2105	80.2396	3.24954	100	9.35297	Medium	Sequest HT (A10)	Unambiguous	YkEEFEK	K2(ADP-Ribosyl)	4	Q14847	Q14847-2; Q14847-3; Q14847; C9J9W2	1	2	0.3934	0	1	1	757.268	1513.53	1513.53	0.54	0.00041	0.61	1	0.03489	0.4129	37.2316
-462	12248	FALSE	F3.2	17.9796	3164	HCD	MS2	0	247.5	01_HH_THP1-M1_Af-elution_HCD+tEThcD-OT_60min_5to21%_03242018.raw	-462	14627	FourierTransform	2	1	1	1	757.268	1513.53	2	48.2105	80.2396	3.24954	100	9.35297	Medium	Sequest HT (A10)	Unambiguous	yKEEFEK	Y1(ADP-Ribosyl)	4	Q14847	Q14847-2; Q14847-3; Q14847; C9J9W2	1	2	0.3934	0	1	2	757.268	1513.53	1513.53	0.54	0.00041	0.61	1	0.03581	0.4133	37.2316
-462	12269	FALSE	F3.2	18.0727	3187	HCD	MS2	37.1319	247.5	01_HH_THP1-M1_Af-elution_HCD+tEThcD-OT_60min_5to21%_03242018.raw	-462	14645	FourierTransform	1	1	1	1	558.037	2229.13	4	33.0297	61.4637	0	49.9794	20.6755	High	Sequest HT (A10)	Unambiguous	TETQEKNPLPSKETIEQEK		1	P62328	P62328	2	4	0.6439	0	1	1	558.037	2229.13	2229.12	1.28	0.00071	2.78	1	0.0004745	0.0002605	0
-462	12274	FALSE	F3.2	18.0979	3193	HCD	MS2	26.8877	247.5	01_HH_THP1-M1_Af-elution_HCD+tEThcD-OT_60min_5to21%_03242018.raw	-462	14650	FourierTransform	1	1	1	1	638.362	1275.72	2	10.2576	20.3238	0	13.7854	6.92105	High	Sequest HT (A10)	Unambiguous	HVVPNEVVVQR		8	A0A0A0MT01	A0A0A0MT01; A0A0U1RQL8; P06396-2; P06396; P06396-4; P06396-3; A0A0A0MS51; Q5T0I0	0	2	0.5817	0	1	1	638.362	1275.72	1275.72	0.13	9e-05	2.51	1	0.0004745	0.004788	0
-462	1228	FALSE	F3.1	19.1487	3475	HCD	MS2	15.071	247.5	01_HH_THP1-M0_Af-elution_HCD+tEThcD-OT_60min_5to21%_03242018.raw	-462	1410	FourierTransform	5	1	1	1	583.252	2329.99	4	44.901	100	0	69.4065	10.1973	Medium	Sequest HT (A10)	Unambiguous	EYKDVDkKHVDWVK	K7(ADP-Ribosyl)	7	Q01518	Q5T0R1; Q01518-2; Q5T0R2; Q5T0R9; Q5T0R3; Q01518; Q5T0R4	3	4	0.0109	0	1	2	583.252	2329.99	2329.99	-0.99	-0.00058	0.92	1	0.04297	0.4307	22.1232
-462	1229	FALSE	F3.1	19.1487	3475	HCD	MS2	15.071	247.5	01_HH_THP1-M0_Af-elution_HCD+tEThcD-OT_60min_5to21%_03242018.raw	-462	1410	FourierTransform	5	1	1	1	583.252	2329.99	4	44.901	100	0	69.4065	10.1973	Medium	Sequest HT (A10)	Unambiguous	EYKdVDKKHVDWVK	D4(ADP-Ribosyl)	7	Q01518	Q5T0R1; Q01518-2; Q5T0R2; Q5T0R9; Q5T0R3; Q01518; Q5T0R4	3	4	0.0109	0	1	3	583.252	2329.99	2329.99	-0.99	-0.00058	0.92	1	0.03428	0.4112	183.166
-462	1230	FALSE	F3.1	19.1487	3475	HCD	MS2	15.071	247.5	01_HH_THP1-M0_Af-elution_HCD+tEThcD-OT_60min_5to21%_03242018.raw	-462	1410	FourierTransform	5	1	1	1	583.252	2329.99	4	44.901	100	0	69.4065	10.1973	Medium	Sequest HT (A10)	Unambiguous	EYKDVDKkHVDWVK	K8(ADP-Ribosyl)	7	Q01518	Q5T0R1; Q01518-2; Q5T0R2; Q5T0R9; Q5T0R3; Q01518; Q5T0R4	3	4	0.0109	0	1	4	583.252	2329.99	2329.99	-0.99	-0.00058	0.92	1	0.04297	0.4305	22.1232
-462	12301	FALSE	F3.2	18.1808	3211	HCD	MS2	22.9712	247.5	01_HH_THP1-M1_Af-elution_HCD+tEThcD-OT_60min_5to21%_03242018.raw	-462	14665	FourierTransform	1	1	1	1	511.869	1533.59	3	41.937	100	0	61.9058	5.84208	High	Sequest HT (A10)	Unambiguous	FyKLHER	Y2(ADP-Ribosyl)	10	Q9BR76; P31146	J3QLV6; Q6QEF8; Q6QEF8-2; Q9BR76; P31146; J3KSS5; Q6QEF8-4; Q6QEF8-3; Q6QEF8-5; H3BRY3	1	3	0.1333	0	1	1	511.869	1533.59	1533.59	0.76	0.00039	0.75	2	0.002758	0.07327	44.4417
-462	1231	FALSE	F3.1	19.1487	3475	HCD	MS2	15.071	247.5	01_HH_THP1-M0_Af-elution_HCD+tEThcD-OT_60min_5to21%_03242018.raw	-462	1410	FourierTransform	5	1	1	1	583.252	2329.99	4	44.901	100	0	69.4065	10.1973	Medium	Sequest HT (A10)	Unambiguous	EyKDVDKKHVDWVK	Y2(ADP-Ribosyl)	7	Q01518	Q5T0R1; Q01518-2; Q5T0R2; Q5T0R9; Q5T0R3; Q01518; Q5T0R4	3	4	NA	0.0109	5	5	583.252	2329.99	2329.99	-0.99	-0.00058	0.91	1	0.02198	0.3279	251.518
-462	12315	FALSE	F3.2	18.2344	3224	HCD	MS2	31.9179	247.5	01_HH_THP1-M1_Af-elution_HCD+tEThcD-OT_60min_5to21%_03242018.raw	-462	14676	FourierTransform	1	1	1	1	574.566	1721.68	3	48.5067	100	0	86.2338	7.79309	High	Sequest HT (A10)	Unambiguous	VQVEYkGETK	K6(ADP-Ribosyl)	11	P11142	E9PLF4; E9PKE3; E9PQQ4; P54652; P11142; E9PK54; E9PN25; P11142-2; E9PPY6; E9PN89; E9PQK7	1	3	0.119	0	1	1	574.566	1721.68	1721.68	0.31	0.00018	0.84	1	0.002979	0.09573	1134.07
-462	1232	FALSE	F3.1	19.1487	3475	HCD	MS2	15.071	247.5	01_HH_THP1-M0_Af-elution_HCD+tEThcD-OT_60min_5to21%_03242018.raw	-462	1410	FourierTransform	5	1	1	1	583.252	2329.99	4	44.901	100	0	69.4065	10.1973	High	Sequest HT (A10)	Unambiguous	eYKDVDKKHVDWVK	E1(ADP-Ribosyl)	7	Q01518	Q5T0R1; Q01518-2; Q5T0R2; Q5T0R9; Q5T0R3; Q01518; Q5T0R4	3	4	NA	0.0109	5	6	583.252	2329.99	2329.99	-0.99	-0.00058	0.91	1	0.002481	0.04513	246.976
-462	12324	FALSE	F3.2	18.2525	3227	HCD	MS2	28.6317	247.5	01_HH_THP1-M1_Af-elution_HCD+tEThcD-OT_60min_5to21%_03242018.raw	-462	14679	FourierTransform	1	1	1	1	622.815	1244.62	2	30.0405	74.6811	3.4675	31.2076	10.8058	High	Sequest HT (A10)	Unambiguous	TNQELQEINR		15	A6NMY6	H0YNP5; A6NMY6; H0YMD0; H0YLE2; H0YM50; H0YN28; P07355-2; H0YMM1; P07355; H0YKS4; H0YNA0; H0YN52; H0YN42; H0YL33; H0YMU9	0	2	0.7179	0	1	1	622.815	1244.62	1244.62	0.51	0.00031	2.8	1	0.0004745	0.0003771	0
-462	12363	FALSE	F3.2	18.3991	3259	HCD	MS2	18.5426	247.5	01_HH_THP1-M1_Af-elution_HCD+tEThcD-OT_60min_5to21%_03242018.raw	-462	14705	FourierTransform	1	1	1	1	510.868	1530.59	3	41.8525	100	0.45956	59.6516	7.29897	High	Sequest HT (A10)	Unambiguous	LSkEDIER	K3(ADP-Ribosyl)	6	P11142	E9PKE3; E9PNE6; A8K7Q2; E9PS65; P11142; E9PM13	1	3	0.0708	0	1	1	510.868	1530.59	1530.59	0.46	0.00024	1.13	1	0.002758	0.07346	774.32
-462	12387	FALSE	F3.2	18.4583	3271	HCD	MS2	14.5171	247.5	01_HH_THP1-M1_Af-elution_HCD+tEThcD-OT_60min_5to21%_03242018.raw	-462	14715	FourierTransform	2	1	1	1	572.241	1714.71	3	51.9986	97.7773	0.90746	100	9.30984	High	Sequest HT (A10)	Unambiguous	ISkEIGGDVQK	K3(ADP-Ribosyl)	10	Q01518	Q5T0R1; Q01518-2; Q5T0R6; Q5T0R5; Q5T0R2; Q5T0R9; Q5T0R3; Q01518; Q5T0R4; Q5T0R7	1	3	0.0194	0	1	1	572.241	1714.71	1714.71	0.02	1e-05	1.55	1	0.0009493	0.01451	490.051
-462	12388	FALSE	F3.2	18.4583	3271	HCD	MS2	14.5171	247.5	01_HH_THP1-M1_Af-elution_HCD+tEThcD-OT_60min_5to21%_03242018.raw	-462	14715	FourierTransform	2	1	1	1	572.241	1714.71	3	51.9986	97.7773	0.90746	100	9.30984	High	Sequest HT (A10)	Unambiguous	IsKEIGGDVQK	S2(ADP-Ribosyl)	10	Q01518	Q5T0R1; Q01518-2; Q5T0R6; Q5T0R5; Q5T0R2; Q5T0R9; Q5T0R3; Q01518; Q5T0R4; Q5T0R7	1	3	NA	0.0194	2	2	572.241	1714.71	1714.71	0.02	1e-05	1.52	1	0.0004745	0.006087	332.696
-462	1242	FALSE	F3.1	19.2993	3508	HCD	MS2	24.9711	247.5	01_HH_THP1-M0_Af-elution_HCD+tEThcD-OT_60min_5to21%_03242018.raw	-462	1430	FourierTransform	1	1	1	1	540.298	1618.88	3	17.6454	41.7519	0	21.8511	6.97853	High	Sequest HT (A10)	Unambiguous	KAVEKPPQTEHIEL		5	P23141	P23141-2; P23141; H3BQV8; A0A140TA63; P23141-3	1	3	0.5528	0	1	1	540.298	1618.88	1618.88	-0.1	-5e-05	1.99	1	0.001801	0.0196	0
-462	12425	FALSE	F3.2	18.5525	3290	HCD	MS2	3.7643	247.5	01_HH_THP1-M1_Af-elution_HCD+tEThcD-OT_60min_5to21%_03242018.raw	-462	14732	FourierTransform	2	1	1	1	857.858	1714.71	2	39.0411	48.1673	2.69096	100	5.30619	High	Sequest HT (A10)	Unambiguous	ISkEIGGDVQK	K3(ADP-Ribosyl)	10	Q01518	Q5T0R1; Q01518-2; Q5T0R6; Q5T0R5; Q5T0R2; Q5T0R9; Q5T0R3; Q01518; Q5T0R4; Q5T0R7	1	2	0.2	0	1	1	857.858	1714.71	1714.71	0.46	0.00039	1.3	1	0.0004745	0.008888	248.78
-462	12426	FALSE	F3.2	18.5525	3290	HCD	MS2	3.7643	247.5	01_HH_THP1-M1_Af-elution_HCD+tEThcD-OT_60min_5to21%_03242018.raw	-462	14732	FourierTransform	2	1	1	1	857.858	1714.71	2	39.0411	48.1673	2.69096	100	5.30619	High	Sequest HT (A10)	Unambiguous	IsKEIGGDVQK	S2(ADP-Ribosyl)	10	Q01518	Q5T0R1; Q01518-2; Q5T0R6; Q5T0R5; Q5T0R2; Q5T0R9; Q5T0R3; Q01518; Q5T0R4; Q5T0R7	1	2	0.2	0	1	2	857.858	1714.71	1714.71	0.46	0.00039	1.3	1	0.0004745	0.002829	223.515
-462	12444	FALSE	F3.2	18.6085	3303	HCD	MS2	0	247.5	01_HH_THP1-M1_Af-elution_HCD+tEThcD-OT_60min_5to21%_03242018.raw	-462	14744	FourierTransform	1	1	1	1	627.55	2507.18	4	10.8415	19.9014	0	13.6804	9.78433	High	Sequest HT (A10)	Unambiguous	HQGVMVGMGQKDSYVGDEAQSKR		22	P60709; P68133	E7EVS6; G5E9R0; J3KT65; A0A2R8Y793; P63267; C9JUM1; A0A2R8YGF8; A6NL76; P60709; F6UVQ4; P62736; P68133; I3L3I0; C9JTX5; K7EM38; C9JFL5; F8WB63; C9JZR7; P68032; I3L3R2; P63261; B8ZZJ2	2	4	0.7708	0	1	1	627.55	2507.18	2507.18	-0.06	-4e-05	5.06	2	0.0004745	9.764e-07	0
-462	12450	FALSE	F3.2	18.6208	3305	HCD	MS2	40.9599	247.5	01_HH_THP1-M1_Af-elution_HCD+tEThcD-OT_60min_5to21%_03242018.raw	-462	14746	FourierTransform	1	1	1	1	689.378	1377.75	2	28.1798	66.6347	2.74012	31.5126	11.8318	High	Sequest HT (A10)	Unambiguous	AQAAAPASVPAQAPK		2	A0A3B3ITT5	A0A3B3ITT5; P47914	0	2	0.7869	0	1	1	689.378	1377.75	1377.75	0.07	5e-05	2.91	1	0.0004745	0.0005441	0
-462	12470	FALSE	F3.2	18.7073	3324	HCD	MS2	20.4952	247.5	01_HH_THP1-M1_Af-elution_HCD+tEThcD-OT_60min_5to21%_03242018.raw	-462	14762	FourierTransform	1	1	1	1	479.19	1435.55	3	35.9521	100	0	39.4895	4.31892	Medium	Sequest HT (A10)	Unambiguous	TIEkFEK	K4(ADP-Ribosyl)	11	A0A087WVQ9	Q05639; A0A2R8Y488; A0A087WVQ9; A0A2R8Y660; P68104; Q5JR01; A0A2U3TZH3; A0A2R8YDN5; A0A087WV01; Q5VTE0; A6PW80	1	3	0.08	0	1	1	479.19	1435.55	1435.55	0.29	0.00014	0.5	1	0.03276	0.4086	194.438
-462	12480	FALSE	F3.2	18.7255	3328	HCD	MS2	0	247.5	01_HH_THP1-M1_Af-elution_HCD+tEThcD-OT_60min_5to21%_03242018.raw	-462	14766	FourierTransform	1	1	1	1	700.309	1399.61	2	24.017	47.2262	0	37.879	10.9626	High	Sequest HT (A10)	Unambiguous	GASQAGmTGYGMPR	M7(Oxidation)	4	P37802	Q9UI15; C9J5W6; P37802; P37802-2	0	2	0.3545	0	1	1	700.309	1399.61	1399.61	0.79	0.00055	3.47	1	0.0004745	0.000133	0
-462	12489	FALSE	F3.2	18.787	3343	HCD	MS2	24.0624	247.5	01_HH_THP1-M1_Af-elution_HCD+tEThcD-OT_60min_5to21%_03242018.raw	-462	14776	FourierTransform	1	1	1	1	612.817	1224.63	2	8.0001	18.4128	0	10.1383	3.44929	High	Sequest HT (A10)	Unambiguous	HIYYITGETK		3	P07900	Q58FG0; P07900-2; P07900	0	2	0.654	0	1	1	612.817	1224.63	1224.63	0.49	0.0003	2.63	1	0.0004745	7.909e-05	0
-462	1251	FALSE	F3.1	19.3174	3511	HCD	MS2	28.7909	247.5	01_HH_THP1-M0_Af-elution_HCD+tEThcD-OT_60min_5to21%_03242018.raw	-462	1433	FourierTransform	1	1	1	1	599.807	1198.61	2	20.9606	52.9312	0	17.7704	13.1406	High	Sequest HT (A10)	Unambiguous	NQLLGPDENAK		4	P29350	P29350; P29350-3; P29350-4; P29350-2	0	2	0.717	0	1	1	599.807	1198.61	1198.61	0.11	6e-05	2.65	1	0.0004745	0.004307	0
-462	12518	FALSE	F3.2	18.9993	3391	HCD	MS2	23.0038	247.5	01_HH_THP1-M1_Af-elution_HCD+tEThcD-OT_60min_5to21%_03242018.raw	-462	14806	FourierTransform	5	1	1	1	583.252	2329.99	4	51.6952	100	1.53128	92.7082	12.5413	High	Sequest HT (A10)	Unambiguous	EYkDVDKKHVDWVK	K3(ADP-Ribosyl)	7	Q01518	Q5T0R1; Q01518-2; Q5T0R2; Q5T0R9; Q5T0R3; Q01518; Q5T0R4	3	4	0.0086	0	1	1	583.252	2329.99	2329.99	-1.2	-0.0007	1.16	1	0.004975	0.1555	140.94
-462	12519	FALSE	F3.2	18.9993	3391	HCD	MS2	23.0038	247.5	01_HH_THP1-M1_Af-elution_HCD+tEThcD-OT_60min_5to21%_03242018.raw	-462	14806	FourierTransform	5	1	1	1	583.252	2329.99	4	51.6952	100	1.53128	92.7082	12.5413	High	Sequest HT (A10)	Unambiguous	EyKDVDKKHVDWVK	Y2(ADP-Ribosyl)	7	Q01518	Q5T0R1; Q01518-2; Q5T0R2; Q5T0R9; Q5T0R3; Q01518; Q5T0R4	3	4	NA	0.0086	2	2	583.252	2329.99	2329.99	-1.2	-0.0007	1.15	1	0.00557	0.1631	187.45
-462	12520	FALSE	F3.2	18.9993	3391	HCD	MS2	23.0038	247.5	01_HH_THP1-M1_Af-elution_HCD+tEThcD-OT_60min_5to21%_03242018.raw	-462	14806	FourierTransform	5	1	1	1	583.252	2329.99	4	51.6952	100	1.53128	92.7082	12.5413	High	Sequest HT (A10)	Unambiguous	EYKDVdKKHVDWVK	D6(ADP-Ribosyl)	7	Q01518	Q5T0R1; Q01518-2; Q5T0R2; Q5T0R9; Q5T0R3; Q01518; Q5T0R4	3	4	NA	0.0172	3	3	583.252	2329.99	2329.99	-1.2	-0.0007	1.14	1	0.003302	0.1294	147.445
-462	12521	FALSE	F3.2	18.9993	3391	HCD	MS2	23.0038	247.5	01_HH_THP1-M1_Af-elution_HCD+tEThcD-OT_60min_5to21%_03242018.raw	-462	14806	FourierTransform	5	1	1	1	583.252	2329.99	4	51.6952	100	1.53128	92.7082	12.5413	High	Sequest HT (A10)	Unambiguous	eYKDVDKKHVDWVK	E1(ADP-Ribosyl)	7	Q01518	Q5T0R1; Q01518-2; Q5T0R2; Q5T0R9; Q5T0R3; Q01518; Q5T0R4	3	4	NA	0.0172	3	4	583.252	2329.99	2329.99	-1.2	-0.0007	1.14	1	0.003608	0.1372	187.45
-462	12522	FALSE	F3.2	18.9993	3391	HCD	MS2	23.0038	247.5	01_HH_THP1-M1_Af-elution_HCD+tEThcD-OT_60min_5to21%_03242018.raw	-462	14806	FourierTransform	5	1	1	1	583.252	2329.99	4	51.6952	100	1.53128	92.7082	12.5413	High	Sequest HT (A10)	Unambiguous	EYKdVDKKHVDWVK	D4(ADP-Ribosyl)	7	Q01518	Q5T0R1; Q01518-2; Q5T0R2; Q5T0R9; Q5T0R3; Q01518; Q5T0R4	3	4	NA	0.0431	5	5	583.252	2329.99	2329.99	-1.2	-0.0007	1.11	1	0.003608	0.1337	204.284
-462	12536	FALSE	F3.2	19.1181	3418	HCD	MS2	0	247.5	01_HH_THP1-M1_Af-elution_HCD+tEThcD-OT_60min_5to21%_03242018.raw	-462	14822	FourierTransform	2	1	1	1	777.335	2329.99	3	50.8858	81.9116	7.26512	100	14.3664	High	Sequest HT (A10)	Unambiguous	EYKDVDKkHVDWVK	K8(ADP-Ribosyl)	7	Q01518	Q5T0R1; Q01518-2; Q5T0R2; Q5T0R9; Q5T0R3; Q01518; Q5T0R4	3	3	0.1964	0	1	1	777.335	2329.99	2329.99	0.72	0.00056	0.56	1	0.003302	0.1283	17.0995
-462	12537	FALSE	F3.2	19.1181	3418	HCD	MS2	0	247.5	01_HH_THP1-M1_Af-elution_HCD+tEThcD-OT_60min_5to21%_03242018.raw	-462	14822	FourierTransform	2	1	1	1	777.335	2329.99	3	50.8858	81.9116	7.26512	100	14.3664	High	Sequest HT (A10)	Unambiguous	EYKDVDkKHVDWVK	K7(ADP-Ribosyl)	7	Q01518	Q5T0R1; Q01518-2; Q5T0R2; Q5T0R9; Q5T0R3; Q01518; Q5T0R4	3	3	0.1964	0	1	2	777.335	2329.99	2329.99	0.72	0.00056	0.56	1	0.003302	0.1283	17.0995
-462	12544	FALSE	F3.2	19.1555	3424	HCD	MS2	24.1557	247.5	01_HH_THP1-M1_Af-elution_HCD+tEThcD-OT_60min_5to21%_03242018.raw	-462	14825	FourierTransform	4	1	1	1	632.606	1895.8	3	50.8484	92.8148	1.85546	100	8.72326	Medium	Sequest HT (A10)	Unambiguous	MIYASSKdAIKK	D8(ADP-Ribosyl)	10	F6RFD5	F6RFD5; E9PQB7; E9PK25; P23528; G3V1A4; Q9Y281-3; Q9Y281; P60981-2; E9PP50; P60981	2	3	0.2353	0	1	1	632.606	1895.8	1895.8	0.74	0.00046	0.68	1	0.04355	0.4343	342.877
-462	12545	FALSE	F3.2	19.1555	3424	HCD	MS2	24.1557	247.5	01_HH_THP1-M1_Af-elution_HCD+tEThcD-OT_60min_5to21%_03242018.raw	-462	14825	FourierTransform	4	1	1	1	632.606	1895.8	3	50.8484	92.8148	1.85546	100	8.72326	Medium	Sequest HT (A10)	Unambiguous	MIYASSkDAIKK	K7(ADP-Ribosyl)	10	F6RFD5	F6RFD5; E9PQB7; E9PK25; P23528; G3V1A4; Q9Y281-3; Q9Y281; P60981-2; E9PP50; P60981	2	3	0.2353	0	1	2	632.606	1895.8	1895.8	0.74	0.00046	0.68	1	0.02947	0.3932	303.043
-462	12546	FALSE	F3.2	19.1555	3424	HCD	MS2	24.1557	247.5	01_HH_THP1-M1_Af-elution_HCD+tEThcD-OT_60min_5to21%_03242018.raw	-462	14825	FourierTransform	4	1	1	1	632.606	1895.8	3	50.8484	92.8148	1.85546	100	8.72326	Medium	Sequest HT (A10)	Unambiguous	MIYASsKDAIKK	S6(ADP-Ribosyl)	10	F6RFD5	F6RFD5; E9PQB7; E9PK25; P23528; G3V1A4; Q9Y281-3; Q9Y281; P60981-2; E9PP50; P60981	2	3	0.2353	0	1	3	632.606	1895.8	1895.8	0.74	0.00046	0.68	1	0.02947	0.3932	303.043
-462	12547	FALSE	F3.2	19.1555	3424	HCD	MS2	24.1557	247.5	01_HH_THP1-M1_Af-elution_HCD+tEThcD-OT_60min_5to21%_03242018.raw	-462	14825	FourierTransform	4	1	1	1	632.606	1895.8	3	50.8484	92.8148	1.85546	100	8.72326	Medium	Sequest HT (A10)	Unambiguous	MIYAsSKDAIKK	S5(ADP-Ribosyl)	10	F6RFD5	F6RFD5; E9PQB7; E9PK25; P23528; G3V1A4; Q9Y281-3; Q9Y281; P60981-2; E9PP50; P60981	2	3	0.2353	0	1	4	632.606	1895.8	1895.8	0.74	0.00046	0.68	1	0.02947	0.3932	303.043
-462	12573	FALSE	F3.2	19.3011	3458	HCD	MS2	22.552	247.5	01_HH_THP1-M1_Af-elution_HCD+tEThcD-OT_60min_5to21%_03242018.raw	-462	14849	FourierTransform	1	1	1	1	561.558	1682.66	3	51.1696	100	1.99393	88.5737	14.1108	High	Sequest HT (A10)	Unambiguous	NQkDPGVLDR	K3(ADP-Ribosyl)	1	P31949	P31949	1	3	0.3299	0	1	1	561.558	1682.66	1682.66	0.48	0.00027	0.97	1	0.002758	0.06167	156.538
-462	12628	FALSE	F3.2	19.5303	3510	HCD	MS2	21.9925	247.5	01_HH_THP1-M1_Af-elution_HCD+tEThcD-OT_60min_5to21%_03242018.raw	-462	14889	FourierTransform	1	1	1	1	600.952	1800.84	3	49.9752	98.4882	0	74.6459	26.7667	High	Sequest HT (A10)	Unambiguous	IKDPDASKPEDWDER		2	P27797	K7EJB9; P27797	1	3	0.6667	0	1	1	600.952	1800.84	1800.84	0.51	0.0003	2.34	1	0.0004745	0.0009906	0
-462	12647	FALSE	F3.2	19.6182	3526	HCD	MS2	34.2025	247.5	01_HH_THP1-M1_Af-elution_HCD+tEThcD-OT_60min_5to21%_03242018.raw	-462	14899	FourierTransform	1	1	1	1	578.325	1732.96	3	15.7173	31.7638	0	24.0025	7.10306	High	Sequest HT (A10)	Unambiguous	KTKPYIQVDIGGGQTK		1	P11021	P11021	1	3	0.6494	0	1	1	578.325	1732.96	1732.96	0.63	0.00036	4.62	1	0.0004745	6.304e-05	0
-462	1266	FALSE	F3.1	19.4014	3530	HCD	MS2	8.53251	247.5	01_HH_THP1-M0_Af-elution_HCD+tEThcD-OT_60min_5to21%_03242018.raw	-462	1448	FourierTransform	1	1	1	1	561.557	1682.66	3	50.597	100	3.22594	84.447	14.7151	High	Sequest HT (A10)	Unambiguous	NQkDPGVLDR	K3(ADP-Ribosyl)	1	P31949	P31949	1	3	0.1235	0	1	1	561.557	1682.66	1682.66	-0.17	-0.0001	0.81	1	0.002979	0.1077	86.5055
-462	12679	FALSE	F3.2	19.999	3605	HCD	MS2	19.0448	247.5	01_HH_THP1-M1_Af-elution_HCD+tEThcD-OT_60min_5to21%_03242018.raw	-462	14940	FourierTransform	2	1	1	1	550.899	1650.68	3	43.1976	100	0	64.5846	8.20577	Medium	Sequest HT (A10)	Unambiguous	SIDLkDKYK	K5(ADP-Ribosyl)	6	P10809	C9JL25; C9JCQ4; E7EXB4; P10809; E7ESH4; P10809-2	2	3	0.0233	0	1	1	550.899	1650.68	1650.68	1.17	0.00064	0.43	1	0.01592	0.2722	41.8236
-462	12680	FALSE	F3.2	19.999	3605	HCD	MS2	19.0448	247.5	01_HH_THP1-M1_Af-elution_HCD+tEThcD-OT_60min_5to21%_03242018.raw	-462	14940	FourierTransform	2	1	1	1	550.899	1650.68	3	43.1976	100	0	64.5846	8.20577	Medium	Sequest HT (A10)	Unambiguous	SIdLKDKYK	D3(ADP-Ribosyl)	6	P10809	C9JL25; C9JCQ4; E7EXB4; P10809; E7ESH4; P10809-2	2	3	NA	0.0233	2	2	550.899	1650.68	1650.68	1.17	0.00064	0.42	1	0.02975	0.3957	67.1782
-462	12697	FALSE	F3.2	20.2024	3644	HCD	MS2	9.42756	247.5	01_HH_THP1-M1_Af-elution_HCD+tEThcD-OT_60min_5to21%_03242018.raw	-462	14962	FourierTransform	1	1	1	1	617.291	1233.58	2	7.3194	18.0064	0	8.42114	2.85003	High	Sequest HT (A10)	Unambiguous	ESEAVEWQQK		1	P26038	P26038	0	2	0.554	0	1	1	617.291	1233.58	1233.57	0.52	0.00032	2.87	1	0.0004745	6.111e-05	0
-462	12718	FALSE	F3.2	20.3666	3677	HCD	MS2	0	247.5	01_HH_THP1-M1_Af-elution_HCD+tEThcD-OT_60min_5to21%_03242018.raw	-462	14981	FourierTransform	1	1	1	1	766.814	3064.23	4	43.0526	61.0022	3.92244	100	7.28572	High	Sequest HT (A10)	Unambiguous	HQGVMVGmGQkDSYVGDEAQSKR	M8(Oxidation); K11(ADP-Ribosyl)	22	P60709; P68133	E7EVS6; G5E9R0; J3KT65; A0A2R8Y793; P63267; C9JUM1; A0A2R8YGF8; A6NL76; P60709; F6UVQ4; P62736; P68133; I3L3I0; C9JTX5; K7EM38; C9JFL5; F8WB63; C9JZR7; P68032; I3L3R2; P63261; B8ZZJ2	2	4	0.0943	0	1	1	766.814	3064.23	3064.23	0.71	0.00054	3.5	2	0.0004745	0.001281	155.033
-462	1277	FALSE	F3.1	19.4734	3549	HCD	MS2	28.9052	247.5	01_HH_THP1-M0_Af-elution_HCD+tEThcD-OT_60min_5to21%_03242018.raw	-462	1463	FourierTransform	1	1	1	1	720.988	2160.95	3	72.268	96.8818	14.7816	94.2184	83.1904	High	Sequest HT (A10)	Unambiguous	AQPAQPADEPAEKADEPMEH		3	P25786	P25786; P25786-2; F5GX11	1	3	0.7854	0	1	1	720.988	2160.95	2160.95	-0.23	-0.00017	2.47	1	0.0004745	0.002934	0
-462	12775	FALSE	F3.2	20.6324	3736	HCD	MS2	11.5517	247.5	01_HH_THP1-M1_Af-elution_HCD+tEThcD-OT_60min_5to21%_03242018.raw	-462	15021	FourierTransform	1	1	1	1	743.959	2229.86	3	49.8724	88.443	2.53666	100	8.51013	High	Sequest HT (A10)	Unambiguous	YSQkEDKYEEEIK	K4(ADP-Ribosyl)	10	P06753-2	J3KN67; P06753-5; A0A494C034; A0A2R2Y2Q3; P06753-2; P06753-4; P06753-6; P06753-7; P06753-3; P06753	2	3	0.0519	0	1	1	743.959	2229.86	2229.86	0.37	0.00028	1.35	1	0.0004745	0.004804	265.389
-462	12793	FALSE	F3.2	20.7128	3754	HCD	MS2	11.5009	247.5	01_HH_THP1-M1_Af-elution_HCD+tEThcD-OT_60min_5to21%_03242018.raw	-462	15034	FourierTransform	2	1	1	1	624.02	2493.06	4	47.4051	100	0	77.6248	11.9954	High	Sequest HT (A10)	Unambiguous	VLEQHKLNkDQWEER	K9(ADP-Ribosyl)	1	P26038	P26038	2	4	0.0476	0	1	1	624.02	2493.06	2493.06	-0.33	-0.00021	0.84	1	0.003608	0.1354	120.501
-462	12794	FALSE	F3.2	20.7128	3754	HCD	MS2	11.5009	247.5	01_HH_THP1-M1_Af-elution_HCD+tEThcD-OT_60min_5to21%_03242018.raw	-462	15034	FourierTransform	2	1	1	1	624.02	2493.06	4	47.4051	100	0	77.6248	11.9954	High	Sequest HT (A10)	Unambiguous	VLeQHKLNKDQWEER	E3(ADP-Ribosyl)	1	P26038	P26038	2	4	NA	0.0476	2	2	624.02	2493.06	2493.06	-0.33	-0.00021	0.8	1	0.006203	0.1961	178.114
-462	12811	FALSE	F3.2	20.7928	3776	HCD	MS2	50.3892	247.5	01_HH_THP1-M1_Af-elution_HCD+tEThcD-OT_60min_5to21%_03242018.raw	-462	15051	FourierTransform	1	1	1	1	543.8	1086.59	2	10.804	27.4343	0	13.951	1.83068	High	Sequest HT (A10)	Unambiguous	HQVEYLGLK		2	Q12965; O00160	Q12965; O00160	0	2	0.7172	0	1	1	543.8	1086.59	1086.59	-0.73	-0.00039	2.97	2	0.0004745	0.001001	0
-462	12815	FALSE	F3.2	20.8222	3782	HCD	MS2	89.9859	247.5	01_HH_THP1-M1_Af-elution_HCD+tEThcD-OT_60min_5to21%_03242018.raw	-462	15055	FourierTransform	1	1	1	1	743.306	2227.9	3	20.9434	36.6883	1.12702	42.3042	3.65418	Medium	Sequest HT (A10)	Unambiguous	NQGGYDRYSGGNYRDNYDN		1	P98179	P98179	2	3	0.4453	0	1	1	743.306	2227.9	2227.9	0.85	0.00063	1.28	1	0.02053	0.3176	0
-462	12825	FALSE	F3.2	20.8405	3785	HCD	MS2	40.6331	247.5	01_HH_THP1-M1_Af-elution_HCD+tEThcD-OT_60min_5to21%_03242018.raw	-462	15058	FourierTransform	1	1	1	1	515.764	1030.52	2	17.6998	51.399	2.48091	12.8752	4.04395	High	Sequest HT (A10)	Unambiguous	NTYYASIAK		4	Q5T4U5	Q5T4U5; P11310-2; P11310; B7Z9I1	0	2	0.676	0	1	1	515.764	1030.52	1030.52	0.05	2e-05	2.5	1	0.0004745	0.003543	0
-462	12841	FALSE	F3.2	20.9355	3808	HCD	MS2	42.3371	247.5	01_HH_THP1-M1_Af-elution_HCD+tEThcD-OT_60min_5to21%_03242018.raw	-462	15076	FourierTransform	1	1	1	1	529.621	1586.85	3	33.209	77.0398	0	40.1045	15.692	High	Sequest HT (A10)	Unambiguous	HHcPNTPIILVGTK	C3(Carbamidomethyl)	2	P63000	P63000-2; P63000	0	3	0.7794	0	1	1	529.621	1586.85	1586.85	-0.05	-3e-05	3.49	1	0.0004745	0.01099	0
-462	12857	FALSE	F3.2	21.0548	3839	HCD	MS2	18.5513	247.5	01_HH_THP1-M1_Af-elution_HCD+tEThcD-OT_60min_5to21%_03242018.raw	-462	15099	FourierTransform	1	1	1	1	697.289	2786.14	4	50.1359	100	0.90121	89.769	9.87332	High	Sequest HT (A10)	Unambiguous	NQTAEKEEFEHQQkELEK	K14(ADP-Ribosyl)	5	P11142	E9PKE3; E9PNE6; A8K7Q2; E9PS65; P11142	2	4	0.0769	0	1	1	697.289	2786.14	2786.13	0.33	0.00023	0.78	1	0.0009493	0.01567	1598.99
-462	12868	FALSE	F3.2	21.1038	3851	HCD	MS2	30.245	247.5	01_HH_THP1-M1_Af-elution_HCD+tEThcD-OT_60min_5to21%_03242018.raw	-462	15109	FourierTransform	1	1	1	1	553.262	2210.03	4	45.1277	100	0	70.405	10.1059	High	Sequest HT (A10)	Unambiguous	RATKKePAVLELEGK	E6(ADP-Ribosyl)	2	Q01518	Q01518-2; Q01518	3	4	0.0855	0	1	1	553.262	2210.03	2210.03	0.17	9e-05	1.52	1	0.0004745	0.004421	158.059
-462	12881	FALSE	F3.2	21.144	3859	HCD	MS2	14.1238	247.5	01_HH_THP1-M1_Af-elution_HCD+tEThcD-OT_60min_5to21%_03242018.raw	-462	15116	FourierTransform	2	1	1	1	589.995	2356.96	4	52.9725	99.5831	1.10078	100	11.206	High	Sequest HT (A10)	Unambiguous	HIAEEADRkYEEVAR	K9(ADP-Ribosyl)	21	A0A2R8Y5V9; P06753-2	J3KN67; A0A2R8Y5V9; A0A2R8YGX3; A0A2R8YHD2; P06753-5; A0A2R8YEU4; P67936-2; A0A494C0P6; A0A5F9UN72; A0A2R2Y2Q3; P67936; A0A2R8YH90; A0A087WWU8; A0A2R8YE05; P06753-2; K7ENT6; P06753-4; P06753-6; P06753-7; P06753-3; P06753	2	4	0.1053	0	1	1	589.995	2356.96	2356.96	-0.06	-3e-05	0.57	2	0.001801	0.02532	529.805
-462	12882	FALSE	F3.2	21.144	3859	HCD	MS2	14.1238	247.5	01_HH_THP1-M1_Af-elution_HCD+tEThcD-OT_60min_5to21%_03242018.raw	-462	15116	FourierTransform	2	1	1	1	589.995	2356.96	4	52.9725	99.5831	1.10078	100	11.206	High	Sequest HT (A10)	Unambiguous	HIAEEADrKYEEVAR	R8(ADP-Ribosyl)	21	A0A2R8Y5V9; P06753-2	J3KN67; A0A2R8Y5V9; A0A2R8YGX3; A0A2R8YHD2; P06753-5; A0A2R8YEU4; P67936-2; A0A494C0P6; A0A5F9UN72; A0A2R2Y2Q3; P67936; A0A2R8YH90; A0A087WWU8; A0A2R8YE05; P06753-2; K7ENT6; P06753-4; P06753-6; P06753-7; P06753-3; P06753	2	4	0.1053	0	1	2	589.995	2356.96	2356.96	-0.06	-3e-05	0.57	2	0.001801	0.02531	529.805
-462	1289	FALSE	F3.1	19.5212	3560	HCD	MS2	19.2648	247.5	01_HH_THP1-M0_Af-elution_HCD+tEThcD-OT_60min_5to21%_03242018.raw	-462	1472	FourierTransform	1	1	1	1	728.345	1455.68	2	52.0475	100	4.84461	81.1095	22.2359	High	Sequest HT (A10)	Unambiguous	SSQSSSQQFSGIGR		6	Q92841-1	Q92841-3; Q92841-1; Q92841; A0A5H1ZRQ2; Q92841-2; A0A1X7SBZ2	0	2	0.8266	0	1	1	728.345	1455.68	1455.68	0.03	2e-05	3.23	1	0.0004745	0.0002468	0
-462	12899	FALSE	F3.2	21.2053	3872	HCD	MS2	5.34897	247.5	01_HH_THP1-M1_Af-elution_HCD+tEThcD-OT_60min_5to21%_03242018.raw	-462	15127	FourierTransform	1	1	1	1	737.348	2210.03	3	44.9601	63.6339	7.12055	100	9.08601	High	Sequest HT (A10)	Unambiguous	RATKkEPAVLELEGK	K5(ADP-Ribosyl)	2	Q01518	Q01518-2; Q01518	3	3	0.0971	0	1	1	737.348	2210.03	2210.03	1.2	0.00088	1.75	1	0.0004745	0.009224	106.93
-462	12917	FALSE	F3.2	21.2873	3892	HCD	MS2	15.0343	247.5	01_HH_THP1-M1_Af-elution_HCD+tEThcD-OT_60min_5to21%_03242018.raw	-462	15143	FourierTransform	1	1	1	1	642.346	1283.68	2	12.8754	32.4958	0	14.3854	4.62025	High	Sequest HT (A10)	Unambiguous	VYIASSSGSTAIK		1	O75368	O75368	0	2	0.7276	0	1	1	642.346	1283.68	1283.68	0.36	0.00023	2.46	1	0.0004745	0.001985	0
-462	12931	FALSE	F3.2	21.3338	3903	HCD	MS2	2.52183	247.5	01_HH_THP1-M1_Af-elution_HCD+tEThcD-OT_60min_5to21%_03242018.raw	-462	15152	FourierTransform	1	1	1	1	695.249	1389.49	2	48.0932	79.3732	3.105	100	9.8948	Medium	Sequest HT (A10)	Unambiguous	MAdDLKR	D3(ADP-Ribosyl)	2	Q9UHA4	Q9UHA4-2; Q9UHA4	1	2	0.0732	0	1	1	695.249	1389.49	1389.49	0.32	0.00022	0.41	1	0.02219	0.3341	438.875
-462	12941	FALSE	F3.2	21.3539	3908	HCD	MS2	26.1916	247.5	01_HH_THP1-M1_Af-elution_HCD+tEThcD-OT_60min_5to21%_03242018.raw	-462	15157	FourierTransform	2	1	1	1	493.762	986.516	2	3.87524	11.2189	0	3.31865	0.9634	High	Sequest HT (A10)	Unambiguous	LTPEEIER		1	P11021	P11021	0	2	0	0	1	1	493.762	986.516	986.515	0.87	0.00043	1.24	1	0.002979	0.1005	0
-462	12942	FALSE	F3.2	21.3539	3908	HCD	MS2	26.1916	247.5	01_HH_THP1-M1_Af-elution_HCD+tEThcD-OT_60min_5to21%_03242018.raw	-462	15157	FourierTransform	2	1	1	1	493.762	986.516	2	3.87524	11.2189	0	3.31865	0.9634	High	Sequest HT (A10)	Unambiguous	LTPEELER		3		O95399-2; Q5H8X8; O95399	0	2	NA	0	1	2	493.762	986.516	986.515	0.87	0.00043	1.24	1	0.002979	0.1005	0
-462	12951	FALSE	F3.2	21.4076	3922	HCD	MS2	3.95415	247.5	01_HH_THP1-M1_Af-elution_HCD+tEThcD-OT_60min_5to21%_03242018.raw	-462	15169	FourierTransform	1	1	1	1	583.665	1748.98	3	24.7684	53.1199	0	35.7084	10.2454	High	Sequest HT (A10)	Unambiguous	KKPFVYTQGQAVLNR		5	A6NKB8	A0A087WUS4; A6NKB8; C9JMZ3; Q9H4A4; A0A087WU27	1	3	0.8148	0	1	1	583.665	1748.98	1748.98	0.6	0.00035	4.32	1	0.0004745	1.344e-08	0
-462	1296	FALSE	F3.1	19.579	3573	HCD	MS2	59.8135	247.5	01_HH_THP1-M0_Af-elution_HCD+tEThcD-OT_60min_5to21%_03242018.raw	-462	1480	FourierTransform	1	1	1	1	557.784	1114.56	2	41.9627	100	0	62.6019	5.24896	High	Sequest HT (A10)	Unambiguous	DANNGNLQLR		1	P05455	P05455	0	2	0.6916	0	1	1	557.784	1114.56	1114.56	-0.09	-5e-05	2.14	1	0.0009493	0.01413	0
-462	12962	FALSE	F3.2	21.465	3934	HCD	MS2	10.66	247.5	01_HH_THP1-M1_Af-elution_HCD+tEThcD-OT_60min_5to21%_03242018.raw	-462	15178	FourierTransform	2	1	1	1	624.021	2493.06	4	48.7195	100	1.32589	80.778	12.7743	High	Sequest HT (A10)	Unambiguous	VLeQHKLNKDQWEER	E3(ADP-Ribosyl)	1	P26038	P26038	2	4	0.037	0	1	1	624.021	2493.06	2493.06	0.85	0.00053	1.62	1	0.0004745	0.001494	103.983
-462	12963	FALSE	F3.2	21.465	3934	HCD	MS2	10.66	247.5	01_HH_THP1-M1_Af-elution_HCD+tEThcD-OT_60min_5to21%_03242018.raw	-462	15178	FourierTransform	2	1	1	1	624.021	2493.06	4	48.7195	100	1.32589	80.778	12.7743	High	Sequest HT (A10)	Unambiguous	VLEQHkLNKDQWEER	K6(ADP-Ribosyl)	1	P26038	P26038	2	4	NA	0.037	2	2	624.021	2493.06	2493.06	0.85	0.00053	1.56	1	0.0004745	0.001215	44.2533
-462	12976	FALSE	F3.2	21.5136	3944	HCD	MS2	17.0179	247.5	01_HH_THP1-M1_Af-elution_HCD+tEThcD-OT_60min_5to21%_03242018.raw	-462	15186	FourierTransform	1	1	1	1	586.889	1758.65	3	47.0095	100	0	80.5815	7.4564	High	Sequest HT (A10)	Unambiguous	LNkDQWEER	K3(ADP-Ribosyl)	1	P26038	P26038	1	3	0.3455	0	1	1	586.889	1758.65	1758.65	0.19	0.00011	1.1	1	0.002481	0.04335	22.5542
-462	12982	FALSE	F3.2	21.5258	3946	HCD	MS2	38.4864	247.5	01_HH_THP1-M1_Af-elution_HCD+tEThcD-OT_60min_5to21%_03242018.raw	-462	15188	FourierTransform	1	1	1	1	499.809	998.611	2	6.80494	16.893	0	9.65218	0.67455	High	Sequest HT (A10)	Unambiguous	ARDLALAIR		4	E7ENU9	E7ENU9; P40121-2; P40121; B8ZZL6	1	2	0.4358	0	1	1	499.809	998.611	998.611	0.47	0.00024	1.79	1	0.002136	0.03855	0
-462	12987	FALSE	F3.2	21.5631	3956	HCD	MS2	55.6086	247.5	01_HH_THP1-M1_Af-elution_HCD+tEThcD-OT_60min_5to21%_03242018.raw	-462	15196	FourierTransform	1	1	1	1	541.28	1081.55	2	4.66852	12.3154	0	5.51866	0.84005	High	Sequest HT (A10)	Unambiguous	TLSDYNIQK		22	J3QTR3	M0R1V7; J3QTR3; F5H388; F5H265; M0R2S1; A0A2R8Y422; F5GXK7; P62987; P62979; M0R1M6; Q96C32; F5GYU3; P0CG47; F5H747; B4DV12; P0CG48; Q5PY61; F5H6Q2; Q49A90; J3QS39; F5H2Z3; J3QKN0	0	2	0.4219	0	1	1	541.28	1081.55	1081.55	0.68	0.00037	2.37	1	0.0004745	0.01032	0
-462	130	FALSE	F3.1	9.6343	1454	HCD	MS2	49.7574	247.5	01_HH_THP1-M0_Af-elution_HCD+tEThcD-OT_60min_5to21%_03242018.raw	-462	219	FourierTransform	2	1	1	1	581.904	1743.7	3	34.7512	100	4.46226	26.3364	8.20605	High	Sequest HT (A10)	Unambiguous	sSQPLASKQEK	S1(ADP-Ribosyl)	4	P17096	P17096-2; P17096; A0A669KAX1; P17096-3	1	3	0.0387	0	1	1	581.904	1743.7	1743.7	0.13	8e-05	1.55	1	0.001801	0.02208	2148.13
-462	13000	FALSE	F3.2	21.6125	3967	HCD	MS2	35.896	247.5	01_HH_THP1-M1_Af-elution_HCD+tEThcD-OT_60min_5to21%_03242018.raw	-462	15205	FourierTransform	1	1	1	1	582.805	1164.6	2	9.52808	19.827	3.01251	11.1297	4.14318	High	Sequest HT (A10)	Unambiguous	GEFVTTVQQR		6	B8ZZ51	P40925-3; B8ZZ51; B9A041; A0A5K1VW95; P40925; P40925-2	0	2	0.5292	0	1	1	582.805	1164.6	1164.6	1.04	0.00061	2.91	1	0.0004745	0.0009445	0
-462	13008	FALSE	F3.2	21.6359	3972	HCD	MS2	39.3966	247.5	01_HH_THP1-M1_Af-elution_HCD+tEThcD-OT_60min_5to21%_03242018.raw	-462	15209	FourierTransform	2	1	1	1	589.244	2353.95	4	47.0964	100	1.51785	78.4518	8.41583	High	Sequest HT (A10)	Unambiguous	HNGPEHWHkDFPIAK	K9(ADP-Ribosyl)	3	P00918	E5RK37; E5RID5; P00918	1	4	0.0303	0	1	1	589.244	2353.95	2353.95	-0.51	-0.0003	1.65	1	0.002979	0.1205	186.979
-462	13009	FALSE	F3.2	21.6359	3972	HCD	MS2	39.3966	247.5	01_HH_THP1-M1_Af-elution_HCD+tEThcD-OT_60min_5to21%_03242018.raw	-462	15209	FourierTransform	2	1	1	1	589.244	2353.95	4	47.0964	100	1.51785	78.4518	8.41583	High	Sequest HT (A10)	Unambiguous	HNGPEHWHKdFPIAK	D10(ADP-Ribosyl)	3	P00918	E5RK37; E5RID5; P00918	1	4	NA	0.0303	2	2	589.244	2353.95	2353.95	-0.51	-0.0003	1.6	1	0.003608	0.1315	140.918
-462	13021	FALSE	F3.2	21.6943	3986	HCD	MS2	17.5175	247.5	01_HH_THP1-M1_Af-elution_HCD+tEThcD-OT_60min_5to21%_03242018.raw	-462	15220	FourierTransform	1	1	1	1	716.342	1431.68	2	28.9586	58.6683	3.62926	44.4271	9.10964	High	Sequest HT (A10)	Unambiguous	INVYYNESSSQK		9	Q9BUF5	K7EJZ4; K7EJ64; K7EN98; Q9BUF5; K7ESQ3; K7EL29; K7EPE5; K7ERA8; K7EQT3	0	2	0.753	0	1	1	716.342	1431.68	1431.68	0.97	0.00069	2.51	1	0.0004745	0.002463	0
-462	13032	FALSE	F3.2	21.7492	3999	HCD	MS2	16.5703	247.5	01_HH_THP1-M1_Af-elution_HCD+tEThcD-OT_60min_5to21%_03242018.raw	-462	15231	FourierTransform	1	1	1	1	570.026	2277.08	4	13.9352	28.8195	0	20.0875	6.83376	High	Sequest HT (A10)	Unambiguous	EGLELPEDEEEKKKMEESK		2	P08238	P08238; Q58FF7	3	4	0.6106	0	1	1	570.026	2277.08	2277.08	1.06	0.0006	2.26	1	0.0009493	0.01828	0
-462	13046	FALSE	F3.2	21.7969	4009	HCD	MS2	10.1046	247.5	01_HH_THP1-M1_Af-elution_HCD+tEThcD-OT_60min_5to21%_03242018.raw	-462	15239	FourierTransform	1	1	1	1	679.617	2036.84	3	50.6257	92.3442	1.15036	100	9.00843	High	Sequest HT (A10)	Unambiguous	IVSGkDYNVTANSK	K5(ADP-Ribosyl)	7	P00338	F5GXY2; P00338-5; P00338-2; P00338-3; F5GXH2; F5GYU2; P00338	1	3	0.0543	0	1	1	679.617	2036.84	2036.84	0.03	2e-05	1.84	1	0.0004745	0.001057	728.208
-462	13069	FALSE	F3.2	21.8815	4026	HCD	MS2	33.6588	247.5	01_HH_THP1-M1_Af-elution_HCD+tEThcD-OT_60min_5to21%_03242018.raw	-462	15252	FourierTransform	1	1	1	1	588.525	2351.08	4	15.3889	34.705	0	23.0085	3.8422	High	Sequest HT (A10)	Unambiguous	HQGVMVGMGQKDSYVGDEAQSK		22	P60709; P68133	E7EVS6; G5E9R0; J3KT65; A0A2R8Y793; P63267; C9JUM1; A0A2R8YGF8; A6NL76; P60709; F6UVQ4; P62736; P68133; I3L3I0; C9JTX5; K7EM38; C9JFL5; F8WB63; C9JZR7; P68032; I3L3R2; P63261; B8ZZJ2	1	4	0.8095	0	1	1	588.525	2351.08	2351.08	0.37	0.00021	5.67	2	0.0004745	1.097e-05	0
-462	13083	FALSE	F3.2	21.9599	4047	HCD	MS2	0	247.5	01_HH_THP1-M1_Af-elution_HCD+tEThcD-OT_60min_5to21%_03242018.raw	-462	15270	FourierTransform	2	1	1	1	682.946	2046.82	3	50.3016	90.0405	2.89179	100	8.27406	Medium	Sequest HT (A10)	Unambiguous	RYDDPEVQKDIk	K12(ADP-Ribosyl)	3	P38646	A0A3B3ITI4; D6RJI2; P38646	2	3	0.0196	0	1	1	682.946	2046.82	2046.82	0.85	0.00058	1.02	1	0.034	0.411	243.291
-462	13084	FALSE	F3.2	21.9599	4047	HCD	MS2	0	247.5	01_HH_THP1-M1_Af-elution_HCD+tEThcD-OT_60min_5to21%_03242018.raw	-462	15270	FourierTransform	2	1	1	1	682.946	2046.82	3	50.3016	90.0405	2.89179	100	8.27406	High	Sequest HT (A10)	Unambiguous	RYDDPEVQkDIK	K9(ADP-Ribosyl)	3	P38646	A0A3B3ITI4; D6RJI2; P38646	2	3	NA	0.0196	2	2	682.946	2046.82	2046.82	0.85	0.00058	1	1	0.00557	0.1619	148.124
-462	13099	FALSE	F3.2	22.0753	4071	HCD	MS2	34.6527	247.5	01_HH_THP1-M1_Af-elution_HCD+tEThcD-OT_60min_5to21%_03242018.raw	-462	15285	FourierTransform	2	1	1	1	744.288	2230.85	3	54.6499	100	3.2011	98.7548	16.6438	Medium	Sequest HT (A10)	Unambiguous	YSEKEDKyEEEIK	Y8(ADP-Ribosyl)	9	A0A2R8Y5V9	A0A2R8Y5V9; A0A2R8YHD2; P67936-2; K7EPB9; A0A5F9UN72; P67936; A0A2R8YH90; A0A2R8YE05; K7ENT6	2	3	0.0824	0	1	1	744.288	2230.85	2230.85	0.95	0.0007	0.85	1	0.01994	0.3066	42.6851
-462	131	FALSE	F3.1	9.6343	1454	HCD	MS2	49.7574	247.5	01_HH_THP1-M0_Af-elution_HCD+tEThcD-OT_60min_5to21%_03242018.raw	-462	219	FourierTransform	2	1	1	1	581.904	1743.7	3	34.7512	100	4.46226	26.3364	8.20605	High	Sequest HT (A10)	Unambiguous	SsQPLASKQEK	S2(ADP-Ribosyl)	4	P17096	P17096-2; P17096; A0A669KAX1; P17096-3	1	3	NA	0.0387	2	2	581.904	1743.7	1743.7	0.13	8e-05	1.49	1	0.001801	0.02326	2148.13
-462	13100	FALSE	F3.2	22.0753	4071	HCD	MS2	34.6527	247.5	01_HH_THP1-M1_Af-elution_HCD+tEThcD-OT_60min_5to21%_03242018.raw	-462	15285	FourierTransform	2	1	1	1	744.288	2230.85	3	54.6499	100	3.2011	98.7548	16.6438	Medium	Sequest HT (A10)	Unambiguous	YSEKEDkYEEEIK	K7(ADP-Ribosyl)	9	A0A2R8Y5V9	A0A2R8Y5V9; A0A2R8YHD2; P67936-2; K7EPB9; A0A5F9UN72; P67936; A0A2R8YH90; A0A2R8YE05; K7ENT6	2	3	0.0824	0	1	2	744.288	2230.85	2230.85	0.95	0.0007	0.85	1	0.01994	0.3069	42.6851
-462	13132	FALSE	F3.2	22.1904	4097	HCD	MS2	0	247.5	01_HH_THP1-M1_Af-elution_HCD+tEThcD-OT_60min_5to21%_03242018.raw	-462	15304	FourierTransform	1	1	1	1	766.814	3064.23	4	44.3406	64.7656	2.77648	100	9.82048	High	Sequest HT (A10)	Unambiguous	HQGVmVGMGQkDSYVGDEAQSKR	M5(Oxidation); K11(ADP-Ribosyl)	22	P60709; P68133	E7EVS6; G5E9R0; J3KT65; A0A2R8Y793; P63267; C9JUM1; A0A2R8YGF8; A6NL76; P60709; F6UVQ4; P62736; P68133; I3L3I0; C9JTX5; K7EM38; C9JFL5; F8WB63; C9JZR7; P68032; I3L3R2; P63261; B8ZZJ2	2	4	0.0855	0	1	1	766.814	3064.23	3064.23	0.39	0.0003	3.86	2	0.0004745	7.375e-05	117.574
-462	13183	FALSE	F3.2	22.4116	4147	HCD	MS2	18.655	247.5	01_HH_THP1-M1_Af-elution_HCD+tEThcD-OT_60min_5to21%_03242018.raw	-462	15346	FourierTransform	1	1	1	1	571.624	1712.86	3	34.5661	77.9312	4.80173	43.647	11.8844	High	Sequest HT (A10)	Unambiguous	HLSPYATLTVGDSSHK		2	Q9BSJ8	Q9BSJ8; Q9BSJ8-2	0	3	0.6921	0	1	1	571.624	1712.86	1712.86	-1.15	-0.00066	3.67	1	0.0004745	0.0001161	0
-462	13191	FALSE	F3.2	22.4689	4159	HCD	MS2	28.8364	247.5	01_HH_THP1-M1_Af-elution_HCD+tEThcD-OT_60min_5to21%_03242018.raw	-462	15355	FourierTransform	1	1	1	1	589.265	1177.52	2	15.5379	40.7139	0	11.3012	10.1366	High	Sequest HT (A10)	Unambiguous	NLDDTIDDEK		7	Q13310	P0CB38; H0YEU6; Q13310-2; Q13310-3; Q13310; H0Y5F5; B1ANR0	0	2	0.6944	0	1	1	589.265	1177.52	1177.52	0.41	0.00024	2.52	1	0.0004745	0.0005291	0
-462	13207	FALSE	F3.2	22.602	4188	HCD	MS2	0	247.5	01_HH_THP1-M1_Af-elution_HCD+tEThcD-OT_60min_5to21%_03242018.raw	-462	15375	FourierTransform	2	1	1	1	793.686	2379.04	3	42.5868	57.4375	4.44208	100	8.4678	High	Sequest HT (A10)	Unambiguous	SGPkPFSAPKPQTSPSPK	K4(ADP-Ribosyl)	2	Q01518	Q01518-2; Q01518	0	3	0.0222	0	1	1	793.686	2379.04	2379.04	1.05	0.00083	1.35	1	0.002979	0.09382	82.9314
-462	13208	FALSE	F3.2	22.602	4188	HCD	MS2	0	247.5	01_HH_THP1-M1_Af-elution_HCD+tEThcD-OT_60min_5to21%_03242018.raw	-462	15375	FourierTransform	2	1	1	1	793.686	2379.04	3	42.5868	57.4375	4.44208	100	8.4678	High	Sequest HT (A10)	Unambiguous	sGPKPFSAPKPQTSPSPK	S1(ADP-Ribosyl)	2	Q01518	Q01518-2; Q01518	0	3	NA	0.0222	2	2	793.686	2379.04	2379.04	1.05	0.00083	1.32	1	0.002979	0.1124	108.936
-462	13218	FALSE	F3.2	22.7289	4214	HCD	MS2	21.8873	247.5	01_HH_THP1-M1_Af-elution_HCD+tEThcD-OT_60min_5to21%_03242018.raw	-462	15389	FourierTransform	1	1	1	1	547.922	1641.75	3	18.2596	43.1457	0	22.6206	7.27209	High	Sequest HT (A10)	Unambiguous	FDEGRNNFEGEVTK		4	H7BZ94	I3L312; H7BZ94; P07237; I3L398	1	3	0.6945	0	1	1	547.922	1641.75	1641.75	1	0.00055	2.75	1	0.002136	0.03316	0
-462	13222	FALSE	F3.2	22.7616	4222	HCD	MS2	30.9024	247.5	01_HH_THP1-M1_Af-elution_HCD+tEThcD-OT_60min_5to21%_03242018.raw	-462	15395	FourierTransform	1	1	1	1	636.917	1908.74	3	45.0552	100	1.3471	67.5323	11.3416	Medium	Sequest HT (A10)	Unambiguous	WYNHIkSYEK	K6(ADP-Ribosyl)	3	P24534	C9JZW3; F2Z2G2; P24534	1	3	0.0556	0	1	1	636.917	1908.74	1908.74	0.17	0.00011	0.54	1	0.01174	0.2496	68.4013
-462	13239	FALSE	F3.2	22.8447	4242	HCD	MS2	60.3382	247.5	01_HH_THP1-M1_Af-elution_HCD+tEThcD-OT_60min_5to21%_03242018.raw	-462	15411	FourierTransform	1	1	1	1	457.243	913.478	2	6.46752	18.7707	0	5.30407	1.79534	High	Sequest HT (A10)	Unambiguous	QFSQYIK		2	A0A2R8Y6J3	A0A2R8Y6J3; P46777	0	2	0.4311	0	1	1	457.243	913.478	913.478	0.17	8e-05	1.67	1	0.002481	0.04954	0
-462	13277	FALSE	F3.2	23.076	4299	HCD	MS2	7.70317	247.5	01_HH_THP1-M1_Af-elution_HCD+tEThcD-OT_60min_5to21%_03242018.raw	-462	15453	FourierTransform	1	1	1	1	672.039	2685.14	4	50.374	81.0804	2.94685	100	17.4687	High	Sequest HT (A10)	Unambiguous	eAKHIAEEADRKYEEVAR	E1(ADP-Ribosyl)	21	A0A2R8Y5V9; P06753-2	J3KN67; A0A2R8Y5V9; A0A2R8YGX3; A0A2R8YHD2; P06753-5; A0A2R8YEU4; P67936-2; A0A494C0P6; A0A5F9UN72; A0A2R2Y2Q3; P67936; A0A2R8YH90; A0A087WWU8; A0A2R8YE05; P06753-2; K7ENT6; P06753-4; P06753-6; P06753-7; P06753-3; P06753	3	4	0.0723	0	1	1	672.039	2685.14	2685.13	0.45	0.0003	0.83	2	0.004975	0.1556	49.923
-462	13293	FALSE	F3.2	23.2396	4343	HCD	MS2	8.55326	247.5	01_HH_THP1-M1_Af-elution_HCD+tEThcD-OT_60min_5to21%_03242018.raw	-462	15486	FourierTransform	4	1	1	1	698.636	2093.89	3	39.8837	100	6.84287	23.5056	29.1862	Medium	Sequest HT (A10)	Unambiguous	IKsEHPGLSIGDTAK	S3(ADP-Ribosyl)	2	P26583	P26583; D6R9A6	1	3	0.0169	0	1	1	698.636	2093.89	2093.89	0.13	9e-05	0.59	1	0.03602	0.4151	553.395
-462	13294	FALSE	F3.2	23.2396	4343	HCD	MS2	8.55326	247.5	01_HH_THP1-M1_Af-elution_HCD+tEThcD-OT_60min_5to21%_03242018.raw	-462	15486	FourierTransform	4	1	1	1	698.636	2093.89	3	39.8837	100	6.84287	23.5056	29.1862	Medium	Sequest HT (A10)	Unambiguous	IKSeHPGLSIGDTAK	E4(ADP-Ribosyl)	2	P26583	P26583; D6R9A6	1	3	0.0169	0	1	2	698.636	2093.89	2093.89	0.13	9e-05	0.59	1	0.03602	0.4149	553.395
-462	13295	FALSE	F3.2	23.2396	4343	HCD	MS2	8.55326	247.5	01_HH_THP1-M1_Af-elution_HCD+tEThcD-OT_60min_5to21%_03242018.raw	-462	15486	FourierTransform	4	1	1	1	698.636	2093.89	3	39.8837	100	6.84287	23.5056	29.1862	Medium	Sequest HT (A10)	Unambiguous	IKSEhPGLSIGDTAK	H5(ADP-Ribosyl)	2	P26583	P26583; D6R9A6	1	3	NA	0.0169	3	3	698.636	2093.89	2093.89	0.13	9e-05	0.58	1	0.03602	0.4148	553.395
-462	13296	FALSE	F3.2	23.2396	4343	HCD	MS2	8.55326	247.5	01_HH_THP1-M1_Af-elution_HCD+tEThcD-OT_60min_5to21%_03242018.raw	-462	15486	FourierTransform	4	1	1	1	698.636	2093.89	3	39.8837	100	6.84287	23.5056	29.1862	Medium	Sequest HT (A10)	Unambiguous	IkSEHPGLSIGDTAK	K2(ADP-Ribosyl)	2	P26583	P26583; D6R9A6	1	3	NA	0.0169	3	4	698.636	2093.89	2093.89	0.13	9e-05	0.58	1	0.04252	0.4288	467.779
-462	13313	FALSE	F3.2	23.357	4367	HCD	MS2	36.5627	247.5	01_HH_THP1-M1_Af-elution_HCD+tEThcD-OT_60min_5to21%_03242018.raw	-462	15501	FourierTransform	1	1	1	1	516.264	1546.78	3	23.8487	64.112	0	24.5233	6.75949	High	Sequest HT (A10)	Unambiguous	VQIYHNPTANSFR		3	K7ENL7	K7ENL7; K7ENR7; P50552	0	3	0.6995	0	1	1	516.264	1546.78	1546.78	0.23	0.00012	4.06	1	0.0004745	0.0005337	0
-462	13323	FALSE	F3.2	23.4361	4386	HCD	MS2	12.8265	247.5	01_HH_THP1-M1_Af-elution_HCD+tEThcD-OT_60min_5to21%_03242018.raw	-462	15515	FourierTransform	1	1	1	1	729.021	2185.05	3	21.7252	34.0166	3.75133	28.3728	20.7599	High	Sequest HT (A10)	Unambiguous	SLAGSSGPGASSGTSGDHGELVVR		12	P29692	P29692; E9PL12; H0YCK7; E9PI39; P29692-2; E9PQ49; E9PK01; E9PPR1; E9PRY8; E9PMW7; A0A087X1X7; E9PIZ1	0	3	0.7766	0	1	1	729.021	2185.05	2185.05	0.21	0.00015	4.79	1	0.0004745	7.152e-06	0
-462	13339	FALSE	F3.2	23.5061	4403	HCD	MS2	13.5812	247.5	01_HH_THP1-M1_Af-elution_HCD+tEThcD-OT_60min_5to21%_03242018.raw	-462	15529	FourierTransform	2	1	1	1	687.959	2061.86	3	53.3284	96.9236	4.32683	100	12.063	High	Sequest HT (A10)	Unambiguous	HAEMVHtGLKLER	T7(ADP-Ribosyl)	10	Q01518	Q5T0R1; Q01518-2; Q5T0R6; Q5T0R5; Q5T0R2; Q5T0R9; Q5T0R3; Q01518; Q5T0R4; Q5T0R7	1	3	0.042	0	1	1	687.959	2061.86	2061.86	0.44	0.0003	1.19	1	0.003608	0.1374	174.021
-462	13340	FALSE	F3.2	23.5061	4403	HCD	MS2	13.5812	247.5	01_HH_THP1-M1_Af-elution_HCD+tEThcD-OT_60min_5to21%_03242018.raw	-462	15529	FourierTransform	2	1	1	1	687.959	2061.86	3	53.3284	96.9236	4.32683	100	12.063	High	Sequest HT (A10)	Unambiguous	HAEMVHTGLkLER	K10(ADP-Ribosyl)	10	Q01518	Q5T0R1; Q01518-2; Q5T0R6; Q5T0R5; Q5T0R2; Q5T0R9; Q5T0R3; Q01518; Q5T0R4; Q5T0R7	1	3	NA	0.042	2	2	687.959	2061.86	2061.86	0.44	0.0003	1.14	1	0.003302	0.1259	174.557
-462	13345	FALSE	F3.2	23.5347	4412	HCD	MS2	51.3708	247.5	01_HH_THP1-M1_Af-elution_HCD+tEThcD-OT_60min_5to21%_03242018.raw	-462	15537	FourierTransform	1	1	1	1	626.322	1876.95	3	50.8539	100	0	94.2479	9.16772	High	Sequest HT (A10)	Unambiguous	VYVGNLGNNGNKTELER		3	A0A087X2D0	P84103-2; A0A087X2D0; P84103	1	3	0.713	0	1	1	626.322	1876.95	1876.95	0.58	0.00036	3.24	1	0.0004745	0.0008804	0
-462	1335	FALSE	F3.1	20.0184	3665	HCD	MS2	36.5518	247.5	01_HH_THP1-M0_Af-elution_HCD+tEThcD-OT_60min_5to21%_03242018.raw	-462	1527	FourierTransform	1	1	1	1	563.613	1688.82	3	47.8691	89.2904	0	50.7941	51.3918	High	Sequest HT (A10)	Unambiguous	ASGNYATVISHNPETK		3	E9PKZ0	E9PKZ0; P62917; G3V1A1	0	3	0.7177	0	1	1	563.613	1688.82	1688.82	0.43	0.00024	3.79	1	0.0004745	4.04e-05	0
-462	13363	FALSE	F3.2	23.5886	4422	HCD	MS2	48.2677	247.5	01_HH_THP1-M1_Af-elution_HCD+tEThcD-OT_60min_5to21%_03242018.raw	-462	15546	FourierTransform	1	1	1	1	567.781	1134.55	2	29.9217	70.4346	0	10.8827	38.3694	High	Sequest HT (A10)	Unambiguous	DVNQQEFVR		4	P39019	P39019; M0QYF7; M0R2L9; M0R140	0	2	0.4798	0	1	1	567.781	1134.55	1134.55	0.71	0.0004	2.23	1	0.0004745	0.005353	0
-462	134	FALSE	F3.1	9.6577	1459	HCD	MS2	0	247.5	01_HH_THP1-M0_Af-elution_HCD+tEThcD-OT_60min_5to21%_03242018.raw	-462	223	FourierTransform	1	1	1	1	647.297	2586.17	4	14.2948	30.7842	0	26.395	0	High	Sequest HT (A10)	Unambiguous	EGNNPAENGDAKTDQAQKAEGAGDAK		1	P05204	P05204	2	4	0.703	0	1	1	647.297	2586.17	2586.17	-0.13	-9e-05	2.02	1	0.001801	0.02845	0
-462	13427	FALSE	F3.2	23.8406	4484	HCD	MS2	45.8175	247.5	01_HH_THP1-M1_Af-elution_HCD+tEThcD-OT_60min_5to21%_03242018.raw	-462	15603	FourierTransform	1	1	1	1	570.301	1708.89	3	6.89305	13.9973	0	9.44856	4.12629	High	Sequest HT (A10)	Unambiguous	NAIHTFVQSGSHLAAR		1	P04040	P04040	0	3	0.797	0	1	1	570.301	1708.89	1708.89	0.87	0.00049	3.3	1	0.0004745	6.83e-05	0
-462	13430	FALSE	F3.2	23.8629	4488	HCD	MS2	0	247.5	01_HH_THP1-M1_Af-elution_HCD+tEThcD-OT_60min_5to21%_03242018.raw	-462	15606	FourierTransform	1	1	1	1	970.049	2908.13	3	41.2507	55.3208	3.6897	100	5.99246	High	Sequest HT (A10)	Unambiguous	HQGVMVGmGQkDSYVGDEAQSK	M8(Oxidation); K11(ADP-Ribosyl)	22	P60709; P68133	E7EVS6; G5E9R0; J3KT65; A0A2R8Y793; P63267; C9JUM1; A0A2R8YGF8; A6NL76; P60709; F6UVQ4; P62736; P68133; I3L3I0; C9JTX5; K7EM38; C9JFL5; F8WB63; C9JZR7; P68032; I3L3R2; P63261; B8ZZJ2	1	3	0.0509	0	1	1	970.049	2908.13	2908.13	0.41	0.00039	2.16	2	0.0004745	0.0006137	63.3694
-462	13442	FALSE	F3.2	23.9702	4518	HCD	MS2	20.7648	247.5	01_HH_THP1-M1_Af-elution_HCD+tEThcD-OT_60min_5to21%_03242018.raw	-462	15632	FourierTransform	1	1	1	1	758.377	1515.75	2	4.57653	9.958	0	4.23525	4.11288	High	Sequest HT (A10)	Unambiguous	IWHHTFYNELR		21	P60709; P68133	E7EVS6; G5E9R0; J3KT65; A5A3E0; A0A2R8Y793; C9JUM1; Q9BYX7; A0A2R8YGF8; P0CG39; A6NL76; P60709; Q6S8J3; P68133; I3L3I0; K7EM38; I3L4N8; C9JZR7; P0CG38; P68032; I3L3R2; P63261	0	2	0.6135	0	1	1	758.377	1515.75	1515.75	-1.02	-0.00078	2.82	2	0.0004745	0.000666	0
-462	13449	FALSE	F3.2	23.9813	4520	HCD	MS2	10.9537	247.5	01_HH_THP1-M1_Af-elution_HCD+tEThcD-OT_60min_5to21%_03242018.raw	-462	15634	FourierTransform	1	1	1	1	619.559	1856.66	3	45.3888	100	1.71431	72.7307	7.11027	High	Sequest HT (A10)	Unambiguous	GFGyKGScFHR	Y4(ADP-Ribosyl); C8(Carbamidomethyl)	3	P62937	P62937; C9J5S7; F8WE65	1	3	0.3778	0	1	1	619.559	1856.66	1856.66	0.43	0.00027	0.9	1	0.002979	0.09438	73.9925
-462	13455	FALSE	F3.2	24.0013	4525	HCD	MS2	0	247.5	01_HH_THP1-M1_Af-elution_HCD+tEThcD-OT_60min_5to21%_03242018.raw	-462	15639	FourierTransform	1	1	1	1	848.436	1695.86	2	7.88685	12.9253	4.68429	9.07511	4.86272	High	Sequest HT (A10)	Unambiguous	GAEAANVTGPGGVPVQGSK		2	H0Y449	H0Y449; P67809	0	2	0.8456	0	1	1	848.436	1695.86	1695.87	-0.66	-0.00056	4.08	1	0.0004745	5.946e-06	0
-462	13465	FALSE	F3.2	24.045	4534	HCD	MS2	31.2331	247.5	01_HH_THP1-M1_Af-elution_HCD+tEThcD-OT_60min_5to21%_03242018.raw	-462	15646	FourierTransform	1	1	1	1	577.59	1730.76	3	2.62232	7.24478	0	2.53495	0.70956	High	Sequest HT (A10)	Unambiguous	YYDSRPGGYGYGYGR		1	P98179	P98179	0	3	0.8571	0	1	1	577.59	1730.76	1730.76	-0.35	-0.0002	3.5	1	0.0004745	8.321e-05	0
-462	13486	FALSE	F3.2	24.1228	4553	HCD	MS2	12.8288	247.5	01_HH_THP1-M1_Af-elution_HCD+tEThcD-OT_60min_5to21%_03242018.raw	-462	15663	FourierTransform	1	1	1	1	556.606	1667.8	3	26.7477	64.823	0	39.8852	2.28286	High	Sequest HT (A10)	Unambiguous	IFQKGESPVDYDGGR		5	Q15084	Q15084-2; Q15084-5; Q15084-3; Q15084-4; Q15084	1	3	0.771	0	1	1	556.606	1667.8	1667.8	0.57	0.00031	4.28	1	0.0004745	5.686e-05	0
-462	13500	FALSE	F3.2	24.1697	4564	HCD	MS2	22.5548	247.5	01_HH_THP1-M1_Af-elution_HCD+tEThcD-OT_60min_5to21%_03242018.raw	-462	15672	FourierTransform	2	1	1	1	684.616	2051.83	3	51.5909	94.2304	2.78875	100	9.34446	High	Sequest HT (A10)	Unambiguous	IVAdKDYSVTANSK	D4(ADP-Ribosyl)	6	A0A5F9ZHM4	F5H793; A0A5F9ZHM4; A8MW50; P07195; C9J7H8; A0A3B3IS95	1	3	0.0184	0	1	1	684.616	2051.83	2051.84	-0.78	-0.00054	1.63	1	0.0004745	0.002295	845.996
-462	13501	FALSE	F3.2	24.1697	4564	HCD	MS2	22.5548	247.5	01_HH_THP1-M1_Af-elution_HCD+tEThcD-OT_60min_5to21%_03242018.raw	-462	15672	FourierTransform	2	1	1	1	684.616	2051.83	3	51.5909	94.2304	2.78875	100	9.34446	High	Sequest HT (A10)	Unambiguous	IVADkDYSVTANSK	K5(ADP-Ribosyl)	6	A0A5F9ZHM4	F5H793; A0A5F9ZHM4; A8MW50; P07195; C9J7H8; A0A3B3IS95	1	3	NA	0.0184	2	2	684.616	2051.83	2051.84	-0.78	-0.00054	1.6	1	0.0004745	0.002839	935.929
-462	13507	FALSE	F3.2	24.1885	4569	HCD	MS2	11.1575	247.5	01_HH_THP1-M1_Af-elution_HCD+tEThcD-OT_60min_5to21%_03242018.raw	-462	15677	FourierTransform	1	1	1	1	584.959	1752.86	3	9.95808	22.9679	0	11.9923	4.87207	High	Sequest HT (A10)	Unambiguous	NSNLVGAAHEELQQSR		8	P02545-2	P02545-5; P02545-6; P02545-2; P02545-4; P02545; Q3BDU5; P02545-3; Q5TCI8	0	3	0.6667	0	1	1	584.959	1752.86	1752.86	-0.08	-4e-05	4.47	1	0.0004745	4.751e-05	0
-462	13513	FALSE	F3.2	24.2074	4574	HCD	MS2	0	247.5	01_HH_THP1-M1_Af-elution_HCD+tEThcD-OT_60min_5to21%_03242018.raw	-462	15682	FourierTransform	1	1	1	1	735.971	2205.9	3	18.5638	36.4569	0	25.5615	12.2369	High	Sequest HT (A10)	Unambiguous	NmGGPYGGGNYGPGGSGGSGGYGGR	M2(Oxidation)	2	P22626	P22626-2; P22626	0	3	0.8734	0	1	1	735.971	2205.9	2205.9	-0.15	-0.00011	4.82	1	0.0004745	1.349e-05	0
-462	13548	FALSE	F3.2	24.288	4593	HCD	MS2	0	247.5	01_HH_THP1-M1_Af-elution_HCD+tEThcD-OT_60min_5to21%_03242018.raw	-462	15699	FourierTransform	2	1	1	1	1026.42	2051.83	2	41.0732	52.6354	4.86605	100	6.79131	High	Sequest HT (A10)	Unambiguous	IVAdKDYSVTANSK	D4(ADP-Ribosyl)	6	A0A5F9ZHM4	F5H793; A0A5F9ZHM4; A8MW50; P07195; C9J7H8; A0A3B3IS95	1	2	0.24	0	1	1	1026.42	2051.83	2051.84	-1.61	-0.00165	1	1	0.002136	0.02933	40.143
-462	13549	FALSE	F3.2	24.288	4593	HCD	MS2	0	247.5	01_HH_THP1-M1_Af-elution_HCD+tEThcD-OT_60min_5to21%_03242018.raw	-462	15699	FourierTransform	2	1	1	1	1026.42	2051.83	2	41.0732	52.6354	4.86605	100	6.79131	High	Sequest HT (A10)	Unambiguous	IVADkDYSVTANSK	K5(ADP-Ribosyl)	6	A0A5F9ZHM4	F5H793; A0A5F9ZHM4; A8MW50; P07195; C9J7H8; A0A3B3IS95	1	2	0.24	0	1	2	1026.42	2051.83	2051.84	-1.61	-0.00165	1	1	0.002136	0.02933	40.143
-462	13558	FALSE	F3.2	24.3433	4606	HCD	MS2	0	247.5	01_HH_THP1-M1_Af-elution_HCD+tEThcD-OT_60min_5to21%_03242018.raw	-462	15711	FourierTransform	1	1	1	1	553.282	1105.56	2	38.2485	100	0	34.471	18.5228	High	Sequest HT (A10)	Unambiguous	ETDNAAIIMK		4	O60234	O60234; M0QX47; M0QYJ8; M0QXC2	0	2	0.5851	0	1	1	553.282	1105.56	1105.56	0.04	2e-05	1.88	1	0.001801	0.02348	0
-462	13566	FALSE	F3.2	24.3773	4615	HCD	MS2	4.58045	247.5	01_HH_THP1-M1_Af-elution_HCD+tEThcD-OT_60min_5to21%_03242018.raw	-462	15718	FourierTransform	1	1	1	1	876.682	2628.03	3	42.1351	59.4951	2.32087	100	6.72428	High	Sequest HT (A10)	Unambiguous	FYGDEEkDKGLQTSQDAR	K7(ADP-Ribosyl)	1	P27797	P27797	2	3	0.0963	0	1	1	876.682	2628.03	2628.03	1.05	0.00092	1.87	1	0.0004745	0.00162	128.096
-462	1357	FALSE	F3.1	20.153	3693	HCD	MS2	21.8202	247.5	01_HH_THP1-M0_Af-elution_HCD+tEThcD-OT_60min_5to21%_03242018.raw	-462	1544	FourierTransform	2	1	1	1	550.899	1650.68	3	44.1612	100	0	66.2852	10.3597	Medium	Sequest HT (A10)	Unambiguous	SIDLkDKYK	K5(ADP-Ribosyl)	6	P10809	C9JL25; C9JCQ4; E7EXB4; P10809; E7ESH4; P10809-2	2	3	0.0976	0	1	1	550.899	1650.68	1650.68	0.39	0.00022	0.41	1	0.01174	0.2494	30.6241
-462	13574	FALSE	F3.2	24.3884	4617	HCD	MS2	7.32252	247.5	01_HH_THP1-M1_Af-elution_HCD+tEThcD-OT_60min_5to21%_03242018.raw	-462	15720	FourierTransform	1	1	1	1	569.274	1705.81	3	45.0213	74.8048	0.9829	100	4.29734	High	Sequest HT (A10)	Unambiguous	IkIIAPPERK	K2(ADP-Ribosyl)	10	P60709; P68133	P63267; A0A2R8YFE2; A6NL76; P60709; P63267-2; P62736; P68133; Q562R1; P68032; P63261	2	3	0.3774	0	1	1	569.274	1705.81	1705.81	0.64	0.00036	1.59	2	0.002136	0.0318	159.507
-462	1358	FALSE	F3.1	20.153	3693	HCD	MS2	21.8202	247.5	01_HH_THP1-M0_Af-elution_HCD+tEThcD-OT_60min_5to21%_03242018.raw	-462	1544	FourierTransform	2	1	1	1	550.899	1650.68	3	44.1612	100	0	66.2852	10.3597	Medium	Sequest HT (A10)	Unambiguous	SIdLKDKYK	D3(ADP-Ribosyl)	6	P10809	C9JL25; C9JCQ4; E7EXB4; P10809; E7ESH4; P10809-2	2	3	0.0976	0	1	2	550.899	1650.68	1650.68	0.39	0.00022	0.41	1	0.02313	0.3441	70.0791
-462	13581	FALSE	F3.2	24.4098	4623	HCD	MS2	9.93933	247.5	01_HH_THP1-M1_Af-elution_HCD+tEThcD-OT_60min_5to21%_03242018.raw	-462	15726	FourierTransform	1	1	1	1	645.304	1289.6	2	25.6442	56.9384	3.1992	23.7997	18.6397	High	Sequest HT (A10)	Unambiguous	DISTNYYASQK		2	P14625	P14625; H0YIV0	0	2	0.7321	0	1	1	645.304	1289.6	1289.6	0.71	0.00046	2.24	1	0.0004745	0.0008493	0
-462	13588	FALSE	F3.2	24.4322	4627	HCD	MS2	58.9156	247.5	01_HH_THP1-M1_Af-elution_HCD+tEThcD-OT_60min_5to21%_03242018.raw	-462	15729	FourierTransform	1	1	1	1	472.209	1414.61	3	33.2726	100	1.58174	19.3912	12.1174	High	Sequest HT (A10)	Unambiguous	LLsISGKR	S3(ADP-Ribosyl)	4	P06748	E5RI98; P06748-2; P06748-3; P06748	1	3	0.1264	0	1	1	472.209	1414.61	1414.61	0.41	0.00019	0.87	1	0.001801	0.02391	2249.67
-462	13597	FALSE	F3.2	24.4608	4636	HCD	MS2	0	247.5	01_HH_THP1-M1_Af-elution_HCD+tEThcD-OT_60min_5to21%_03242018.raw	-462	15737	FourierTransform	2	1	1	1	642.928	1926.77	3	48.9727	100	1.70018	85.8232	8.36736	High	Sequest HT (A10)	Unambiguous	EkYEKDIAAYR	K2(ADP-Ribosyl)	2	P26583; P09429	P26583; P09429	2	3	0.0909	0	1	1	642.928	1926.77	1926.77	0.82	0.00053	1.1	2	0.0004745	0.001169	198.421
-462	13598	FALSE	F3.2	24.4608	4636	HCD	MS2	0	247.5	01_HH_THP1-M1_Af-elution_HCD+tEThcD-OT_60min_5to21%_03242018.raw	-462	15737	FourierTransform	2	1	1	1	642.928	1926.77	3	48.9727	100	1.70018	85.8232	8.36736	High	Sequest HT (A10)	Unambiguous	eKYEKDIAAYR	E1(ADP-Ribosyl)	2	P26583; P09429	P26583; P09429	2	3	0.0909	0	1	2	642.928	1926.77	1926.77	0.82	0.00053	1.1	2	0.0004745	0.001248	116.929
-462	13605	FALSE	F3.2	24.4719	4638	HCD	MS2	22.9983	247.5	01_HH_THP1-M1_Af-elution_HCD+tEThcD-OT_60min_5to21%_03242018.raw	-462	15739	FourierTransform	1	1	1	1	557.215	1669.63	3	44.2958	100	0	64.1313	13.0517	High	Sequest HT (A10)	Unambiguous	YEkDIAAYR	K3(ADP-Ribosyl)	2	P26583; P09429	P26583; P09429	1	3	0.0725	0	1	1	557.215	1669.63	1669.63	0.94	0.00052	0.69	2	0.00557	0.1603	105.044
-462	13621	FALSE	F3.2	24.5257	4652	HCD	MS2	23.3149	247.5	01_HH_THP1-M1_Af-elution_HCD+tEThcD-OT_60min_5to21%_03242018.raw	-462	15751	FourierTransform	1	1	1	1	587.973	1761.9	3	24.439	53.3137	0	35.3592	9.08306	High	Sequest HT (A10)	Unambiguous	YQYGGLNSGRPVTPPR		1	P62140	P62140	0	3	0.6201	0	1	1	587.973	1761.9	1761.9	0.29	0.00017	1.79	1	0.00557	0.1665	0
-462	13655	FALSE	F3.2	24.635	4677	HCD	MS2	15.5903	247.5	01_HH_THP1-M1_Af-elution_HCD+tEThcD-OT_60min_5to21%_03242018.raw	-462	15773	FourierTransform	1	1	1	1	602.328	1203.65	2	9.38366	23.9975	0	9.45653	4.08063	High	Sequest HT (A10)	Unambiguous	FAAATGATPIAGR		4	P08865	P08865; C9J9K3; F8WD59; A0A0C4DG17	0	2	0.7394	0	1	1	602.328	1203.65	1203.65	1.18	0.00071	3.76	1	0.0004745	6.126e-06	0
-462	13674	FALSE	F3.2	24.82	4717	HCD	MS2	18.8364	247.5	01_HH_THP1-M1_Af-elution_HCD+tEThcD-OT_60min_5to21%_03242018.raw	-462	15798	FourierTransform	1	1	1	1	635.952	1905.84	3	51.1382	94.138	0	100	10.4148	High	Sequest HT (A10)	Unambiguous	LkYALTGDEVKK	K2(ADP-Ribosyl)	4	P22090	P22090; Q8TD47; P62701; C9JEH7	2	3	0.1831	0	1	1	635.952	1905.84	1905.84	1.25	0.0008	1.42	1	0.001801	0.02617	14.7561
-462	13681	FALSE	F3.2	24.8446	4722	HCD	MS2	37.7933	247.5	01_HH_THP1-M1_Af-elution_HCD+tEThcD-OT_60min_5to21%_03242018.raw	-462	15802	FourierTransform	1	1	1	1	570.273	1139.54	2	4.47923	10.4866	0	4.88744	2.54288	High	Sequest HT (A10)	Unambiguous	YYPTEDVPR		4	Q02878	Q02878; U3KQR5; F8VZ45; F8VR69	0	2	0.7635	0	1	1	570.273	1139.54	1139.54	0.88	0.0005	1.48	1	0.002136	0.0308	0
-462	13690	FALSE	F3.2	24.8822	4731	HCD	MS2	17.6794	247.5	01_HH_THP1-M1_Af-elution_HCD+tEThcD-OT_60min_5to21%_03242018.raw	-462	15810	FourierTransform	1	1	1	1	560.268	2238.05	4	10.2337	16.5233	0	17.7296	6.68194	High	Sequest HT (A10)	Unambiguous	KLGEMWNNTAADDKQPYEK		2	P09429	Q5T7C4; P09429	2	4	0.6404	0	1	1	560.268	2238.05	2238.05	0.17	0.0001	3.81	1	0.0004745	1.637e-06	0
-462	13697	FALSE	F3.2	24.9639	4753	HCD	MS2	8.7729	247.5	01_HH_THP1-M1_Af-elution_HCD+tEThcD-OT_60min_5to21%_03242018.raw	-462	15827	FourierTransform	1	1	1	1	730.984	2190.94	3	51.2768	91.2603	2.62185	100	11.2251	High	Sequest HT (A10)	Unambiguous	IkEKYIDQEELNK	K2(ADP-Ribosyl)	4	P07900; P08238	P07900-2; P07900; P08238; Q58FF8	2	3	0.0632	0	1	1	730.984	2190.94	2190.94	1.2	0.00087	1.9	2	0.0004745	0.0001085	109.933
-462	13715	FALSE	F3.2	25.0209	4766	HCD	MS2	12.188	247.5	01_HH_THP1-M1_Af-elution_HCD+tEThcD-OT_60min_5to21%_03242018.raw	-462	15837	FourierTransform	1	1	1	1	624.612	1871.82	3	52.5096	98.5907	0	100	11.4477	High	Sequest HT (A10)	Unambiguous	kKDLSLEEIQK	K1(ADP-Ribosyl)	6	E5RGX5	E5RGX5; P16949-2; P16949; Q93045-2; Q93045; A2A2D0	2	3	0.078	0	1	1	624.612	1871.82	1871.82	0.84	0.00053	1.41	1	0.0004745	0.001988	109.266
-462	1378	FALSE	F3.1	20.3922	3747	HCD	MS2	56.2203	247.5	01_HH_THP1-M0_Af-elution_HCD+tEThcD-OT_60min_5to21%_03242018.raw	-462	1578	FourierTransform	1	1	1	1	506.239	1516.7	3	2.74537	7.37211	0	3.60937	0	High	Sequest HT (A10)	Unambiguous	QEYDESGPSIVHR		8	P60709	A5A3E0; A0A2R8YFE2; Q9BYX7; P0CG39; P60709; Q6S8J3; P0CG38; P63261	0	3	0.5862	0	1	1	506.239	1516.7	1516.7	0.01	0	2.03	1	0.002979	0.1204	0
-462	13786	FALSE	F3.2	25.3169	4836	HCD	MS2	15.7997	247.5	01_HH_THP1-M1_Af-elution_HCD+tEThcD-OT_60min_5to21%_03242018.raw	-462	15891	FourierTransform	1	1	1	1	619.605	1856.8	3	46.22	100	1.50433	72.7919	10.5839	High	Sequest HT (A10)	Unambiguous	IFHGLkSTDVAK	K6(ADP-Ribosyl)	2	P13796	P13796; Q5TBN3	1	3	0.0843	0	1	1	619.605	1856.8	1856.8	0.91	0.00056	0.83	1	0.00557	0.1586	246.647
-462	13803	FALSE	F3.2	25.3443	4842	HCD	MS2	44.7426	247.5	01_HH_THP1-M1_Af-elution_HCD+tEThcD-OT_60min_5to21%_03242018.raw	-462	15897	FourierTransform	1	1	1	1	473.946	1419.82	3	4.59163	13.5024	0	4.86413	0	High	Sequest HT (A10)	Unambiguous	KIHPQTIIAGWR		4	P78371	P78371-2; P78371; F5GWF6; F8VQ14	1	3	0.6674	0	1	1	473.946	1419.82	1419.82	0.65	0.00031	4.69	1	0.0004745	0.0001336	0
-462	13808	FALSE	F3.2	25.3724	4848	HCD	MS2	1.65653	247.5	01_HH_THP1-M1_Af-elution_HCD+tEThcD-OT_60min_5to21%_03242018.raw	-462	15902	FourierTransform	1	1	1	1	762.816	3048.24	4	43.3802	63.6953	2.90216	100	6.92329	High	Sequest HT (A10)	Unambiguous	HQGVMVGMGQkDSYVGDEAQSKR	K11(ADP-Ribosyl)	22	P60709; P68133	E7EVS6; G5E9R0; J3KT65; A0A2R8Y793; P63267; C9JUM1; A0A2R8YGF8; A6NL76; P60709; F6UVQ4; P62736; P68133; I3L3I0; C9JTX5; K7EM38; C9JFL5; F8WB63; C9JZR7; P68032; I3L3R2; P63261; B8ZZJ2	2	4	0.0851	0	1	1	762.816	3048.24	3048.24	0.97	0.00074	4.23	2	0.0004745	4.186e-06	1130.12
-462	13819	FALSE	F3.2	25.4016	4854	HCD	MS2	10.2735	247.5	01_HH_THP1-M1_Af-elution_HCD+tEThcD-OT_60min_5to21%_03242018.raw	-462	15908	FourierTransform	1	1	1	1	692.311	1383.62	2	6.17766	13.6432	0	5.78694	5.28046	High	Sequest HT (A10)	Unambiguous	GASQAGMTGYGMPR		4	P37802	Q9UI15; C9J5W6; P37802; P37802-2	0	2	0.7311	0	1	1	692.311	1383.62	1383.61	0.83	0.00057	4.76	1	0.0004745	1.204e-06	0
-462	13832	FALSE	F3.2	25.4536	4868	HCD	MS2	38.8867	247.5	01_HH_THP1-M1_Af-elution_HCD+tEThcD-OT_60min_5to21%_03242018.raw	-462	15920	FourierTransform	1	1	1	1	609.624	1826.86	3	11.1456	25.6323	0	15.996	2.95397	High	Sequest HT (A10)	Unambiguous	SGKYDLDFKSPDDPSR		3	P06733	P06733-2; A0A2R8Y6G6; P06733	2	3	0.7661	0	1	1	609.624	1826.86	1826.86	0.69	0.00042	2.95	1	0.0004745	2.034e-05	0
-462	1385	FALSE	F3.1	20.4565	3761	HCD	MS2	21.0715	247.5	01_HH_THP1-M0_Af-elution_HCD+tEThcD-OT_60min_5to21%_03242018.raw	-462	1586	FourierTransform	1	1	1	1	585.296	1753.87	3	33.3832	73.4857	4.54458	35.4608	20.0417	High	Sequest HT (A10)	Unambiguous	SPSWQRPNQGVPSTGR		6	Q96HC4	Q96HC4; Q96HC4-7; Q96HC4-4; A0A0A0MSP3; Q96HC4-6; H0Y8Y3	0	3	0.6916	0	1	1	585.296	1753.87	1753.87	0.06	3e-05	2.14	1	0.001801	0.02875	0
-462	13850	FALSE	F3.2	25.536	4888	HCD	MS2	21.3476	247.5	01_HH_THP1-M1_Af-elution_HCD+tEThcD-OT_60min_5to21%_03242018.raw	-462	15937	FourierTransform	1	1	1	1	590.535	2359.12	4	39.3366	100	0	42.8915	14.4548	High	Sequest HT (A10)	Unambiguous	NSFREQLEEEEEAKHNLEK		1	P35579	P35579	2	4	0.6513	0	1	1	590.535	2359.12	2359.12	0.44	0.00026	3.9	1	0.0004745	0.001808	0
-462	13873	FALSE	F3.2	25.6202	4906	HCD	MS2	13.4061	247.5	01_HH_THP1-M1_Af-elution_HCD+tEThcD-OT_60min_5to21%_03242018.raw	-462	15953	FourierTransform	1	1	1	1	624.62	1871.85	3	15.4915	40.459	0	16.0384	5.46849	High	Sequest HT (A10)	Unambiguous	mKDTDSEEEIREAFR	M1(Oxidation)	7	P0DP25	G3V226; A0A590UJC0; Q96HY3; P0DP25; G3V361; A0A590UJI2; E7EMB3	2	3	0.6257	0	1	1	624.62	1871.85	1871.84	1.26	0.00079	1.71	1	0.0009493	0.0152	0
-462	13880	FALSE	F3.2	25.6628	4917	HCD	MS2	40.1394	247.5	01_HH_THP1-M1_Af-elution_HCD+tEThcD-OT_60min_5to21%_03242018.raw	-462	15961	FourierTransform	2	1	1	1	638.279	1912.82	3	47.2505	77.0491	0	100	11.9528	Medium	Sequest HT (A10)	Unambiguous	kLLEGEEERLR	K1(ADP-Ribosyl)	9	P02545-2	P02545-5; P02545-6; P02545-2; P02545-4; P02545; Q3BDU5; P02545-3; A0A0C4DGC5; Q5TCI8	2	3	0.0172	0	1	1	638.279	1912.82	1912.82	0.8	0.00051	0.58	1	0.01882	0.2892	85.7049
-462	13881	FALSE	F3.2	25.6628	4917	HCD	MS2	40.1394	247.5	01_HH_THP1-M1_Af-elution_HCD+tEThcD-OT_60min_5to21%_03242018.raw	-462	15961	FourierTransform	2	1	1	1	638.279	1912.82	3	47.2505	77.0491	0	100	11.9528	Medium	Sequest HT (A10)	Unambiguous	KLLeGEEERLR	E4(ADP-Ribosyl)	9	P02545-2	P02545-5; P02545-6; P02545-2; P02545-4; P02545; Q3BDU5; P02545-3; A0A0C4DGC5; Q5TCI8	2	3	NA	0.0172	2	2	638.279	1912.82	1912.82	0.8	0.00051	0.57	1	0.02895	0.3826	99.2122
-462	13885	FALSE	F3.2	25.6931	4923	HCD	MS2	11.101	247.5	01_HH_THP1-M1_Af-elution_HCD+tEThcD-OT_60min_5to21%_03242018.raw	-462	15965	FourierTransform	1	1	1	1	625.948	1875.83	3	49.7603	100	0.92409	89.9528	8.16424	High	Sequest HT (A10)	Unambiguous	AyINKVEELKK	Y2(ADP-Ribosyl)	7	B8ZWD1	B8ZWD1; P07108-2; P07108-3; P07108; P07108-5; A0A0A0MTI5; P07108-4	2	3	0.0847	0	1	1	625.948	1875.83	1875.83	0.27	0.00017	1.18	1	0.0009493	0.01394	289.543
-462	1390	FALSE	F3.1	20.5531	3782	HCD	MS2	0	247.5	01_HH_THP1-M0_Af-elution_HCD+tEThcD-OT_60min_5to21%_03242018.raw	-462	1597	FourierTransform	1	1	1	1	766.814	3064.23	4	42.6477	58.6579	3.57911	100	8.3539	High	Sequest HT (A10)	Unambiguous	HQGVMVGmGQkDSYVGDEAQSKR	M8(Oxidation); K11(ADP-Ribosyl)	22	P60709; P68133	E7EVS6; G5E9R0; J3KT65; A0A2R8Y793; P63267; C9JUM1; A0A2R8YGF8; A6NL76; P60709; F6UVQ4; P62736; P68133; I3L3I0; C9JTX5; K7EM38; C9JFL5; F8WB63; C9JZR7; P68032; I3L3R2; P63261; B8ZZJ2	2	4	0.1164	0	1	1	766.814	3064.23	3064.23	0.31	0.00024	2.32	2	0.002136	0.03844	42.9614
-462	13907	FALSE	F3.2	25.7894	4940	HCD	MS2	6.87614	247.5	01_HH_THP1-M1_Af-elution_HCD+tEThcD-OT_60min_5to21%_03242018.raw	-462	15978	FourierTransform	4	1	1	1	735.292	2203.86	3	53.5789	100	3.0655	96.3665	14.8838	High	Sequest HT (A10)	Unambiguous	ALEEAmeQKAELER	M6(Oxidation); E7(ADP-Ribosyl)	2	P35579	P35579; P35579-2	1	3	0.013	0	1	1	735.292	2203.86	2203.86	0.58	0.00042	0.77	1	0.002979	0.09281	42.5287
-462	13908	FALSE	F3.2	25.7894	4940	HCD	MS2	6.87614	247.5	01_HH_THP1-M1_Af-elution_HCD+tEThcD-OT_60min_5to21%_03242018.raw	-462	15978	FourierTransform	4	1	1	1	735.292	2203.86	3	53.5789	100	3.0655	96.3665	14.8838	High	Sequest HT (A10)	Unambiguous	ALEEAmEQkAELER	M6(Oxidation); K9(ADP-Ribosyl)	2	P35579	P35579; P35579-2	1	3	0.013	0	1	2	735.292	2203.86	2203.86	0.58	0.00042	0.77	1	0.002979	0.09278	42.5287
-462	13909	FALSE	F3.2	25.7894	4940	HCD	MS2	6.87614	247.5	01_HH_THP1-M1_Af-elution_HCD+tEThcD-OT_60min_5to21%_03242018.raw	-462	15978	FourierTransform	4	1	1	1	735.292	2203.86	3	53.5789	100	3.0655	96.3665	14.8838	High	Sequest HT (A10)	Unambiguous	ALEeAmEQKAELER	E4(ADP-Ribosyl); M6(Oxidation)	2	P35579	P35579; P35579-2	1	3	0.013	0	1	3	735.292	2203.86	2203.86	0.58	0.00042	0.77	1	0.002979	0.09264	42.5287
-462	13910	FALSE	F3.2	25.7894	4940	HCD	MS2	6.87614	247.5	01_HH_THP1-M1_Af-elution_HCD+tEThcD-OT_60min_5to21%_03242018.raw	-462	15978	FourierTransform	4	1	1	1	735.292	2203.86	3	53.5789	100	3.0655	96.3665	14.8838	High	Sequest HT (A10)	Unambiguous	ALeEAmEQKAELER	E3(ADP-Ribosyl); M6(Oxidation)	2	P35579	P35579; P35579-2	1	3	NA	0.013	4	4	735.292	2203.86	2203.86	0.58	0.00042	0.76	1	0.002979	0.09249	42.5287
-462	13915	FALSE	F3.2	25.8225	4946	HCD	MS2	5.06919	247.5	01_HH_THP1-M1_Af-elution_HCD+tEThcD-OT_60min_5to21%_03242018.raw	-462	15982	FourierTransform	1	1	1	1	589.31	1177.61	2	27.5905	76.7079	2.64411	23.7133	7.2968	High	Sequest HT (A10)	Unambiguous	EITALAPSTmK	M10(Oxidation)	9	P60709; P68133	P63267; A0A2R8YFE2; A6NL76; P60709; P63267-2; P62736; P68133; P68032; P63261	0	2	0.4112	0	1	1	589.31	1177.61	1177.61	0.33	0.0002	1.97	2	0.002758	0.07552	0
-462	13953	FALSE	F3.2	25.9193	4968	HCD	MS2	44.7209	247.5	01_HH_THP1-M1_Af-elution_HCD+tEThcD-OT_60min_5to21%_03242018.raw	-462	16002	FourierTransform	1	1	1	1	549.819	1098.63	2	27.8462	72.6673	0	31.6214	7.09611	High	Sequest HT (A10)	Unambiguous	HLFTGPVLSK		2	H0YLC7	H0YLC7; P16930	0	2	0.6358	0	1	1	549.819	1098.63	1098.63	-0.28	-0.00015	1.62	1	0.002481	0.04304	0
-462	13959	FALSE	F3.2	25.9916	4984	HCD	MS2	32.8445	247.5	01_HH_THP1-M1_Af-elution_HCD+tEThcD-OT_60min_5to21%_03242018.raw	-462	16011	FourierTransform	1	1	1	1	727.789	2908.13	4	55.6748	100	4.72812	97.6626	20.3082	High	Sequest HT (A10)	Unambiguous	HQGVmVGMGQkDSYVGDEAQSK	M5(Oxidation); K11(ADP-Ribosyl)	22	P60709; P68133	E7EVS6; G5E9R0; J3KT65; A0A2R8Y793; P63267; C9JUM1; A0A2R8YGF8; A6NL76; P60709; F6UVQ4; P62736; P68133; I3L3I0; C9JTX5; K7EM38; C9JFL5; F8WB63; C9JZR7; P68032; I3L3R2; P63261; B8ZZJ2	1	4	0.1127	0	1	1	727.789	2908.13	2908.13	1.1	0.0008	2.75	2	0.0004745	9.316e-05	454.71
-462	13969	FALSE	F3.2	26.0217	4989	HCD	MS2	0	247.5	01_HH_THP1-M1_Af-elution_HCD+tEThcD-OT_60min_5to21%_03242018.raw	-462	16014	FourierTransform	2	1	1	1	970.05	2908.13	3	42.918	60.1408	4.0732	100	7.4581	High	Sequest HT (A10)	Unambiguous	HQGVMVGmGQkDSYVGDEAQSK	M8(Oxidation); K11(ADP-Ribosyl)	22	P60709; P68133	E7EVS6; G5E9R0; J3KT65; A0A2R8Y793; P63267; C9JUM1; A0A2R8YGF8; A6NL76; P60709; F6UVQ4; P62736; P68133; I3L3I0; C9JTX5; K7EM38; C9JFL5; F8WB63; C9JZR7; P68032; I3L3R2; P63261; B8ZZJ2	1	3	0.0618	0	1	1	970.05	2908.13	2908.13	1.1	0.00107	1.78	2	0.0004745	0.006609	6.70762
-462	13970	FALSE	F3.2	26.0217	4989	HCD	MS2	0	247.5	01_HH_THP1-M1_Af-elution_HCD+tEThcD-OT_60min_5to21%_03242018.raw	-462	16014	FourierTransform	2	1	1	1	970.05	2908.13	3	42.918	60.1408	4.0732	100	7.4581	High	Sequest HT (A10)	Unambiguous	HQGVmVGMGQkDSYVGDEAQSK	M5(Oxidation); K11(ADP-Ribosyl)	22	P60709; P68133	E7EVS6; G5E9R0; J3KT65; A0A2R8Y793; P63267; C9JUM1; A0A2R8YGF8; A6NL76; P60709; F6UVQ4; P62736; P68133; I3L3I0; C9JTX5; K7EM38; C9JFL5; F8WB63; C9JZR7; P68032; I3L3R2; P63261; B8ZZJ2	1	3	0.0618	0	1	2	970.05	2908.13	2908.13	1.1	0.00107	1.78	2	0.0004745	0.006533	12.3109
-462	13999	FALSE	F3.2	26.1853	5026	HCD	MS2	6.21646	247.5	01_HH_THP1-M1_Af-elution_HCD+tEThcD-OT_60min_5to21%_03242018.raw	-462	16041	FourierTransform	2	1	1	1	781.306	2341.9	3	52.0949	86.3412	4.85326	100	17.1851	High	Sequest HT (A10)	Unambiguous	IkDPDASKPEDWDER	K2(ADP-Ribosyl)	2	P27797	K7EJB9; P27797	1	3	0.0297	0	1	1	781.306	2341.9	2341.9	1.24	0.00097	1.01	1	0.004975	0.1521	53.7651
-462	14000	FALSE	F3.2	26.1853	5026	HCD	MS2	6.21646	247.5	01_HH_THP1-M1_Af-elution_HCD+tEThcD-OT_60min_5to21%_03242018.raw	-462	16041	FourierTransform	2	1	1	1	781.306	2341.9	3	52.0949	86.3412	4.85326	100	17.1851	High	Sequest HT (A10)	Unambiguous	IKdPDASKPEDWDER	D3(ADP-Ribosyl)	2	P27797	K7EJB9; P27797	1	3	NA	0.0297	2	2	781.306	2341.9	2341.9	1.24	0.00097	0.98	1	0.004975	0.1554	53.7651
-462	14009	FALSE	F3.2	26.2099	5031	HCD	MS2	30.3657	247.5	01_HH_THP1-M1_Af-elution_HCD+tEThcD-OT_60min_5to21%_03242018.raw	-462	16045	FourierTransform	1	1	1	1	646.323	1291.64	2	17.1594	42.2237	0	17.7322	8.6818	High	Sequest HT (A10)	Unambiguous	ELISNSSDALDK		4	P07900	P07900-2; P07900; G3V2J8; Q14568	0	2	0.5	0	1	1	646.323	1291.64	1291.64	1.05	0.00068	2.5	1	0.0004745	0.001365	0
-462	14035	FALSE	F3.2	26.3107	5052	HCD	MS2	0	247.5	01_HH_THP1-M1_Af-elution_HCD+tEThcD-OT_60min_5to21%_03242018.raw	-462	16061	FourierTransform	2	1	1	1	691.292	2071.86	3	53.1082	97.7142	3.01057	100	11.7081	High	Sequest HT (A10)	Unambiguous	NTLPTkETIEQEK	K6(ADP-Ribosyl)	1	P63313	P63313	1	3	0.0811	0	1	1	691.292	2071.86	2071.86	-0.23	-0.00016	0.74	1	0.0009493	0.01794	528.478
-462	14036	FALSE	F3.2	26.3107	5052	HCD	MS2	0	247.5	01_HH_THP1-M1_Af-elution_HCD+tEThcD-OT_60min_5to21%_03242018.raw	-462	16061	FourierTransform	2	1	1	1	691.292	2071.86	3	53.1082	97.7142	3.01057	100	11.7081	High	Sequest HT (A10)	Unambiguous	NTLPtKETIEQEK	T5(ADP-Ribosyl)	1	P63313	P63313	1	3	0.0811	0	1	2	691.292	2071.86	2071.86	-0.23	-0.00016	0.74	1	0.0009493	0.01794	528.478
-462	14040	FALSE	F3.2	26.347	5062	HCD	MS2	3.52617	247.5	01_HH_THP1-M1_Af-elution_HCD+tEThcD-OT_60min_5to21%_03242018.raw	-462	16069	FourierTransform	3	1	1	1	824.027	2470.07	3	40.55	51.6469	2.73831	100	7.81491	High	Sequest HT (A10)	Unambiguous	AKQTLeNERGELANEVK	E6(ADP-Ribosyl)	1	P35579	P35579	2	3	0.0156	0	1	1	824.027	2470.07	2470.06	1.12	0.00092	1.28	1	0.002979	0.09709	190.424
-462	14041	FALSE	F3.2	26.347	5062	HCD	MS2	3.52617	247.5	01_HH_THP1-M1_Af-elution_HCD+tEThcD-OT_60min_5to21%_03242018.raw	-462	16069	FourierTransform	3	1	1	1	824.027	2470.07	3	40.55	51.6469	2.73831	100	7.81491	High	Sequest HT (A10)	Unambiguous	AkQTLENERGELANEVK	K2(ADP-Ribosyl)	1	P35579	P35579	2	3	NA	0.0156	2	2	824.027	2470.07	2470.06	1.12	0.00092	1.26	1	0.0009493	0.01797	108.529
-462	14042	FALSE	F3.2	26.347	5062	HCD	MS2	3.52617	247.5	01_HH_THP1-M1_Af-elution_HCD+tEThcD-OT_60min_5to21%_03242018.raw	-462	16069	FourierTransform	3	1	1	1	824.027	2470.07	3	40.55	51.6469	2.73831	100	7.81491	High	Sequest HT (A10)	Unambiguous	AKQtLENERGELANEVK	T4(ADP-Ribosyl)	1	P35579	P35579	2	3	NA	0.0469	3	3	824.027	2470.07	2470.06	1.12	0.00092	1.22	1	0.002979	0.1023	190.424
-462	14048	FALSE	F3.2	26.358	5064	HCD	MS2	21.335	247.5	01_HH_THP1-M1_Af-elution_HCD+tEThcD-OT_60min_5to21%_03242018.raw	-462	16071	FourierTransform	1	1	1	1	589.907	1767.71	3	53.5318	98.2903	3.06764	100	12.7694	High	Sequest HT (A10)	Selected	MIYASSkDAIK	K7(ADP-Ribosyl)	10	F6RFD5	F6RFD5; E9PQB7; E9PK25; P23528; G3V1A4; Q9Y281-3; Q9Y281; P60981-2; E9PP50; P60981	1	3	NA	0.02	3	3	589.907	1767.71	1767.71	0.82	0.00048	0.49	1	0.002758	0.06871	584.923
-462	14068	FALSE	F3.2	26.4381	5082	HCD	MS2	25.4087	247.5	01_HH_THP1-M1_Af-elution_HCD+tEThcD-OT_60min_5to21%_03242018.raw	-462	16087	FourierTransform	1	1	1	1	618.301	1235.59	2	10.3803	24.6532	0	13.7043	3.16368	High	Sequest HT (A10)	Unambiguous	NSLDcEIVSAK	C5(Carbamidomethyl)	2	Q01518	Q01518-2; Q01518	0	2	0.5515	0	1	1	618.301	1235.59	1235.59	0.14	8e-05	3.3	1	0.0004745	0.0002315	0
-462	14075	FALSE	F3.2	26.4491	5084	HCD	MS2	15.3787	247.5	01_HH_THP1-M1_Af-elution_HCD+tEThcD-OT_60min_5to21%_03242018.raw	-462	16089	FourierTransform	1	1	1	1	633.952	1899.84	3	52.4371	100	3.53489	87.3474	18.866	High	Sequest HT (A10)	Unambiguous	VkAEPAKIEAFR	K2(ADP-Ribosyl)	2	P00558	P00558-2; P00558	2	3	0.1324	0	1	1	633.952	1899.84	1899.84	0.52	0.00033	0.68	1	0.002979	0.0884	90.5008
-462	14083	FALSE	F3.2	26.4964	5095	HCD	MS2	10.1446	247.5	01_HH_THP1-M1_Af-elution_HCD+tEThcD-OT_60min_5to21%_03242018.raw	-462	16098	FourierTransform	1	1	1	1	643.892	3215.43	5	4.49875	9.7737	0.82534	4.85431	2.54164	High	Sequest HT (A10)	Unambiguous	KATLELTHNWGTEDDETQSYHNGNSDPR		1	Q04760	Q04760	1	5	0.7813	0	1	1	643.892	3215.43	3215.43	0.98	0.00063	6.63	1	0.0004745	1.276e-05	0
-462	1410	FALSE	F3.1	20.6876	3813	HCD	MS2	36.2405	247.5	01_HH_THP1-M0_Af-elution_HCD+tEThcD-OT_60min_5to21%_03242018.raw	-462	1617	FourierTransform	5	1	1	1	725.327	2898.29	4	22.9413	34.0235	2.20943	49.4203	6.11194	High	Sequest HT (A10)	Unambiguous	KTeTQEKNPLPSKETIEQEK	E3(ADP-Ribosyl)	1	P62328	P62328	3	4	0.0137	0	1	1	725.327	2898.29	2898.28	2.47	0.00179	0.73	1	0.006203	0.2006	228.678
-462	1411	FALSE	F3.1	20.6876	3813	HCD	MS2	36.2405	247.5	01_HH_THP1-M0_Af-elution_HCD+tEThcD-OT_60min_5to21%_03242018.raw	-462	1617	FourierTransform	5	1	1	1	725.327	2898.29	4	22.9413	34.0235	2.20943	49.4203	6.11194	High	Sequest HT (A10)	Unambiguous	KTEtQEKNPLPSKETIEQEK	T4(ADP-Ribosyl)	1	P62328	P62328	3	4	NA	0.0137	2	2	725.327	2898.29	2898.28	2.47	0.00179	0.72	1	0.006203	0.1937	258.672
-462	1412	FALSE	F3.1	20.6876	3813	HCD	MS2	36.2405	247.5	01_HH_THP1-M0_Af-elution_HCD+tEThcD-OT_60min_5to21%_03242018.raw	-462	1617	FourierTransform	5	1	1	1	725.327	2898.29	4	22.9413	34.0235	2.20943	49.4203	6.11194	High	Sequest HT (A10)	Unambiguous	KTETQeKNPLPSKETIEQEK	E6(ADP-Ribosyl)	1	P62328	P62328	3	4	NA	0.0274	3	3	725.327	2898.29	2898.28	2.47	0.00179	0.71	1	0.005883	0.1866	290.183
-462	1413	FALSE	F3.1	20.6876	3813	HCD	MS2	36.2405	247.5	01_HH_THP1-M0_Af-elution_HCD+tEThcD-OT_60min_5to21%_03242018.raw	-462	1617	FourierTransform	5	1	1	1	725.327	2898.29	4	22.9413	34.0235	2.20943	49.4203	6.11194	High	Sequest HT (A10)	Unambiguous	KTETQEkNPLPSKETIEQEK	K7(ADP-Ribosyl)	1	P62328	P62328	3	4	NA	0.0274	3	4	725.327	2898.29	2898.28	2.47	0.00179	0.71	1	0.005883	0.1888	282.216
-462	14131	FALSE	F3.2	26.66	5136	HCD	MS2	11.0227	247.5	01_HH_THP1-M1_Af-elution_HCD+tEThcD-OT_60min_5to21%_03242018.raw	-462	16131	FourierTransform	1	1	1	1	603.652	1808.94	3	15.2868	32.5343	0.81828	15.7417	12.0527	High	Sequest HT (A10)	Unambiguous	IRYESLTDPSKLDSGK		6	P07900; P08238	P07900-2; P07900; G3V2J8; P08238; Q58FF8; Q58FF7	2	3	0.6657	0	1	1	603.652	1808.94	1808.94	0.88	0.00053	3.38	2	0.0004745	2.55e-06	0
-462	1414	FALSE	F3.1	20.6876	3813	HCD	MS2	36.2405	247.5	01_HH_THP1-M0_Af-elution_HCD+tEThcD-OT_60min_5to21%_03242018.raw	-462	1617	FourierTransform	5	1	1	1	725.327	2898.29	4	22.9413	34.0235	2.20943	49.4203	6.11194	Medium	Sequest HT (A10)	Unambiguous	KtETQEKNPLPSKETIEQEK	T2(ADP-Ribosyl)	1	P62328	P62328	3	4	NA	0.0411	5	5	725.327	2898.29	2898.28	2.47	0.00179	0.7	1	0.01464	0.2637	228.681
-462	14146	FALSE	F3.2	26.7335	5152	HCD	MS2	35.8185	247.5	01_HH_THP1-M1_Af-elution_HCD+tEThcD-OT_60min_5to21%_03242018.raw	-462	16142	FourierTransform	2	1	1	1	613.909	1839.71	3	53.0748	100	2.33974	94.3468	15.6125	High	Sequest HT (A10)	Unambiguous	YkDAIHFYNK	K2(ADP-Ribosyl)	3	P31948	P31948-2; P31948; P31948-3	1	3	0.0119	0	1	1	613.909	1839.71	1839.71	-0.3	-0.00019	0.84	1	0.001801	0.02562	113.791
-462	14147	FALSE	F3.2	26.7335	5152	HCD	MS2	35.8185	247.5	01_HH_THP1-M1_Af-elution_HCD+tEThcD-OT_60min_5to21%_03242018.raw	-462	16142	FourierTransform	2	1	1	1	613.909	1839.71	3	53.0748	100	2.33974	94.3468	15.6125	High	Sequest HT (A10)	Unambiguous	yKDAIHFYNK	Y1(ADP-Ribosyl)	3	P31948	P31948-2; P31948; P31948-3	1	3	NA	0.0119	2	2	613.909	1839.71	1839.71	-0.3	-0.00019	0.83	1	0.001801	0.01961	311.74
-462	1415	FALSE	F3.1	20.833	3849	HCD	MS2	19.0692	247.5	01_HH_THP1-M0_Af-elution_HCD+tEThcD-OT_60min_5to21%_03242018.raw	-462	1638	FourierTransform	1	1	1	1	743.958	2229.86	3	52.1145	95.8028	2.62397	100	10.031	High	Sequest HT (A10)	Unambiguous	YSQKEDkYEEEIK	K7(ADP-Ribosyl)	10	P06753-2	J3KN67; P06753-5; A0A494C034; A0A2R2Y2Q3; P06753-2; P06753-4; P06753-6; P06753-7; P06753-3; P06753	2	3	0.0536	0	1	1	743.958	2229.86	2229.86	-1.02	-0.00076	1.12	1	0.001801	0.01898	164.187
-462	14152	FALSE	F3.2	26.8045	5166	HCD	MS2	48.7983	247.5	01_HH_THP1-M1_Af-elution_HCD+tEThcD-OT_60min_5to21%_03242018.raw	-462	16149	FourierTransform	1	1	1	1	511.807	1022.61	2	24.0083	67.7133	0	23.2177	5.10196	High	Sequest HT (A10)	Selected	KLFIGMVSK		12	E9PC62	E9PC62; V9GYD9; A0A0J9YX66; A0A1B0GUN8; O95319-2; A0A1B0GU44; O95319-3; A0A0J9YXJ0; O95319; Q5VZZ6; O95319-4; O95319-5	1	2	NA	0.0227	2	2	511.807	1022.61	1022.61	0.22	0.00011	1.72	1	0.0009493	0.01464	0
-462	14167	FALSE	F3.2	26.8519	5177	HCD	MS2	0	247.5	01_HH_THP1-M1_Af-elution_HCD+tEThcD-OT_60min_5to21%_03242018.raw	-462	16158	FourierTransform	1	1	1	1	661.342	1321.68	2	22.2206	57.239	0	16.2571	15.3865	High	Sequest HT (A10)	Unambiguous	YSQVLANGLDNK		2	P62269	P62269; J3JS69	0	2	0.7808	0	1	1	661.342	1321.68	1321.67	0.98	0.00065	2.92	1	0.0004745	0.0003376	0
-462	14175	FALSE	F3.2	26.8702	5181	HCD	MS2	0	247.5	01_HH_THP1-M1_Af-elution_HCD+tEThcD-OT_60min_5to21%_03242018.raw	-462	16162	FourierTransform	1	1	1	1	738.32	2212.95	3	47.3656	79.3617	2.04817	100	8.05252	High	Sequest HT (A10)	Unambiguous	sMPIRKDDEVQVVR	S1(ADP-Ribosyl)	7	E5RIT6	J3QQQ9; E5RIT6; J3QRI7; P61254; J3QQV1; J3QRC4; Q9UNX3	2	3	0.1139	0	1	1	738.32	2212.95	2212.95	-0.06	-4e-05	0.79	1	0.002758	0.07635	39.6175
-462	14215	FALSE	F3.2	27.0566	5227	HCD	MS2	39.1185	247.5	01_HH_THP1-M1_Af-elution_HCD+tEThcD-OT_60min_5to21%_03242018.raw	-462	16198	FourierTransform	2	1	1	1	685.316	2053.93	3	52.9145	96.7221	3.87342	100	11.0623	High	Sequest HT (A10)	Unambiguous	ATKkEPAVLELEGK	K4(ADP-Ribosyl)	2	Q01518	Q01518-2; Q01518	2	3	0.0288	0	1	1	685.316	2053.93	2053.92	4.25	0.00291	1.04	1	0.002136	0.03858	127.635
-462	14216	FALSE	F3.2	27.0566	5227	HCD	MS2	39.1185	247.5	01_HH_THP1-M1_Af-elution_HCD+tEThcD-OT_60min_5to21%_03242018.raw	-462	16198	FourierTransform	2	1	1	1	685.316	2053.93	3	52.9145	96.7221	3.87342	100	11.0623	High	Sequest HT (A10)	Unambiguous	ATkKEPAVLELEGK	K3(ADP-Ribosyl)	2	Q01518	Q01518-2; Q01518	2	3	NA	0.0288	2	2	685.316	2053.93	2053.92	4.25	0.00291	1.01	1	0.002136	0.03813	127.635
-462	14228	FALSE	F3.2	27.1093	5240	HCD	MS2	44.9153	247.5	01_HH_THP1-M1_Af-elution_HCD+tEThcD-OT_60min_5to21%_03242018.raw	-462	16209	FourierTransform	3	1	1	1	685.289	2053.85	3	52.6701	100	3.28661	98.5515	8.8423	High	Sequest HT (A10)	Unambiguous	NPLPsKETIEQEK	S5(ADP-Ribosyl)	1	P62328	P62328	1	3	0.038	0	1	1	685.289	2053.85	2053.85	0.27	0.00019	0.79	1	0.003302	0.1271	733.322
-462	14229	FALSE	F3.2	27.1093	5240	HCD	MS2	44.9153	247.5	01_HH_THP1-M1_Af-elution_HCD+tEThcD-OT_60min_5to21%_03242018.raw	-462	16209	FourierTransform	3	1	1	1	685.289	2053.85	3	52.6701	100	3.28661	98.5515	8.8423	High	Sequest HT (A10)	Unambiguous	NPLPSkETIEQEK	K6(ADP-Ribosyl)	1	P62328	P62328	1	3	0.038	0	1	2	685.289	2053.85	2053.85	0.27	0.00019	0.79	1	0.003302	0.1271	733.322
-462	14230	FALSE	F3.2	27.1093	5240	HCD	MS2	44.9153	247.5	01_HH_THP1-M1_Af-elution_HCD+tEThcD-OT_60min_5to21%_03242018.raw	-462	16209	FourierTransform	3	1	1	1	685.289	2053.85	3	52.6701	100	3.28661	98.5515	8.8423	Medium	Sequest HT (A10)	Unambiguous	NPLPSKeTIEQEK	E7(ADP-Ribosyl)	1	P62328	P62328	1	3	NA	0.038	3	3	685.289	2053.85	2053.85	0.27	0.00019	0.76	1	0.01109	0.2442	810.502
-462	14235	FALSE	F3.2	27.1465	5249	HCD	MS2	56.7285	247.5	01_HH_THP1-M1_Af-elution_HCD+tEThcD-OT_60min_5to21%_03242018.raw	-462	16216	FourierTransform	1	1	1	1	560.777	1120.55	2	18.9098	40.4619	0	27.3089	7.86816	High	Sequest HT (A10)	Unambiguous	YGPSLMPGGNK		5	K7EMN2	K7EMN2; K7EM49; K7EPF6; P52209-2; P52209	0	2	0.6555	0	1	1	560.777	1120.55	1120.55	0.78	0.00044	2.38	1	0.0004745	0.001916	0
-462	1425	FALSE	F3.1	21.0587	3903	HCD	MS2	36.9396	247.5	01_HH_THP1-M0_Af-elution_HCD+tEThcD-OT_60min_5to21%_03242018.raw	-462	1666	FourierTransform	1	1	1	1	573.794	1146.58	2	54.896	100	0	55.3813	64.2027	High	Sequest HT (A10)	Unambiguous	AIYKGPGSEAGP		2	P21964	P21964; P21964-2	1	2	0.6833	0	1	1	573.794	1146.58	1146.58	1.33	0.00076	2.81	1	0.0004745	0.009533	0
-462	14252	FALSE	F3.2	27.198	5259	HCD	MS2	28.8352	247.5	01_HH_THP1-M1_Af-elution_HCD+tEThcD-OT_60min_5to21%_03242018.raw	-462	16225	FourierTransform	1	1	1	1	556.267	1666.79	3	9.63057	23.4093	0	11.1593	3.95373	High	Sequest HT (A10)	Unambiguous	LYQTDPSGTYHAWK		7	O14818	A0A087WYS6; Q8TAA3-5; Q8TAA3; O14818-2; H0Y586; Q8TAA3-2; O14818	0	3	0.6708	0	1	1	556.267	1666.79	1666.79	1.09	0.00061	4.04	1	0.0004745	8.492e-05	0
-462	14261	FALSE	F3.2	27.245	5273	HCD	MS2	0	247.5	01_HH_THP1-M1_Af-elution_HCD+tEThcD-OT_60min_5to21%_03242018.raw	-462	16236	FourierTransform	2	1	1	1	1027.43	2053.85	2	41.7175	48.1597	9.95701	100	8.75342	Medium	Sequest HT (A10)	Unambiguous	NPLPSkETIEQEK	K6(ADP-Ribosyl)	1	P62328	P62328	1	2	NA	0.0238	2	2	1027.43	2053.85	2053.85	-0.08	-8e-05	0.41	1	0.02711	0.3704	240.448
-462	14262	FALSE	F3.2	27.245	5273	HCD	MS2	0	247.5	01_HH_THP1-M1_Af-elution_HCD+tEThcD-OT_60min_5to21%_03242018.raw	-462	16236	FourierTransform	2	1	1	1	1027.43	2053.85	2	41.7175	48.1597	9.95701	100	8.75342	Medium	Sequest HT (A10)	Unambiguous	NPLPsKETIEQEK	S5(ADP-Ribosyl)	1	P62328	P62328	1	2	NA	0.0238	2	3	1027.43	2053.85	2053.85	-0.08	-8e-05	0.41	1	0.02711	0.3704	240.448
-462	14289	FALSE	F3.2	27.3519	5297	HCD	MS2	25.8054	247.5	01_HH_THP1-M1_Af-elution_HCD+tEThcD-OT_60min_5to21%_03242018.raw	-462	16257	FourierTransform	1	1	1	1	640.352	2558.38	4	46.3308	82.0733	0	58.746	44.5039	High	Sequest HT (A10)	Unambiguous	KQPPVSPGTALVGSQKEPSEVPTPK		2	P17096	P17096; P17096-3	2	4	0.7171	0	1	1	640.352	2558.38	2558.38	0.77	0.00049	6.01	1	0.0004745	5.186e-05	0
-462	14297	FALSE	F3.2	27.3847	5305	HCD	MS2	42.2249	247.5	01_HH_THP1-M1_Af-elution_HCD+tEThcD-OT_60min_5to21%_03242018.raw	-462	16263	FourierTransform	1	1	1	1	628.052	2509.19	4	40.1796	51.8059	0	100	8.91239	High	Sequest HT (A10)	Unambiguous	HQEGEIFDTEKEKYEITEQR		1	Q02878	Q02878	2	4	0.7608	0	1	1	628.052	2509.19	2509.18	0.72	0.00045	2.55	1	0.0004745	0.0006476	0
-462	14303	FALSE	F3.2	27.434	5316	HCD	MS2	40.7979	247.5	01_HH_THP1-M1_Af-elution_HCD+tEThcD-OT_60min_5to21%_03242018.raw	-462	16270	FourierTransform	1	1	1	1	583.351	1165.69	2	12.1557	25.037	0.36891	11.6634	11.5533	High	Sequest HT (A10)	Unambiguous	RLIFSTITSK		2	P43686	P43686-2; P43686	1	2	0.6036	0	1	1	583.351	1165.69	1165.69	0.39	0.00022	2.22	1	0.002979	0.08304	0
-462	14329	FALSE	F3.2	27.5285	5338	HCD	MS2	11.7507	247.5	01_HH_THP1-M1_Af-elution_HCD+tEThcD-OT_60min_5to21%_03242018.raw	-462	16288	FourierTransform	3	1	1	1	731.636	2192.89	3	47.6827	81.5875	0	100	9.14342	High	Sequest HT (A10)	Unambiguous	LYKeELEQTYHAK	E4(ADP-Ribosyl)	3	E9PBF6	E9PBF6; P20700; A0A0D9SFE5	1	3	0.0108	0	1	1	731.636	2192.89	2192.89	-0.06	-4e-05	0.93	1	0.002136	0.04058	42.3395
-462	14330	FALSE	F3.2	27.5285	5338	HCD	MS2	11.7507	247.5	01_HH_THP1-M1_Af-elution_HCD+tEThcD-OT_60min_5to21%_03242018.raw	-462	16288	FourierTransform	3	1	1	1	731.636	2192.89	3	47.6827	81.5875	0	100	9.14342	High	Sequest HT (A10)	Unambiguous	LYkEELEQTYHAK	K3(ADP-Ribosyl)	3	E9PBF6	E9PBF6; P20700; A0A0D9SFE5	1	3	0.0108	0	1	2	731.636	2192.89	2192.89	-0.06	-4e-05	0.93	1	0.001801	0.02455	7.98298
-462	14331	FALSE	F3.2	27.5285	5338	HCD	MS2	11.7507	247.5	01_HH_THP1-M1_Af-elution_HCD+tEThcD-OT_60min_5to21%_03242018.raw	-462	16288	FourierTransform	3	1	1	1	731.636	2192.89	3	47.6827	81.5875	0	100	9.14342	High	Sequest HT (A10)	Unambiguous	LyKEELEQTYHAK	Y2(ADP-Ribosyl)	3	E9PBF6	E9PBF6; P20700; A0A0D9SFE5	1	3	NA	0.0108	3	3	731.636	2192.89	2192.89	-0.06	-4e-05	0.92	1	0.001801	0.02467	7.46767
-462	14349	FALSE	F3.2	27.627	5367	HCD	MS2	33.946	247.5	01_HH_THP1-M1_Af-elution_HCD+tEThcD-OT_60min_5to21%_03242018.raw	-462	16312	FourierTransform	1	1	1	1	562.811	2248.22	4	16.1028	33.6283	0	17.5878	13.1952	High	Sequest HT (A10)	Unambiguous	RRPIMSNHTATHILNFALR		3	P49588	P49588; H3BPK7; P49588-2	1	4	0.6581	0	1	1	562.811	2248.22	2248.22	-0.49	-0.00027	2.72	1	0.0004745	0.0009997	0
-462	14369	FALSE	F3.2	27.6839	5379	HCD	MS2	5.3693	247.5	01_HH_THP1-M1_Af-elution_HCD+tEThcD-OT_60min_5to21%_03242018.raw	-462	16322	FourierTransform	1	1	1	1	731.651	2192.94	3	25.4098	45.7144	0	44.8008	11.1241	High	Sequest HT (A10)	Unambiguous	YHTSQSGDEmTSLSEYVSR	M10(Oxidation)	1	P08238	P08238	0	3	0.747	0	1	1	731.651	2192.94	2192.94	-0.49	-0.00036	4.19	1	0.0004745	1.532e-05	0
-462	14396	FALSE	F3.2	27.8141	5406	HCD	MS2	12.6586	247.5	01_HH_THP1-M1_Af-elution_HCD+tEThcD-OT_60min_5to21%_03242018.raw	-462	16343	FourierTransform	1	1	1	1	674.263	2020.78	3	51.5954	97.4758	0.85729	100	8.04832	High	Sequest HT (A10)	Unambiguous	YAGkDGYNYTLSK	K4(ADP-Ribosyl)	1	P31949	P31949	1	3	0.0546	0	1	1	674.263	2020.78	2020.77	1.49	0.001	1.83	1	0.0004745	0.001905	279.466
-462	14406	FALSE	F3.2	27.8387	5412	HCD	MS2	34.0831	247.5	01_HH_THP1-M1_Af-elution_HCD+tEThcD-OT_60min_5to21%_03242018.raw	-462	16348	FourierTransform	1	1	1	1	615.639	1844.9	3	40.5815	82.1761	0	50.282	29.8679	High	Sequest HT (A10)	Unambiguous	LSLEGDHSTPPSAYGSVK		18	A6NMY6	A6NMY6; H0YMD0; H0YKL9; H0YKZ7; H0YMT9; P07355-2; H0YMM1; P07355; H0YMW4; H0YKS4; H0YMD9; H0YLV6; H0YN42; H0YKX9; H0YNB8; H0YMU9; H0YKN4; H0YKV8	0	3	0.7198	0	1	1	615.639	1844.9	1844.9	0.64	0.00039	3.89	1	0.0004745	0.009288	0
-462	14417	FALSE	F3.2	27.8892	5423	HCD	MS2	0	247.5	01_HH_THP1-M1_Af-elution_HCD+tEThcD-OT_60min_5to21%_03242018.raw	-462	16357	FourierTransform	2	1	1	1	1010.89	2020.77	2	42.0619	61.043	3.3109	100	3.89385	High	Sequest HT (A10)	Unambiguous	YAGkDGYNYTLSK	K4(ADP-Ribosyl)	1	P31949	P31949	1	2	0.0078	0	1	1	1010.89	2020.77	2020.77	0.34	0.00035	1.29	1	0.0004745	0.002323	49.4279
-462	14418	FALSE	F3.2	27.8892	5423	HCD	MS2	0	247.5	01_HH_THP1-M1_Af-elution_HCD+tEThcD-OT_60min_5to21%_03242018.raw	-462	16357	FourierTransform	2	1	1	1	1010.89	2020.77	2	42.0619	61.043	3.3109	100	3.89385	High	Sequest HT (A10)	Unambiguous	yAGKDGYNYTLSK	Y1(ADP-Ribosyl)	1	P31949	P31949	1	2	NA	0.0078	2	2	1010.89	2020.77	2020.77	0.34	0.00035	1.28	1	0.0004745	0.002387	36.1982
-462	14439	FALSE	F3.2	28.0238	5459	HCD	MS2	18.3773	247.5	01_HH_THP1-M1_Af-elution_HCD+tEThcD-OT_60min_5to21%_03242018.raw	-462	16388	FourierTransform	1	1	1	1	524.775	1048.54	2	32.059	100	0	22.2248	6.01105	High	Sequest HT (A10)	Unambiguous	NGQDLGVAFK		12	Q00839	A0A1X7SBS1; Q00839-2; Q5RI18; A0A1W2PP34; Q00839; A0A1W2PP35; A0A1W2PPH7; A0A1W2PPL4; A0A1W2PQ74; A0A1W2PQL0; A0A1W2PPS1; A0A1W2PRZ7	0	2	0.75	0	1	1	524.775	1048.54	1048.54	0.91	0.00048	2.76	1	0.0004745	0.001538	0
-462	14447	FALSE	F3.2	28.0361	5461	HCD	MS2	37.6336	247.5	01_HH_THP1-M1_Af-elution_HCD+tEThcD-OT_60min_5to21%_03242018.raw	-462	16390	FourierTransform	1	1	1	1	640.805	1280.6	2	42.978	100	0	47.8038	24.1083	High	Sequest HT (A10)	Unambiguous	NPQNFYLDNR		1	Q7Z5R6	Q7Z5R6	0	2	0.7885	0	1	1	640.805	1280.6	1280.6	0.59	0.00038	2.27	1	0.0004745	0.0136	0
-462	14451	FALSE	F3.2	28.0531	5464	HCD	MS2	19.6484	247.5	01_HH_THP1-M1_Af-elution_HCD+tEThcD-OT_60min_5to21%_03242018.raw	-462	16393	FourierTransform	1	1	1	1	549.606	1646.8	3	7.32703	17.7479	0	9.14252	2.41768	High	Sequest HT (A10)	Unambiguous	ALEEAMEQKAELER		2	P35579	P35579; P35579-2	1	3	0.7489	0	1	1	549.606	1646.8	1646.81	-0.38	-0.00021	4.42	1	0.0004745	0.0003362	0
-462	14463	FALSE	F3.2	28.097	5474	HCD	MS2	46.4664	247.5	01_HH_THP1-M1_Af-elution_HCD+tEThcD-OT_60min_5to21%_03242018.raw	-462	16402	FourierTransform	1	1	1	1	737.849	1474.69	2	19.7295	41.1526	0	15.3965	22.3688	High	Sequest HT (A10)	Unambiguous	HYGPGWVSMANAGK		1	P23284	P23284	0	2	0.7829	0	1	1	737.849	1474.69	1474.69	0.35	0.00026	3.27	1	0.0004745	1.13e-05	0
-462	14475	FALSE	F3.2	28.146	5489	HCD	MS2	4.85718	247.5	01_HH_THP1-M1_Af-elution_HCD+tEThcD-OT_60min_5to21%_03242018.raw	-462	16416	FourierTransform	1	1	1	1	557.281	1669.83	3	8.51455	21.9014	0	6.45056	5.70627	High	Sequest HT (A10)	Unambiguous	HWPFmVVNDAGRPK	M5(Oxidation)	11	P11142	E9PLF4; E9PKE3; E9PQQ4; E9PNE6; P11142; E9PK54; E9PN25; P11142-2; E9PPY6; E9PN89; E9PQK7	0	3	0.797	0	1	1	557.281	1669.83	1669.83	1.13	0.00063	3.99	1	0.0004745	4.843e-06	0
-462	14490	FALSE	F3.2	28.1706	5493	HCD	MS2	11.9917	247.5	01_HH_THP1-M1_Af-elution_HCD+tEThcD-OT_60min_5to21%_03242018.raw	-462	16420	FourierTransform	1	1	1	1	783.342	1565.68	2	56.8082	100	11.8614	86.2671	29.1042	High	Sequest HT (A10)	Unambiguous	ELEDATETADAMNR		2	P35579	P35579; P35579-2	0	2	0.8595	0	1	1	783.342	1565.68	1565.67	0.9	0.0007	2.42	1	0.0004745	0.002299	0
-462	14499	FALSE	F3.2	28.2012	5503	HCD	MS2	30.5321	247.5	01_HH_THP1-M1_Af-elution_HCD+tEThcD-OT_60min_5to21%_03242018.raw	-462	16429	FourierTransform	1	1	1	1	572.587	1715.75	3	49.9097	100	0.94667	91.4866	7.20572	High	Sequest HT (A10)	Unambiguous	kLEDGPKFLK	K1(ADP-Ribosyl)	4	A0A087WVQ9	A0A087WVQ9; P68104; A0A087WV01; Q5VTE0	2	3	0.1379	0	1	1	572.587	1715.75	1715.74	0.87	0.0005	1.16	1	0.001801	0.02856	1763.28
-462	14509	FALSE	F3.2	28.2135	5505	HCD	MS2	54.1649	247.5	01_HH_THP1-M1_Af-elution_HCD+tEThcD-OT_60min_5to21%_03242018.raw	-462	16431	FourierTransform	1	1	1	1	638.82	1276.63	2	21.5492	55.4189	2.3002	25.5801	2.89773	High	Sequest HT (A10)	Unambiguous	EFHTTGLAWSK		5	Q01518	Q5T0S3; Q5T0R1; Q01518-2; Q5T0R9; Q01518	0	2	0.6848	0	1	1	638.82	1276.63	1276.63	1.1	0.0007	2.57	1	0.0004745	0.0008213	0
-462	14514	FALSE	F3.2	28.2489	5513	HCD	MS2	19.8684	247.5	01_HH_THP1-M1_Af-elution_HCD+tEThcD-OT_60min_5to21%_03242018.raw	-462	16438	FourierTransform	1	1	1	1	619.288	1855.85	3	13.6174	28.2504	0	14.7293	11.4901	High	Sequest HT (A10)	Unambiguous	MKDTDSEEEIREAFR		7	P0DP25	G3V226; A0A590UJC0; Q96HY3; P0DP25; G3V361; A0A590UJI2; E7EMB3	2	3	0.7373	0	1	1	619.288	1855.85	1855.85	-0.15	-9e-05	2.36	1	0.0004745	0.0002449	0
-462	14525	FALSE	F3.2	28.2776	5520	HCD	MS2	24.519	247.5	01_HH_THP1-M1_Af-elution_HCD+tEThcD-OT_60min_5to21%_03242018.raw	-462	16445	FourierTransform	1	1	1	1	568.537	2271.13	4	8.3833	17.5187	0	13.4292	2.58534	High	Sequest HT (A10)	Unambiguous	KQTIDNSQGAYQEAFDISKK		1	P27348	P27348	2	4	0.649	0	1	1	568.537	2271.13	2271.13	0.74	0.00042	6.61	1	0.0004745	2.659e-07	0
-462	1454	FALSE	F3.1	21.3435	3963	HCD	MS2	0	247.5	01_HH_THP1-M0_Af-elution_HCD+tEThcD-OT_60min_5to21%_03242018.raw	-462	1703	FourierTransform	4	1	1	1	737.346	2210.02	3	44.0882	59.077	4.08229	100	13.1937	High	Sequest HT (A10)	Unambiguous	RATKKePAVLELEGK	E6(ADP-Ribosyl)	2	Q01518	Q01518-2; Q01518	3	3	0.0571	0	1	1	737.346	2210.02	2210.03	-0.71	-0.00052	0.7	1	0.002758	0.05943	128.616
-462	1455	FALSE	F3.1	21.3435	3963	HCD	MS2	0	247.5	01_HH_THP1-M0_Af-elution_HCD+tEThcD-OT_60min_5to21%_03242018.raw	-462	1703	FourierTransform	4	1	1	1	737.346	2210.02	3	44.0882	59.077	4.08229	100	13.1937	High	Sequest HT (A10)	Unambiguous	RATkKEPAVLELEGK	K4(ADP-Ribosyl)	2	Q01518	Q01518-2; Q01518	3	3	0.0571	0	1	2	737.346	2210.02	2210.03	-0.71	-0.00052	0.7	1	0.002758	0.05944	128.474
-462	1456	FALSE	F3.1	21.3435	3963	HCD	MS2	0	247.5	01_HH_THP1-M0_Af-elution_HCD+tEThcD-OT_60min_5to21%_03242018.raw	-462	1703	FourierTransform	4	1	1	1	737.346	2210.02	3	44.0882	59.077	4.08229	100	13.1937	High	Sequest HT (A10)	Unambiguous	RAtKKEPAVLELEGK	T3(ADP-Ribosyl)	2	Q01518	Q01518-2; Q01518	3	3	0.0571	0	1	3	737.346	2210.02	2210.03	-0.71	-0.00052	0.7	1	0.002758	0.06162	97.5692
-462	14561	FALSE	F3.2	28.4167	5558	HCD	MS2	0	247.5	01_HH_THP1-M1_Af-elution_HCD+tEThcD-OT_60min_5to21%_03242018.raw	-462	16480	FourierTransform	3	1	1	1	842.686	2526.04	3	50.2068	92.363	2.28745	100	6.17665	High	Sequest HT (A10)	Unambiguous	NPLPSKETIEQEkQAGES	K13(ADP-Ribosyl)	1	P62328	P62328	2	3	0.0408	0	1	1	842.686	2526.04	2526.04	-0.04	-4e-05	2.45	1	0.0004745	0.0004128	1556.07
-462	14562	FALSE	F3.2	28.4167	5558	HCD	MS2	0	247.5	01_HH_THP1-M1_Af-elution_HCD+tEThcD-OT_60min_5to21%_03242018.raw	-462	16480	FourierTransform	3	1	1	1	842.686	2526.04	3	50.2068	92.363	2.28745	100	6.17665	High	Sequest HT (A10)	Unambiguous	NPLPSKETIEQEKQAGeS	E17(ADP-Ribosyl)	1	P62328	P62328	2	3	NA	0.0408	2	2	842.686	2526.04	2526.04	-0.04	-4e-05	2.35	1	0.0004745	0.01011	1212.68
-462	14563	FALSE	F3.2	28.4167	5558	HCD	MS2	0	247.5	01_HH_THP1-M1_Af-elution_HCD+tEThcD-OT_60min_5to21%_03242018.raw	-462	16480	FourierTransform	3	1	1	1	842.686	2526.04	3	50.2068	92.363	2.28745	100	6.17665	High	Sequest HT (A10)	Unambiguous	NPLPSKETIEQEKQAGEs	S18(ADP-Ribosyl)	1	P62328	P62328	2	3	NA	0.049	3	3	842.686	2526.04	2526.04	-0.04	-4e-05	2.33	1	0.001801	0.01976	1001.82
-462	1457	FALSE	F3.1	21.3435	3963	HCD	MS2	0	247.5	01_HH_THP1-M0_Af-elution_HCD+tEThcD-OT_60min_5to21%_03242018.raw	-462	1703	FourierTransform	4	1	1	1	737.346	2210.02	3	44.0882	59.077	4.08229	100	13.1937	High	Sequest HT (A10)	Unambiguous	RATKkEPAVLELEGK	K5(ADP-Ribosyl)	2	Q01518	Q01518-2; Q01518	3	3	0.0571	0	1	4	737.346	2210.02	2210.03	-0.71	-0.00052	0.7	1	0.002758	0.05945	128.474
-462	14579	FALSE	F3.2	28.4453	5564	HCD	MS2	26.0942	247.5	01_HH_THP1-M1_Af-elution_HCD+tEThcD-OT_60min_5to21%_03242018.raw	-462	16486	FourierTransform	1	1	1	1	525.534	2099.11	4	9.79551	22.7762	0	12.2673	4.13847	High	Sequest HT (A10)	Unambiguous	GKYGQFSGLNPGGRPITPPR		3	P62136	P62136; P62136-2; P62136-3	1	4	0.6189	0	1	1	525.534	2099.11	2099.11	0.19	0.0001	2.44	1	0.002481	0.04269	0
-462	1459	FALSE	F3.1	21.37	3970	HCD	MS2	26.5699	247.5	01_HH_THP1-M0_Af-elution_HCD+tEThcD-OT_60min_5to21%_03242018.raw	-462	1709	FourierTransform	2	1	1	1	553.261	2210.02	4	46.2754	100	1.6893	71.9554	11.4571	High	Sequest HT (A10)	Unambiguous	RATKKePAVLELEGK	E6(ADP-Ribosyl)	2	Q01518	Q01518-2; Q01518	3	4	0.0282	0	1	1	553.261	2210.02	2210.03	-0.83	-0.00046	1.42	1	0.0004745	0.00259	341.1
-462	14593	FALSE	F3.2	28.4915	5575	HCD	MS2	0	247.5	01_HH_THP1-M1_Af-elution_HCD+tEThcD-OT_60min_5to21%_03242018.raw	-462	16496	FourierTransform	9	1	1	1	705.292	2818.15	4	50.4148	78.7773	3.5248	100	19.3572	High	Sequest HT (A10)	Unambiguous	EGLELPEDEEEKKkMEESK	K14(ADP-Ribosyl)	2	P08238	P08238; Q58FF7	3	4	0.0274	0	1	1	705.292	2818.15	2818.14	2.22	0.00156	0.73	1	0.003302	0.1253	874.001
-462	14594	FALSE	F3.2	28.4915	5575	HCD	MS2	0	247.5	01_HH_THP1-M1_Af-elution_HCD+tEThcD-OT_60min_5to21%_03242018.raw	-462	16496	FourierTransform	9	1	1	1	705.292	2818.15	4	50.4148	78.7773	3.5248	100	19.3572	High	Sequest HT (A10)	Unambiguous	EGLELPEDEEEKkKMEESK	K13(ADP-Ribosyl)	2	P08238	P08238; Q58FF7	3	4	0.0274	0	1	2	705.292	2818.15	2818.14	2.22	0.00156	0.73	1	0.003302	0.1252	874.001
-462	14595	FALSE	F3.2	28.4915	5575	HCD	MS2	0	247.5	01_HH_THP1-M1_Af-elution_HCD+tEThcD-OT_60min_5to21%_03242018.raw	-462	16496	FourierTransform	9	1	1	1	705.292	2818.15	4	50.4148	78.7773	3.5248	100	19.3572	High	Sequest HT (A10)	Unambiguous	EGLELPEDEEEKKKMeESK	E16(ADP-Ribosyl)	2	P08238	P08238; Q58FF7	3	4	0.0274	0	1	3	705.292	2818.15	2818.14	2.22	0.00156	0.73	1	0.006525	0.2074	860.397
-462	14596	FALSE	F3.2	28.4915	5575	HCD	MS2	0	247.5	01_HH_THP1-M1_Af-elution_HCD+tEThcD-OT_60min_5to21%_03242018.raw	-462	16496	FourierTransform	9	1	1	1	705.292	2818.15	4	50.4148	78.7773	3.5248	100	19.3572	High	Sequest HT (A10)	Unambiguous	EGLELPEDEEEkKKMEESK	K12(ADP-Ribosyl)	2	P08238	P08238; Q58FF7	3	4	0.0274	0	1	4	705.292	2818.15	2818.14	2.22	0.00156	0.73	1	0.003302	0.1252	874.001
-462	14597	FALSE	F3.2	28.4915	5575	HCD	MS2	0	247.5	01_HH_THP1-M1_Af-elution_HCD+tEThcD-OT_60min_5to21%_03242018.raw	-462	16496	FourierTransform	9	1	1	1	705.292	2818.15	4	50.4148	78.7773	3.5248	100	19.3572	High	Sequest HT (A10)	Unambiguous	EGLELPEDeEEKKKMEESK	E9(ADP-Ribosyl)	2	P08238	P08238; Q58FF7	3	4	0.0274	0	1	5	705.292	2818.15	2818.14	2.22	0.00156	0.73	1	0.003608	0.1416	733.901
-462	14598	FALSE	F3.2	28.4915	5575	HCD	MS2	0	247.5	01_HH_THP1-M1_Af-elution_HCD+tEThcD-OT_60min_5to21%_03242018.raw	-462	16496	FourierTransform	9	1	1	1	705.292	2818.15	4	50.4148	78.7773	3.5248	100	19.3572	High	Sequest HT (A10)	Unambiguous	EGLELPEDEEeKKKMEESK	E11(ADP-Ribosyl)	2	P08238	P08238; Q58FF7	3	4	0.0274	0	1	6	705.292	2818.15	2818.14	2.22	0.00156	0.73	1	0.003302	0.125	874.001
-462	14599	FALSE	F3.2	28.4915	5575	HCD	MS2	0	247.5	01_HH_THP1-M1_Af-elution_HCD+tEThcD-OT_60min_5to21%_03242018.raw	-462	16496	FourierTransform	9	1	1	1	705.292	2818.15	4	50.4148	78.7773	3.5248	100	19.3572	High	Sequest HT (A10)	Unambiguous	EGLELPEDEeEKKKMEESK	E10(ADP-Ribosyl)	2	P08238	P08238; Q58FF7	3	4	0.0274	0	1	7	705.292	2818.15	2818.14	2.22	0.00156	0.73	1	0.003608	0.1415	733.901
-462	1460	FALSE	F3.1	21.37	3970	HCD	MS2	26.5699	247.5	01_HH_THP1-M0_Af-elution_HCD+tEThcD-OT_60min_5to21%_03242018.raw	-462	1709	FourierTransform	2	1	1	1	553.261	2210.02	4	46.2754	100	1.6893	71.9554	11.4571	High	Sequest HT (A10)	Unambiguous	RATKkEPAVLELEGK	K5(ADP-Ribosyl)	2	Q01518	Q01518-2; Q01518	3	4	NA	0.0282	2	2	553.261	2210.02	2210.03	-0.83	-0.00046	1.38	1	0.0004745	0.002831	482.808
-462	14600	FALSE	F3.2	28.4915	5575	HCD	MS2	0	247.5	01_HH_THP1-M1_Af-elution_HCD+tEThcD-OT_60min_5to21%_03242018.raw	-462	16496	FourierTransform	9	1	1	1	705.292	2818.15	4	50.4148	78.7773	3.5248	100	19.3572	High	Sequest HT (A10)	Unambiguous	EGLELPEdEEEKKKMEESK	D8(ADP-Ribosyl)	2	P08238	P08238; Q58FF7	3	4	0.0274	0	1	8	705.292	2818.15	2818.14	2.22	0.00156	0.73	1	0.003608	0.1413	733.901
-462	14601	FALSE	F3.2	28.4915	5575	HCD	MS2	0	247.5	01_HH_THP1-M1_Af-elution_HCD+tEThcD-OT_60min_5to21%_03242018.raw	-462	16496	FourierTransform	9	1	1	1	705.292	2818.15	4	50.4148	78.7773	3.5248	100	19.3572	High	Sequest HT (A10)	Unambiguous	EGLELPEDEEEKKKMEeSK	E17(ADP-Ribosyl)	2	P08238	P08238; Q58FF7	3	4	NA	0.0274	9	9	705.292	2818.15	2818.14	2.22	0.00156	0.71	1	0.006525	0.2057	860.397
-462	14603	FALSE	F3.2	28.502	5577	HCD	MS2	45.4871	247.5	01_HH_THP1-M1_Af-elution_HCD+tEThcD-OT_60min_5to21%_03242018.raw	-462	16498	FourierTransform	1	1	1	1	524.07	2093.26	4	37.4049	90.5315	0	50.7485	8.33958	High	Sequest HT (A10)	Unambiguous	VAHPIRPKPPSATSIPAILK		2	Q9UMS4	Q9UMS4; F5GY56	0	4	0.6041	0	1	1	524.07	2093.26	2093.26	0.26	0.00014	1.97	1	0.00557	0.1697	0
-462	14609	FALSE	F3.2	28.545	5591	HCD	MS2	47.0187	247.5	01_HH_THP1-M1_Af-elution_HCD+tEThcD-OT_60min_5to21%_03242018.raw	-462	16510	FourierTransform	1	1	1	1	539.872	1617.6	3	39.9885	100	0	56.0059	3.94791	High	Sequest HT (A10)	Unambiguous	kFYEQFSK	K1(ADP-Ribosyl)	2	P07900	P07900-2; P07900	1	3	0.4679	0	1	1	539.872	1617.6	1617.6	0.21	0.00011	1.09	1	0.0004745	0.01276	248.979
-462	14619	FALSE	F3.2	28.6129	5609	HCD	MS2	31.0416	247.5	01_HH_THP1-M1_Af-elution_HCD+tEThcD-OT_60min_5to21%_03242018.raw	-462	16524	FourierTransform	1	1	1	1	545.736	2179.92	4	49.0554	100	0.88154	87.9842	7.35595	High	Sequest HT (A10)	Unambiguous	HLYtKDIDIHEVR	T4(ADP-Ribosyl)	12	Q00839	A0A1X7SBS1; Q00839-2; Q5RI18; A0A1W2PP34; Q00839; A0A1W2PP35; A0A1W2PPH7; A0A1W2PPL4; A0A1W2PQ74; A0A1W2PQL0; A0A1W2PPS1; A0A1W2PRZ7	1	4	0.0519	0	1	1	545.736	2179.92	2179.92	0.72	0.00039	2.31	1	0.0004745	0.002533	349.472
-462	14629	FALSE	F3.2	28.6298	5612	HCD	MS2	0	247.5	01_HH_THP1-M1_Af-elution_HCD+tEThcD-OT_60min_5to21%_03242018.raw	-462	16527	FourierTransform	1	1	1	1	730.64	2189.91	3	29.2299	46.6784	0	53.2644	16.9769	High	Sequest HT (A10)	Unambiguous	NMGGPYGGGNYGPGGSGGSGGYGGR		2	P22626	P22626-2; P22626	0	3	0.8394	0	1	1	730.64	2189.91	2189.91	0.65	0.00047	4.42	1	0.0004745	2.586e-05	0
-462	14647	FALSE	F3.2	28.6747	5622	HCD	MS2	64.1017	247.5	01_HH_THP1-M1_Af-elution_HCD+tEThcD-OT_60min_5to21%_03242018.raw	-462	16535	FourierTransform	1	1	1	1	727.313	2179.92	3	51.9814	85.7471	4.07224	100	18.1064	High	Sequest HT (A10)	Unambiguous	hLYTKDIDIHEVR	H1(ADP-Ribosyl)	12	Q00839	A0A1X7SBS1; Q00839-2; Q5RI18; A0A1W2PP34; Q00839; A0A1W2PP35; A0A1W2PPH7; A0A1W2PPL4; A0A1W2PQ74; A0A1W2PQL0; A0A1W2PPS1; A0A1W2PRZ7	1	3	0.1928	0	1	1	727.313	2179.92	2179.92	1.26	0.00091	0.83	1	0.0009493	0.01485	79.4698
-462	14656	FALSE	F3.2	28.6948	5627	HCD	MS2	11.3898	247.5	01_HH_THP1-M1_Af-elution_HCD+tEThcD-OT_60min_5to21%_03242018.raw	-462	16540	FourierTransform	1	1	1	1	904.399	1807.79	2	26.9855	47.4844	0	8.14687	52.3107	High	Sequest HT (A10)	Unambiguous	NSYVAGQYDDAASYQR		6	P11413	E9PD92; E7EM57; E7EUI8; P11413; P11413-3; P11413-2	0	2	0.7186	0	1	1	904.399	1807.79	1807.79	1.12	0.00101	3.34	1	0.0004745	0.000156	0
-462	1467	FALSE	F3.1	21.4008	3977	HCD	MS2	32.0125	247.5	01_HH_THP1-M0_Af-elution_HCD+tEThcD-OT_60min_5to21%_03242018.raw	-462	1714	FourierTransform	1	1	1	1	463.835	1389.49	3	36.4002	100	0.72896	41.9246	2.94715	Medium	Sequest HT (A10)	Unambiguous	MAdDLKR	D3(ADP-Ribosyl)	2	Q9UHA4	Q9UHA4-2; Q9UHA4	1	3	0.3418	0	1	1	463.835	1389.49	1389.49	0.09	4e-05	0.79	1	0.01529	0.2673	198.922
-462	14673	FALSE	F3.2	28.7494	5638	HCD	MS2	8.51264	247.5	01_HH_THP1-M1_Af-elution_HCD+tEThcD-OT_60min_5to21%_03242018.raw	-462	16549	FourierTransform	1	1	1	1	565.516	2259.04	4	3.42953	5.74885	0	4.63854	3.33072	High	Sequest HT (A10)	Unambiguous	DYHFKVDNDENEHQLSLR		3	P06748	P06748-2; P06748-3; P06748	1	4	0.8085	0	1	1	565.516	2259.04	2259.04	0.38	0.00021	5.43	1	0.0004745	1.186e-06	0
-462	14688	FALSE	F3.2	28.7986	5651	HCD	MS2	46.8683	247.5	01_HH_THP1-M1_Af-elution_HCD+tEThcD-OT_60min_5to21%_03242018.raw	-462	16561	FourierTransform	1	1	1	1	607.271	1213.53	2	29.645	65.0609	0	45.111	8.40801	High	Sequest HT (A10)	Unambiguous	DITSDTSGDFR		2	P04083	Q5T3N1; P04083	0	2	0.785	0	1	1	607.271	1213.53	1213.53	1.1	0.00067	2.14	1	0.002758	0.06459	0
-462	14694	FALSE	F3.2	28.8419	5663	HCD	MS2	0	247.5	01_HH_THP1-M1_Af-elution_HCD+tEThcD-OT_60min_5to21%_03242018.raw	-462	16570	FourierTransform	2	1	1	1	693.298	2077.88	3	51.6581	91.8741	2.50788	100	12.2503	High	Sequest HT (A10)	Unambiguous	HkSDFGKFVLSSGK	K2(ADP-Ribosyl)	2	P27797	K7EJB9; P27797	2	3	0.0275	0	1	1	693.298	2077.88	2077.88	1.27	0.00088	1.09	1	0.0004745	0.01111	63.6443
-462	14695	FALSE	F3.2	28.8419	5663	HCD	MS2	0	247.5	01_HH_THP1-M1_Af-elution_HCD+tEThcD-OT_60min_5to21%_03242018.raw	-462	16570	FourierTransform	2	1	1	1	693.298	2077.88	3	51.6581	91.8741	2.50788	100	12.2503	High	Sequest HT (A10)	Unambiguous	hKSDFGKFVLSSGK	H1(ADP-Ribosyl)	2	P27797	K7EJB9; P27797	2	3	NA	0.0275	2	2	693.298	2077.88	2077.88	1.27	0.00088	1.06	1	0.0004745	0.01149	63.6443
-462	14711	FALSE	F3.2	28.9789	5695	HCD	MS2	53.4715	247.5	01_HH_THP1-M1_Af-elution_HCD+tEThcD-OT_60min_5to21%_03242018.raw	-462	16595	FourierTransform	1	1	1	1	542.575	1625.71	3	52.0613	100	2.23479	98.3327	7.67773	Medium	Sequest HT (A10)	Unambiguous	NVLINkDIR	K6(ADP-Ribosyl)	2	P27797	K7EJB9; P27797	1	3	0.0946	0	1	1	542.575	1625.71	1625.71	0.81	0.00044	0.74	1	0.01994	0.3092	1380.14
-462	14714	FALSE	F3.2	28.99	5697	HCD	MS2	11.5095	247.5	01_HH_THP1-M1_Af-elution_HCD+tEThcD-OT_60min_5to21%_03242018.raw	-462	16597	FourierTransform	1	1	1	1	760.711	2280.12	3	9.94137	16.2629	1.33642	15.2616	6.90453	High	Sequest HT (A10)	Unambiguous	NVIIWGNHSSTQYPDVNHAK		7	B8ZZ51	P40925-3; C9JF79; B8ZZ51; B9A041; A0A5K1VW95; P40925; P40925-2	0	3	0.8341	0	1	1	760.711	2280.12	2280.12	0.92	0.0007	6.27	1	0.0004745	0.0001724	0
-462	14723	FALSE	F3.2	29.0082	5701	HCD	MS2	0	247.5	01_HH_THP1-M1_Af-elution_HCD+tEThcD-OT_60min_5to21%_03242018.raw	-462	16601	FourierTransform	1	1	1	1	714.86	1428.71	2	18.5688	39.8616	3.45865	17.7312	13.2239	High	Sequest HT (A10)	Unambiguous	SLYASSPGGVYATR		4	P08670	P08670; A0A1B0GVG8; B0YJC4; A0A1B0GTT5	0	2	0.692	0	1	1	714.86	1428.71	1428.71	0.65	0.00046	2.37	1	0.0004745	0.01094	0
-462	14731	FALSE	F3.2	29.0192	5703	HCD	MS2	38.5335	247.5	01_HH_THP1-M1_Af-elution_HCD+tEThcD-OT_60min_5to21%_03242018.raw	-462	16603	FourierTransform	1	1	1	1	626.661	1877.97	3	43.4721	88.6665	3.48011	41.332	40.4099	High	Sequest HT (A10)	Unambiguous	KVVYENAYGQFIGPHR		14	F8W809	Q16881-5; F8W809; E2QRB9; E9PKD3; Q16881; Q16881-2; E9PIR7; Q16881-4; A0A087WSY9; A0A182DWI3; A0A087WSW9; Q16881-3; Q16881-7; Q16881-6	1	3	0.8026	0	1	1	626.661	1877.97	1877.97	1.48	0.00093	3.09	1	0.0004745	0.005217	0
-462	14733	FALSE	F3.2	29.053	5711	HCD	MS2	6.05685	247.5	01_HH_THP1-M1_Af-elution_HCD+tEThcD-OT_60min_5to21%_03242018.raw	-462	16609	FourierTransform	1	1	1	1	699.771	1398.53	2	39.9889	100	5.90769	43.8303	10.2176	Medium	Sequest HT (A10)	Unambiguous	EKEPVQk	K7(ADP-Ribosyl)	3	Q92833	Q92833-3; Q92833; Q92833-2	1	2	0.2727	0	1	1	699.771	1398.53	1398.53	0.47	0.00033	0.55	1	0.01109	0.2464	652.241
-462	14743	FALSE	F3.2	29.0749	5715	HCD	MS2	18.4329	247.5	01_HH_THP1-M1_Af-elution_HCD+tEThcD-OT_60min_5to21%_03242018.raw	-462	16612	FourierTransform	3	1	1	1	623.268	2490.05	4	51.6395	100	1.06677	96.6318	8.85952	High	Sequest HT (A10)	Unambiguous	EIGGDVQkHAEMVHTGLK	K8(ADP-Ribosyl)	10	Q01518	Q5T0R1; Q01518-2; Q5T0R6; Q5T0R5; Q5T0R2; Q5T0R9; Q5T0R3; Q01518; Q5T0R4; Q5T0R7	1	4	0.0435	0	1	1	623.268	2490.05	2490.05	-0.15	-9e-05	1.61	1	0.001801	0.02689	1382.18
-462	14744	FALSE	F3.2	29.0749	5715	HCD	MS2	18.4329	247.5	01_HH_THP1-M1_Af-elution_HCD+tEThcD-OT_60min_5to21%_03242018.raw	-462	16612	FourierTransform	3	1	1	1	623.268	2490.05	4	51.6395	100	1.06677	96.6318	8.85952	High	Sequest HT (A10)	Unambiguous	eIGGDVQKHAEMVHTGLK	E1(ADP-Ribosyl)	10	Q01518	Q5T0R1; Q01518-2; Q5T0R6; Q5T0R5; Q5T0R2; Q5T0R9; Q5T0R3; Q01518; Q5T0R4; Q5T0R7	1	4	NA	0.0435	2	2	623.268	2490.05	2490.05	-0.15	-9e-05	1.54	1	0.002136	0.03335	518.19
-462	14745	FALSE	F3.2	29.0749	5715	HCD	MS2	18.4329	247.5	01_HH_THP1-M1_Af-elution_HCD+tEThcD-OT_60min_5to21%_03242018.raw	-462	16612	FourierTransform	3	1	1	1	623.268	2490.05	4	51.6395	100	1.06677	96.6318	8.85952	High	Sequest HT (A10)	Unambiguous	EIGGdVQKHAEMVHTGLK	D5(ADP-Ribosyl)	10	Q01518	Q5T0R1; Q01518-2; Q5T0R6; Q5T0R5; Q5T0R2; Q5T0R9; Q5T0R3; Q01518; Q5T0R4; Q5T0R7	1	4	NA	0.0497	3	3	623.268	2490.05	2490.05	-0.15	-9e-05	1.53	1	0.0009493	0.01549	1509.59
-462	14749	FALSE	F3.2	29.1269	5728	HCD	MS2	14.4016	247.5	01_HH_THP1-M1_Af-elution_HCD+tEThcD-OT_60min_5to21%_03242018.raw	-462	16621	FourierTransform	1	1	1	1	830.689	2490.05	3	47.0065	68.6518	2.92517	100	16.449	High	Sequest HT (A10)	Unambiguous	EIGGDVQKhAEMVHTGLK	H9(ADP-Ribosyl)	10	Q01518	Q5T0R1; Q01518-2; Q5T0R6; Q5T0R5; Q5T0R2; Q5T0R9; Q5T0R3; Q01518; Q5T0R4; Q5T0R7	1	3	0.0776	0	1	1	830.689	2490.05	2490.05	-0.02	-2e-05	1.16	1	0.002136	0.03781	110.911
-462	14756	FALSE	F3.2	29.1726	5741	HCD	MS2	10.1266	247.5	01_HH_THP1-M1_Af-elution_HCD+tEThcD-OT_60min_5to21%_03242018.raw	-462	16631	FourierTransform	1	1	1	1	763.857	1526.71	2	30.1074	62.1017	4.43623	41.9992	11.8926	High	Sequest HT (A10)	Unambiguous	FYEQMNGPVAGASR		20	P29692	P29692; E9PQZ1; E9PL12; H0YCK7; E9PL71; E9PI39; P29692-4; P29692-2; E9PQ49; E9PK01; E9PPR1; E9PRY8; E9PKK3; E9PN91; E9PMW7; E9PK72; A0A087X1X7; E9PK06; P29692-3; E9PIZ1	0	2	0.7763	0	1	1	763.857	1526.71	1526.71	0.54	0.00042	3.8	1	0.0004745	2.319e-06	0
-462	14761	FALSE	F3.2	29.189	5745	HCD	MS2	0	247.5	01_HH_THP1-M1_Af-elution_HCD+tEThcD-OT_60min_5to21%_03242018.raw	-462	16635	FourierTransform	7	1	1	1	779.322	3114.27	4	45.2417	69.5048	0	100	11.462	High	Sequest HT (A10)	Unambiguous	ADKdYHFKVDNDENEHQLSLR	D4(ADP-Ribosyl)	3	P06748	P06748-2; P06748-3; P06748	2	4	0.011	0	1	1	779.322	3114.27	3114.26	1.16	0.00091	0.91	1	0.002758	0.07552	137.164
-462	14762	FALSE	F3.2	29.189	5745	HCD	MS2	0	247.5	01_HH_THP1-M1_Af-elution_HCD+tEThcD-OT_60min_5to21%_03242018.raw	-462	16635	FourierTransform	7	1	1	1	779.322	3114.27	4	45.2417	69.5048	0	100	11.462	High	Sequest HT (A10)	Unambiguous	ADKDyHFKVDNDENEHQLSLR	Y5(ADP-Ribosyl)	3	P06748	P06748-2; P06748-3; P06748	2	4	0.011	0	1	2	779.322	3114.27	3114.26	1.16	0.00091	0.91	1	0.002758	0.07547	137.164
-462	14763	FALSE	F3.2	29.189	5745	HCD	MS2	0	247.5	01_HH_THP1-M1_Af-elution_HCD+tEThcD-OT_60min_5to21%_03242018.raw	-462	16635	FourierTransform	7	1	1	1	779.322	3114.27	4	45.2417	69.5048	0	100	11.462	High	Sequest HT (A10)	Unambiguous	ADkDYHFKVDNDENEHQLSLR	K3(ADP-Ribosyl)	3	P06748	P06748-2; P06748-3; P06748	2	4	NA	0.011	3	3	779.322	3114.27	3114.26	1.16	0.00091	0.9	1	0.002758	0.07751	106.968
-462	14764	FALSE	F3.2	29.189	5745	HCD	MS2	0	247.5	01_HH_THP1-M1_Af-elution_HCD+tEThcD-OT_60min_5to21%_03242018.raw	-462	16635	FourierTransform	7	1	1	1	779.322	3114.27	4	45.2417	69.5048	0	100	11.462	High	Sequest HT (A10)	Unambiguous	AdKDYHFKVDNDENEHQLSLR	D2(ADP-Ribosyl)	3	P06748	P06748-2; P06748-3; P06748	2	4	NA	0.011	3	4	779.322	3114.27	3114.26	1.16	0.00091	0.9	1	0.002758	0.07535	137.164
-462	14765	FALSE	F3.2	29.189	5745	HCD	MS2	0	247.5	01_HH_THP1-M1_Af-elution_HCD+tEThcD-OT_60min_5to21%_03242018.raw	-462	16635	FourierTransform	7	1	1	1	779.322	3114.27	4	45.2417	69.5048	0	100	11.462	High	Sequest HT (A10)	Unambiguous	ADKDYHFkVDNDENEHQLSLR	K8(ADP-Ribosyl)	3	P06748	P06748-2; P06748-3; P06748	2	4	NA	0.044	5	5	779.322	3114.27	3114.26	1.16	0.00091	0.87	1	0.002979	0.1006	139.449
-462	14766	FALSE	F3.2	29.189	5745	HCD	MS2	0	247.5	01_HH_THP1-M1_Af-elution_HCD+tEThcD-OT_60min_5to21%_03242018.raw	-462	16635	FourierTransform	7	1	1	1	779.322	3114.27	4	45.2417	69.5048	0	100	11.462	High	Sequest HT (A10)	Unambiguous	ADKDYHFKVdNDENEHQLSLR	D10(ADP-Ribosyl)	3	P06748	P06748-2; P06748-3; P06748	2	4	NA	0.044	5	6	779.322	3114.27	3114.26	1.16	0.00091	0.87	1	0.00557	0.166	175.88
-462	14767	FALSE	F3.2	29.189	5745	HCD	MS2	0	247.5	01_HH_THP1-M1_Af-elution_HCD+tEThcD-OT_60min_5to21%_03242018.raw	-462	16635	FourierTransform	7	1	1	1	779.322	3114.27	4	45.2417	69.5048	0	100	11.462	High	Sequest HT (A10)	Unambiguous	ADKDYhFKVDNDENEHQLSLR	H6(ADP-Ribosyl)	3	P06748	P06748-2; P06748-3; P06748	2	4	NA	0.044	5	7	779.322	3114.27	3114.26	1.16	0.00091	0.87	1	0.002758	0.07433	138.617
-462	14777	FALSE	F3.2	29.2374	5756	HCD	MS2	33.9435	247.5	01_HH_THP1-M1_Af-elution_HCD+tEThcD-OT_60min_5to21%_03242018.raw	-462	16644	FourierTransform	1	1	1	1	543.768	1086.53	2	11.2297	30.9677	0	8.50774	5.44357	High	Sequest HT (A10)	Unambiguous	QFAEMYVAK		1	P13639	P13639	0	2	0.5363	0	1	1	543.768	1086.53	1086.53	0.01	1e-05	2.48	1	0.0004745	0.007711	0
-462	14786	FALSE	F3.2	29.2485	5758	HCD	MS2	0	247.5	01_HH_THP1-M1_Af-elution_HCD+tEThcD-OT_60min_5to21%_03242018.raw	-462	16646	FourierTransform	2	1	1	1	785.637	2354.9	3	46.6934	94.9965	3.55262	32.3484	55.8759	High	Sequest HT (A10)	Unambiguous	sLYHDISGDTSGDYRK	S1(ADP-Ribosyl)	2	P50995	P50995; P50995-2	1	3	0.0423	0	1	1	785.637	2354.9	2354.9	0.27	0.00021	1.42	1	0.007503	0.2175	1081.33
-462	14787	FALSE	F3.2	29.2485	5758	HCD	MS2	0	247.5	01_HH_THP1-M1_Af-elution_HCD+tEThcD-OT_60min_5to21%_03242018.raw	-462	16646	FourierTransform	2	1	1	1	785.637	2354.9	3	46.6934	94.9965	3.55262	32.3484	55.8759	Medium	Sequest HT (A10)	Unambiguous	SLyHDISGDTSGDYRK	Y3(ADP-Ribosyl)	2	P50995	P50995; P50995-2	1	3	NA	0.0423	2	2	785.637	2354.9	2354.9	0.27	0.00021	1.36	1	0.01911	0.2955	1221.91
-462	1480	FALSE	F3.1	21.4372	3985	HCD	MS2	13.6528	247.5	01_HH_THP1-M0_Af-elution_HCD+tEThcD-OT_60min_5to21%_03242018.raw	-462	1722	FourierTransform	2	1	1	1	697.288	2786.13	4	51.4318	100	0	94.9858	10.7412	Medium	Sequest HT (A10)	Unambiguous	NQTAEKEEFEHQQkELEK	K14(ADP-Ribosyl)	5	P11142	E9PKE3; E9PNE6; A8K7Q2; E9PS65; P11142	2	4	0.0135	0	1	1	697.288	2786.13	2786.13	-0.9	-0.00063	0.74	1	0.02053	0.3139	1104.59
-462	14800	FALSE	F3.2	29.2993	5771	HCD	MS2	49.7266	247.5	01_HH_THP1-M1_Af-elution_HCD+tEThcD-OT_60min_5to21%_03242018.raw	-462	16657	FourierTransform	1	1	1	1	618.284	1852.84	3	29.9502	68.6985	0	43.7668	7.33557	High	Sequest HT (A10)	Unambiguous	EYWMDPEGEMKPGRK		1	P53999	P53999	1	3	0.7649	0	1	1	618.284	1852.84	1852.84	1.05	0.00065	3.02	1	0.0004745	0.00235	0
-462	14806	FALSE	F3.2	29.3386	5781	HCD	MS2	22.908	247.5	01_HH_THP1-M1_Af-elution_HCD+tEThcD-OT_60min_5to21%_03242018.raw	-462	16666	FourierTransform	1	1	1	1	672.693	2016.07	3	29.2904	49.8754	0	44.4496	22.8368	High	Sequest HT (A10)	Unambiguous	KVTHAVVTVPAYFNDAQR		1	P11021	P11021	1	3	0.8703	0	1	1	672.693	2016.07	2016.07	-0.12	-8e-05	3.47	1	0.0004745	0.000299	0
-462	1481	FALSE	F3.1	21.4372	3985	HCD	MS2	13.6528	247.5	01_HH_THP1-M0_Af-elution_HCD+tEThcD-OT_60min_5to21%_03242018.raw	-462	1722	FourierTransform	2	1	1	1	697.288	2786.13	4	51.4318	100	0	94.9858	10.7412	Medium	Sequest HT (A10)	Unambiguous	NQTAEKEEFEhQQKELEK	H11(ADP-Ribosyl)	5	P11142	E9PKE3; E9PNE6; A8K7Q2; E9PS65; P11142	2	4	NA	0.0135	2	2	697.288	2786.13	2786.13	-0.9	-0.00063	0.73	1	0.02053	0.3176	1020.98
-462	14820	FALSE	F3.2	29.4558	5813	HCD	MS2	7.66956	247.5	01_HH_THP1-M1_Af-elution_HCD+tEThcD-OT_60min_5to21%_03242018.raw	-462	16691	FourierTransform	1	1	1	1	692.297	1383.59	2	35.7982	76.241	3.89602	45.0556	18.0004	High	Sequest HT (A10)	Unambiguous	GGAEQFMEETER		4	Q99832	Q99832; Q99832-4; Q99832-3; Q99832-2	0	2	0.8227	0	1	1	692.297	1383.59	1383.58	1.15	0.00079	2.99	1	0.0004745	0.001068	0
-462	14829	FALSE	F3.2	29.4826	5820	HCD	MS2	28.5027	247.5	01_HH_THP1-M1_Af-elution_HCD+tEThcD-OT_60min_5to21%_03242018.raw	-462	16697	FourierTransform	1	1	1	1	661.99	1983.96	3	50.4003	94.6582	0	38.8086	68.1343	High	Sequest HT (A10)	Unambiguous	KRGFAFVTFDDHDSVDK		9	F8W6I7	F8W6I7; H0YH80; F8VZ49; P09651-2; F8VTQ5; Q32P51; P09651-3; A0A2R8Y4L2; P09651	2	3	0.6106	0	1	1	661.99	1983.96	1983.96	0.12	8e-05	2.08	1	0.0004745	0.00257	0
-462	14860	FALSE	F3.2	29.6018	5849	HCD	MS2	5.6495	247.5	01_HH_THP1-M1_Af-elution_HCD+tEThcD-OT_60min_5to21%_03242018.raw	-462	16722	FourierTransform	1	1	1	1	715.85	1430.69	2	14.5288	28.369	1.37686	17.7064	10.663	High	Sequest HT (A10)	Unambiguous	TWNDPSVQQDIK		1	P11021	P11021	0	2	0.727	0	1	1	715.85	1430.69	1430.69	0.81	0.00058	3.15	1	0.0004745	0.0001262	0
-462	14869	FALSE	F3.2	29.6128	5851	HCD	MS2	17.3618	247.5	01_HH_THP1-M1_Af-elution_HCD+tEThcD-OT_60min_5to21%_03242018.raw	-462	16724	FourierTransform	1	1	1	1	687.973	2061.91	3	38.7165	100	5.83479	23.2093	25.822	High	Sequest HT (A10)	Unambiguous	IkGEHPGLSIGDVAK	K2(ADP-Ribosyl)	3	P09429	Q5T7C4; P09429; B2RPK0	1	3	0.2205	0	1	1	687.973	2061.91	2061.9	0.76	0.00052	1.27	1	0.0004745	0.002624	1475.48
-462	14878	FALSE	F3.2	29.631	5854	HCD	MS2	36.1919	247.5	01_HH_THP1-M1_Af-elution_HCD+tEThcD-OT_60min_5to21%_03242018.raw	-462	16727	FourierTransform	1	1	1	1	532.293	1063.58	2	39.5856	100	0	50.3163	8.02609	High	Sequest HT (A10)	Unambiguous	GVQYLNEIK		1	P13639	P13639	0	2	0.5888	0	1	1	532.293	1063.58	1063.58	-0.17	-9e-05	2.14	1	0.0004745	0.004262	0
-462	14885	FALSE	F3.2	29.6767	5869	HCD	MS2	39.1433	247.5	01_HH_THP1-M1_Af-elution_HCD+tEThcD-OT_60min_5to21%_03242018.raw	-462	16740	FourierTransform	1	1	1	1	628.669	1883.99	3	5.28268	11.0686	0	7.00648	3.05569	High	Sequest HT (A10)	Unambiguous	RIQLVEEELDRAQER		47	A0A2R8Y5V9; P06753-2	J3KN67; A0A2R8Y5V9; Q5TCU3; H0YKP3; A0A494BZZ2; P07951-3; A0A2R8YGX3; A7XZE4; A0A2R8YHD2; P06753-5; A0A2R8YEU4; P67936-2; A0A494C0P6; P09493-5; P09493-7; P09493-10; P09493-8; H0YKJ4; A0A0S2Z4G6; Q6ZN40; P09493-6; A0A2R2Y2Q3; H0YL80; A0A494C0G0; P09493-2; P67936; A0A2R8YH90; P09493-4; H0YK48; A0A087WWU8; D6R904; P09493; H7BYY1; A0A2R8YE05; P09493-3; P06753-2; B7Z596; K7ENT6; P09493-9; P06753-4; P0…	2	3	0.4954	0	1	1	628.669	1883.99	1883.99	0.01	1e-05	2.18	2	0.0004745	0.01227	0
-462	14894	FALSE	F3.2	29.7204	5882	HCD	MS2	3.44086	247.5	01_HH_THP1-M1_Af-elution_HCD+tEThcD-OT_60min_5to21%_03242018.raw	-462	16750	FourierTransform	1	1	1	1	779.322	3114.27	4	54.2676	96.4964	5.74764	100	14.8264	High	Sequest HT (A10)	Unambiguous	ADKDYHFkVDNDENEHQLSLR	K8(ADP-Ribosyl)	3	P06748	P06748-2; P06748-3; P06748	2	4	0.053	0	1	1	779.322	3114.27	3114.26	1.24	0.00097	3.02	1	0.0004745	0.0006921	192.083
-462	14904	FALSE	F3.2	29.7422	5887	HCD	MS2	26.1369	247.5	01_HH_THP1-M1_Af-elution_HCD+tEThcD-OT_60min_5to21%_03242018.raw	-462	16754	FourierTransform	1	1	1	1	623.658	3114.26	5	45.852	100	0.75113	75.3824	7.27448	High	Sequest HT (A10)	Unambiguous	ADKDYHFkVDNDENEHQLSLR	K8(ADP-Ribosyl)	3	P06748	P06748-2; P06748-3; P06748	2	5	0.1058	0	1	1	623.658	3114.26	3114.26	-0.03	-2e-05	3.59	1	0.0004745	0.001569	540.741
-462	14914	FALSE	F3.2	29.7823	5899	HCD	MS2	6.00473	247.5	01_HH_THP1-M1_Af-elution_HCD+tEThcD-OT_60min_5to21%_03242018.raw	-462	16764	FourierTransform	1	1	1	1	763.389	1525.77	2	15.1081	26.2844	2.65047	16.7528	14.7449	High	Sequest HT (A10)	Unambiguous	LAQANGWGVMVSHR		3	P06733	P06733-2; A0A2R8Y6G6; P06733	0	2	0.7926	0	1	1	763.389	1525.77	1525.77	1.34	0.00102	3.23	1	0.0004745	2.532e-05	0
-462	14923	FALSE	F3.2	29.8113	5905	HCD	MS2	15.014	247.5	01_HH_THP1-M1_Af-elution_HCD+tEThcD-OT_60min_5to21%_03242018.raw	-462	16768	FourierTransform	2	1	1	1	682.074	2725.27	4	51.1401	87.1671	1.46616	100	15.9273	High	Sequest HT (A10)	Unambiguous	LDIKLDSEDKdKEGKPLLK	D11(ADP-Ribosyl)	1	P13639	P13639	3	4	0.1244	0	1	1	682.074	2725.27	2725.27	0.28	0.00019	2.01	1	0.001801	0.01835	329.406
-462	14924	FALSE	F3.2	29.8113	5905	HCD	MS2	15.014	247.5	01_HH_THP1-M1_Af-elution_HCD+tEThcD-OT_60min_5to21%_03242018.raw	-462	16768	FourierTransform	2	1	1	1	682.074	2725.27	4	51.1401	87.1671	1.46616	100	15.9273	High	Sequest HT (A10)	Unambiguous	LDIKLDSEDkDKEGKPLLK	K10(ADP-Ribosyl)	1	P13639	P13639	3	4	0.1244	0	1	2	682.074	2725.27	2725.27	0.28	0.00019	2.01	1	0.001801	0.01834	329.406
-462	14933	FALSE	F3.2	29.8351	5911	HCD	MS2	26.3621	247.5	01_HH_THP1-M1_Af-elution_HCD+tEThcD-OT_60min_5to21%_03242018.raw	-462	16773	FourierTransform	1	1	1	1	556.283	1666.83	3	5.86934	14.0991	0	6.28662	3.09161	High	Sequest HT (A10)	Unambiguous	KLWGDRYFDPANGK		1	P13639	P13639	2	3	0.4744	0	1	1	556.283	1666.83	1666.83	0.21	0.00011	2.34	1	0.0004745	0.007669	0
-462	1494	FALSE	F3.1	21.5063	4002	HCD	MS2	12.82	247.5	01_HH_THP1-M0_Af-elution_HCD+tEThcD-OT_60min_5to21%_03242018.raw	-462	1737	FourierTransform	1	1	1	1	587.328	1173.65	2	13.9306	35.8316	0	15.1872	4.70365	High	Sequest HT (A10)	Unambiguous	DAALATALGDKK		4	E9PBF6	E9PBF6; A0A0D9SFY5; P20700; A0A0D9SFE5	1	2	0.4856	0	1	1	587.328	1173.65	1173.65	0.63	0.00037	2.78	1	0.0004745	0.001893	0
-462	14958	FALSE	F3.2	29.957	5946	HCD	MS2	4.59924	247.5	01_HH_THP1-M1_Af-elution_HCD+tEThcD-OT_60min_5to21%_03242018.raw	-462	16802	FourierTransform	1	1	1	1	723.789	2892.13	4	51.8652	98.7246	2.99314	100	5.74318	High	Sequest HT (A10)	Unambiguous	HQGVMVGMGQkDSYVGDEAQSK	K11(ADP-Ribosyl)	22	P60709; P68133	E7EVS6; G5E9R0; J3KT65; A0A2R8Y793; P63267; C9JUM1; A0A2R8YGF8; A6NL76; P60709; F6UVQ4; P62736; P68133; I3L3I0; C9JTX5; K7EM38; C9JFL5; F8WB63; C9JZR7; P68032; I3L3R2; P63261; B8ZZJ2	1	4	0.087	0	1	1	723.789	2892.13	2892.14	-0.83	-0.0006	3.91	2	0.0004745	2.37e-05	1047
-462	14967	FALSE	F3.2	29.9693	5948	HCD	MS2	6.77258	247.5	01_HH_THP1-M1_Af-elution_HCD+tEThcD-OT_60min_5to21%_03242018.raw	-462	16804	FourierTransform	1	1	1	1	638.349	1275.69	2	6.39537	13.3034	0	7.41773	4.86032	High	Sequest HT (A10)	Unambiguous	NSVSQISVLSGGK		1	O15143	O15143	0	2	0.6904	0	1	1	638.349	1275.69	1275.69	0.04	2e-05	4.07	1	0.0004745	0.0006721	0
-462	14984	FALSE	F3.2	30.0095	5957	HCD	MS2	4.08543	247.5	01_HH_THP1-M1_Af-elution_HCD+tEThcD-OT_60min_5to21%_03242018.raw	-462	16812	FourierTransform	2	1	1	1	964.717	2892.14	3	39.7137	49.9924	4.44912	100	4.41311	High	Sequest HT (A10)	Unambiguous	HQGVMVGMGQkDSYVGDEAQSK	K11(ADP-Ribosyl)	22	P60709; P68133	E7EVS6; G5E9R0; J3KT65; A0A2R8Y793; P63267; C9JUM1; A0A2R8YGF8; A6NL76; P60709; F6UVQ4; P62736; P68133; I3L3I0; C9JTX5; K7EM38; C9JFL5; F8WB63; C9JZR7; P68032; I3L3R2; P63261; B8ZZJ2	1	3	0.0248	0	1	1	964.717	2892.14	2892.14	-0.19	-0.00018	3.23	2	0.0004745	0.000115	579.429
-462	14985	FALSE	F3.2	30.0095	5957	HCD	MS2	4.08543	247.5	01_HH_THP1-M1_Af-elution_HCD+tEThcD-OT_60min_5to21%_03242018.raw	-462	16812	FourierTransform	2	1	1	1	964.717	2892.14	3	39.7137	49.9924	4.44912	100	4.41311	High	Sequest HT (A10)	Unambiguous	HQGVMVGMGQKdSYVGDEAQSK	D12(ADP-Ribosyl)	22	P60709; P68133	E7EVS6; G5E9R0; J3KT65; A0A2R8Y793; P63267; C9JUM1; A0A2R8YGF8; A6NL76; P60709; F6UVQ4; P62736; P68133; I3L3I0; C9JTX5; K7EM38; C9JFL5; F8WB63; C9JZR7; P68032; I3L3R2; P63261; B8ZZJ2	1	3	NA	0.0248	2	2	964.717	2892.14	2892.14	-0.19	-0.00018	3.15	2	0.0004745	0.0002312	622.262
-462	14994	FALSE	F3.2	30.0406	5964	HCD	MS2	65.4412	247.5	01_HH_THP1-M1_Af-elution_HCD+tEThcD-OT_60min_5to21%_03242018.raw	-462	16819	FourierTransform	1	1	1	1	564.937	1692.8	3	2.45361	6.12537	0	2.58964	1.09945	High	Sequest HT (A10)	Unambiguous	ELQEMDKDDESLIK		5	H0YGX7	H0YGX7; P52566; F5H2R5; F5H6Q0; F5H3P3	1	3	0.5994	0	1	1	564.937	1692.8	1692.8	-1.33	-0.00075	3.17	1	0.0004745	0.0001467	0
-462	15019	FALSE	F3.2	30.0949	5976	HCD	MS2	12.3126	247.5	01_HH_THP1-M1_Af-elution_HCD+tEThcD-OT_60min_5to21%_03242018.raw	-462	16830	FourierTransform	1	1	1	1	527.944	1581.82	3	0.92402	2.54684	0	1.14926	0	High	Sequest HT (A10)	Unambiguous	YAAELHLVHWNTK		1	P00918	P00918	0	3	0.772	0	1	1	527.944	1581.82	1581.82	-0.27	-0.00014	4.21	1	0.0004745	5.194e-07	0
-462	15050	FALSE	F3.2	30.1782	5997	HCD	MS2	33.183	247.5	01_HH_THP1-M1_Af-elution_HCD+tEThcD-OT_60min_5to21%_03242018.raw	-462	16849	FourierTransform	1	1	1	1	581.313	1161.62	2	11.9055	25.1694	0	12.5127	9.93996	High	Sequest HT (A10)	Unambiguous	EITALAPSTMK		9	P60709; P68133	P63267; A0A2R8YFE2; A6NL76; P60709; P63267-2; P62736; P68133; P68032; P63261	0	2	0.6118	0	1	1	581.313	1161.62	1161.62	0.06	3e-05	3.04	2	0.0004745	0.00576	0
-462	15058	FALSE	F3.2	30.2093	6004	HCD	MS2	27.4814	247.5	01_HH_THP1-M1_Af-elution_HCD+tEThcD-OT_60min_5to21%_03242018.raw	-462	16856	FourierTransform	1	1	1	1	542.295	1083.58	2	8.3426	23.0073	0	4.8711	5.49202	High	Sequest HT (A10)	Unambiguous	YQGVNLYVK		11	A0A087WTT1	H0YAR2; P11940-2; A0A087WTT1; A0A6I8PLA1; E7EQV3; P11940; H0YAP2; Q4VXU2; A0A6I8PS38; E7ERJ7; Q4VXU2-2	0	2	0.5984	0	1	1	542.295	1083.58	1083.58	-1.37	-0.00074	1.27	1	0.002979	0.1093	0
-462	151	FALSE	F3.1	9.7422	1479	HCD	MS2	9.32294	247.5	01_HH_THP1-M0_Af-elution_HCD+tEThcD-OT_60min_5to21%_03242018.raw	-462	237	FourierTransform	1	1	1	1	570.633	1709.88	3	17.3169	45.1148	0	17.5098	6.64312	High	Sequest HT (A10)	Unambiguous	QHPVPPPAQNQNQVR		3	H0Y2Y8	H0Y2Y8; Q15942; Q15942-2	0	3	0.6306	0	1	1	570.633	1709.88	1709.88	0.29	0.00016	5.63	1	0.0004745	4.788e-08	0
-462	15101	FALSE	F3.2	30.4159	6034	HCD	MS2	20.9831	247.5	01_HH_THP1-M1_Af-elution_HCD+tEThcD-OT_60min_5to21%_03242018.raw	-462	16884	FourierTransform	1	1	1	1	615.324	2458.27	4	7.70211	11.4409	0	10.2726	9.09499	High	Sequest HT (A10)	Unambiguous	VFQSLPHENKPLTLSNYQTNK		2	P04080	A0A1W2PQG6; P04080	0	4	0.716	0	1	1	615.324	2458.27	2458.27	0.24	0.00015	5.95	1	0.0004745	0.0007347	0
-462	15147	FALSE	F3.2	30.5422	6066	HCD	MS2	32.7196	247.5	01_HH_THP1-M1_Af-elution_HCD+tEThcD-OT_60min_5to21%_03242018.raw	-462	16914	FourierTransform	1	1	1	1	564.84	1128.67	2	17.8805	46.8651	0	17.2906	7.36642	High	Sequest HT (A10)	Unambiguous	LATNAAVTVLR		4	P50990	H7C2U0; P50990; P50990-3; P50990-2	0	2	0.6292	0	1	1	564.84	1128.67	1128.67	0.09	5e-05	3.29	1	0.0004745	0.0005066	0
-462	15160	FALSE	F3.2	30.6156	6086	HCD	MS2	1.07126	247.5	01_HH_THP1-M1_Af-elution_HCD+tEThcD-OT_60min_5to21%_03242018.raw	-462	16932	FourierTransform	1	1	1	1	739.806	1478.61	2	8.06905	19.3195	0	4.44104	8.51563	High	Sequest HT (A10)	Unambiguous	EMNDAAmFYTNR	M7(Oxidation)	10	Q01518	Q5T0R1; Q01518-2; Q5T0R6; Q5T0R5; Q5T0R2; Q5T0R9; Q5T0R3; Q01518; Q5T0R4; Q5T0R7	0	2	0.5706	0	1	1	739.806	1478.61	1478.6	0.86	0.00064	3.47	1	0.0004745	8.371e-05	0
-462	15168	FALSE	F3.2	30.6357	6091	HCD	MS2	57.7445	247.5	01_HH_THP1-M1_Af-elution_HCD+tEThcD-OT_60min_5to21%_03242018.raw	-462	16937	FourierTransform	1	1	1	1	631.371	1261.73	2	6.22131	14.9503	0	8.13965	1.79531	High	Sequest HT (A10)	Unambiguous	NFVVVMVTKPK		3	Q5W0S4	Q5W0S4; Q5W0S5; P54727	0	2	0.7303	0	1	1	631.371	1261.73	1261.73	0.19	0.00012	3.3	1	0.0004745	5.327e-05	0
-462	15175	FALSE	F3.2	30.6788	6101	HCD	MS2	16.4559	247.5	01_HH_THP1-M1_Af-elution_HCD+tEThcD-OT_60min_5to21%_03242018.raw	-462	16945	FourierTransform	2	1	1	1	596.26	2382.02	4	28.7355	64.947	2.73478	14.7418	32.5182	High	Sequest HT (A10)	Unambiguous	NRNHLLhVFDEYKR	H7(ADP-Ribosyl)	3	P09525	P09525-2; P09525; Q6P452	2	4	0.0414	0	1	1	596.26	2382.02	2382.02	0.55	0.00033	1.45	1	0.0004745	0.005809	5150.3
-462	15176	FALSE	F3.2	30.6788	6101	HCD	MS2	16.4559	247.5	01_HH_THP1-M1_Af-elution_HCD+tEThcD-OT_60min_5to21%_03242018.raw	-462	16945	FourierTransform	2	1	1	1	596.26	2382.02	4	28.7355	64.947	2.73478	14.7418	32.5182	High	Sequest HT (A10)	Unambiguous	NRNhLLHVFDEYKR	H4(ADP-Ribosyl)	3	P09525	P09525-2; P09525; Q6P452	2	4	NA	0.0414	2	2	596.26	2382.02	2382.02	0.55	0.00033	1.39	1	0.0004745	0.0103	6024.9
-462	15185	FALSE	F3.2	30.6977	6106	HCD	MS2	35.987	247.5	01_HH_THP1-M1_Af-elution_HCD+tEThcD-OT_60min_5to21%_03242018.raw	-462	16950	FourierTransform	1	1	1	1	528.895	1584.67	3	44.1357	100	0	67.6127	8.93017	High	Sequest HT (A10)	Unambiguous	GIkELNLEK	K3(ADP-Ribosyl)	1	P08567	P08567	1	3	0.3247	0	1	1	528.895	1584.67	1584.67	0.6	0.00032	0.77	1	0.002136	0.0374	96.6285
-462	15205	FALSE	F3.2	30.7991	6135	HCD	MS2	45.2839	247.5	01_HH_THP1-M1_Af-elution_HCD+tEThcD-OT_60min_5to21%_03242018.raw	-462	16974	FourierTransform	1	1	1	1	618.791	2472.14	4	50.7389	90.2653	1.30776	100	11.3826	High	Sequest HT (A10)	Unambiguous	VRDALTAEkSKIETEIK	K9(ADP-Ribosyl)	3	Q9HB71	Q9HB71-2; Q9HB71; B2ZWH1	3	4	0.1111	0	1	1	618.791	2472.14	2472.14	0.63	0.00039	1.26	1	0.002979	0.1175	69.3328
-462	15238	FALSE	F3.2	30.9373	6171	HCD	MS2	0	247.5	01_HH_THP1-M1_Af-elution_HCD+tEThcD-OT_60min_5to21%_03242018.raw	-462	17002	FourierTransform	1	1	1	1	606.313	1816.92	3	15.9222	35.8852	0	16.8874	10.916	High	Sequest HT (A10)	Unambiguous	ISVYYNEATGGKYVPR		2	Q5JP53	Q5JP53; P07437	1	3	0.6667	0	1	1	606.313	1816.92	1816.92	1.08	0.00065	3.96	1	0.0004745	0.0002917	0
-462	15248	FALSE	F3.2	30.956	6175	HCD	MS2	0	247.5	01_HH_THP1-M1_Af-elution_HCD+tEThcD-OT_60min_5to21%_03242018.raw	-462	17006	FourierTransform	1	1	1	1	660.86	1320.71	2	44.572	97.7446	0	59.8879	20.6556	High	Sequest HT (A10)	Unambiguous	TSAALSTVGSAISR		8	O43399	O43399-6; O43399; O43399-3; O43399-7; O43399-5; O43399-2; O43399-4; A0A087WYR3	0	2	0.7112	0	1	1	660.86	1320.71	1320.71	0.15	0.0001	2.77	1	0.0004745	0.002756	0
-462	15255	FALSE	F3.2	31.0095	6189	HCD	MS2	0	247.5	01_HH_THP1-M1_Af-elution_HCD+tEThcD-OT_60min_5to21%_03242018.raw	-462	17016	FourierTransform	1	1	1	1	780.794	1560.58	2	43.5482	64.4678	3.41014	100	6.31495	High	Sequest HT (A10)	Unambiguous	kFYEAFSK	K1(ADP-Ribosyl)	1	P08238	P08238	1	2	0.4915	0	1	1	780.794	1560.58	1560.58	-0.26	-0.0002	0.59	1	0.002979	0.1108	48.0978
-462	15272	FALSE	F3.2	31.079	6207	HCD	MS2	0	247.5	01_HH_THP1-M1_Af-elution_HCD+tEThcD-OT_60min_5to21%_03242018.raw	-462	17032	FourierTransform	2	1	1	1	850.68	2550.03	3	53.8378	88.2319	2.81822	100	24.3009	High	Sequest HT (A10)	Unambiguous	TQDQISNIkYHEEFEK	K9(ADP-Ribosyl)	4	Q14847	Q14847-2; Q14847-3; Q14847; C9J9W2	1	3	0.0211	0	1	1	850.68	2550.03	2550.02	1.71	0.00145	1.42	1	0.0009493	0.01756	262.774
-462	15273	FALSE	F3.2	31.079	6207	HCD	MS2	0	247.5	01_HH_THP1-M1_Af-elution_HCD+tEThcD-OT_60min_5to21%_03242018.raw	-462	17032	FourierTransform	2	1	1	1	850.68	2550.03	3	53.8378	88.2319	2.81822	100	24.3009	High	Sequest HT (A10)	Unambiguous	TQDQISNIKyHEEFEK	Y10(ADP-Ribosyl)	4	Q14847	Q14847-2; Q14847-3; Q14847; C9J9W2	1	3	NA	0.0211	2	2	850.68	2550.03	2550.02	1.71	0.00145	1.39	1	0.002136	0.0307	308.212
-462	1528	FALSE	F3.1	21.651	4038	HCD	MS2	21.9467	247.5	01_HH_THP1-M0_Af-elution_HCD+tEThcD-OT_60min_5to21%_03242018.raw	-462	1766	FourierTransform	1	1	1	1	566.246	1696.72	3	19.1417	38.2347	0	30.8875	7.44475	High	Sequest HT (A10)	Unambiguous	GSNMDFREPTEEER		2	Q15056	Q15056-2; Q15056	1	3	0.749	0	1	1	566.246	1696.72	1696.72	0.24	0.00014	2.63	1	0.0004745	0.005597	0
-462	15282	FALSE	F3.2	31.112	6215	HCD	MS2	12.0079	247.5	01_HH_THP1-M1_Af-elution_HCD+tEThcD-OT_60min_5to21%_03242018.raw	-462	17038	FourierTransform	1	1	1	1	586.966	1758.88	3	12.4291	30.7538	0	12.1268	6.83574	High	Sequest HT (A10)	Unambiguous	KFNALFAQGNYSEAAK		3	A0A087WVQ6	A0A087WVQ6; Q00610; Q00610-2	1	3	0.8135	0	1	1	586.966	1758.88	1758.88	0.59	0.00034	4.29	1	0.0004745	1.211e-05	0
-462	15286	FALSE	F3.2	31.1384	6222	HCD	MS2	42.6088	247.5	01_HH_THP1-M1_Af-elution_HCD+tEThcD-OT_60min_5to21%_03242018.raw	-462	17044	FourierTransform	1	1	1	1	599.107	2991.51	5	28.9902	47.3257	0	56.79	11.8452	High	Sequest HT (A10)	Unambiguous	SLVSVTKEGLELPEDEEEKKKMEESK		2	P08238	P08238; Q58FF7	4	5	0.6441	0	1	1	599.107	2991.51	2991.51	0.06	3e-05	3.54	1	0.0004745	0.002015	0
-462	15294	FALSE	F3.2	31.1836	6234	HCD	MS2	19.1334	247.5	01_HH_THP1-M1_Af-elution_HCD+tEThcD-OT_60min_5to21%_03242018.raw	-462	17053	FourierTransform	1	1	1	1	638.325	1275.64	2	11.4705	29.6689	0	13.0204	3.1928	High	Sequest HT (A10)	Unambiguous	ELISNASDALDK		5	P14625; P08238	P14625; F8W026; A0A1W2PRR1; P08238; Q96GW1	0	2	0.6982	0	1	1	638.325	1275.64	1275.64	0.53	0.00034	3.38	2	0.0004745	0.002659	0
-462	15297	FALSE	F3.2	31.2082	6240	HCD	MS2	14.999	247.5	01_HH_THP1-M1_Af-elution_HCD+tEThcD-OT_60min_5to21%_03242018.raw	-462	17058	FourierTransform	1	1	1	1	529.967	1587.89	3	41.1333	100	0	35.8824	28.6506	High	Sequest HT (A10)	Unambiguous	TPALVNAAVTYSKPR		4	A0A3B3ITX4	A0A3B3ITX4; O75964; E9PN17; A0A3B3IRW3	0	3	0.8182	0	1	1	529.967	1587.89	1587.89	0.44	0.00023	5.5	1	0.0004745	2.659e-06	0
-462	15314	FALSE	F3.2	31.2568	6250	HCD	MS2	4.89331	247.5	01_HH_THP1-M1_Af-elution_HCD+tEThcD-OT_60min_5to21%_03242018.raw	-462	17067	FourierTransform	1	1	1	1	748.634	2991.51	4	30.752	57.5516	6.62442	30.8334	27.9987	High	Sequest HT (A10)	Unambiguous	SLVSVTKEGLELPEDEEEKKKMEESK		2	P08238	P08238; Q58FF7	4	4	0.7161	0	1	1	748.634	2991.51	2991.51	2.16	0.00162	3.98	1	0.0004745	0.0007147	0
-462	15322	FALSE	F3.2	31.273	6253	HCD	MS2	28.1804	247.5	01_HH_THP1-M1_Af-elution_HCD+tEThcD-OT_60min_5to21%_03242018.raw	-462	17070	FourierTransform	1	1	1	1	508.864	2540.29	5	10.0523	22.8255	0	13.4023	3.98156	High	Sequest HT (A10)	Unambiguous	HPDSHQLFIGNLPHEVDKSELK		1	Q13283	Q13283	1	5	0.6771	0	1	1	508.864	2540.29	2540.29	0.99	0.0005	4.46	1	0.0004745	0.001695	0
-462	15329	FALSE	F3.2	31.312	6260	HCD	MS2	10.3067	247.5	01_HH_THP1-M1_Af-elution_HCD+tEThcD-OT_60min_5to21%_03242018.raw	-462	17076	FourierTransform	1	1	1	1	725.8	2900.18	4	51.2926	89.5548	2.47808	100	13.1374	High	Sequest HT (A10)	Unambiguous	NSFREQLEEEEEAkHNLEK	K14(ADP-Ribosyl)	1	P35579	P35579	2	4	0.0959	0	1	1	725.8	2900.18	2900.18	0.41	0.0003	3.44	1	0.0004745	9.363e-05	1502.82
-462	15353	FALSE	F3.2	31.3823	6280	HCD	MS2	30.51	247.5	01_HH_THP1-M1_Af-elution_HCD+tEThcD-OT_60min_5to21%_03242018.raw	-462	17095	FourierTransform	1	1	1	1	727.857	1454.71	2	37.1002	86.7471	4.69929	35.5452	21.4091	High	Sequest HT (A10)	Unambiguous	AGAGSATLSMAYAGAR		3	P40926	P40926; P40926-2; G3XAL0	0	2	0.7885	0	1	1	727.857	1454.71	1454.71	0.32	0.00023	1.56	1	0.0009493	0.01475	0
-462	1537	FALSE	F3.1	21.6756	4043	HCD	MS2	24.2923	247.5	01_HH_THP1-M0_Af-elution_HCD+tEThcD-OT_60min_5to21%_03242018.raw	-462	1770	FourierTransform	1	1	1	1	561.301	1121.6	2	37.529	100	0	39.8571	10.2591	High	Sequest HT (A10)	Unambiguous	LTQLYEQAR		3	Q86UX7	Q86UX7; Q86UX7-2; F5H1C6	0	2	0.5597	0	1	1	561.301	1121.6	1121.59	0.06	3e-05	2.43	1	0.0004745	0.001585	0
-462	15382	FALSE	F3.2	31.4782	6304	HCD	MS2	27.854	247.5	01_HH_THP1-M1_Af-elution_HCD+tEThcD-OT_60min_5to21%_03242018.raw	-462	17116	FourierTransform	1	1	1	1	528.292	1055.58	2	4.69614	10.9542	0	7.83039	0	High	Sequest HT (A10)	Unambiguous	YIEIYVQK		6	A0A087WVQ6	A0A087WX41; A0A087WVQ6; Q00610; P53675-2; P53675; Q00610-2	0	2	0.7009	0	1	1	528.292	1055.58	1055.58	-0.09	-5e-05	2.34	1	0.0004745	0.003754	0
-462	15421	FALSE	F3.2	31.6033	6336	HCD	MS2	33.9594	247.5	01_HH_THP1-M1_Af-elution_HCD+tEThcD-OT_60min_5to21%_03242018.raw	-462	17144	FourierTransform	1	1	1	1	601.82	1202.63	2	23.4449	54.6356	0	26.542	12.6021	High	Sequest HT (A10)	Unambiguous	NVIGLQMGTNR		3	P37802	X6RJP6; P37802; P37802-2	0	2	0.7063	0	1	1	601.82	1202.63	1202.63	0.92	0.00056	2.69	1	0.0004745	0.005064	0
-462	15424	FALSE	F3.2	31.6144	6338	HCD	MS2	36.1088	247.5	01_HH_THP1-M1_Af-elution_HCD+tEThcD-OT_60min_5to21%_03242018.raw	-462	17146	FourierTransform	1	1	1	1	527.312	1579.92	3	11.1251	24.809	0	16.593	3.09835	Medium	Sequest HT (A10)	Unambiguous	LFFGPQHRPVILR		3	Q86UX7	Q86UX7; Q86UX7-2; F5H1C6	0	3	0.5128	0	1	1	527.312	1579.92	1579.92	0.38	0.0002	1.56	1	0.02219	0.3328	0
-462	15431	FALSE	F3.2	31.6332	6343	HCD	MS2	7.08543	247.5	01_HH_THP1-M1_Af-elution_HCD+tEThcD-OT_60min_5to21%_03242018.raw	-462	17151	FourierTransform	1	1	1	1	636.347	1907.03	3	25.3837	53.7357	0	25.7913	22.0078	High	Sequest HT (A10)	Unambiguous	LVLIRHGESAWNLENR		1	P18669	P18669	1	3	0.7763	0	1	1	636.347	1907.03	1907.02	0.85	0.00054	3.04	1	0.0004745	0.0003968	0
-462	1545	FALSE	F3.1	21.7009	4049	HCD	MS2	0	247.5	01_HH_THP1-M0_Af-elution_HCD+tEThcD-OT_60min_5to21%_03242018.raw	-462	1775	FourierTransform	1	1	1	1	572.341	1143.67	2	3.45855	9.68618	0	4.148	0	High	Sequest HT (A10)	Unambiguous	VLTVINQTQK		2	P42766	P42766; F2Z388	0	2	0.6581	0	1	1	572.341	1143.67	1143.67	0.49	0.00028	3.13	1	0.0004745	0.0009355	0
-462	15454	FALSE	F3.2	31.7152	6367	HCD	MS2	50.3699	247.5	01_HH_THP1-M1_Af-elution_HCD+tEThcD-OT_60min_5to21%_03242018.raw	-462	17172	FourierTransform	1	1	1	1	602.287	2406.13	4	38.0938	79.7975	0	53.9611	18.6165	High	Sequest HT (A10)	Unambiguous	TTQFScTLGEKFEETTADGRK	C6(Carbamidomethyl)	2	Q01469	I6L8B7; Q01469	2	4	0.7257	0	1	1	602.287	2406.13	2406.12	0.81	0.00049	5.87	1	0.0004745	0.0001177	0
-462	15461	FALSE	F3.2	31.7422	6374	HCD	MS2	5.83273	247.5	01_HH_THP1-M1_Af-elution_HCD+tEThcD-OT_60min_5to21%_03242018.raw	-462	17178	FourierTransform	1	1	1	1	637.569	2547.25	4	12.9804	26.1099	0	12.0277	13.7838	High	Sequest HT (A10)	Unambiguous	MVVNEGSDGGQSVYHVHLHVLGGR		1	P49773	P49773	0	4	0.7652	0	1	1	637.569	2547.25	2547.25	0.66	0.00042	6.26	1	0.0004745	5.82e-07	0
-462	15477	FALSE	F3.2	31.8088	6392	HCD	MS2	24.6379	247.5	01_HH_THP1-M1_Af-elution_HCD+tEThcD-OT_60min_5to21%_03242018.raw	-462	17193	FourierTransform	1	1	1	1	569.951	1707.84	3	19.0583	46.2057	0	10.1317	19.8959	High	Sequest HT (A10)	Unambiguous	TFRNWmNSLGVNPR	M6(Oxidation)	1	P13796	P13796	1	3	0.7936	0	1	1	569.951	1707.84	1707.84	0.02	1e-05	3.44	1	0.0004745	0.003791	0
-462	15481	FALSE	F3.2	31.8467	6403	HCD	MS2	17.8784	247.5	01_HH_THP1-M1_Af-elution_HCD+tEThcD-OT_60min_5to21%_03242018.raw	-462	17202	FourierTransform	1	1	1	1	559.687	2794.41	5	45.3703	64.9232	0	100	16.5581	High	Sequest HT (A10)	Unambiguous	LIQFHFHWGSLDGQGSEHTVDKKK		1	P00918	P00918	2	5	0.6553	0	1	1	559.687	2794.41	2794.41	0.54	0.0003	3.51	1	0.0004745	0.004018	0
-462	15486	FALSE	F3.2	31.8698	6407	HCD	MS2	38.0431	247.5	01_HH_THP1-M1_Af-elution_HCD+tEThcD-OT_60min_5to21%_03242018.raw	-462	17205	FourierTransform	1	1	1	1	658.648	1973.93	3	8.2977	18.8462	0	10.0403	4.30429	High	Sequest HT (A10)	Unambiguous	TKPSDEEmLFIYGHYK	M8(Oxidation)	8	B8ZWD1	B8ZWD1; P07108-2; P07108-3; P07108-6; P07108; P07108-5; A0A0A0MTI5; P07108-4	0	3	0.7729	0	1	1	658.648	1973.93	1973.93	-0.39	-0.00025	4.58	1	0.0004745	1.873e-06	0
-462	15494	FALSE	F3.2	31.9034	6415	HCD	MS2	40.0633	247.5	01_HH_THP1-M1_Af-elution_HCD+tEThcD-OT_60min_5to21%_03242018.raw	-462	17211	FourierTransform	1	1	1	1	624.757	1248.51	2	43.7889	100	0	15.5115	59.6442	High	Sequest HT (A10)	Unambiguous	DNSTMGYMMAK		2	P08238	P08238; Q58FF7	0	2	0.8106	0	1	1	624.757	1248.51	1248.51	0.62	0.00039	2.27	1	0.0004745	0.007993	0
-462	15503	FALSE	F3.2	31.9273	6420	HCD	MS2	19.7066	247.5	01_HH_THP1-M1_Af-elution_HCD+tEThcD-OT_60min_5to21%_03242018.raw	-462	17215	FourierTransform	1	1	1	1	680.357	1359.71	2	9.87398	22.5115	0.95492	10.2205	5.80898	High	Sequest HT (A10)	Unambiguous	NTGIIcTIGPASR	C6(Carbamidomethyl)	9	P14618	H3BQ34; H3BU13; H3BT25; P14618-2; H3BUW1; B4DNK4; H3BTJ2; P14618; H3BTN5	0	2	0.7546	0	1	1	680.357	1359.71	1359.7	0.79	0.00054	3.79	1	0.0004745	6.851e-06	0
-462	15518	FALSE	F3.2	31.9696	6429	HCD	MS2	33.2147	247.5	01_HH_THP1-M1_Af-elution_HCD+tEThcD-OT_60min_5to21%_03242018.raw	-462	17223	FourierTransform	1	1	1	1	689.967	2067.89	3	19.8155	35.5424	3.27728	29.4006	11.0415	High	Sequest HT (A10)	Unambiguous	GDRSEDFGVNEDLADSDAR		1	P04083	P04083	1	3	0.8206	0	1	1	689.967	2067.89	2067.88	0.41	0.00028	4.85	1	0.0004745	2.96e-05	0
-462	15525	FALSE	F3.2	31.9866	6432	HCD	MS2	48.5866	247.5	01_HH_THP1-M1_Af-elution_HCD+tEThcD-OT_60min_5to21%_03242018.raw	-462	17226	FourierTransform	1	1	1	1	540.623	1619.85	3	5.07868	13.2247	0	3.54986	3.54015	High	Sequest HT (A10)	Unambiguous	GQILMPNIGYGSNKK		3	D3YTB1	D3YTB1; P62910; F8W727	1	3	0.6053	0	1	1	540.623	1619.85	1619.86	-2.07	-0.00112	3.8	1	0.0004745	0.0001792	0
-462	15534	FALSE	F3.2	32.0507	6450	HCD	MS2	56.4398	247.5	01_HH_THP1-M1_Af-elution_HCD+tEThcD-OT_60min_5to21%_03242018.raw	-462	17241	FourierTransform	1	1	1	1	510.025	2037.08	4	43.1206	100	0	68.7113	3.77088	High	Sequest HT (A10)	Unambiguous	VIHLSNLPHSGYSDSAVLK		7	A8MXP9	A8MXP9; D6RBK5; D6REM6; H0Y8T4; A0A0R4J2E8; B3KM87; P43243-2	0	4	0.6098	0	1	1	510.025	2037.08	2037.08	0.81	0.00041	2.46	1	0.0004745	0.009335	0
-462	15539	FALSE	F3.2	32.0958	6463	HCD	MS2	34.1576	247.5	01_HH_THP1-M1_Af-elution_HCD+tEThcD-OT_60min_5to21%_03242018.raw	-462	17251	FourierTransform	1	1	1	1	641.81	2564.22	4	39.7266	82.0791	0	54.4105	22.4166	High	Sequest HT (A10)	Unambiguous	GRGLEYLYLNVHDEDRDDQTR		3	C9JLW1	C9JLW1; C9JGM7; Q9Y6G9	2	4	0.6845	0	1	1	641.81	2564.22	2564.21	1.76	0.00113	3.36	1	0.0004745	0.001587	0
-462	15546	FALSE	F3.2	32.1438	6478	HCD	MS2	38.5531	247.5	01_HH_THP1-M1_Af-elution_HCD+tEThcD-OT_60min_5to21%_03242018.raw	-462	17263	FourierTransform	1	1	1	1	580.976	1740.91	3	38.7859	90.8715	0	39.0279	25.2443	High	Sequest HT (A10)	Unambiguous	VSHVSTGGGASLELLEGK		3	P00558	P00558-2; P07205; P00558	0	3	0.7815	0	1	1	580.976	1740.91	1740.91	0.58	0.00034	3.02	1	0.0004745	0.0055	0
-462	1555	FALSE	F3.1	21.7191	4053	HCD	MS2	46.4522	247.5	01_HH_THP1-M0_Af-elution_HCD+tEThcD-OT_60min_5to21%_03242018.raw	-462	1779	FourierTransform	1	1	1	1	499.809	998.611	2	4.92159	11.7273	0	7.9591	0	High	Sequest HT (A10)	Unambiguous	ARDLALAIR		4	E7ENU9	E7ENU9; P40121-2; P40121; B8ZZL6	1	2	0.509	0	1	1	499.809	998.611	998.611	-0.02	-1e-05	2.22	1	0.0004745	0.002711	0
-462	15550	FALSE	F3.2	32.1756	6484	HCD	MS2	15.548	247.5	01_HH_THP1-M1_Af-elution_HCD+tEThcD-OT_60min_5to21%_03242018.raw	-462	17267	FourierTransform	1	1	1	1	640.797	1280.59	2	10.0325	25.0257	0	10.6879	4.41651	High	Sequest HT (A10)	Unambiguous	LMIEMDGTENK		5	P06733	K7EM90; A0A2R8Y6G6; A0A2R8YEM5; A0A2R8Y879; P06733	0	2	0.7633	0	1	1	640.797	1280.59	1280.59	0.29	0.00019	3	1	0.0004745	0.001744	0
-462	15581	FALSE	F3.2	32.2968	6515	HCD	MS2	21.717	247.5	01_HH_THP1-M1_Af-elution_HCD+tEThcD-OT_60min_5to21%_03242018.raw	-462	17294	FourierTransform	1	1	1	1	702.867	1404.73	2	16.39	38.4195	0	21.8666	5.274	High	Sequest HT (A10)	Unambiguous	YYVTIIDAPGHR		6	A0A087WVQ9	A0A087WVQ9; P68104; Q5JR01; A0A087WV01; Q5VTE0; A6PW80	0	2	0.6498	0	1	1	702.867	1404.73	1404.73	0.49	0.00034	2.97	1	0.0004745	0.00129	0
-462	156	FALSE	F3.1	9.9696	1537	HCD	MS2	8.4976	247.5	01_HH_THP1-M0_Af-elution_HCD+tEThcD-OT_60min_5to21%_03242018.raw	-462	270	FourierTransform	2	1	1	1	566.241	2261.94	4	46.6313	100	1.27759	75.0938	10.1538	High	Sequest HT (A10)	Unambiguous	HVSDDMKtHKNPALK	T8(ADP-Ribosyl)	3	Q01518	Q5T0S3; Q01518-2; Q01518	2	4	0.1296	0	1	1	566.241	2261.94	2261.94	0.34	0.00019	1.08	1	0.002136	0.0373	141.918
-462	1560	FALSE	F3.1	21.7889	4075	HCD	MS2	0	247.5	01_HH_THP1-M0_Af-elution_HCD+tEThcD-OT_60min_5to21%_03242018.raw	-462	1796	FourierTransform	3	1	1	1	624.021	2493.06	4	48.2914	100	0	81.7428	11.423	High	Sequest HT (A10)	Unambiguous	VLeQHKLNKDQWEER	E3(ADP-Ribosyl)	1	P26038	P26038	2	4	0.0296	0	1	1	624.021	2493.06	2493.06	0.36	0.00022	1.35	1	0.0009493	0.01377	76.8938
-462	1561	FALSE	F3.1	21.7889	4075	HCD	MS2	0	247.5	01_HH_THP1-M0_Af-elution_HCD+tEThcD-OT_60min_5to21%_03242018.raw	-462	1796	FourierTransform	3	1	1	1	624.021	2493.06	4	48.2914	100	0	81.7428	11.423	High	Sequest HT (A10)	Unambiguous	VLEQhKLNKDQWEER	H5(ADP-Ribosyl)	1	P26038	P26038	2	4	0.0296	0	1	2	624.021	2493.06	2493.06	0.36	0.00022	1.35	1	0.0004745	0.005023	60.7325
-462	15612	FALSE	F3.2	32.4078	6544	HCD	MS2	43.4466	247.5	01_HH_THP1-M1_Af-elution_HCD+tEThcD-OT_60min_5to21%_03242018.raw	-462	17319	FourierTransform	1	1	1	1	611.32	1221.63	2	8.34378	19.1775	0	12.5175	1.68008	High	Sequest HT (A10)	Unambiguous	ccSGAIIVLTK	C1(Carbamidomethyl); C2(Carbamidomethyl)	3	P14618	B4DNK4; P14618-3; P14618	0	2	0.6533	0	1	1	611.32	1221.63	1221.63	-0.51	-0.00031	2.25	1	0.0004745	0.0001047	0
-462	1562	FALSE	F3.1	21.7889	4075	HCD	MS2	0	247.5	01_HH_THP1-M0_Af-elution_HCD+tEThcD-OT_60min_5to21%_03242018.raw	-462	1796	FourierTransform	3	1	1	1	624.021	2493.06	4	48.2914	100	0	81.7428	11.423	High	Sequest HT (A10)	Unambiguous	VLEQHkLNKDQWEER	K6(ADP-Ribosyl)	1	P26038	P26038	2	4	NA	0.0296	3	3	624.021	2493.06	2493.06	0.36	0.00022	1.31	1	0.0004745	0.004649	32.7672
-462	15621	FALSE	F3.2	32.424	6547	HCD	MS2	18.2848	247.5	01_HH_THP1-M1_Af-elution_HCD+tEThcD-OT_60min_5to21%_03242018.raw	-462	17322	FourierTransform	1	1	1	1	530.081	2646.37	5	5.45068	10.9282	0	7.67963	3.19489	High	Sequest HT (A10)	Unambiguous	VQVMGKVPTISINKTDGcHAYLSK	C18(Carbamidomethyl)	2	Q01518	Q01518-2; Q01518	2	5	0.5321	0	1	1	530.081	2646.37	2646.37	0.28	0.00015	2.18	1	0.0004745	0.013	0
-462	15650	FALSE	F3.2	32.5921	6590	HCD	MS2	3.27819	247.5	01_HH_THP1-M1_Af-elution_HCD+tEThcD-OT_60min_5to21%_03242018.raw	-462	17353	FourierTransform	2	1	1	1	722.826	2888.28	4	46.474	71.8974	2.53546	100	11.4631	High	Sequest HT (A10)	Unambiguous	eIGGDVQKHAEMVHTGLKLER	E1(ADP-Ribosyl)	10	Q01518	Q5T0R1; Q01518-2; Q5T0R6; Q5T0R5; Q5T0R2; Q5T0R9; Q5T0R3; Q01518; Q5T0R4; Q5T0R7	2	4	0.0366	0	1	1	722.826	2888.28	2888.28	0.64	0.00046	2.46	1	0.0004745	0.0002209	50.367
-462	15651	FALSE	F3.2	32.5921	6590	HCD	MS2	3.27819	247.5	01_HH_THP1-M1_Af-elution_HCD+tEThcD-OT_60min_5to21%_03242018.raw	-462	17353	FourierTransform	2	1	1	1	722.826	2888.28	4	46.474	71.8974	2.53546	100	11.4631	High	Sequest HT (A10)	Unambiguous	EIGGDVQkHAEMVHTGLKLER	K8(ADP-Ribosyl)	10	Q01518	Q5T0R1; Q01518-2; Q5T0R6; Q5T0R5; Q5T0R2; Q5T0R9; Q5T0R3; Q01518; Q5T0R4; Q5T0R7	2	4	NA	0.0366	2	2	722.826	2888.28	2888.28	0.64	0.00046	2.37	1	0.0004745	0.0002529	256.52
-462	15686	FALSE	F3.2	32.682	6611	HCD	MS2	27.2231	247.5	01_HH_THP1-M1_Af-elution_HCD+tEThcD-OT_60min_5to21%_03242018.raw	-462	17371	FourierTransform	3	1	1	1	578.462	2888.28	5	44.5399	100	0.78277	71.9849	5.392	High	Sequest HT (A10)	Unambiguous	EIGGDVQkHAEMVHTGLKLER	K8(ADP-Ribosyl)	10	Q01518	Q5T0R1; Q01518-2; Q5T0R6; Q5T0R5; Q5T0R2; Q5T0R9; Q5T0R3; Q01518; Q5T0R4; Q5T0R7	2	5	0.0032	0	1	1	578.462	2888.28	2888.28	0.76	0.00044	3.11	1	0.0004745	0.00838	1068.04
-462	15687	FALSE	F3.2	32.682	6611	HCD	MS2	27.2231	247.5	01_HH_THP1-M1_Af-elution_HCD+tEThcD-OT_60min_5to21%_03242018.raw	-462	17371	FourierTransform	3	1	1	1	578.462	2888.28	5	44.5399	100	0.78277	71.9849	5.392	High	Sequest HT (A10)	Unambiguous	eIGGDVQKHAEMVHTGLKLER	E1(ADP-Ribosyl)	10	Q01518	Q5T0R1; Q01518-2; Q5T0R6; Q5T0R5; Q5T0R2; Q5T0R9; Q5T0R3; Q01518; Q5T0R4; Q5T0R7	2	5	0.0032	0	1	2	578.462	2888.28	2888.28	0.76	0.00044	3.11	1	0.002136	0.02966	30.9883
-462	15688	FALSE	F3.2	32.682	6611	HCD	MS2	27.2231	247.5	01_HH_THP1-M1_Af-elution_HCD+tEThcD-OT_60min_5to21%_03242018.raw	-462	17371	FourierTransform	3	1	1	1	578.462	2888.28	5	44.5399	100	0.78277	71.9849	5.392	High	Sequest HT (A10)	Unambiguous	EIGGdVQKHAEMVHTGLKLER	D5(ADP-Ribosyl)	10	Q01518	Q5T0R1; Q01518-2; Q5T0R6; Q5T0R5; Q5T0R2; Q5T0R9; Q5T0R3; Q01518; Q5T0R4; Q5T0R7	2	5	NA	0.0032	3	3	578.462	2888.28	2888.28	0.76	0.00044	3.1	1	0.0009493	0.01551	652.935
-462	157	FALSE	F3.1	9.9696	1537	HCD	MS2	8.4976	247.5	01_HH_THP1-M0_Af-elution_HCD+tEThcD-OT_60min_5to21%_03242018.raw	-462	270	FourierTransform	2	1	1	1	566.241	2261.94	4	46.6313	100	1.27759	75.0938	10.1538	High	Sequest HT (A10)	Unambiguous	HVSDDMkTHKNPALK	K7(ADP-Ribosyl)	3	Q01518	Q5T0S3; Q01518-2; Q01518	2	4	0.1296	0	1	2	566.241	2261.94	2261.94	0.34	0.00019	1.08	1	0.002136	0.03731	141.918
-462	15703	FALSE	F3.2	32.737	6625	HCD	MS2	55.549	247.5	01_HH_THP1-M1_Af-elution_HCD+tEThcD-OT_60min_5to21%_03242018.raw	-462	17383	FourierTransform	1	1	1	1	599.838	1198.67	2	26.9353	76.0457	0	21.0285	10.6671	High	Sequest HT (A10)	Unambiguous	ASGPPVSELITK		3	P16402	P16402; P10412; P16403	0	2	0.7069	0	1	1	599.838	1198.67	1198.67	0.3	0.00018	1.74	1	0.0009493	0.01465	0
-462	1572	FALSE	F3.1	21.8531	4089	HCD	MS2	30.5411	247.5	01_HH_THP1-M0_Af-elution_HCD+tEThcD-OT_60min_5to21%_03242018.raw	-462	1808	FourierTransform	1	1	1	1	609.328	1217.65	2	15.4868	36.0007	0	15.3496	10.597	High	Sequest HT (A10)	Unambiguous	AVENSSTAIGIR		2	P25788	P25788-2; P25788	0	2	0.6007	0	1	1	609.328	1217.65	1217.65	-0.06	-4e-05	2.83	1	0.0004745	0.005628	0
-462	15720	FALSE	F3.2	32.8092	6642	HCD	MS2	27.4776	247.5	01_HH_THP1-M1_Af-elution_HCD+tEThcD-OT_60min_5to21%_03242018.raw	-462	17397	FourierTransform	1	1	1	1	530.288	1588.85	3	12.1336	28.3593	0	14.7754	5.39971	High	Sequest HT (A10)	Unambiguous	QMADTGKLNTLLQR		14	Q00839	A0A1X7SBS1; A0A1W2PQD4; Q00839-2; Q5RI18; A0A1W2PP34; Q00839; A0A1W2PP35; A0A1W2PPH7; A0A1W2PPL4; A0A1W2PQ74; A0A1W2PQL0; A0A1W2PPS1; A0A1W2PRZ7; A0A1W2PPE9	1	3	0.5962	0	1	1	530.288	1588.85	1588.85	0.89	0.00047	2.6	1	0.0004745	0.004138	0
-462	15789	FALSE	F3.2	33.0194	6693	HCD	MS2	19.7023	247.5	01_HH_THP1-M1_Af-elution_HCD+tEThcD-OT_60min_5to21%_03242018.raw	-462	17443	FourierTransform	1	1	1	1	584.296	1750.87	3	34.431	73.9969	0	37.1298	26.5973	High	Sequest HT (A10)	Unambiguous	ESDVPLKTEEFEVTK		3	Q969H8	Q969H8; M0QXF7; M0QYN0	1	3	0.575	0	1	1	584.296	1750.87	1750.87	-1.21	-0.00071	2	1	0.002481	0.04709	0
-462	15805	FALSE	F3.2	33.1182	6723	HCD	MS2	25.2159	247.5	01_HH_THP1-M1_Af-elution_HCD+tEThcD-OT_60min_5to21%_03242018.raw	-462	17470	FourierTransform	1	1	1	1	538.468	2688.31	5	5.26171	12.6821	0	8.36471	0	High	Sequest HT (A10)	Unambiguous	NIDDGTSDRPYSHALVAGIDRYPR		2	K7ELC7	K7ELC7; P61353	1	5	0.6958	0	1	1	538.468	2688.31	2688.31	-0.44	-0.00024	3.32	1	0.0009493	0.01732	0
-462	15817	FALSE	F3.2	33.1488	6730	HCD	MS2	0	247.5	01_HH_THP1-M1_Af-elution_HCD+tEThcD-OT_60min_5to21%_03242018.raw	-462	17477	FourierTransform	1	1	1	1	672.833	2688.31	4	6.40711	12.0566	0	7.30048	6.2713	High	Sequest HT (A10)	Unambiguous	NIDDGTSDRPYSHALVAGIDRYPR		2	K7ELC7	K7ELC7; P61353	1	4	0.5543	0	1	1	672.833	2688.31	2688.31	-0.12	-8e-05	1.84	1	0.002979	0.1065	0
-462	15827	FALSE	F3.2	33.2066	6749	HCD	MS2	0	247.5	01_HH_THP1-M1_Af-elution_HCD+tEThcD-OT_60min_5to21%_03242018.raw	-462	17494	FourierTransform	3	1	1	1	789.977	2367.92	3	45.509	65.8781	3.22783	100	12.9301	High	Sequest HT (A10)	Unambiguous	SGkYDLDFKSPDDPSR	K3(ADP-Ribosyl)	3	P06733	P06733-2; A0A2R8Y6G6; P06733	2	3	0.1825	0	1	1	789.977	2367.92	2367.92	0.14	0.00011	1.37	1	0.001801	0.01861	82.9987
-462	15828	FALSE	F3.2	33.2066	6749	HCD	MS2	0	247.5	01_HH_THP1-M1_Af-elution_HCD+tEThcD-OT_60min_5to21%_03242018.raw	-462	17494	FourierTransform	3	1	1	1	789.977	2367.92	3	45.509	65.8781	3.22783	100	12.9301	High	Sequest HT (A10)	Unambiguous	sGKYDLDFKSPDDPSR	S1(ADP-Ribosyl)	3	P06733	P06733-2; A0A2R8Y6G6; P06733	2	3	0.1825	0	1	2	789.977	2367.92	2367.92	0.14	0.00011	1.37	1	0.001801	0.01859	82.7682
-462	15829	FALSE	F3.2	33.2066	6749	HCD	MS2	0	247.5	01_HH_THP1-M1_Af-elution_HCD+tEThcD-OT_60min_5to21%_03242018.raw	-462	17494	FourierTransform	3	1	1	1	789.977	2367.92	3	45.509	65.8781	3.22783	100	12.9301	High	Sequest HT (A10)	Unambiguous	SGKyDLDFKSPDDPSR	Y4(ADP-Ribosyl)	3	P06733	P06733-2; A0A2R8Y6G6; P06733	2	3	0.1825	0	1	3	789.977	2367.92	2367.92	0.14	0.00011	1.37	1	0.001801	0.02864	51.6017
-462	1584	FALSE	F3.1	21.9119	4102	HCD	MS2	60.9819	247.5	01_HH_THP1-M0_Af-elution_HCD+tEThcD-OT_60min_5to21%_03242018.raw	-462	1818	FourierTransform	1	1	1	1	609.817	1218.63	2	4.51781	10.0368	0	4.69977	3.33469	High	Sequest HT (A10)	Unambiguous	NVIGLQmGTNR	M7(Oxidation)	3	P37802	X6RJP6; P37802; P37802-2	0	2	0.71	0	1	1	609.817	1218.63	1218.63	0.18	0.00011	2.31	1	0.0004745	0.004681	0
-462	15844	FALSE	F3.2	33.303	6775	HCD	MS2	3.71435	247.5	01_HH_THP1-M1_Af-elution_HCD+tEThcD-OT_60min_5to21%_03242018.raw	-462	17513	FourierTransform	1	1	1	1	756.686	2268.04	3	43.4907	59.8042	2.64735	100	11.5115	High	Sequest HT (A10)	Unambiguous	kLKDVLLQVDDERR	K1(ADP-Ribosyl)	2	P35579	P35579; P35579-2	3	3	0.0769	0	1	1	756.686	2268.04	2268.04	1.12	0.00084	1.3	1	0.001801	0.02409	43.8134
-462	15852	FALSE	F3.2	33.3515	6787	HCD	MS2	57.054	247.5	01_HH_THP1-M1_Af-elution_HCD+tEThcD-OT_60min_5to21%_03242018.raw	-462	17523	FourierTransform	1	1	1	1	526.576	1577.71	3	47.9694	100	1.32614	85.6586	4.89285	High	Sequest HT (A10)	Unambiguous	IkIIAPPER	K2(ADP-Ribosyl)	10	P60709; P68133	P63267; A0A2R8YFE2; A6NL76; P60709; P63267-2; P62736; P68133; Q562R1; P68032; P63261	1	3	0.6477	0	1	1	526.576	1577.71	1577.71	0.38	0.0002	1.76	2	0.007197	0.2097	218.979
-462	15859	FALSE	F3.2	33.3969	6800	HCD	MS2	11.2078	247.5	01_HH_THP1-M1_Af-elution_HCD+tEThcD-OT_60min_5to21%_03242018.raw	-462	17533	FourierTransform	1	1	1	1	554.271	1660.8	3	11.6413	27.9031	0	12.9505	5.71168	High	Sequest HT (A10)	Unambiguous	SKLTFScLGGSDNFK	C7(Carbamidomethyl)	5	A0A087WYT3	Q15185-4; A0A087WYT3; Q15185-3; Q15185-2; Q15185	1	3	0.7661	0	1	1	554.271	1660.8	1660.8	-1.01	-0.00056	2.95	1	0.0004745	0.001652	0
-462	15863	FALSE	F3.2	33.4281	6807	HCD	MS2	11.8258	247.5	01_HH_THP1-M1_Af-elution_HCD+tEThcD-OT_60min_5to21%_03242018.raw	-462	17538	FourierTransform	1	1	1	1	715.015	2143.03	3	53.7624	100	9.88673	57.2401	47.9227	High	Sequest HT (A10)	Unambiguous	KQTIDNSQGAYQEAFDISK		1	P27348	P27348	1	3	0.7166	0	1	1	715.015	2143.03	2143.03	0.22	0.00016	4.34	1	0.0004745	7.8e-06	0
-462	15887	FALSE	F3.2	33.4814	6818	HCD	MS2	10.2637	247.5	01_HH_THP1-M1_Af-elution_HCD+tEThcD-OT_60min_5to21%_03242018.raw	-462	17548	FourierTransform	1	1	1	1	821.419	1641.83	2	42.8395	79.0067	7.61242	60.884	23.8549	High	Sequest HT (A10)	Unambiguous	YAVYMVVTSHGVSTK		2	P11215	P11215; P11215-2	0	2	0.7159	0	1	1	821.419	1641.83	1641.83	0.51	0.00042	3.45	1	0.0004745	0.000104	0
-462	15897	FALSE	F3.2	33.5375	6834	HCD	MS2	31.0209	247.5	01_HH_THP1-M1_Af-elution_HCD+tEThcD-OT_60min_5to21%_03242018.raw	-462	17562	FourierTransform	1	1	1	1	647.338	1293.67	2	21.6857	56.7225	0	20.0711	9.94916	High	Sequest HT (A10)	Unambiguous	YQLDPTASISAK		4	A0A0A0MR02	A0A0A0MR02; P45880; P45880-2; P45880-1	0	2	0.5437	0	1	1	647.338	1293.67	1293.67	-0.38	-0.00025	2.63	1	0.0004745	0.007942	0
-462	15906	FALSE	F3.2	33.5791	6843	HCD	MS2	17.2179	247.5	01_HH_THP1-M1_Af-elution_HCD+tEThcD-OT_60min_5to21%_03242018.raw	-462	17569	FourierTransform	1	1	1	1	545.805	2180.2	4	2.89746	6.0907	0	4.73271	0.76645	High	Sequest HT (A10)	Unambiguous	KYVATLGVEVHPLVFHTNR		5	B5MDF5	B5MDF5; H0YFC6; F5H018; P62826; J3KQE5	1	4	0.7972	0	1	1	545.805	2180.2	2180.2	0.75	0.00041	7.2	1	0.0004745	1.267e-09	0
-462	15911	FALSE	F3.2	33.5896	6845	HCD	MS2	19.0379	247.5	01_HH_THP1-M1_Af-elution_HCD+tEThcD-OT_60min_5to21%_03242018.raw	-462	17571	FourierTransform	1	1	1	1	511.015	2041.04	4	1.50317	3.3125	0	1.83072	0.86947	High	Sequest HT (A10)	Unambiguous	DVGRPQPGRENFQNWLK		3	P37802	X6RJP6; P37802; P37802-2	1	4	0.3587	0	1	1	511.015	2041.04	2041.04	0.56	0.00029	2.23	1	0.002758	0.07103	0
-462	15916	FALSE	F3.2	33.611	6851	HCD	MS2	4.98724	247.5	01_HH_THP1-M1_Af-elution_HCD+tEThcD-OT_60min_5to21%_03242018.raw	-462	17577	FourierTransform	1	1	1	1	839.408	1677.81	2	5.58893	9.03971	1.29521	7.33888	4.68192	High	Sequest HT (A10)	Unambiguous	NQLTSNPENTVFDAK		1	P11021	P11021	0	2	0.6276	0	1	1	839.408	1677.81	1677.81	0.47	0.00039	4.35	1	0.0004745	2.643e-05	0
-462	15935	FALSE	F3.2	33.6787	6869	HCD	MS2	21.178	247.5	01_HH_THP1-M1_Af-elution_HCD+tEThcD-OT_60min_5to21%_03242018.raw	-462	17593	FourierTransform	1	1	1	1	673.388	1345.77	2	26.6922	67.5147	0	29.6159	9.63815	High	Sequest HT (A10)	Unambiguous	GTIQVITQGTSLK		3	O43175	O43175; A0A286YF22; A0A2C9F2M7	0	2	0.6054	0	1	1	673.388	1345.77	1345.77	0.85	0.00057	2.99	1	0.0004745	0.0001174	0
-462	1594	FALSE	F3.1	21.9606	4114	HCD	MS2	30.0955	247.5	01_HH_THP1-M0_Af-elution_HCD+tEThcD-OT_60min_5to21%_03242018.raw	-462	1828	FourierTransform	1	1	1	1	589.244	2353.95	4	46.2779	100	0	77.7577	7.35406	Medium	Sequest HT (A10)	Unambiguous	HNGPEHWHkDFPIAK	K9(ADP-Ribosyl)	3	P00918	E5RK37; E5RID5; P00918	1	4	0.0734	0	1	1	589.244	2353.95	2353.95	0.12	7e-05	1.09	1	0.04475	0.4422	135.446
-462	15943	FALSE	F3.2	33.6988	6874	HCD	MS2	25.2462	247.5	01_HH_THP1-M1_Af-elution_HCD+tEThcD-OT_60min_5to21%_03242018.raw	-462	17598	FourierTransform	1	1	1	1	775.855	1550.7	2	12.0184	23.89	1.3053	15.4192	7.45916	High	Sequest HT (A10)	Unambiguous	YYTSASGDEMVSLK		2	P07900	P07900-2; P07900	0	2	0.8547	0	1	1	775.855	1550.7	1550.7	-1.2	-0.00093	4.06	1	0.0004745	0.0002273	0
-462	16004	FALSE	F3.2	33.9458	6941	HCD	MS2	48.2498	247.5	01_HH_THP1-M1_Af-elution_HCD+tEThcD-OT_60min_5to21%_03242018.raw	-462	17659	FourierTransform	1	1	1	1	583.25	1747.74	3	43.5007	100	1.47576	64.6486	7.87871	High	Sequest HT (A10)	Unambiguous	AYINkVEELK	K5(ADP-Ribosyl)	7	B8ZWD1	B8ZWD1; P07108-2; P07108-3; P07108; P07108-5; A0A0A0MTI5; P07108-4	1	3	0.0804	0	1	1	583.25	1747.74	1747.73	0.63	0.00037	1.12	1	0.002758	0.05342	798.166
-462	1601	FALSE	F3.1	21.9729	4116	HCD	MS2	12.3631	247.5	01_HH_THP1-M0_Af-elution_HCD+tEThcD-OT_60min_5to21%_03242018.raw	-462	1830	FourierTransform	1	1	1	1	716.342	1431.68	2	11.9491	25.3228	0	17.8849	4.5889	High	Sequest HT (A10)	Unambiguous	INVYYNESSSQK		9	Q9BUF5	K7EJZ4; K7EJ64; K7EN98; Q9BUF5; K7ESQ3; K7EL29; K7EPE5; K7ERA8; K7EQT3	0	2	0.7672	0	1	1	716.342	1431.68	1431.68	1.14	0.00082	2.62	1	0.0004745	0.0004798	0
-462	16030	FALSE	F3.2	34.03	6962	HCD	MS2	29.4678	247.5	01_HH_THP1-M1_Af-elution_HCD+tEThcD-OT_60min_5to21%_03242018.raw	-462	17678	FourierTransform	1	1	1	1	514.791	1028.57	2	5.5837	17.112	0	3.65208	1.57072	High	Sequest HT (A10)	Unambiguous	LADALQELR		9	P02545-2	P02545-5; P02545-6; H0YAB0; P02545-2; P02545-4; P02545; Q3BDU5; P02545-3; Q5TCI8	0	2	0.369	0	1	1	514.791	1028.57	1028.57	0.64	0.00033	2.9	1	0.0004745	0.0008286	0
-462	16055	FALSE	F3.2	34.123	6987	HCD	MS2	9.26579	247.5	01_HH_THP1-M1_Af-elution_HCD+tEThcD-OT_60min_5to21%_03242018.raw	-462	17701	FourierTransform	1	1	1	1	671.095	2681.36	4	50.0631	83.2435	0	86.9279	30.0811	High	Sequest HT (A10)	Unambiguous	KKGTVVYGEPITASLGTDGSHYWSK		3	Q16555	Q16555; Q16555-2; A0A1C7CYX9	2	4	0.7602	0	1	1	671.095	2681.36	2681.36	0.68	0.00046	4.67	1	0.0004745	5.217e-05	0
-462	1606	FALSE	F3.1	22.0061	4125	HCD	MS2	0	247.5	01_HH_THP1-M0_Af-elution_HCD+tEThcD-OT_60min_5to21%_03242018.raw	-462	1837	FourierTransform	2	1	1	1	679.617	2036.84	3	49.3429	87.5127	0	100	9.85909	High	Sequest HT (A10)	Unambiguous	IVSGkDYNVTANSK	K5(ADP-Ribosyl)	7	P00338	F5GXY2; P00338-5; P00338-2; P00338-3; F5GXH2; F5GYU2; P00338	1	3	0.0488	0	1	1	679.617	2036.84	2036.84	0.39	0.00027	1.64	1	0.0004745	0.01297	390.309
-462	16064	FALSE	F3.2	34.1896	7006	HCD	MS2	5.26613	247.5	01_HH_THP1-M1_Af-elution_HCD+tEThcD-OT_60min_5to21%_03242018.raw	-462	17719	FourierTransform	1	1	1	1	754.027	2260.07	3	64.2997	99.5907	6.66275	99.8909	51.0545	High	Sequest HT (A10)	Unambiguous	FQSSHHPTDITSLDQYVER		1	P14625	P14625	0	3	0.7542	0	1	1	754.027	2260.07	2260.06	2.03	0.00153	3.58	1	0.0004745	0.0005547	0
-462	1607	FALSE	F3.1	22.0061	4125	HCD	MS2	0	247.5	01_HH_THP1-M0_Af-elution_HCD+tEThcD-OT_60min_5to21%_03242018.raw	-462	1837	FourierTransform	2	1	1	1	679.617	2036.84	3	49.3429	87.5127	0	100	9.85909	High	Sequest HT (A10)	Unambiguous	IVsGKDYNVTANSK	S3(ADP-Ribosyl)	7	P00338	F5GXY2; P00338-5; P00338-2; P00338-3; F5GXH2; F5GYU2; P00338	1	3	NA	0.0488	2	2	679.617	2036.84	2036.84	0.39	0.00027	1.56	1	0.001801	0.02578	310.613
-462	16081	FALSE	F3.2	34.2455	7020	HCD	MS2	56.2256	247.5	01_HH_THP1-M1_Af-elution_HCD+tEThcD-OT_60min_5to21%_03242018.raw	-462	17732	FourierTransform	1	1	1	1	541.767	1082.53	2	6.68682	16.841	0	6.76964	3.13667	High	Sequest HT (A10)	Unambiguous	FNPFVTSDR		9	E5RIT6	J3QQQ9; J3KSS0; E5RIT6; J3QRI7; E5RHH1; P61254; J3QQV1; J3QRC4; Q9UNX3	0	2	0.6318	0	1	1	541.767	1082.53	1082.53	0.57	0.00031	2.2	1	0.002481	0.04562	0
-462	16107	FALSE	F3.2	34.324	7042	HCD	MS2	3.66674	247.5	01_HH_THP1-M1_Af-elution_HCD+tEThcD-OT_60min_5to21%_03242018.raw	-462	17752	FourierTransform	4	1	1	1	763.317	3050.25	4	49.5206	84.6284	0	100	13.4538	High	Sequest HT (A10)	Unambiguous	HQEGEIFDTEkEKYEITEQR	K11(ADP-Ribosyl)	1	Q02878	Q02878	2	4	0.0068	0	1	1	763.317	3050.25	3050.25	0.16	0.00013	1.47	1	0.0004745	0.007408	29.742
-462	16108	FALSE	F3.2	34.324	7042	HCD	MS2	3.66674	247.5	01_HH_THP1-M1_Af-elution_HCD+tEThcD-OT_60min_5to21%_03242018.raw	-462	17752	FourierTransform	4	1	1	1	763.317	3050.25	4	49.5206	84.6284	0	100	13.4538	High	Sequest HT (A10)	Unambiguous	HQEGEIFdTEKEKYEITEQR	D8(ADP-Ribosyl)	1	Q02878	Q02878	2	4	NA	0.0068	2	2	763.317	3050.25	3050.25	0.16	0.00013	1.46	1	0.0004745	0.009515	49.7644
-462	16109	FALSE	F3.2	34.324	7042	HCD	MS2	3.66674	247.5	01_HH_THP1-M1_Af-elution_HCD+tEThcD-OT_60min_5to21%_03242018.raw	-462	17752	FourierTransform	4	1	1	1	763.317	3050.25	4	49.5206	84.6284	0	100	13.4538	High	Sequest HT (A10)	Unambiguous	HQEGEIFDTeKEKYEITEQR	E10(ADP-Ribosyl)	1	Q02878	Q02878	2	4	NA	0.0068	2	3	763.317	3050.25	3050.25	0.16	0.00013	1.46	1	0.0004745	0.007375	29.742
-462	16110	FALSE	F3.2	34.324	7042	HCD	MS2	3.66674	247.5	01_HH_THP1-M1_Af-elution_HCD+tEThcD-OT_60min_5to21%_03242018.raw	-462	17752	FourierTransform	4	1	1	1	763.317	3050.25	4	49.5206	84.6284	0	100	13.4538	High	Sequest HT (A10)	Unambiguous	HQEGEIFDtEKEKYEITEQR	T9(ADP-Ribosyl)	1	Q02878	Q02878	2	4	NA	0.0136	4	4	763.317	3050.25	3050.25	0.16	0.00013	1.45	1	0.0004745	0.007372	29.742
-462	16122	FALSE	F3.2	34.3724	7053	HCD	MS2	8.10167	247.5	01_HH_THP1-M1_Af-elution_HCD+tEThcD-OT_60min_5to21%_03242018.raw	-462	17762	FourierTransform	1	1	1	1	627.121	3131.58	5	16.2785	28.6137	0	11.2858	25.2143	High	Sequest HT (A10)	Unambiguous	ALSDHHIYLEGTLLKPNMVTPGHAcTQK	C25(Carbamidomethyl)	5	P04075	P04075; H3BU78; H3BQN4; J3KPS3; P04075-2	0	5	0.749	0	1	1	627.121	3131.58	3131.58	-0.14	-9e-05	7.45	1	0.0004745	1.917e-05	0
-462	16129	FALSE	F3.2	34.3964	7059	HCD	MS2	54.8788	247.5	01_HH_THP1-M1_Af-elution_HCD+tEThcD-OT_60min_5to21%_03242018.raw	-462	17767	FourierTransform	1	1	1	1	715.015	2143.03	3	53.9241	100	3.77548	69.1678	42.7529	High	Sequest HT (A10)	Unambiguous	QTIDNSQGAYQEAFDISKK		1	P27348	P27348	1	3	0.8234	0	1	1	715.015	2143.03	2143.03	0.31	0.00022	4.87	1	0.0004745	7.756e-08	0
-462	16163	FALSE	F3.2	34.4784	7079	HCD	MS2	25.8087	247.5	01_HH_THP1-M1_Af-elution_HCD+tEThcD-OT_60min_5to21%_03242018.raw	-462	17785	FourierTransform	1	1	1	1	562.286	1684.84	3	3.17307	7.53186	0	3.74694	1.41348	High	Sequest HT (A10)	Unambiguous	GIAYIEFKTEADAEK		2	P19338	H7BY16; P19338	1	3	0.7733	0	1	1	562.286	1684.84	1684.84	0.81	0.00046	3.97	1	0.0004745	1.921e-05	0
-462	16166	FALSE	F3.2	34.534	7092	HCD	MS2	34.2589	247.5	01_HH_THP1-M1_Af-elution_HCD+tEThcD-OT_60min_5to21%_03242018.raw	-462	17796	FourierTransform	1	1	1	1	589.333	1177.66	2	27.9475	63.3658	0	42.674	5.75006	High	Sequest HT (A10)	Unambiguous	VAFITGGGTGLGK		6	E5RJD2	E5RJD2; Q16698-2; E5RFV2; Q16698; E5RID6; E5RJG7	0	2	0.3867	0	1	1	589.333	1177.66	1177.66	0.29	0.00017	3	1	0.0004745	0.0001477	0
-462	16173	FALSE	F3.2	34.5522	7096	HCD	MS2	23.722	247.5	01_HH_THP1-M1_Af-elution_HCD+tEThcD-OT_60min_5to21%_03242018.raw	-462	17800	FourierTransform	1	1	1	1	572.269	1143.53	2	7.37616	18.198	0	7.24172	4.06488	High	Sequest HT (A10)	Unambiguous	HMYVFGDFK		1	Q9BS26	Q9BS26	0	2	0.6491	0	1	1	572.269	1143.53	1143.53	1.43	0.00082	2.85	1	0.0004745	0.0002392	0
-462	16198	FALSE	F3.2	34.6542	7121	HCD	MS2	33.0874	247.5	01_HH_THP1-M1_Af-elution_HCD+tEThcD-OT_60min_5to21%_03242018.raw	-462	17822	FourierTransform	1	1	1	1	620.94	1860.8	3	33.5543	59.8708	1.1285	67.4653	5.75263	High	Sequest HT (A10)	Unambiguous	GIVkDIIHDPGR	K4(ADP-Ribosyl)	4	E9PKZ0	E9PKZ0; E9PKU4; P62917; G3V1A1	1	3	0.3093	0	1	1	620.94	1860.8	1860.8	0.42	0.00026	0.97	1	0.002758	0.06955	35.669
-462	16210	FALSE	F3.2	34.7164	7140	HCD	MS2	28.0715	247.5	01_HH_THP1-M1_Af-elution_HCD+tEThcD-OT_60min_5to21%_03242018.raw	-462	17839	FourierTransform	1	1	1	1	655.307	1309.61	2	10.2371	22.9684	1.10715	10.6551	6.21794	High	Sequest HT (A10)	Unambiguous	NLQEAEEWYK		7	P08670	P08670; P41219; B0YJC5; P41219-2; F8W835; B0YJC4; H7C5W5	0	2	0.777	0	1	1	655.307	1309.61	1309.61	0.45	0.00029	2.96	1	0.0009493	0.01695	0
-462	16225	FALSE	F3.2	34.7852	7158	HCD	MS2	46.539	247.5	01_HH_THP1-M1_Af-elution_HCD+tEThcD-OT_60min_5to21%_03242018.raw	-462	17855	FourierTransform	1	1	1	1	609.271	1217.53	2	6.7977	17.3294	0	6.26929	3.59209	High	Sequest HT (A10)	Unambiguous	NSWGEPWGER		1	Q9UBR2	Q9UBR2	0	2	0.7727	0	1	1	609.271	1217.53	1217.53	0.77	0.00047	2.64	1	0.0004745	0.01137	0
-462	16230	FALSE	F3.2	34.7963	7160	HCD	MS2	31.9411	247.5	01_HH_THP1-M1_Af-elution_HCD+tEThcD-OT_60min_5to21%_03242018.raw	-462	17857	FourierTransform	1	1	1	1	685.608	2054.81	3	46.2253	100	7.87328	66.3127	10.7154	High	Sequest HT (A10)	Unambiguous	SKVdIPAHWSDMK	D4(ADP-Ribosyl)	6	Q460N5-1	Q460N5-1; Q460N5-4; Q460N5; Q460N5-3; Q460N5-5; H7C5R8	1	3	0.1356	0	1	1	685.608	2054.81	2054.81	1.25	0.00086	1.18	1	0.0004745	0.004428	266.279
-462	1626	FALSE	F3.1	22.1483	4160	HCD	MS2	46.0588	247.5	01_HH_THP1-M0_Af-elution_HCD+tEThcD-OT_60min_5to21%_03242018.raw	-462	1863	FourierTransform	1	1	1	1	464.771	1856.06	4	37.4416	99.5795	0	47.1488	3.03801	High	Sequest HT (A10)	Unambiguous	IRKPTLDKPSPETFVK		2	Q53GQ0	Q53GQ0; A0A1B0GV93	1	4	0.6047	0	1	1	464.771	1856.06	1856.06	-1	-0.00046	2.96	1	0.001801	0.02253	0
-462	16260	FALSE	F3.2	34.8975	7186	HCD	MS2	42.901	247.5	01_HH_THP1-M1_Af-elution_HCD+tEThcD-OT_60min_5to21%_03242018.raw	-462	17881	FourierTransform	1	1	1	1	623.3	1245.59	2	40.3604	84.2174	0	40.5927	36.6314	High	Sequest HT (A10)	Unambiguous	ISEQFTAmFR	M8(Oxidation)	10	Q5JP53; P68371	Q13885; Q13509; P04350; Q13509-2; Q5ST81; Q5JP53; A0A0B4J269; P07437; P68371; Q9BVA1	0	2	0.7522	0	1	1	623.3	1245.59	1245.59	-0.23	-0.00015	2.26	2	0.0004745	0.002333	0
-462	16305	FALSE	F3.2	35.0636	7223	HCD	MS2	24.8837	247.5	01_HH_THP1-M1_Af-elution_HCD+tEThcD-OT_60min_5to21%_03242018.raw	-462	17915	FourierTransform	1	1	1	1	566.85	1132.69	2	23.7086	58.9656	0	25.5125	10.3563	High	Sequest HT (A10)	Unambiguous	KPLILVYMR		3	A0A087X0W9	A0A087X0W9; Q8N6M0; Q8N6M0-2	0	2	0.6061	0	1	1	566.85	1132.69	1132.69	0.64	0.00036	1.98	1	0.0009493	0.01593	0
-462	1632	FALSE	F3.1	22.178	4166	HCD	MS2	42.4447	247.5	01_HH_THP1-M0_Af-elution_HCD+tEThcD-OT_60min_5to21%_03242018.raw	-462	1867	FourierTransform	1	1	1	1	588.524	2351.07	4	15.4579	31.7734	0	27.029	3.0291	High	Sequest HT (A10)	Unambiguous	HQGVMVGMGQKDSYVGDEAQSK		22	P60709; P68133	E7EVS6; G5E9R0; J3KT65; A0A2R8Y793; P63267; C9JUM1; A0A2R8YGF8; A6NL76; P60709; F6UVQ4; P62736; P68133; I3L3I0; C9JTX5; K7EM38; C9JFL5; F8WB63; C9JZR7; P68032; I3L3R2; P63261; B8ZZJ2	1	4	0.7932	0	1	1	588.524	2351.07	2351.08	-0.26	-0.00015	4.98	2	0.0004745	4.67e-05	0
-462	16324	FALSE	F3.2	35.1071	7234	HCD	MS2	25.4615	247.5	01_HH_THP1-M1_Af-elution_HCD+tEThcD-OT_60min_5to21%_03242018.raw	-462	17925	FourierTransform	1	1	1	1	531.619	1592.84	3	9.78272	21.5537	0	11.2381	6.33913	High	Sequest HT (A10)	Unambiguous	ISSSPTHSLYVFVR		2	Q92608	Q92608; E5RFJ0	0	3	0.6106	0	1	1	531.619	1592.84	1592.84	0.3	0.00016	3.57	1	0.0004745	0.002524	0
-462	16355	FALSE	F3.2	35.1712	7248	HCD	MS2	66.364	247.5	01_HH_THP1-M1_Af-elution_HCD+tEThcD-OT_60min_5to21%_03242018.raw	-462	17938	FourierTransform	1	1	1	1	586.844	1172.68	2	8.30174	22.234	0	6.67208	4.30089	High	Sequest HT (A10)	Unambiguous	RNEIWLLKT		2	A0A3B3IRV5	A0A3B3IRV5; Q9NRV9	2	2	0.5568	0	1	1	586.844	1172.68	1172.68	0.95	0.00056	1.85	1	0.002979	0.1226	0
-462	1636	FALSE	F3.1	22.195	4169	HCD	MS2	6.90233	247.5	01_HH_THP1-M0_Af-elution_HCD+tEThcD-OT_60min_5to21%_03242018.raw	-462	1870	FourierTransform	2	1	1	1	682.945	2046.82	3	52.5044	100	2.62168	98.9678	8.4283	High	Sequest HT (A10)	Unambiguous	RYDDPEVQkDIK	K9(ADP-Ribosyl)	3	P38646	A0A3B3ITI4; D6RJI2; P38646	2	3	0.0476	0	1	1	682.945	2046.82	2046.82	0.58	0.0004	0.84	1	0.002979	0.1188	96.7293
-462	16362	FALSE	F3.2	35.2102	7259	HCD	MS2	57.2793	247.5	01_HH_THP1-M1_Af-elution_HCD+tEThcD-OT_60min_5to21%_03242018.raw	-462	17948	FourierTransform	1	1	1	1	560.813	1120.62	2	34.9571	80.7653	0	45.491	13.5718	High	Sequest HT (A10)	Unambiguous	mKTIWIANK	M1(Oxidation)	4	P01133	P01133-2; P01133-3; P01133; A0A494C018	1	2	0.2	0	1	1	560.813	1120.62	1120.62	0.55	0.00031	1.7	1	0.008149	0.2229	0
-462	1637	FALSE	F3.1	22.195	4169	HCD	MS2	6.90233	247.5	01_HH_THP1-M0_Af-elution_HCD+tEThcD-OT_60min_5to21%_03242018.raw	-462	1870	FourierTransform	2	1	1	1	682.945	2046.82	3	52.5044	100	2.62168	98.9678	8.4283	High	Sequest HT (A10)	Unambiguous	RYDDPEVQKdIK	D10(ADP-Ribosyl)	3	P38646	A0A3B3ITI4; D6RJI2; P38646	2	3	NA	0.0476	2	2	682.945	2046.82	2046.82	0.58	0.0004	0.8	1	0.007503	0.2144	122.012
-462	16370	FALSE	F3.2	35.2213	7261	HCD	MS2	7.4549	247.5	01_HH_THP1-M1_Af-elution_HCD+tEThcD-OT_60min_5to21%_03242018.raw	-462	17950	FourierTransform	2	1	1	1	706.976	2118.91	3	49.7071	77.9825	0	100	20.8457	Medium	Sequest HT (A10)	Unambiguous	NKEEAAEyAKLLAK	Y8(ADP-Ribosyl)	2	A2A3R5	A2A3R5; P62753	2	3	0.1321	0	1	1	706.976	2118.91	2118.91	-0.8	-0.00057	0.53	1	0.02462	0.3606	53.6949
-462	16371	FALSE	F3.2	35.2213	7261	HCD	MS2	7.4549	247.5	01_HH_THP1-M1_Af-elution_HCD+tEThcD-OT_60min_5to21%_03242018.raw	-462	17950	FourierTransform	2	1	1	1	706.976	2118.91	3	49.7071	77.9825	0	100	20.8457	Medium	Sequest HT (A10)	Unambiguous	NKEEAAeYAKLLAK	E7(ADP-Ribosyl)	2	A2A3R5	A2A3R5; P62753	2	3	0.1321	0	1	2	706.976	2118.91	2118.91	-0.8	-0.00057	0.53	1	0.02462	0.3607	53.6949
-462	16390	FALSE	F3.2	35.2992	7282	HCD	MS2	19.7513	247.5	01_HH_THP1-M1_Af-elution_HCD+tEThcD-OT_60min_5to21%_03242018.raw	-462	17969	FourierTransform	4	1	1	1	774.322	2320.95	3	33.8663	100	3.44016	22.6012	9.424	High	Sequest HT (A10)	Unambiguous	QLEDGRtLSDYNIQK	T7(ADP-Ribosyl)	22	J3QTR3	M0R1V7; J3QTR3; F5H388; F5H265; M0R2S1; A0A2R8Y422; F5GXK7; P62987; P62979; M0R1M6; Q96C32; F5GYU3; P0CG47; F5H747; B4DV12; P0CG48; Q5PY61; F5H6Q2; Q49A90; J3QS39; F5H2Z3; J3QKN0	1	3	0.0183	0	1	1	774.322	2320.95	2320.95	1.24	0.00096	1.09	1	0.002979	0.082	64.826
-462	16391	FALSE	F3.2	35.2992	7282	HCD	MS2	19.7513	247.5	01_HH_THP1-M1_Af-elution_HCD+tEThcD-OT_60min_5to21%_03242018.raw	-462	17969	FourierTransform	4	1	1	1	774.322	2320.95	3	33.8663	100	3.44016	22.6012	9.424	High	Sequest HT (A10)	Unambiguous	QLEDGrTLSDYNIQK	R6(ADP-Ribosyl)	22	J3QTR3	M0R1V7; J3QTR3; F5H388; F5H265; M0R2S1; A0A2R8Y422; F5GXK7; P62987; P62979; M0R1M6; Q96C32; F5GYU3; P0CG47; F5H747; B4DV12; P0CG48; Q5PY61; F5H6Q2; Q49A90; J3QS39; F5H2Z3; J3QKN0	1	3	0.0183	0	1	2	774.322	2320.95	2320.95	1.24	0.00096	1.09	1	0.002481	0.04655	41.662
-462	16392	FALSE	F3.2	35.2992	7282	HCD	MS2	19.7513	247.5	01_HH_THP1-M1_Af-elution_HCD+tEThcD-OT_60min_5to21%_03242018.raw	-462	17969	FourierTransform	4	1	1	1	774.322	2320.95	3	33.8663	100	3.44016	22.6012	9.424	High	Sequest HT (A10)	Unambiguous	QLEdGRTLSDYNIQK	D4(ADP-Ribosyl)	22	J3QTR3	M0R1V7; J3QTR3; F5H388; F5H265; M0R2S1; A0A2R8Y422; F5GXK7; P62987; P62979; M0R1M6; Q96C32; F5GYU3; P0CG47; F5H747; B4DV12; P0CG48; Q5PY61; F5H6Q2; Q49A90; J3QS39; F5H2Z3; J3QKN0	1	3	NA	0.0183	3	3	774.322	2320.95	2320.95	1.24	0.00096	1.07	1	0.002481	0.04699	42.0939
-462	16393	FALSE	F3.2	35.2992	7282	HCD	MS2	19.7513	247.5	01_HH_THP1-M1_Af-elution_HCD+tEThcD-OT_60min_5to21%_03242018.raw	-462	17969	FourierTransform	4	1	1	1	774.322	2320.95	3	33.8663	100	3.44016	22.6012	9.424	High	Sequest HT (A10)	Unambiguous	QLeDGRTLSDYNIQK	E3(ADP-Ribosyl)	22	J3QTR3	M0R1V7; J3QTR3; F5H388; F5H265; M0R2S1; A0A2R8Y422; F5GXK7; P62987; P62979; M0R1M6; Q96C32; F5GYU3; P0CG47; F5H747; B4DV12; P0CG48; Q5PY61; F5H6Q2; Q49A90; J3QS39; F5H2Z3; J3QKN0	1	3	NA	0.0275	4	4	774.322	2320.95	2320.95	1.24	0.00096	1.06	1	0.002481	0.04627	56.3711
-462	16411	FALSE	F3.2	35.3748	7298	HCD	MS2	1.36814	247.5	01_HH_THP1-M1_Af-elution_HCD+tEThcD-OT_60min_5to21%_03242018.raw	-462	17983	FourierTransform	1	1	1	1	729.961	2187.87	3	49.6211	90.1081	3.03261	100	5.3436	High	Sequest HT (A10)	Unambiguous	ALEEAMEQkAELER	K9(ADP-Ribosyl)	2	P35579	P35579; P35579-2	1	3	0.0564	0	1	1	729.961	2187.87	2187.87	0.71	0.00052	1.95	1	0.0004745	0.001856	4303.22
-462	16451	FALSE	F3.2	35.5243	7343	HCD	MS2	6.05105	247.5	01_HH_THP1-M1_Af-elution_HCD+tEThcD-OT_60min_5to21%_03242018.raw	-462	18025	FourierTransform	2	1	1	1	717.962	2151.87	3	51.7391	92.2108	2.47291	100	12.2729	High	Sequest HT (A10)	Unambiguous	TIEkFEKEAAEMGK	K4(ADP-Ribosyl)	11	A0A087WVQ9	Q05639; A0A2R8Y488; A0A087WVQ9; A0A2R8Y660; P68104; Q5JR01; A0A2U3TZH3; A0A2R8YDN5; A0A087WV01; Q5VTE0; A6PW80	2	3	0.0398	0	1	1	717.962	2151.87	2151.87	0.38	0.00028	1.76	1	0.0004745	0.01314	242.524
-462	16452	FALSE	F3.2	35.5243	7343	HCD	MS2	6.05105	247.5	01_HH_THP1-M1_Af-elution_HCD+tEThcD-OT_60min_5to21%_03242018.raw	-462	18025	FourierTransform	2	1	1	1	717.962	2151.87	3	51.7391	92.2108	2.47291	100	12.2729	High	Sequest HT (A10)	Unambiguous	TIeKFEKEAAEMGK	E3(ADP-Ribosyl)	11	A0A087WVQ9	Q05639; A0A2R8Y488; A0A087WVQ9; A0A2R8Y660; P68104; Q5JR01; A0A2U3TZH3; A0A2R8YDN5; A0A087WV01; Q5VTE0; A6PW80	2	3	NA	0.0398	2	2	717.962	2151.87	2151.87	0.38	0.00028	1.69	1	0.001801	0.02603	283.114
-462	16459	FALSE	F3.2	35.5354	7345	HCD	MS2	5.22282	247.5	01_HH_THP1-M1_Af-elution_HCD+tEThcD-OT_60min_5to21%_03242018.raw	-462	18027	FourierTransform	1	1	1	1	695.677	2085.02	3	17.7538	34.3378	0	31.0239	5.65325	High	Sequest HT (A10)	Unambiguous	RSLGYAYVNFQQPADAER		15	Q13310; A0A087WTT1	P11940-2; E5RGH3; H0YBN4; B1ANR1; Q13310-2; Q13310-3; Q13310; E5RJB9; A0A087WTT1; E7EQV3; E5RHG7; B1ANR0; E5RH24; P11940; E7ERJ7	1	3	0.8251	0	1	1	695.677	2085.02	2085.01	0.78	0.00054	5.49	2	0.0004745	4.009e-05	0
-462	1648	FALSE	F3.1	22.3946	4216	HCD	MS2	48.899	247.5	01_HH_THP1-M0_Af-elution_HCD+tEThcD-OT_60min_5to21%_03242018.raw	-462	1899	FourierTransform	1	1	1	1	573.795	1146.58	2	18.3904	46.1163	0	17.506	9.93934	High	Sequest HT (A10)	Unambiguous	mDKNELVQK	N-Term(Prot)(Acetyl)	7	P63104	P63104; E9PD24; E7EVZ2; E5RIR4; E7EX29; E5RGE1; E7ESK7	1	2	0.477	0	1	1	573.795	1146.58	1146.58	0.31	0.00018	2.39	1	0.0004745	6.644e-05	0
-462	16493	FALSE	F3.2	35.7104	7394	HCD	MS2	27.2481	247.5	01_HH_THP1-M1_Af-elution_HCD+tEThcD-OT_60min_5to21%_03242018.raw	-462	18071	FourierTransform	1	1	1	1	633.31	1265.61	2	12.7586	30.7733	0	11.1374	9.12382	High	Sequest HT (A10)	Unambiguous	DGNGYISAAELR		5	P0DP25	Q96HY3; P0DP25; G3V361; A0A590UJI2; E7EMB3	0	2	0.784	0	1	1	633.31	1265.61	1265.61	0.72	0.00045	3.38	1	0.0004745	0.0001197	0
-462	16497	FALSE	F3.2	35.721	7396	HCD	MS2	5.99827	247.5	01_HH_THP1-M1_Af-elution_HCD+tEThcD-OT_60min_5to21%_03242018.raw	-462	18073	FourierTransform	1	1	1	1	700.782	2800.11	4	51.5687	92.7591	0.91116	100	12.6046	High	Sequest HT (A10)	Unambiguous	DYHFkVDNDENEHQLSLR	K5(ADP-Ribosyl)	3	P06748	P06748-2; P06748-3; P06748	1	4	0.1159	0	1	1	700.782	2800.11	2800.1	0.98	0.00068	3.45	1	0.0004745	2.229e-05	1883.27
-462	165	FALSE	F3.1	9.9891	1541	HCD	MS2	58.676	247.5	01_HH_THP1-M0_Af-elution_HCD+tEThcD-OT_60min_5to21%_03242018.raw	-462	274	FourierTransform	1	1	1	1	479.751	958.496	2	10.3292	32.3175	0	7.97997	1.0193	High	Sequest HT (A10)	Unambiguous	VLENAEGAR		4	P38646	A0A3B3ITI4; D6RJI2; D6RA73; P38646	0	2	0.502	0	1	1	479.751	958.496	958.495	0.31	0.00015	2.45	1	0.0004745	0.004977	0
-462	16507	FALSE	F3.2	35.7407	7401	HCD	MS2	13.1555	247.5	01_HH_THP1-M1_Af-elution_HCD+tEThcD-OT_60min_5to21%_03242018.raw	-462	18078	FourierTransform	1	1	1	1	629.996	1887.97	3	26.9122	62.2598	0	35.6142	9.77462	High	Sequest HT (A10)	Unambiguous	VTHAVVTVPAYFNDAQR		1	P11021	P11021	0	3	0.8205	0	1	1	629.996	1887.97	1887.97	0.97	0.00061	4.29	1	0.0004745	0.0002905	0
-462	16512	FALSE	F3.2	35.7637	7406	HCD	MS2	42.42	247.5	01_HH_THP1-M1_Af-elution_HCD+tEThcD-OT_60min_5to21%_03242018.raw	-462	18082	FourierTransform	1	1	1	1	562.626	1685.86	3	20.4886	47.8387	0	27.7017	6.41409	High	Sequest HT (A10)	Unambiguous	EIEIDIEPTDKVER		5	E9PL57	E9PL57; F8VSA6; Q15843; E9PS38; S4R3E9	1	3	0.6052	0	1	1	562.626	1685.86	1685.86	1.7	0.00096	3.47	1	0.0004745	0.01141	0
-462	16520	FALSE	F3.2	35.7819	7410	HCD	MS2	0	247.5	01_HH_THP1-M1_Af-elution_HCD+tEThcD-OT_60min_5to21%_03242018.raw	-462	18086	FourierTransform	5	1	1	1	883.865	1766.72	2	4.53677	7.85681	0.8503	7.06177	2.37817	Medium	Sequest HT (A10)	Unambiguous	ePREERKGPK	E1(ADP-Ribosyl)	4	H0YEX7	Q15054-3; Q15054-2; H0YEX7; Q15054	3	2	NA	0.0204	3	3	883.865	1766.72	1766.73	-2.28	-0.00201	0.96	1	0.02079	0.3231	0
-462	16521	FALSE	F3.2	35.7819	7410	HCD	MS2	0	247.5	01_HH_THP1-M1_Af-elution_HCD+tEThcD-OT_60min_5to21%_03242018.raw	-462	18086	FourierTransform	5	1	1	1	883.865	1766.72	2	4.53677	7.85681	0.8503	7.06177	2.37817	Medium	Sequest HT (A10)	Unambiguous	EPREERkGPK	K7(ADP-Ribosyl)	4	H0YEX7	Q15054-3; Q15054-2; H0YEX7; Q15054	3	2	NA	0.0204	3	4	883.865	1766.72	1766.73	-2.28	-0.00201	0.96	1	0.02079	0.3234	0
-462	16522	FALSE	F3.2	35.7819	7410	HCD	MS2	0	247.5	01_HH_THP1-M1_Af-elution_HCD+tEThcD-OT_60min_5to21%_03242018.raw	-462	18086	FourierTransform	5	1	1	1	883.865	1766.72	2	4.53677	7.85681	0.8503	7.06177	2.37817	Medium	Sequest HT (A10)	Unambiguous	EPReERKGPK	E4(ADP-Ribosyl)	4	H0YEX7	Q15054-3; Q15054-2; H0YEX7; Q15054	3	2	NA	0.0306	5	5	883.865	1766.72	1766.73	-2.28	-0.00201	0.95	1	0.02109	0.3243	0
-462	16523	FALSE	F3.2	35.7819	7410	HCD	MS2	0	247.5	01_HH_THP1-M1_Af-elution_HCD+tEThcD-OT_60min_5to21%_03242018.raw	-462	18086	FourierTransform	5	1	1	1	883.865	1766.72	2	4.53677	7.85681	0.8503	7.06177	2.37817	Medium	Sequest HT (A10)	Unambiguous	EPrEERKGPK	R3(ADP-Ribosyl)	4	H0YEX7	Q15054-3; Q15054-2; H0YEX7; Q15054	3	2	NA	0.0306	5	6	883.865	1766.72	1766.73	-2.28	-0.00201	0.95	1	0.02109	0.3244	0
-462	16524	FALSE	F3.2	35.7819	7410	HCD	MS2	0	247.5	01_HH_THP1-M1_Af-elution_HCD+tEThcD-OT_60min_5to21%_03242018.raw	-462	18086	FourierTransform	5	1	1	1	883.865	1766.72	2	4.53677	7.85681	0.8503	7.06177	2.37817	Medium	Sequest HT (A10)	Unambiguous	EPREeRKGPK	E5(ADP-Ribosyl)	4	H0YEX7	Q15054-3; Q15054-2; H0YEX7; Q15054	3	2	NA	0.0306	5	7	883.865	1766.72	1766.73	-2.28	-0.00201	0.95	1	0.02138	0.3244	0
-462	16530	FALSE	F3.2	35.8179	7418	HCD	MS2	19.6576	247.5	01_HH_THP1-M1_Af-elution_HCD+tEThcD-OT_60min_5to21%_03242018.raw	-462	18093	FourierTransform	1	1	1	1	643.287	1927.85	3	45.8202	97.5919	5.658	21.5608	58.4702	High	Sequest HT (A10)	Unambiguous	NLVHVAHDLIQk	K12(ADP-Ribosyl)	6	Q9BPY3	Q9BPY3; J3KP39; E9PMW3; G3V179; E9PMJ2; E9PIM5	0	3	0.2905	0	1	1	643.287	1927.85	1927.85	0.05	3e-05	1.48	1	0.0004745	0.005593	5156.2
-462	16550	FALSE	F3.2	35.9004	7440	HCD	MS2	13.8686	247.5	01_HH_THP1-M1_Af-elution_HCD+tEThcD-OT_60min_5to21%_03242018.raw	-462	18112	FourierTransform	1	1	1	1	726.321	2176.95	3	7.31939	12.4561	0	11.8993	4.92211	High	Sequest HT (A10)	Unambiguous	YHTSQSGDEMTSLSEYVSR		1	P08238	P08238	0	3	0.8379	0	1	1	726.321	2176.95	2176.95	1.32	0.00096	5.06	1	0.0004745	6.168e-08	0
-462	16562	FALSE	F3.2	35.9451	7452	HCD	MS2	21.9643	247.5	01_HH_THP1-M1_Af-elution_HCD+tEThcD-OT_60min_5to21%_03242018.raw	-462	18123	FourierTransform	1	1	1	1	722.689	2166.05	3	6.09051	7.329	0.79336	12.9464	3.29323	High	Sequest HT (A10)	Unambiguous	QATVGDINTERPGmLDFTGK	M14(Oxidation)	7	B8ZWD1	B8ZWD1; P07108-2; P07108-3; P07108; P07108-5; A0A0A0MTI5; P07108-4	0	3	0.6824	0	1	1	722.689	2166.05	2166.05	0.86	0.00062	2.96	1	0.0004745	0.002462	0
-462	16570	FALSE	F3.2	35.9556	7454	HCD	MS2	6.45551	247.5	01_HH_THP1-M1_Af-elution_HCD+tEThcD-OT_60min_5to21%_03242018.raw	-462	18125	FourierTransform	2	1	1	1	704.322	2814.27	4	50.9586	92.0409	0	100	11.7935	High	Sequest HT (A10)	Unambiguous	ALKDEEKMELQEIQLKeAK	E17(ADP-Ribosyl)	11	P06753-2	J3KN67; P06753-5; A0A494C0P6; A0A2R2Y2Q3; A0A087WWU8; P06753-2; P06753-4; P06753-6; P06753-7; P06753-3; P06753	3	4	0.0094	0	1	1	704.322	2814.27	2814.27	-0.47	-0.00033	1.06	1	0.002979	0.1104	225.952
-462	16571	FALSE	F3.2	35.9556	7454	HCD	MS2	6.45551	247.5	01_HH_THP1-M1_Af-elution_HCD+tEThcD-OT_60min_5to21%_03242018.raw	-462	18125	FourierTransform	2	1	1	1	704.322	2814.27	4	50.9586	92.0409	0	100	11.7935	High	Sequest HT (A10)	Unambiguous	ALKDEEKMELQEIQLkEAK	K16(ADP-Ribosyl)	11	P06753-2	J3KN67; P06753-5; A0A494C0P6; A0A2R2Y2Q3; A0A087WWU8; P06753-2; P06753-4; P06753-6; P06753-7; P06753-3; P06753	3	4	NA	0.0094	2	2	704.322	2814.27	2814.27	-0.47	-0.00033	1.05	1	0.002979	0.0995	295.333
-462	16588	FALSE	F3.2	36.0286	7472	HCD	MS2	17.9826	247.5	01_HH_THP1-M1_Af-elution_HCD+tEThcD-OT_60min_5to21%_03242018.raw	-462	18140	FourierTransform	1	1	1	1	628.6	1883.79	3	33.5806	69.9963	0	39.245	25.0809	High	Sequest HT (A10)	Unambiguous	YGDFRADDADEFGYSR		1	Q7KZF4	Q7KZF4	1	3	0.8452	0	1	1	628.6	1883.79	1883.78	1.11	0.0007	3.94	1	0.0004745	1.326e-05	0
-462	16596	FALSE	F3.2	36.0605	7482	HCD	MS2	9.76383	247.5	01_HH_THP1-M1_Af-elution_HCD+tEThcD-OT_60min_5to21%_03242018.raw	-462	18149	FourierTransform	2	1	1	1	784.005	2350	3	50.5435	81.7135	7.92605	100	12.5345	Medium	Sequest HT (A10)	Unambiguous	IRYESLTDPSkLDSGK	K11(ADP-Ribosyl)	6	P07900; P08238	P07900-2; P07900; G3V2J8; P08238; Q58FF8; Q58FF7	2	3	0.2542	0	1	1	784.005	2350	2350	0.52	0.00041	0.59	2	0.02947	0.3935	46.0293
-462	16597	FALSE	F3.2	36.0605	7482	HCD	MS2	9.76383	247.5	01_HH_THP1-M1_Af-elution_HCD+tEThcD-OT_60min_5to21%_03242018.raw	-462	18149	FourierTransform	2	1	1	1	784.005	2350	3	50.5435	81.7135	7.92605	100	12.5345	Medium	Sequest HT (A10)	Unambiguous	IRYESLTDPsKLDSGK	S10(ADP-Ribosyl)	6	P07900; P08238	P07900-2; P07900; G3V2J8; P08238; Q58FF8; Q58FF7	2	3	0.2542	0	1	2	784.005	2350	2350	0.52	0.00041	0.59	2	0.02947	0.3935	46.0293
-462	16604	FALSE	F3.2	36.1025	7496	HCD	MS2	12.4789	247.5	01_HH_THP1-M1_Af-elution_HCD+tEThcD-OT_60min_5to21%_03242018.raw	-462	18161	FourierTransform	1	1	1	1	678.37	1355.73	2	36.1103	94.0364	0	42.2384	8.16667	High	Sequest HT (A10)	Unambiguous	SFLYEIVSNKR		4	A0A2R8YD90	A0A2R8YD90; Q9Y3Z3; A0A2R8YCS7; Q9Y3Z3-4	1	2	0.6757	0	1	1	678.37	1355.73	1355.73	0.69	0.00047	1.85	1	0.0004745	0.01299	0
-462	1662	FALSE	F3.1	22.4661	4231	HCD	MS2	4.57231	247.5	01_HH_THP1-M0_Af-elution_HCD+tEThcD-OT_60min_5to21%_03242018.raw	-462	1909	FourierTransform	1	1	1	1	766.814	3064.23	4	43.9984	61.236	3.3716	100	11.386	High	Sequest HT (A10)	Unambiguous	HQGVmVGMGQkDSYVGDEAQSKR	M5(Oxidation); K11(ADP-Ribosyl)	22	P60709; P68133	E7EVS6; G5E9R0; J3KT65; A0A2R8Y793; P63267; C9JUM1; A0A2R8YGF8; A6NL76; P60709; F6UVQ4; P62736; P68133; I3L3I0; C9JTX5; K7EM38; C9JFL5; F8WB63; C9JZR7; P68032; I3L3R2; P63261; B8ZZJ2	2	4	0.0679	0	1	1	766.814	3064.23	3064.23	-0.09	-7e-05	2.21	2	0.0004745	0.001826	115.714
-462	16621	FALSE	F3.2	36.1505	7509	HCD	MS2	0	247.5	01_HH_THP1-M1_Af-elution_HCD+tEThcD-OT_60min_5to21%_03242018.raw	-462	18172	FourierTransform	2	1	1	1	791.01	2371.02	3	45.0438	68.0858	3.26713	100	8.82237	High	Sequest HT (A10)	Unambiguous	EFHTTGLAWsKTGPVAK	S10(ADP-Ribosyl)	5	Q01518	Q5T0S3; Q5T0R1; Q01518-2; Q5T0R9; Q01518	1	3	0.1275	0	1	1	791.01	2371.02	2371.02	0.35	0.00027	2.04	1	0.0009493	0.01465	105.408
-462	16622	FALSE	F3.2	36.1505	7509	HCD	MS2	0	247.5	01_HH_THP1-M1_Af-elution_HCD+tEThcD-OT_60min_5to21%_03242018.raw	-462	18172	FourierTransform	2	1	1	1	791.01	2371.02	3	45.0438	68.0858	3.26713	100	8.82237	High	Sequest HT (A10)	Unambiguous	EFHTTGLAWSkTGPVAK	K11(ADP-Ribosyl)	5	Q01518	Q5T0S3; Q5T0R1; Q01518-2; Q5T0R9; Q01518	1	3	0.1275	0	1	2	791.01	2371.02	2371.02	0.35	0.00027	2.04	1	0.0009493	0.01415	123.417
-462	16630	FALSE	F3.2	36.1628	7511	HCD	MS2	6.37093	247.5	01_HH_THP1-M1_Af-elution_HCD+tEThcD-OT_60min_5to21%_03242018.raw	-462	18174	FourierTransform	2	1	1	1	866.357	1731.71	2	42.3204	60.3188	3.73967	100	5.22309	High	Sequest HT (A10)	Unambiguous	GTkALMDEVVK	K3(ADP-Ribosyl)	2	P00558	P00558-2; P00558	1	2	0.0093	0	1	1	866.357	1731.71	1731.71	0.46	0.00039	1.08	1	0.002481	0.04895	98.5492
-462	16631	FALSE	F3.2	36.1628	7511	HCD	MS2	6.37093	247.5	01_HH_THP1-M1_Af-elution_HCD+tEThcD-OT_60min_5to21%_03242018.raw	-462	18174	FourierTransform	2	1	1	1	866.357	1731.71	2	42.3204	60.3188	3.73967	100	5.22309	High	Sequest HT (A10)	Unambiguous	GtKALMDEVVK	T2(ADP-Ribosyl)	2	P00558	P00558-2; P00558	1	2	NA	0.0093	2	2	866.357	1731.71	1731.71	0.46	0.00039	1.07	1	0.002758	0.05337	61.2763
-462	16645	FALSE	F3.2	36.2036	7520	HCD	MS2	50.842	247.5	01_HH_THP1-M1_Af-elution_HCD+tEThcD-OT_60min_5to21%_03242018.raw	-462	18182	FourierTransform	1	1	1	1	607.272	1213.54	2	7.15993	20.9771	0	5.17577	2.48685	High	Sequest HT (A10)	Unambiguous	NFEDVAFDEK		3	H7BZ94	H0Y3Z3; H7BZ94; P07237	0	2	0.8143	0	1	1	607.272	1213.54	1213.54	0.3	0.00018	3.07	1	0.0004745	0.0009161	0
-462	16652	FALSE	F3.2	36.2147	7522	HCD	MS2	75.0315	247.5	01_HH_THP1-M1_Af-elution_HCD+tEThcD-OT_60min_5to21%_03242018.raw	-462	18184	FourierTransform	1	1	1	1	620.319	1858.94	3	23.288	49.7929	0	33.2821	10.0769	High	Sequest HT (A10)	Unambiguous	GFcFITFKEEEPVKK	C3(Carbamidomethyl)	6	H0Y8G5	H0Y8G5; H0YA96; Q14103-3; Q14103; Q14103-2; Q14103-4	2	3	0.7112	0	1	1	620.319	1858.94	1858.94	0.65	0.0004	3.74	1	0.0004745	2.6e-05	0
-462	16680	FALSE	F3.2	36.3099	7542	HCD	MS2	3.05016	247.5	01_HH_THP1-M1_Af-elution_HCD+tEThcD-OT_60min_5to21%_03242018.raw	-462	18201	FourierTransform	8	1	1	1	883.898	3532.57	4	41.6005	51.1158	3.42536	100	11.861	High	Sequest HT (A10)	Unambiguous	SLVSVTKEGLELPeDEEEKKKMEESK	E14(ADP-Ribosyl)	2	P08238	P08238; Q58FF7	4	4	0.0178	0	1	1	883.898	3532.57	3532.57	0.77	0.00068	1.69	1	0.0004745	0.009139	747.199
-462	16681	FALSE	F3.2	36.3099	7542	HCD	MS2	3.05016	247.5	01_HH_THP1-M1_Af-elution_HCD+tEThcD-OT_60min_5to21%_03242018.raw	-462	18201	FourierTransform	8	1	1	1	883.898	3532.57	4	41.6005	51.1158	3.42536	100	11.861	High	Sequest HT (A10)	Unambiguous	SLVSVTKEGLELPEdEEEKKKMEESK	D15(ADP-Ribosyl)	2	P08238	P08238; Q58FF7	4	4	0.0178	0	1	2	883.898	3532.57	3532.57	0.77	0.00068	1.69	1	0.0004745	0.009125	747.199
-462	16682	FALSE	F3.2	36.3099	7542	HCD	MS2	3.05016	247.5	01_HH_THP1-M1_Af-elution_HCD+tEThcD-OT_60min_5to21%_03242018.raw	-462	18201	FourierTransform	8	1	1	1	883.898	3532.57	4	41.6005	51.1158	3.42536	100	11.861	High	Sequest HT (A10)	Unambiguous	SLVSVTKEGLELPEDEEEKkKMEESK	K20(ADP-Ribosyl)	2	P08238	P08238; Q58FF7	4	4	NA	0.0178	3	3	883.898	3532.57	3532.57	0.77	0.00068	1.66	1	0.0004745	0.009276	713.364
-462	16683	FALSE	F3.2	36.3099	7542	HCD	MS2	3.05016	247.5	01_HH_THP1-M1_Af-elution_HCD+tEThcD-OT_60min_5to21%_03242018.raw	-462	18201	FourierTransform	8	1	1	1	883.898	3532.57	4	41.6005	51.1158	3.42536	100	11.861	High	Sequest HT (A10)	Unambiguous	SLVSVTKEGLELPEDEEEKKkMEESK	K21(ADP-Ribosyl)	2	P08238	P08238; Q58FF7	4	4	NA	0.0178	3	4	883.898	3532.57	3532.57	0.77	0.00068	1.66	1	0.0004745	0.009267	713.364
-462	16684	FALSE	F3.2	36.3099	7542	HCD	MS2	3.05016	247.5	01_HH_THP1-M1_Af-elution_HCD+tEThcD-OT_60min_5to21%_03242018.raw	-462	18201	FourierTransform	8	1	1	1	883.898	3532.57	4	41.6005	51.1158	3.42536	100	11.861	High	Sequest HT (A10)	Unambiguous	SLVSVTKEGLELPEDEEEkKKMEESK	K19(ADP-Ribosyl)	2	P08238	P08238; Q58FF7	4	4	NA	0.0237	5	5	883.898	3532.57	3532.57	0.77	0.00068	1.65	1	0.0004745	0.008849	762.435
-462	16685	FALSE	F3.2	36.3099	7542	HCD	MS2	3.05016	247.5	01_HH_THP1-M1_Af-elution_HCD+tEThcD-OT_60min_5to21%_03242018.raw	-462	18201	FourierTransform	8	1	1	1	883.898	3532.57	4	41.6005	51.1158	3.42536	100	11.861	High	Sequest HT (A10)	Unambiguous	SLVSVTKEGLELPEDEEeKKKMEESK	E18(ADP-Ribosyl)	2	P08238	P08238; Q58FF7	4	4	NA	0.0296	6	6	883.898	3532.57	3532.57	0.77	0.00068	1.64	1	0.0004745	0.008837	762.435
-462	16686	FALSE	F3.2	36.3099	7542	HCD	MS2	3.05016	247.5	01_HH_THP1-M1_Af-elution_HCD+tEThcD-OT_60min_5to21%_03242018.raw	-462	18201	FourierTransform	8	1	1	1	883.898	3532.57	4	41.6005	51.1158	3.42536	100	11.861	High	Sequest HT (A10)	Unambiguous	SLVSVTKEGLELPEDEeEKKKMEESK	E17(ADP-Ribosyl)	2	P08238	P08238; Q58FF7	4	4	NA	0.0296	6	7	883.898	3532.57	3532.57	0.77	0.00068	1.64	1	0.0004745	0.008832	762.435
-462	16687	FALSE	F3.2	36.3099	7542	HCD	MS2	3.05016	247.5	01_HH_THP1-M1_Af-elution_HCD+tEThcD-OT_60min_5to21%_03242018.raw	-462	18201	FourierTransform	8	1	1	1	883.898	3532.57	4	41.6005	51.1158	3.42536	100	11.861	High	Sequest HT (A10)	Unambiguous	SLVSVTKEGLELPEDeEEKKKMEESK	E16(ADP-Ribosyl)	2	P08238	P08238; Q58FF7	4	4	NA	0.0296	6	8	883.898	3532.57	3532.57	0.77	0.00068	1.64	1	0.0004745	0.008831	762.435
-462	16694	FALSE	F3.2	36.3807	7563	HCD	MS2	12.1254	247.5	01_HH_THP1-M1_Af-elution_HCD+tEThcD-OT_60min_5to21%_03242018.raw	-462	18220	FourierTransform	1	1	1	1	567.305	2266.2	4	4.93752	11.2855	0	6.5297	1.9349	High	Sequest HT (A10)	Unambiguous	IRLQAYHTQTTPLIEYYR		7	P54819	P54819-2; P54819; P54819-6; P54819-5; F8W1A4; A0A5K1VW67; F8VY04	1	4	0.7095	0	1	1	567.305	2266.2	2266.2	0.01	0	4.75	1	0.0004745	0.0004158	0
-462	16700	FALSE	F3.2	36.3917	7565	HCD	MS2	25.7757	247.5	01_HH_THP1-M1_Af-elution_HCD+tEThcD-OT_60min_5to21%_03242018.raw	-462	18222	FourierTransform	1	1	1	1	530.29	1588.86	3	11.6865	23.899	0	13.6449	9.20208	High	Sequest HT (A10)	Unambiguous	KSDIDEIVLVGGSTR		1	P11021	P11021	1	3	0.6588	0	1	1	530.29	1588.86	1588.85	0.82	0.00043	2.96	1	0.0004745	0.003186	0
-462	16705	FALSE	F3.2	36.4106	7570	HCD	MS2	46.3023	247.5	01_HH_THP1-M1_Af-elution_HCD+tEThcD-OT_60min_5to21%_03242018.raw	-462	18227	FourierTransform	1	1	1	1	585.254	1753.75	3	46.8859	77.3625	1.97864	100	8.20249	High	Sequest HT (A10)	Unambiguous	KePAVLELEGK	E2(ADP-Ribosyl)	2	Q01518	Q01518-2; Q01518	1	3	0.0622	0	1	1	585.254	1753.75	1753.74	0.98	0.00057	2.41	1	0.0004745	0.005428	650.288
-462	16714	FALSE	F3.2	36.4384	7578	HCD	MS2	24.1272	247.5	01_HH_THP1-M1_Af-elution_HCD+tEThcD-OT_60min_5to21%_03242018.raw	-462	18234	FourierTransform	1	1	1	1	692.692	2076.06	3	35.1068	76.4487	4.04481	48.2135	11.7202	High	Sequest HT (A10)	Unambiguous	TVKGPDGLTAFEATDNQAIK		2	P58546	P58546; C9JL85	1	3	0.6638	0	1	1	692.692	2076.06	2076.06	0.17	0.00012	2.29	1	0.0004745	0.006132	0
-462	16717	FALSE	F3.2	36.4489	7580	HCD	MS2	37.9521	247.5	01_HH_THP1-M1_Af-elution_HCD+tEThcD-OT_60min_5to21%_03242018.raw	-462	18236	FourierTransform	1	1	1	1	639.847	2556.36	4	7.53739	13.8699	0	8.61767	7.66202	High	Sequest HT (A10)	Unambiguous	KLVIIEGDLERTEERAELAESR		7	P06753-2	J3KN67; A0A494C0P6; A0A2R2Y2Q3; A0A087WWU8; P06753-2; P06753-6; P06753-3	3	4	0.6353	0	1	1	639.847	2556.36	2556.36	0.83	0.00053	3.4	1	0.0004745	0.001276	0
-462	16734	FALSE	F3.2	36.5092	7595	HCD	MS2	25.5045	247.5	01_HH_THP1-M1_Af-elution_HCD+tEThcD-OT_60min_5to21%_03242018.raw	-462	18250	FourierTransform	1	1	1	1	659.64	1976.91	3	2.81139	5.48342	0.48853	4.14205	1.13154	High	Sequest HT (A10)	Unambiguous	YPIEHGIITNWDDmEK	M14(Oxidation)	7	P68133	P63267; A6NL76; F6UVQ4; P62736; P68133; C9JFL5; P68032	0	3	0.7583	0	1	1	659.64	1976.91	1976.91	0.09	6e-05	5.13	1	0.0004745	0.006258	0
-462	16750	FALSE	F3.2	36.5416	7603	HCD	MS2	0	247.5	01_HH_THP1-M1_Af-elution_HCD+tEThcD-OT_60min_5to21%_03242018.raw	-462	18258	FourierTransform	1	1	1	1	765.874	1530.74	2	42.9996	82.9297	6.26787	53.8162	28.9846	High	Sequest HT (A10)	Unambiguous	ELSLAGNELGDEGAR		2	P13489	P13489; H0YCR7	0	2	0.7426	0	1	1	765.874	1530.74	1530.74	0.79	0.0006	3.03	1	0.0004745	0.0005014	0
-462	16760	FALSE	F3.2	36.6076	7626	HCD	MS2	46.4207	247.5	01_HH_THP1-M1_Af-elution_HCD+tEThcD-OT_60min_5to21%_03242018.raw	-462	18279	FourierTransform	1	1	1	1	563.261	2250.02	4	3.99915	6.07881	0	6.52605	3.39172	High	Sequest HT (A10)	Unambiguous	VSREDFEWVYTDQPHADR		1	O15121	O15121	1	4	0.5458	0	1	1	563.261	2250.02	2250.02	1.13	0.00064	3.06	1	0.0004745	0.0006515	0
-462	16769	FALSE	F3.2	36.647	7635	HCD	MS2	9.93955	247.5	01_HH_THP1-M1_Af-elution_HCD+tEThcD-OT_60min_5to21%_03242018.raw	-462	18287	FourierTransform	1	1	1	1	693.354	1385.7	2	7.30362	15.8044	0	8.95523	4.45483	High	Sequest HT (A10)	Unambiguous	RISEQFTAMFR		10	Q5JP53; P68371	Q13885; Q13509; P04350; Q13509-2; Q5ST81; Q5JP53; A0A0B4J269; P07437; P68371; Q9BVA1	1	2	0.5959	0	1	1	693.354	1385.7	1385.7	0.67	0.00047	1.93	2	0.002979	0.0908	0
-462	16780	FALSE	F3.2	36.6781	7642	HCD	MS2	11.9054	247.5	01_HH_THP1-M1_Af-elution_HCD+tEThcD-OT_60min_5to21%_03242018.raw	-462	18294	FourierTransform	1	1	1	1	701.724	2103.16	3	12.272	23.8774	0	14.3379	10.8728	High	Sequest HT (A10)	Unambiguous	VNNSSLIGVGYTQTLRPGVK		4	A0A0A0MR02	A0A0A0MR02; P45880; P45880-2; P45880-1	0	3	0.8104	0	1	1	701.724	2103.16	2103.16	0.58	0.00041	5.59	1	0.0004745	2.07e-05	0
-462	16784	FALSE	F3.2	36.7007	7647	HCD	MS2	31.6068	247.5	01_HH_THP1-M1_Af-elution_HCD+tEThcD-OT_60min_5to21%_03242018.raw	-462	18298	FourierTransform	1	1	1	1	607.329	1819.97	3	5.79007	12.4951	0	5.96003	4.70517	High	Sequest HT (A10)	Unambiguous	LVARPEPATGYTLEFR		1	Q16658	Q16658	0	3	0.8006	0	1	1	607.329	1819.97	1819.97	0.55	0.00033	6.22	1	0.0004745	2.78e-08	0
-462	16801	FALSE	F3.2	36.7331	7654	HCD	MS2	57.3219	247.5	01_HH_THP1-M1_Af-elution_HCD+tEThcD-OT_60min_5to21%_03242018.raw	-462	18305	FourierTransform	1	1	1	1	613.803	1226.6	2	28.2365	69.1798	0	38.6573	5.10882	High	Sequest HT (A10)	Unambiguous	VIMDYESLEK		1	P00491	P00491	0	2	0.4472	0	1	1	613.803	1226.6	1226.6	1.61	0.00099	1.99	1	0.002481	0.04465	0
-462	16807	FALSE	F3.2	36.7441	7656	HCD	MS2	10.8147	247.5	01_HH_THP1-M1_Af-elution_HCD+tEThcD-OT_60min_5to21%_03242018.raw	-462	18307	FourierTransform	1	1	1	1	619.292	1855.86	3	2.12672	4.13252	0	2.79906	1.57531	High	Sequest HT (A10)	Unambiguous	RGFAFVTFDDHDSVDK		9	F8W6I7	F8W6I7; H0YH80; F8VZ49; P09651-2; F8VTQ5; Q32P51; P09651-3; A0A2R8Y4L2; P09651	1	3	0.7596	0	1	1	619.292	1855.86	1855.86	0.25	0.00016	5.7	1	0.0004745	6.183e-07	0
-462	16818	FALSE	F3.2	36.7881	7667	HCD	MS2	31.1215	247.5	01_HH_THP1-M1_Af-elution_HCD+tEThcD-OT_60min_5to21%_03242018.raw	-462	18317	FourierTransform	1	1	1	1	849.395	1697.78	2	5.74563	10.3541	1.86331	6.17795	4.58718	High	Sequest HT (A10)	Unambiguous	GYFEYIEENKYSR		6	Q00839	Q00839-2; Q5RI18; Q00839; A0A1W2PP35; A0A1W2PRI6; A0A1W2PPS1	1	2	0.7565	0	1	1	849.395	1697.78	1697.78	0.93	0.00079	3.08	1	0.0004745	0.0005882	0
-462	16828	FALSE	F3.2	36.8288	7679	HCD	MS2	0	247.5	01_HH_THP1-M1_Af-elution_HCD+tEThcD-OT_60min_5to21%_03242018.raw	-462	18328	FourierTransform	1	1	1	1	640.601	2559.38	4	31.1595	57.8742	0	48.3409	18.4228	High	Sequest HT (A10)	Unambiguous	VVQGKEPAHLmSLFGGKPMIIYK	M11(Oxidation)	6	A0A0A0MT01	A0A0A0MT01; P06396-2; P06396; P06396-4; P06396-3; A0A0A0MS51	1	4	0.3566	0	1	1	640.601	2559.38	2559.38	0.34	0.00022	2.86	1	0.001801	0.02594	0
-462	1684	FALSE	F3.1	22.5434	4250	HCD	MS2	19.6871	247.5	01_HH_THP1-M0_Af-elution_HCD+tEThcD-OT_60min_5to21%_03242018.raw	-462	1925	FourierTransform	1	1	1	1	564.973	1692.9	3	6.91131	18.9892	0	5.95353	2.70255	High	Sequest HT (A10)	Unambiguous	HLQLAIRNDEELNK		17	Q16777	Q16777; Q7L7L0; Q96QV6; P04908; A0A3B3IS11; A0A0U1RR32; Q93077; Q99878; A0A0U1RRH7; Q96KK5; Q9BTM1-2; H0YFX9; Q9BTM1; P16104; P20671; P0C0S8; Q6FI13	1	3	0.5292	0	1	1	564.973	1692.9	1692.9	0.6	0.00034	2.4	1	0.0004745	0.006179	0
-462	16841	FALSE	F3.2	36.8782	7694	HCD	MS2	27.8251	247.5	01_HH_THP1-M1_Af-elution_HCD+tEThcD-OT_60min_5to21%_03242018.raw	-462	18342	FourierTransform	1	1	1	1	632.809	2528.21	4	17.34	30.0892	0	27.7183	11.5525	High	Sequest HT (A10)	Unambiguous	HLILVVNYScPNHYEDYVHR	C10(Carbamidomethyl)	2	A0A0C4DG89	A0A0C4DG89; Q7L014	0	4	0.8117	0	1	1	632.809	2528.21	2528.21	0.13	8e-05	4.94	1	0.0004745	6.181e-06	0
-462	16845	FALSE	F3.2	36.8964	7699	HCD	MS2	0	247.5	01_HH_THP1-M1_Af-elution_HCD+tEThcD-OT_60min_5to21%_03242018.raw	-462	18347	FourierTransform	1	1	1	1	827.083	2479.24	3	8.74625	12.3628	1.50761	9.95749	11.1571	High	Sequest HT (A10)	Unambiguous	RIQYQLVDISQDNALRDEmR	M19(Oxidation)	2	Q5T123	Q5T123; Q9H299	2	3	0.5742	0	1	1	827.083	2479.24	2479.24	-0.09	-8e-05	2.09	1	0.002758	0.07104	0
-462	16851	FALSE	F3.2	36.9087	7701	HCD	MS2	6.0936	247.5	01_HH_THP1-M1_Af-elution_HCD+tEThcD-OT_60min_5to21%_03242018.raw	-462	18349	FourierTransform	1	1	1	1	764.376	1527.75	2	20.5892	38.8698	3.54513	26.2018	13.74	High	Sequest HT (A10)	Unambiguous	SLTNDWEDHLAVK		3	P07900; P08238	P07900-2; P07900; P08238	0	2	0.6509	0	1	1	764.376	1527.75	1527.74	0.97	0.00074	3.18	2	0.0004745	7.803e-06	0
-462	16857	FALSE	F3.2	36.9309	7706	HCD	MS2	13.5544	247.5	01_HH_THP1-M1_Af-elution_HCD+tEThcD-OT_60min_5to21%_03242018.raw	-462	18353	FourierTransform	1	1	1	1	618.062	2469.23	4	26.4374	40.7216	0	53.0594	11.9684	High	Sequest HT (A10)	Unambiguous	LVPGRHDIAFVEFENDGQAGAAR		1	P08579	P08579	1	4	0.7247	0	1	1	618.062	2469.23	2469.23	0.3	0.00018	5.23	1	0.0004745	1.789e-05	0
-462	16864	FALSE	F3.2	36.9503	7711	HCD	MS2	10.2838	247.5	01_HH_THP1-M1_Af-elution_HCD+tEThcD-OT_60min_5to21%_03242018.raw	-462	18358	FourierTransform	1	1	1	1	625.28	1249.55	2	3.94629	9.36349	0	4.664	1.75767	High	Sequest HT (A10)	Unambiguous	YMAccLLYR	C4(Carbamidomethyl); C5(Carbamidomethyl)	11	F5H5D3	A6NHL2; F5H5D3; A0A1W2PQM2; Q71U36; A6NHL2-2; P68366-2; P68363; Q71U36-2; Q9BQE3; P68363-2; P68366	0	2	0.6739	0	1	1	625.28	1249.55	1249.55	0.41	0.00026	2.3	1	0.0004745	0.002981	0
-462	16870	FALSE	F3.2	36.9608	7713	HCD	MS2	9.11834	247.5	01_HH_THP1-M1_Af-elution_HCD+tEThcD-OT_60min_5to21%_03242018.raw	-462	18360	FourierTransform	1	1	1	1	528.724	2111.87	4	42.9424	100	1.61434	17.7586	52.3968	High	Sequest HT (A10)	Unambiguous	NhLLHVFDEYKR	H2(ADP-Ribosyl)	3	P09525	P09525-2; P09525; Q6P452	1	4	0.2371	0	1	1	528.724	2111.87	2111.87	0.27	0.00014	2.32	1	0.0004745	2.771e-06	5129.23
-462	16882	FALSE	F3.2	37.0057	7726	HCD	MS2	15.4392	247.5	01_HH_THP1-M1_Af-elution_HCD+tEThcD-OT_60min_5to21%_03242018.raw	-462	18372	FourierTransform	1	1	1	1	620.565	2479.24	4	13.6201	24.4012	0	19.6164	10.4629	High	Sequest HT (A10)	Unambiguous	RIQYQLVDISQDNALRDEmR	M19(Oxidation)	2	Q5T123	Q5T123; Q9H299	2	4	0.6272	0	1	1	620.565	2479.24	2479.24	0.96	0.0006	1.69	1	0.001801	0.02243	0
-462	16887	FALSE	F3.2	37.0461	7736	HCD	MS2	17.2047	247.5	01_HH_THP1-M1_Af-elution_HCD+tEThcD-OT_60min_5to21%_03242018.raw	-462	18381	FourierTransform	1	1	1	1	656.979	1968.92	3	28.1802	66.4244	0	34.5118	11.7844	High	Sequest HT (A10)	Unambiguous	HKELAPYDENWFYTR		4	P39019	P39019; M0QYF7; M0R2L9; M0R140	1	3	0.753	0	1	1	656.979	1968.92	1968.92	0.02	1e-05	4.13	1	0.0004745	4.133e-05	0
-462	16913	FALSE	F3.2	37.1601	7765	HCD	MS2	6.47756	247.5	01_HH_THP1-M1_Af-elution_HCD+tEThcD-OT_60min_5to21%_03242018.raw	-462	18408	FourierTransform	1	1	1	1	603.818	1206.63	2	3.48273	9.3544	0	3.30011	1.27639	High	Sequest HT (A10)	Unambiguous	LITLEEEMTK		4	H7BZ94	H0Y3Z3; H7BZ94; P07237; I3L398	0	2	0.648	0	1	1	603.818	1206.63	1206.63	0.79	0.00047	3.04	1	0.0004745	0.001281	0
-462	16923	FALSE	F3.2	37.1705	7767	HCD	MS2	30.0312	247.5	01_HH_THP1-M1_Af-elution_HCD+tEThcD-OT_60min_5to21%_03242018.raw	-462	18410	FourierTransform	4	1	1	1	720.065	2877.24	4	48.8706	82.6971	2.75005	100	10.0355	High	Sequest HT (A10)	Unambiguous	hLKTKPSDEEMLFIYGHYK	H1(ADP-Ribosyl)	8	B8ZWD1	B8ZWD1; P07108-2; P07108-3; P07108-6; P07108; P07108-5; A0A0A0MTI5; P07108-4	1	4	0.0153	0	1	1	720.065	2877.24	2877.24	1.28	0.00092	3.26	1	0.0004745	0.00142	681.93
-462	16924	FALSE	F3.2	37.1705	7767	HCD	MS2	30.0312	247.5	01_HH_THP1-M1_Af-elution_HCD+tEThcD-OT_60min_5to21%_03242018.raw	-462	18410	FourierTransform	4	1	1	1	720.065	2877.24	4	48.8706	82.6971	2.75005	100	10.0355	High	Sequest HT (A10)	Unambiguous	HLKtKPSDEEMLFIYGHYK	T4(ADP-Ribosyl)	8	B8ZWD1	B8ZWD1; P07108-2; P07108-3; P07108-6; P07108; P07108-5; A0A0A0MTI5; P07108-4	1	4	NA	0.0153	2	2	720.065	2877.24	2877.24	1.28	0.00092	3.21	1	0.0004745	0.002563	628.4
-462	16925	FALSE	F3.2	37.1705	7767	HCD	MS2	30.0312	247.5	01_HH_THP1-M1_Af-elution_HCD+tEThcD-OT_60min_5to21%_03242018.raw	-462	18410	FourierTransform	4	1	1	1	720.065	2877.24	4	48.8706	82.6971	2.75005	100	10.0355	High	Sequest HT (A10)	Unambiguous	HLKTkPSDEEMLFIYGHYK	K5(ADP-Ribosyl)	8	B8ZWD1	B8ZWD1; P07108-2; P07108-3; P07108-6; P07108; P07108-5; A0A0A0MTI5; P07108-4	1	4	NA	0.0153	2	3	720.065	2877.24	2877.24	1.28	0.00092	3.21	1	0.0004745	0.002564	628.4
-462	16926	FALSE	F3.2	37.1705	7767	HCD	MS2	30.0312	247.5	01_HH_THP1-M1_Af-elution_HCD+tEThcD-OT_60min_5to21%_03242018.raw	-462	18410	FourierTransform	4	1	1	1	720.065	2877.24	4	48.8706	82.6971	2.75005	100	10.0355	High	Sequest HT (A10)	Unambiguous	HLkTKPSDEEMLFIYGHYK	K3(ADP-Ribosyl)	8	B8ZWD1	B8ZWD1; P07108-2; P07108-3; P07108-6; P07108; P07108-5; A0A0A0MTI5; P07108-4	1	4	NA	0.0153	2	4	720.065	2877.24	2877.24	1.28	0.00092	3.21	1	0.0004745	0.001652	665.958
-462	16932	FALSE	F3.2	37.2481	7792	HCD	MS2	11.5075	247.5	01_HH_THP1-M1_Af-elution_HCD+tEThcD-OT_60min_5to21%_03242018.raw	-462	18431	FourierTransform	1	1	1	1	636.672	1908	3	10.714	23.6062	0	12.2195	7.03038	High	Sequest HT (A10)	Unambiguous	YYVTIIDAPGHRDFIK		6	A0A087WVQ9	A0A087WVQ9; P68104; Q5JR01; A0A087WV01; Q5VTE0; A6PW80	1	3	0.7608	0	1	1	636.672	1908	1908	0.49	0.00031	4.39	1	0.0004745	0.003856	0
-462	16938	FALSE	F3.2	37.2591	7794	HCD	MS2	45.3828	247.5	01_HH_THP1-M1_Af-elution_HCD+tEThcD-OT_60min_5to21%_03242018.raw	-462	18433	FourierTransform	2	1	1	1	640.931	1920.78	3	45.164	100	1.48952	68.1942	10.9721	High	Sequest HT (A10)	Unambiguous	ALDEATkYALER	K7(ADP-Ribosyl)	5	Q5T4U5	Q5T4U5; P11310-2; P11310; B7Z9I1; H0YDT5	1	3	0.0147	0	1	1	640.931	1920.78	1920.78	0.28	0.00018	1.36	1	0.001801	0.02337	339.512
-462	16939	FALSE	F3.2	37.2591	7794	HCD	MS2	45.3828	247.5	01_HH_THP1-M1_Af-elution_HCD+tEThcD-OT_60min_5to21%_03242018.raw	-462	18433	FourierTransform	2	1	1	1	640.931	1920.78	3	45.164	100	1.48952	68.1942	10.9721	High	Sequest HT (A10)	Unambiguous	ALDEAtKYALER	T6(ADP-Ribosyl)	5	Q5T4U5	Q5T4U5; P11310-2; P11310; B7Z9I1; H0YDT5	1	3	NA	0.0147	2	2	640.931	1920.78	1920.78	0.28	0.00018	1.34	1	0.001801	0.02554	255.529
-462	16978	FALSE	F3.2	37.4102	7835	HCD	MS2	21.4435	247.5	01_HH_THP1-M1_Af-elution_HCD+tEThcD-OT_60min_5to21%_03242018.raw	-462	18471	FourierTransform	1	1	1	1	715.386	1429.76	2	11.6624	26.8624	0	16.43	3.35711	High	Sequest HT (A10)	Unambiguous	TINEVENQILTR		13	H9KV75; O43707	H0YJW3; P12814-2; F5GXS2; H9KV75; H0YJ11; O43707-3; H7C5W8; P12814; P12814-3; P12814-4; O43707-2; H7C144; O43707	0	2	0.7904	0	1	1	715.386	1429.76	1429.76	0.2	0.00014	3.96	2	0.0004745	0.0001393	0
-462	16991	FALSE	F3.2	37.4625	7848	HCD	MS2	24.6127	247.5	01_HH_THP1-M1_Af-elution_HCD+tEThcD-OT_60min_5to21%_03242018.raw	-462	18483	FourierTransform	1	1	1	1	598.819	1196.63	2	14.0828	34.3445	0	14.3369	7.64983	High	Sequest HT (A10)	Unambiguous	LVQAFQFTDK		3	Q06830	Q06830; A0A0A0MRQ5; A0A0A0MSI0	0	2	0.7222	0	1	1	598.819	1196.63	1196.63	0.13	8e-05	3.06	1	0.0004745	0.00167	0
-462	17007	FALSE	F3.2	37.5087	7861	HCD	MS2	26.4149	247.5	01_HH_THP1-M1_Af-elution_HCD+tEThcD-OT_60min_5to21%_03242018.raw	-462	18495	FourierTransform	1	1	1	1	629.317	2514.25	4	49.2771	90.8714	0	93.5425	12.6943	High	Sequest HT (A10)	Unambiguous	WNTEDKVSHVSTGGGASLELLEGK		3	P00558	P00558-2; P07205; P00558	1	4	0.7783	0	1	1	629.317	2514.25	2514.25	-0.14	-9e-05	4.51	1	0.0004745	0.0003168	0
-462	17010	FALSE	F3.2	37.5289	7867	HCD	MS2	64.7739	247.5	01_HH_THP1-M1_Af-elution_HCD+tEThcD-OT_60min_5to21%_03242018.raw	-462	18501	FourierTransform	1	1	1	1	697.296	2089.87	3	49.0119	81.4661	1.65684	100	12.9245	High	Sequest HT (A10)	Unambiguous	MQkEITALAPSTMK	K3(ADP-Ribosyl)	9	P60709; P68133	P63267; A0A2R8YFE2; A6NL76; P60709; P63267-2; P62736; P68133; P68032; P63261	1	3	0.1518	0	1	1	697.296	2089.87	2089.87	0.08	6e-05	2.24	2	0.0004745	0.001275	336.045
-462	17037	FALSE	F3.2	37.62	7891	HCD	MS2	30.8888	247.5	01_HH_THP1-M1_Af-elution_HCD+tEThcD-OT_60min_5to21%_03242018.raw	-462	18522	FourierTransform	1	1	1	1	587.289	1759.85	3	6.63403	14.0434	0	10.7648	1.72792	High	Sequest HT (A10)	Unambiguous	MLDAEDIVGTARPDEK		7	H9KV75	P12814-2; G3V2W4; H9KV75; P12814; P12814-3; P12814-4; G3V2N5	0	3	0.6599	0	1	1	587.289	1759.85	1759.85	-0.15	-9e-05	2.97	1	0.0004745	0.0071	0
-462	17040	FALSE	F3.2	37.6389	7896	HCD	MS2	38.6724	247.5	01_HH_THP1-M1_Af-elution_HCD+tEThcD-OT_60min_5to21%_03242018.raw	-462	18527	FourierTransform	1	1	1	1	513.585	1538.74	3	4.82065	14.4657	0	4.81692	0	High	Sequest HT (A10)	Unambiguous	LWGDRYFDPANGK		1	P13639	P13639	1	3	0.3636	0	1	1	513.585	1538.74	1538.74	0.49	0.00025	2.09	1	0.002481	0.04737	0
-462	17046	FALSE	F3.2	37.6763	7903	HCD	MS2	8.4389	247.5	01_HH_THP1-M1_Af-elution_HCD+tEThcD-OT_60min_5to21%_03242018.raw	-462	18533	FourierTransform	1	1	1	1	804.328	1607.65	2	54.7395	87.9361	15.1397	100	15.8823	High	Sequest HT (A10)	Unambiguous	AEPVeVVAPR	E5(ADP-Ribosyl)	1	P09874	P09874	0	2	0.1429	0	1	1	804.328	1607.65	1607.65	-0.87	-0.0007	1.19	1	0.0004745	0.002994	3412.75
-462	17058	FALSE	F3.2	37.726	7918	HCD	MS2	0	247.5	01_HH_THP1-M1_Af-elution_HCD+tEThcD-OT_60min_5to21%_03242018.raw	-462	18547	FourierTransform	4	1	1	1	720.065	2877.24	4	46.897	74.9835	2.49283	100	10.1117	High	Sequest HT (A10)	Unambiguous	hLKTKPSDEEMLFIYGHYK	H1(ADP-Ribosyl)	8	B8ZWD1	B8ZWD1; P07108-2; P07108-3; P07108-6; P07108; P07108-5; A0A0A0MTI5; P07108-4	1	4	0.019	0	1	1	720.065	2877.24	2877.24	0.77	0.00055	2.63	1	0.0004745	0.005149	372.19
-462	17059	FALSE	F3.2	37.726	7918	HCD	MS2	0	247.5	01_HH_THP1-M1_Af-elution_HCD+tEThcD-OT_60min_5to21%_03242018.raw	-462	18547	FourierTransform	4	1	1	1	720.065	2877.24	4	46.897	74.9835	2.49283	100	10.1117	High	Sequest HT (A10)	Unambiguous	HLKtKPSDEEMLFIYGHYK	T4(ADP-Ribosyl)	8	B8ZWD1	B8ZWD1; P07108-2; P07108-3; P07108-6; P07108; P07108-5; A0A0A0MTI5; P07108-4	1	4	NA	0.019	2	2	720.065	2877.24	2877.24	0.77	0.00055	2.58	1	0.0009493	0.01523	302.414
-462	17060	FALSE	F3.2	37.726	7918	HCD	MS2	0	247.5	01_HH_THP1-M1_Af-elution_HCD+tEThcD-OT_60min_5to21%_03242018.raw	-462	18547	FourierTransform	4	1	1	1	720.065	2877.24	4	46.897	74.9835	2.49283	100	10.1117	High	Sequest HT (A10)	Unambiguous	HLkTKPSDEEMLFIYGHYK	K3(ADP-Ribosyl)	8	B8ZWD1	B8ZWD1; P07108-2; P07108-3; P07108-6; P07108; P07108-5; A0A0A0MTI5; P07108-4	1	4	NA	0.019	2	3	720.065	2877.24	2877.24	0.77	0.00055	2.58	1	0.0004745	0.01013	333.85
-462	17061	FALSE	F3.2	37.726	7918	HCD	MS2	0	247.5	01_HH_THP1-M1_Af-elution_HCD+tEThcD-OT_60min_5to21%_03242018.raw	-462	18547	FourierTransform	4	1	1	1	720.065	2877.24	4	46.897	74.9835	2.49283	100	10.1117	High	Sequest HT (A10)	Unambiguous	HLKTkPSDEEMLFIYGHYK	K5(ADP-Ribosyl)	8	B8ZWD1	B8ZWD1; P07108-2; P07108-3; P07108-6; P07108; P07108-5; A0A0A0MTI5; P07108-4	1	4	NA	0.019	2	4	720.065	2877.24	2877.24	0.77	0.00055	2.58	1	0.0009493	0.01632	270.368
-462	17068	FALSE	F3.2	37.7455	7924	HCD	MS2	41.0311	247.5	01_HH_THP1-M1_Af-elution_HCD+tEThcD-OT_60min_5to21%_03242018.raw	-462	18553	FourierTransform	2	1	1	1	536.555	1607.65	3	24.7519	49.2143	2.41202	33.6699	13.7115	High	Sequest HT (A10)	Unambiguous	AePVEVVAPR	E2(ADP-Ribosyl)	1	P09874	P09874	0	3	0.0286	0	1	1	536.555	1607.65	1607.65	-0.57	-0.00031	1.05	1	0.002758	0.07863	79.2888
-462	17069	FALSE	F3.2	37.7455	7924	HCD	MS2	41.0311	247.5	01_HH_THP1-M1_Af-elution_HCD+tEThcD-OT_60min_5to21%_03242018.raw	-462	18553	FourierTransform	2	1	1	1	536.555	1607.65	3	24.7519	49.2143	2.41202	33.6699	13.7115	High	Sequest HT (A10)	Unambiguous	AEPVeVVAPR	E5(ADP-Ribosyl)	1	P09874	P09874	0	3	NA	0.0286	2	2	536.555	1607.65	1607.65	-0.57	-0.00031	1.02	1	0.008787	0.2324	509.167
-462	1707	FALSE	F3.1	22.8897	4331	HCD	MS2	0	247.5	01_HH_THP1-M0_Af-elution_HCD+tEThcD-OT_60min_5to21%_03242018.raw	-462	1976	FourierTransform	2	1	1	1	793.686	2379.04	3	43.1268	58.4822	3.65461	100	10.3703	Medium	Sequest HT (A10)	Unambiguous	SGPkPFSAPKPQTSPSPK	K4(ADP-Ribosyl)	2	Q01518	Q01518-2; Q01518	0	3	0.0265	0	1	1	793.686	2379.04	2379.04	0.74	0.00059	1.13	1	0.03602	0.4136	52.6638
-462	17075	FALSE	F3.2	37.7965	7941	HCD	MS2	30.386	247.5	01_HH_THP1-M1_Af-elution_HCD+tEThcD-OT_60min_5to21%_03242018.raw	-462	18569	FourierTransform	3	1	1	1	692.836	2768.32	4	47.6484	76.5512	1.18261	100	12.8597	High	Sequest HT (A10)	Unambiguous	GLTSVINQkLKDDEVAQLKK	K9(ADP-Ribosyl)	2	A0A5F9ZHM4	A0A5F9ZHM4; P07195	3	4	0.0118	0	1	1	692.836	2768.32	2768.33	-1.83	-0.00126	0.85	1	0.001801	0.02706	547.983
-462	17076	FALSE	F3.2	37.7965	7941	HCD	MS2	30.386	247.5	01_HH_THP1-M1_Af-elution_HCD+tEThcD-OT_60min_5to21%_03242018.raw	-462	18569	FourierTransform	3	1	1	1	692.836	2768.32	4	47.6484	76.5512	1.18261	100	12.8597	High	Sequest HT (A10)	Unambiguous	GLTsVINQKLKDDEVAQLKK	S4(ADP-Ribosyl)	2	A0A5F9ZHM4	A0A5F9ZHM4; P07195	3	4	NA	0.0118	2	2	692.836	2768.32	2768.33	-1.83	-0.00126	0.84	1	0.001801	0.0242	662.591
-462	17077	FALSE	F3.2	37.7965	7941	HCD	MS2	30.386	247.5	01_HH_THP1-M1_Af-elution_HCD+tEThcD-OT_60min_5to21%_03242018.raw	-462	18569	FourierTransform	3	1	1	1	692.836	2768.32	4	47.6484	76.5512	1.18261	100	12.8597	High	Sequest HT (A10)	Unambiguous	GLtSVINQKLKDDEVAQLKK	T3(ADP-Ribosyl)	2	A0A5F9ZHM4	A0A5F9ZHM4; P07195	3	4	NA	0.0235	3	3	692.836	2768.32	2768.33	-1.83	-0.00126	0.83	1	0.002758	0.05203	456.039
-462	1708	FALSE	F3.1	22.8897	4331	HCD	MS2	0	247.5	01_HH_THP1-M0_Af-elution_HCD+tEThcD-OT_60min_5to21%_03242018.raw	-462	1976	FourierTransform	2	1	1	1	793.686	2379.04	3	43.1268	58.4822	3.65461	100	10.3703	Medium	Sequest HT (A10)	Unambiguous	sGPKPFSAPKPQTSPSPK	S1(ADP-Ribosyl)	2	Q01518	Q01518-2; Q01518	0	3	NA	0.0265	2	2	793.686	2379.04	2379.04	0.74	0.00059	1.1	1	0.04277	0.4292	73.871
-462	17099	FALSE	F3.2	37.8793	7963	HCD	MS2	3.07624	247.5	01_HH_THP1-M1_Af-elution_HCD+tEThcD-OT_60min_5to21%_03242018.raw	-462	18589	FourierTransform	1	1	1	1	599.998	1797.98	3	1.99396	4.93799	0	1.63821	1.39963	High	Sequest HT (A10)	Unambiguous	GFVFITFKEEEPVKK		7	D6RBZ0	Q99729; D6RBZ0; Q99729-3; D6R9P3; D6RD18; Q99729-2; Q99729-4	2	3	0.6812	0	1	1	599.998	1797.98	1797.98	0.78	0.00047	4.36	1	0.0004745	0.0003738	0
-462	17113	FALSE	F3.2	37.9131	7971	HCD	MS2	41.9631	247.5	01_HH_THP1-M1_Af-elution_HCD+tEThcD-OT_60min_5to21%_03242018.raw	-462	18597	FourierTransform	1	1	1	1	638.802	1276.6	2	16.7351	38.6766	0	19.1197	9.14405	High	Sequest HT (A10)	Unambiguous	SWLSYSYQSR		1	Q15393	Q15393	0	2	0.6723	0	1	1	638.802	1276.6	1276.6	1.11	0.00071	2.35	1	0.0004745	0.00218	0
-462	17125	FALSE	F3.2	37.948	7979	HCD	MS2	22.2142	247.5	01_HH_THP1-M1_Af-elution_HCD+tEThcD-OT_60min_5to21%_03242018.raw	-462	18604	FourierTransform	1	1	1	1	615.063	2457.23	4	41.0629	70.975	0	65.4665	27.81	High	Sequest HT (A10)	Unambiguous	FNHFSLTLNTNHGHILVDYSK		18	P06744	K7ENA0; A0A0J9YYH3; A0A2R8Y6C7; A0A0J9YXP8; P06744; A0A0J9YXH9; K7ERK8; A0A2R8YF08; A0A0J9YX90; K7ERC6; K7ELR7; A0A2U3TZU2; A0A0J9YXM3; K7EP41; K7EPY4; K7EIL4; P06744-2; A0A0J9YYI8	0	4	0.7143	0	1	1	615.063	2457.23	2457.23	-0.34	-0.00021	6.37	1	0.0004745	9.864e-06	0
-462	1713	FALSE	F3.1	23.0084	4362	HCD	MS2	25.7596	247.5	01_HH_THP1-M0_Af-elution_HCD+tEThcD-OT_60min_5to21%_03242018.raw	-462	1995	FourierTransform	1	1	1	1	547.922	1641.75	3	12.4191	32.1458	0	13.4851	4.04551	High	Sequest HT (A10)	Unambiguous	FDEGRNNFEGEVTK		4	H7BZ94	I3L312; H7BZ94; P07237; I3L398	1	3	0.6089	0	1	1	547.922	1641.75	1641.75	0.33	0.00018	2.25	1	0.003608	0.1386	0
-462	17134	FALSE	F3.2	37.9731	7985	HCD	MS2	2.36095	247.5	01_HH_THP1-M1_Af-elution_HCD+tEThcD-OT_60min_5to21%_03242018.raw	-462	18609	FourierTransform	1	1	1	1	653.317	1957.94	3	2.24827	5.03869	0	3.31793	0.63646	High	Sequest HT (A10)	Unambiguous	TKPSDEEMLFIYGHYK		8	B8ZWD1	B8ZWD1; P07108-2; P07108-3; P07108-6; P07108; P07108-5; A0A0A0MTI5; P07108-4	0	3	0.8264	0	1	1	653.317	1957.94	1957.94	0.41	0.00027	6.22	1	0.0004745	1.62e-05	0
-462	17139	FALSE	F3.2	37.9925	7990	HCD	MS2	13.4575	247.5	01_HH_THP1-M1_Af-elution_HCD+tEThcD-OT_60min_5to21%_03242018.raw	-462	18614	FourierTransform	1	1	1	1	561.825	1122.64	2	1.80505	5.2891	0	1.03268	0.89843	High	Sequest HT (A10)	Unambiguous	ELWLVIHGR		4	D6RFH4	D6RFH4; H3BUX2; O43169; J3QR91	0	2	0.6847	0	1	1	561.825	1122.64	1122.64	0.27	0.00015	3.33	1	0.0004745	6.764e-05	0
-462	17146	FALSE	F3.2	38.05	8007	HCD	MS2	10.8671	247.5	01_HH_THP1-M1_Af-elution_HCD+tEThcD-OT_60min_5to21%_03242018.raw	-462	18630	FourierTransform	1	1	1	1	655.656	1964.95	3	35.6873	73.5533	0	34.4786	34.7174	High	Sequest HT (A10)	Unambiguous	LNNMNKYDYVLTGYTR		2	F2Z2Y4	F2Z2Y4; O00764	1	3	0.5567	0	1	1	655.656	1964.95	1964.95	0.55	0.00036	3	1	0.0004745	0.0001162	0
-462	17164	FALSE	F3.2	38.1434	8031	HCD	MS2	6.60727	247.5	01_HH_THP1-M1_Af-elution_HCD+tEThcD-OT_60min_5to21%_03242018.raw	-462	18651	FourierTransform	1	1	1	1	784.835	3136.32	4	17.8233	30.6049	2.89801	24.0501	13.7404	High	Sequest HT (A10)	Unambiguous	SYIYSGSHDGHINYWDSETGENDSFAGK		2	O75083	O75083-3; O75083	0	4	0.7255	0	1	1	784.835	3136.32	3136.32	-0.28	-0.00022	8.05	1	0.0004745	8.124e-06	0
-462	17174	FALSE	F3.2	38.1736	8040	HCD	MS2	68.4083	247.5	01_HH_THP1-M1_Af-elution_HCD+tEThcD-OT_60min_5to21%_03242018.raw	-462	18659	FourierTransform	1	1	1	1	702.854	1404.7	2	7.47001	15.792	0	8.74063	5.34736	High	Sequest HT (A10)	Unambiguous	LAPDYDALDVANK		6	K7EJV9	K7EJV9; H7BY10; A8MUS3; P62750; K7ERT8; K7EMA7	0	2	0.5727	0	1	1	702.854	1404.7	1404.7	0.75	0.00052	2.2	1	0.0004745	0.000734	0
-462	1718	FALSE	F3.1	23.0322	4366	HCD	MS2	25.5041	247.5	01_HH_THP1-M0_Af-elution_HCD+tEThcD-OT_60min_5to21%_03242018.raw	-462	1998	FourierTransform	1	1	1	1	636.3	1271.59	2	40.468	100	0	48.3766	13.4954	High	Sequest HT (A10)	Unambiguous	TTQFScTLGEK	C6(Carbamidomethyl)	2	Q01469	I6L8B7; Q01469	0	2	0.7403	0	1	1	636.3	1271.59	1271.59	-1.21	-0.00077	1.81	1	0.0004745	0.003109	0
-462	17204	FALSE	F3.2	38.3112	8079	HCD	MS2	78.3476	247.5	01_HH_THP1-M1_Af-elution_HCD+tEThcD-OT_60min_5to21%_03242018.raw	-462	18693	FourierTransform	1	1	1	1	605.315	2418.24	4	13.6925	28.5496	0	17.066	9.15432	High	Sequest HT (A10)	Unambiguous	NIDNPALADIYTEHAHQVVVAK		2	O75083	D6RD66; O75083	0	4	0.7828	0	1	1	605.315	2418.24	2418.24	-1.25	-0.00075	6.63	1	0.0004745	4.343e-06	0
-462	17232	FALSE	F3.2	38.3952	8100	HCD	MS2	34.3896	247.5	01_HH_THP1-M1_Af-elution_HCD+tEThcD-OT_60min_5to21%_03242018.raw	-462	18712	FourierTransform	1	1	1	1	513.875	2565.35	5	27.9017	63.8893	0	42.8192	4.89802	High	Sequest HT (A10)	Unambiguous	KRGFAFVTFDDHDSVDKIVIQK		9	F8W6I7	F8W6I7; H0YH80; F8VZ49; P09651-2; F8VTQ5; Q32P51; P09651-3; A0A2R8Y4L2; P09651	3	5	0.2462	0	1	1	513.875	2565.35	2565.35	0.44	0.00022	5.85	1	0.0004745	1.966e-05	0
-462	17238	FALSE	F3.2	38.4116	8104	HCD	MS2	14.2866	247.5	01_HH_THP1-M1_Af-elution_HCD+tEThcD-OT_60min_5to21%_03242018.raw	-462	18716	FourierTransform	1	1	1	1	642.092	2565.35	4	16.891	31.7283	0	25.6005	10.2353	High	Sequest HT (A10)	Unambiguous	KRGFAFVTFDDHDSVDKIVIQK		9	F8W6I7	F8W6I7; H0YH80; F8VZ49; P09651-2; F8VTQ5; Q32P51; P09651-3; A0A2R8Y4L2; P09651	3	4	0.2257	0	1	1	642.092	2565.35	2565.35	-0.15	-0.0001	4.21	1	0.0004745	1.856e-05	0
-462	17254	FALSE	F3.2	38.4641	8118	HCD	MS2	6.31044	247.5	01_HH_THP1-M1_Af-elution_HCD+tEThcD-OT_60min_5to21%_03242018.raw	-462	18728	FourierTransform	1	1	1	1	804.329	1607.65	2	57.4933	94.155	12.8605	100	22.9578	High	Sequest HT (A10)	Unambiguous	AePVEVVAPR	E2(ADP-Ribosyl)	1	P09874	P09874	0	2	0.1746	0	1	1	804.329	1607.65	1607.65	0.65	0.00052	1.26	1	0.002758	0.05458	1177.32
-462	17270	FALSE	F3.2	38.5231	8136	HCD	MS2	13.5028	247.5	01_HH_THP1-M1_Af-elution_HCD+tEThcD-OT_60min_5to21%_03242018.raw	-462	18744	FourierTransform	1	1	1	1	781.121	3121.46	4	27.4534	45.7003	5.80733	33.9403	24.3658	High	Sequest HT (A10)	Unambiguous	TQTVcNFTDGALVQHQEWDGKESTITR	C5(Carbamidomethyl)	3	Q01469	A8MUU1; I6L8B7; Q01469	1	4	0.7039	0	1	1	781.121	3121.46	3121.46	-0.81	-0.00063	3.04	1	0.0004745	0.0004375	0
-462	17285	FALSE	F3.2	38.5523	8142	HCD	MS2	46.9793	247.5	01_HH_THP1-M1_Af-elution_HCD+tEThcD-OT_60min_5to21%_03242018.raw	-462	18750	FourierTransform	1	1	1	1	532.798	1064.59	2	6.47297	19.9438	0	5.94812	0	High	Sequest HT (A10)	Unambiguous	LIYQWVSR		2	K7ENE3	K7ENE3; Q9BRG1	0	2	0.4817	0	1	1	532.798	1064.59	1064.59	0.51	0.00027	1.91	1	0.0009493	0.0144	0
-462	17313	FALSE	F3.2	38.6304	8161	HCD	MS2	8.89041	247.5	01_HH_THP1-M1_Af-elution_HCD+tEThcD-OT_60min_5to21%_03242018.raw	-462	18767	FourierTransform	1	1	1	1	662.681	1986.03	3	19.2062	37.252	0	25.4424	14.1305	High	Sequest HT (A10)	Unambiguous	GYSFTTTAEREIVRDIK		6	P60709	A0A2R8Y793; A0A2R8YEA7; P60709; I3L3I0; I3L4N8; P63261	2	3	0.6211	0	1	1	662.681	1986.03	1986.03	0.37	0.00025	2.27	1	0.002758	0.05374	0
-462	17334	FALSE	F3.2	38.7459	8197	HCD	MS2	45.2908	247.5	01_HH_THP1-M1_Af-elution_HCD+tEThcD-OT_60min_5to21%_03242018.raw	-462	18800	FourierTransform	1	1	1	1	674.347	1347.69	2	6.48714	15.5193	0	6.72849	3.70076	High	Sequest HT (A10)	Unambiguous	SIQADGLVWGSSK		1	P24534	P24534	0	2	0.7309	0	1	1	674.347	1347.69	1347.69	-2.86	-0.00193	3.27	1	0.0004745	0.001457	0
-462	17347	FALSE	F3.2	38.8059	8214	HCD	MS2	18.9017	247.5	01_HH_THP1-M1_Af-elution_HCD+tEThcD-OT_60min_5to21%_03242018.raw	-462	18816	FourierTransform	1	1	1	1	636.02	1906.05	3	25.3719	56.5689	0	33.6796	11.2392	High	Sequest HT (A10)	Unambiguous	QVFGEATKQPGITFIAAK		11	A0A1B0GVD5	A0A1B0GU92; F8W787; A0A1B0GVD5; A0A1B0GU03; A0A1B0GV23; C9JH19; A0A1B0GWE8; A0A1B0GVP3; A0A1B0GW44; P07339; F8WD96	1	3	0.6561	0	1	1	636.02	1906.05	1906.04	1.17	0.00074	3.78	1	0.0004745	0.0009574	0
-462	17357	FALSE	F3.2	38.8598	8229	HCD	MS2	31.878	247.5	01_HH_THP1-M1_Af-elution_HCD+tEThcD-OT_60min_5to21%_03242018.raw	-462	18829	FourierTransform	1	1	1	1	632.831	1264.65	2	9.18093	21.2537	0	7.3252	8.14481	High	Sequest HT (A10)	Unambiguous	LWDLTTGTTTR		11	J3KPE3	D6R9Z1; H0YAF8; D6RAU2; D6RFZ9; E9PD14; J3KPE3; D6R9L0; H0Y8W2; D6RFX4; P63244; D6RHH4	0	2	0.6626	0	1	1	632.831	1264.65	1264.65	0.43	0.00027	2.43	1	0.0004745	0.004377	0
-462	17370	FALSE	F3.2	38.9049	8240	HCD	MS2	15.9772	247.5	01_HH_THP1-M1_Af-elution_HCD+tEThcD-OT_60min_5to21%_03242018.raw	-462	18839	FourierTransform	1	1	1	1	559.044	2233.16	4	12.8436	23.1488	0	20.6725	7.55294	High	Sequest HT (A10)	Unambiguous	YSQVLANGLDNKLREDLER		2	P62269	P62269; J3JS69	2	4	0.4435	0	1	1	559.044	2233.16	2233.16	-0.44	-0.00025	4.51	1	0.0004745	0.001639	0
-462	17381	FALSE	F3.2	38.9672	8261	HCD	MS2	67.8167	247.5	01_HH_THP1-M1_Af-elution_HCD+tEThcD-OT_60min_5to21%_03242018.raw	-462	18858	FourierTransform	1	1	1	1	736.634	2207.89	3	47.4688	78.9918	0	100	10.8834	High	Sequest HT (A10)	Unambiguous	kLWGDRYFDPANGK	K1(ADP-Ribosyl)	1	P13639	P13639	2	3	0.25	0	1	1	736.634	2207.89	2207.89	-3.09	-0.00227	0.68	1	0.002758	0.06541	118.656
-462	17395	FALSE	F3.2	39.0465	8285	HCD	MS2	34.9096	247.5	01_HH_THP1-M1_Af-elution_HCD+tEThcD-OT_60min_5to21%_03242018.raw	-462	18878	FourierTransform	1	1	1	1	677.388	1353.77	2	32.458	84.2967	0	27.8038	17.7315	High	Sequest HT (A10)	Unambiguous	LVILANNcPALR	C8(Carbamidomethyl)	3	E5RI99	E5RI99; P62888; E5RJH3	0	2	0.694	0	1	1	677.388	1353.77	1353.77	1.73	0.00117	2.68	1	0.0004745	0.004257	0
-462	17417	FALSE	F3.2	39.1491	8310	HCD	MS2	11.1188	247.5	01_HH_THP1-M1_Af-elution_HCD+tEThcD-OT_60min_5to21%_03242018.raw	-462	18900	FourierTransform	1	1	1	1	788.397	1575.79	2	44.9477	79.7219	0	85.0346	15.0344	High	Sequest HT (A10)	Unambiguous	ILGADTSVDLEETGR		8	K7EK77	K7EK77; K7ERX7; P25705-2; K7ESA0; K7EJP1; P25705; K7EQH4; P25705-3	0	2	0.8103	0	1	1	788.397	1575.79	1575.79	0.16	0.00012	3.69	1	0.0004745	5.371e-05	0
-462	17423	FALSE	F3.2	39.173	8315	HCD	MS2	56.8254	247.5	01_HH_THP1-M1_Af-elution_HCD+tEThcD-OT_60min_5to21%_03242018.raw	-462	18904	FourierTransform	1	1	1	1	694.359	1387.71	2	10.9116	23.3113	0	12.3449	7.99031	High	Sequest HT (A10)	Unambiguous	WLPAGTGPQAFSR		3	K7ENL7	K7ENL7; K7ENR7; P50552	0	2	0.4462	0	1	1	694.359	1387.71	1387.71	-0.26	-0.00018	1.86	1	0.0004745	0.004056	0
-462	17435	FALSE	F3.2	39.2529	8338	HCD	MS2	10.738	247.5	01_HH_THP1-M1_Af-elution_HCD+tEThcD-OT_60min_5to21%_03242018.raw	-462	18925	FourierTransform	1	1	1	1	686.275	2056.81	3	51.2358	100	2.00239	91.7068	11.2341	High	Sequest HT (A10)	Unambiguous	IWhHTFYNELR	H3(ADP-Ribosyl)	21	P60709; P68133	E7EVS6; G5E9R0; J3KT65; A5A3E0; A0A2R8Y793; C9JUM1; Q9BYX7; A0A2R8YGF8; P0CG39; A6NL76; P60709; Q6S8J3; P68133; I3L3I0; K7EM38; I3L4N8; C9JZR7; P0CG38; P68032; I3L3R2; P63261	0	3	0.2673	0	1	1	686.275	2056.81	2056.81	0.48	0.00033	1.01	2	0.0009493	0.01387	621.035
-462	17438	FALSE	F3.2	39.271	8343	HCD	MS2	43.3803	247.5	01_HH_THP1-M1_Af-elution_HCD+tEThcD-OT_60min_5to21%_03242018.raw	-462	18930	FourierTransform	1	1	1	1	560.617	1679.84	3	19.0489	30.644	0	30.7718	14.7799	High	Sequest HT (A10)	Unambiguous	IMYTVFEHTFHVR		1	P41250	P41250	0	3	0.6729	0	1	1	560.617	1679.84	1679.84	0.56	0.00031	3.73	1	0.0004745	0.0002408	0
-462	17454	FALSE	F3.2	39.3478	8367	HCD	MS2	82.5365	247.5	01_HH_THP1-M1_Af-elution_HCD+tEThcD-OT_60min_5to21%_03242018.raw	-462	18952	FourierTransform	1	1	1	1	634.326	2534.28	4	6.83617	14.3918	0	8.65792	4.2949	High	Sequest HT (A10)	Unambiguous	AAVPSGASTGIYEALELRDNDKTR		8	P06733	K7EM90; A0A2R8YEG5; A0A2R8Y6G6; A0A2R8YEM5; A0A2R8Y879; K7ERS8; A0A2R8Y798; P06733	2	4	0.6331	0	1	1	634.326	2534.28	2534.28	-0.17	-0.00011	3.57	1	0.0004745	6.627e-05	0
-462	17465	FALSE	F3.2	39.398	8383	HCD	MS2	26.0391	247.5	01_HH_THP1-M1_Af-elution_HCD+tEThcD-OT_60min_5to21%_03242018.raw	-462	18967	FourierTransform	1	1	1	1	554.294	1660.87	3	22.8884	57.6048	0	24.5059	9.4429	High	Sequest HT (A10)	Unambiguous	EWFLQAAKDPSAVAK		9	P06744	A0A0J9YYH3; A0A2R8Y6C7; A0A0J9YXP8; P06744; K7EQ48; A0A0J9YX90; K7ERC6; A0A2U3TZU2; P06744-2	1	3	0.674	0	1	1	554.294	1660.87	1660.87	-0.68	-0.00038	3.62	1	0.0004745	0.005163	0
-462	17503	FALSE	F3.2	39.5189	8411	HCD	MS2	15.5996	247.5	01_HH_THP1-M1_Af-elution_HCD+tEThcD-OT_60min_5to21%_03242018.raw	-462	18993	FourierTransform	1	1	1	1	735.326	1469.64	2	53.764	97.5372	3.23841	100	14.2804	High	Sequest HT (A10)	Unambiguous	GGDISVcEWYQR	C7(Carbamidomethyl)	1	P14854	P14854	0	2	0.8031	0	1	1	735.326	1469.64	1469.65	-2.27	-0.00167	1.27	1	0.003608	0.1341	0
-462	17512	FALSE	F3.2	39.5683	8423	HCD	MS2	26.6698	247.5	01_HH_THP1-M1_Af-elution_HCD+tEThcD-OT_60min_5to21%_03242018.raw	-462	19003	FourierTransform	1	1	1	1	709.868	1418.73	2	18.0345	38.7892	1.25989	27.735	4.35387	High	Sequest HT (A10)	Unambiguous	GFSVVADTPELQR		4	Q14847	Q14847-2; Q14847-3; Q14847; C9J9W2	0	2	0.6667	0	1	1	709.868	1418.73	1418.73	0.38	0.00027	3.6	1	0.0004745	9.472e-05	0
-462	17544	FALSE	F3.2	39.6531	8442	HCD	MS2	0	247.5	01_HH_THP1-M1_Af-elution_HCD+tEThcD-OT_60min_5to21%_03242018.raw	-462	19021	FourierTransform	1	1	1	1	705.997	2115.98	3	17.3315	33.5878	0	21.9801	13.758	High	Sequest HT (A10)	Unambiguous	SELHIENLNMEADPGQYR		6	A0A087WUV8	A0A087WUV8; P35613-4; A0A087X2B5; P35613-2; P35613-3; P35613	0	3	0.7954	0	1	1	705.997	2115.98	2115.98	-0.39	-0.00028	3.91	1	0.0004745	0.0009398	0
-462	17555	FALSE	F3.2	39.7054	8456	HCD	MS2	23.6241	247.5	01_HH_THP1-M1_Af-elution_HCD+tEThcD-OT_60min_5to21%_03242018.raw	-462	19034	FourierTransform	1	1	1	1	553.304	1657.9	3	6.8746	16.5356	0	9.49539	1.46738	High	Sequest HT (A10)	Unambiguous	RVNQAIWLLcTGAR	C10(Carbamidomethyl)	4	M0R0R2	M0R0R2; M0R0F0; P46782; M0QZN2	1	3	0.5967	0	1	1	553.304	1657.9	1657.9	0.32	0.00018	4.81	1	0.0004745	0.0001935	0
-462	17558	FALSE	F3.2	39.743	8464	HCD	MS2	40.5849	247.5	01_HH_THP1-M1_Af-elution_HCD+tEThcD-OT_60min_5to21%_03242018.raw	-462	19041	FourierTransform	2	1	1	1	745.29	2233.86	3	54.3559	100	3.98008	95.6665	17.7769	Medium	Sequest HT (A10)	Unambiguous	ELQEMdKDDESLIK	D6(ADP-Ribosyl)	5	H0YGX7	H0YGX7; P52566; F5H2R5; F5H6Q0; F5H3P3	1	3	0.0192	0	1	1	745.29	2233.86	2233.86	-1.76	-0.00131	0.52	1	0.01994	0.3063	38.8967
-462	17560	FALSE	F3.2	39.743	8464	HCD	MS2	40.5849	247.5	01_HH_THP1-M1_Af-elution_HCD+tEThcD-OT_60min_5to21%_03242018.raw	-462	19041	FourierTransform	2	1	1	1	745.29	2233.86	3	54.3559	100	3.98008	95.6665	17.7769	Medium	Sequest HT (A10)	Unambiguous	ELQEMDkDDESLIK	K7(ADP-Ribosyl)	5	H0YGX7	H0YGX7; P52566; F5H2R5; F5H6Q0; F5H3P3	1	3	NA	0.0385	3	3	745.29	2233.86	2233.86	-1.76	-0.00131	0.5	1	0.01994	0.3109	38.8967
-462	17577	FALSE	F3.2	39.8079	8483	HCD	MS2	32.1595	247.5	01_HH_THP1-M1_Af-elution_HCD+tEThcD-OT_60min_5to21%_03242018.raw	-462	19059	FourierTransform	1	1	1	1	723.695	2169.07	3	45.0052	76.8221	5.8949	77.9634	19.3402	High	Sequest HT (A10)	Unambiguous	NLHQSGFSLSGAQIDDNIPR		3	Q16555	Q16555; Q16555-2; A0A1C7CYX9	0	3	0.8081	0	1	1	723.695	2169.07	2169.07	0.57	0.00041	5.89	1	0.0004745	1.006e-06	0
-462	17583	FALSE	F3.2	39.8365	8492	HCD	MS2	40.0854	247.5	01_HH_THP1-M1_Af-elution_HCD+tEThcD-OT_60min_5to21%_03242018.raw	-462	19067	FourierTransform	1	1	1	1	613.974	1839.91	3	8.01477	16.8761	0	7.47922	7.7038	High	Sequest HT (A10)	Unambiguous	HSQAVEELAEQLEQTK		1	P35579	P35579	0	3	0.7825	0	1	1	613.974	1839.91	1839.91	0.23	0.00014	5.84	1	0.0004745	3.238e-06	0
-462	17590	FALSE	F3.2	39.8475	8494	HCD	MS2	34.5246	247.5	01_HH_THP1-M1_Af-elution_HCD+tEThcD-OT_60min_5to21%_03242018.raw	-462	19069	FourierTransform	1	1	1	1	559.639	1676.9	3	25.8497	46.7897	0	41.0649	15.5443	High	Sequest HT (A10)	Unambiguous	WSHWILSHAVALTR		3	F8W943	F8W943; P04424; P04424-2	0	3	0.7439	0	1	1	559.639	1676.9	1676.9	0.24	0.00014	3.67	1	0.0004745	0.0005999	0
-462	17622	FALSE	F3.2	39.9314	8518	HCD	MS2	9.52195	247.5	01_HH_THP1-M1_Af-elution_HCD+tEThcD-OT_60min_5to21%_03242018.raw	-462	19091	FourierTransform	1	1	1	1	859.047	2575.13	3	47.2486	74.6937	4.91543	100	9.38546	High	Sequest HT (A10)	Unambiguous	YIDQEELNkTKPIWTR	K9(ADP-Ribosyl)	5	P07900; P08238	P07900-2; P07900; P08238; Q58FF8; Q14568	1	3	0.12	0	1	1	859.047	2575.13	2575.13	-0.41	-0.00035	1.25	2	0.002758	0.07046	19.1995
-462	1763	FALSE	F3.1	23.2995	4435	HCD	MS2	20.6861	247.5	01_HH_THP1-M0_Af-elution_HCD+tEThcD-OT_60min_5to21%_03242018.raw	-462	2050	FourierTransform	1	1	1	1	570.269	1708.79	3	35.893	59.2286	0	48.3099	36.0336	High	Sequest HT (A10)	Unambiguous	ELQEmDKDDESLIK	M5(Oxidation)	5	H0YGX7	H0YGX7; P52566; F5H2R5; F5H6Q0; F5H3P3	1	3	0.6085	0	1	1	570.269	1708.79	1708.79	-0.42	-0.00024	2.58	1	0.0004745	0.005858	0
-462	17655	FALSE	F3.2	40.023	8543	HCD	MS2	14.666	247.5	01_HH_THP1-M1_Af-elution_HCD+tEThcD-OT_60min_5to21%_03242018.raw	-462	19114	FourierTransform	2	1	1	1	756.826	3024.28	4	45.6713	70.9703	2.40487	100	9.30995	High	Sequest HT (A10)	Unambiguous	HNGTGGKsIYGEKFEDENFILK	S8(ADP-Ribosyl)	4	P62937	P62937; C9J5S7; P62937-2; F8WE65	2	4	0.0051	0	1	1	756.826	3024.28	3024.28	0.37	0.00028	1.98	1	0.001801	0.0284	145.781
-462	17656	FALSE	F3.2	40.023	8543	HCD	MS2	14.666	247.5	01_HH_THP1-M1_Af-elution_HCD+tEThcD-OT_60min_5to21%_03242018.raw	-462	19114	FourierTransform	2	1	1	1	756.826	3024.28	4	45.6713	70.9703	2.40487	100	9.30995	High	Sequest HT (A10)	Unambiguous	HNGTGGkSIYGEKFEDENFILK	K7(ADP-Ribosyl)	4	P62937	P62937; C9J5S7; P62937-2; F8WE65	2	4	NA	0.0051	2	2	756.826	3024.28	3024.28	0.37	0.00028	1.97	1	0.001801	0.02841	145.781
-462	17675	FALSE	F3.2	40.0728	8556	HCD	MS2	5.46783	247.5	01_HH_THP1-M1_Af-elution_HCD+tEThcD-OT_60min_5to21%_03242018.raw	-462	19125	FourierTransform	1	1	1	1	662.31	1984.91	3	51.8479	100	1.36292	96.3625	9.66631	High	Sequest HT (A10)	Unambiguous	LNkSELKELLTR	K3(ADP-Ribosyl)	1	P26447	P26447	2	3	0.0822	0	1	1	662.31	1984.91	1984.91	0.23	0.00015	0.73	1	0.002758	0.05394	167.855
-462	17702	FALSE	F3.2	40.1732	8581	HCD	MS2	32.8696	247.5	01_HH_THP1-M1_Af-elution_HCD+tEThcD-OT_60min_5to21%_03242018.raw	-462	19148	FourierTransform	1	1	1	1	525.975	1575.91	3	2.36003	5.67537	0	2.57274	1.192	High	Sequest HT (A10)	Unambiguous	KIEEIKDFLLTAR		4	J3KT73	J3KT73; J3KSP2; P63173; J3QL01	2	3	0.7135	0	1	1	525.975	1575.91	1575.91	-0.06	-3e-05	3.84	1	0.0004745	1.149e-06	0
-462	17710	FALSE	F3.2	40.2024	8590	HCD	MS2	26.4552	247.5	01_HH_THP1-M1_Af-elution_HCD+tEThcD-OT_60min_5to21%_03242018.raw	-462	19156	FourierTransform	1	1	1	1	559.278	1675.82	3	7.38647	11.89	0	9.98056	7.67536	High	Sequest HT (A10)	Unambiguous	SQPERDWVLNEFR		7	Q92841-1	Q92841-3; Q92841-1; A0A0U1RQJ0; Q92841; A0A5H1ZRQ2; Q92841-2; A0A1X7SBZ2	1	3	0.5672	0	1	1	559.278	1675.82	1675.82	-0.18	-0.0001	2.01	1	0.002758	0.05937	0
-462	17717	FALSE	F3.2	40.2146	8592	HCD	MS2	36.6255	247.5	01_HH_THP1-M1_Af-elution_HCD+tEThcD-OT_60min_5to21%_03242018.raw	-462	19158	FourierTransform	1	1	1	1	647.815	1294.62	2	4.30281	10.1754	0	4.29512	2.74071	High	Sequest HT (A10)	Unambiguous	TYDLYITYDK		2	Q9NT62	Q9NT62; Q9NT62-2	0	2	0.8012	0	1	1	647.815	1294.62	1294.62	1.23	0.0008	3.22	1	0.0004745	0.0005817	0
-462	17725	FALSE	F3.2	40.2251	8594	HCD	MS2	41.7273	247.5	01_HH_THP1-M1_Af-elution_HCD+tEThcD-OT_60min_5to21%_03242018.raw	-462	19160	FourierTransform	1	1	1	1	653.521	2611.06	4	17.141	28.456	0	21.299	18.8092	High	Sequest HT (A10)	Unambiguous	YSKEEEMDDMDRDLGDEYGWK		2	Q5TB53	Q5TB53; Q9HD45	2	4	0.7114	0	1	1	653.521	2611.06	2611.06	0.39	0.00025	3.5	1	0.0004745	0.001866	0
-462	17731	FALSE	F3.2	40.2484	8600	HCD	MS2	4.08645	247.5	01_HH_THP1-M1_Af-elution_HCD+tEThcD-OT_60min_5to21%_03242018.raw	-462	19165	FourierTransform	1	1	1	1	635.31	2538.22	4	1.36976	2.12749	0	2.93847	0.4131	High	Sequest HT (A10)	Unambiguous	LIQFHFHWGSLDGQGSEHTVDK		1	P00918	P00918	0	4	0.7614	0	1	1	635.31	2538.22	2538.22	0.26	0.00016	7.67	1	0.0004745	1.436e-06	0
-462	17736	FALSE	F3.2	40.2667	8605	HCD	MS2	17.7852	247.5	01_HH_THP1-M1_Af-elution_HCD+tEThcD-OT_60min_5to21%_03242018.raw	-462	19170	FourierTransform	1	1	1	1	685.584	2739.31	4	7.49663	11.2673	0	10.9157	7.80353	High	Sequest HT (A10)	Unambiguous	NRETWYLSWALDTNQEERDKGK		6	H3BSV8	H3BSV8; P15170-3; P15170; P15170-2; H3BR35; Q8IYD1	3	4	0.7988	0	1	1	685.584	2739.31	2739.31	0.37	0.00025	6.51	1	0.0004745	1.877e-08	0
-462	17742	FALSE	F3.2	40.2778	8607	HCD	MS2	0	247.5	01_HH_THP1-M1_Af-elution_HCD+tEThcD-OT_60min_5to21%_03242018.raw	-462	19172	FourierTransform	1	1	1	1	698.65	2093.93	3	51.2984	94.1139	1.81407	100	9.26557	High	Sequest HT (A10)	Unambiguous	YQLDkDGVVLFKK	K5(ADP-Ribosyl)	5	H7BZ94	I3L312; H7BZ94; P07237; I3L3U6; I3L398	2	3	0.0877	0	1	1	698.65	2093.93	2093.93	-0.02	-1e-05	1.14	1	0.0004745	0.009547	424.567
-462	17749	FALSE	F3.2	40.3334	8627	HCD	MS2	52.9133	247.5	01_HH_THP1-M1_Af-elution_HCD+tEThcD-OT_60min_5to21%_03242018.raw	-462	19189	FourierTransform	1	1	1	1	616.345	1847.02	3	38.1418	83.5538	7.70391	55.1507	6.15877	High	Sequest HT (A10)	Unambiguous	KDVYVQLYLQHLTAR		5	G5E972	G5E972; P42167; P42167-3; P42166; P42167-2	1	3	0.7243	0	1	1	616.345	1847.02	1847.02	1.01	0.00062	3.7	1	0.0004745	6.36e-06	0
-462	17757	FALSE	F3.2	40.3444	8629	HCD	MS2	43.5429	247.5	01_HH_THP1-M1_Af-elution_HCD+tEThcD-OT_60min_5to21%_03242018.raw	-462	19191	FourierTransform	1	1	1	1	560.29	1678.86	3	13.5667	25.4838	0	21.8216	6.9615	High	Sequest HT (A10)	Unambiguous	LFEASIETGDRVWR		3	P28838	P28838; P28838-2; H0Y9Q1	1	3	0.6404	0	1	1	560.29	1678.86	1678.85	0.27	0.00015	2.28	1	0.0004745	0.002742	0
-462	17771	FALSE	F3.2	40.3909	8641	HCD	MS2	52.7716	247.5	01_HH_THP1-M1_Af-elution_HCD+tEThcD-OT_60min_5to21%_03242018.raw	-462	19202	FourierTransform	1	1	1	1	605.351	1209.69	2	17.0855	39.183	0	12.1621	16.9971	High	Sequest HT (A10)	Unambiguous	VNPALAELNLR		7	P13489	E9PLZ3; E9PMN0; E9PMJ3; E9PIK5; P13489; E9PMA9; E9PIM9	0	2	0.6281	0	1	1	605.351	1209.69	1209.69	-0.51	-0.00031	2.42	1	0.0009493	0.01456	0
-462	17806	FALSE	F3.2	40.5489	8688	HCD	MS2	20.3006	247.5	01_HH_THP1-M1_Af-elution_HCD+tEThcD-OT_60min_5to21%_03242018.raw	-462	19245	FourierTransform	1	1	1	1	726.105	2901.4	4	10.9309	19.535	0	19.6942	4.49444	High	Sequest HT (A10)	Unambiguous	AHDGGIYAISWSPDSTHLLSASGDKTSK		2	O75083	O75083-3; O75083	1	4	0.7054	0	1	1	726.105	2901.4	2901.4	-0.78	-0.00057	4.99	1	0.0004745	2.999e-05	0
-462	17813	FALSE	F3.2	40.5653	8692	HCD	MS2	32.279	247.5	01_HH_THP1-M1_Af-elution_HCD+tEThcD-OT_60min_5to21%_03242018.raw	-462	19249	FourierTransform	1	1	1	1	624.838	2496.33	4	27.5736	56.6614	0	45.697	7.9361	High	Sequest HT (A10)	Unambiguous	IVSRPEELREDDVGTGAGLLEIK		3	B4DUR8	P49368-2; B4DUR8; P49368	1	4	0.555	0	1	1	624.838	2496.33	2496.33	-0.17	-0.00011	2.09	1	0.001801	0.02079	0
-462	17820	FALSE	F3.2	40.6	8702	HCD	MS2	26.9973	247.5	01_HH_THP1-M1_Af-elution_HCD+tEThcD-OT_60min_5to21%_03242018.raw	-462	19257	FourierTransform	1	1	1	1	714.68	2142.03	3	7.67714	15.2792	1.00968	9.86639	4.55325	High	Sequest HT (A10)	Unambiguous	YVELFLNSTAGASGGAYEHR		3	P31943	P31943; H0YB39; G8JLB6	0	3	0.6189	0	1	1	714.68	2142.03	2142.03	0.6	0.00043	4.88	1	0.0004745	1.804e-08	0
-462	17828	FALSE	F3.2	40.6188	8707	HCD	MS2	47.2974	247.5	01_HH_THP1-M1_Af-elution_HCD+tEThcD-OT_60min_5to21%_03242018.raw	-462	19262	FourierTransform	1	1	1	1	527.951	1581.84	3	4.8216	11.7284	0	6.45672	1.10129	High	Sequest HT (A10)	Unambiguous	LQSTFVFEEIGRR		7	E7ET17	E7ET17; P51659-2; P51659; P51659-3; A0A2R8Y7L2; A0A2R8YD50; E7EPL9	1	3	0.4659	0	1	1	527.951	1581.84	1581.84	0.26	0.00014	2.79	1	0.002758	0.05691	0
-462	17842	FALSE	F3.2	40.6433	8711	HCD	MS2	60.0919	247.5	01_HH_THP1-M1_Af-elution_HCD+tEThcD-OT_60min_5to21%_03242018.raw	-462	19266	FourierTransform	1	1	1	1	892.923	1784.84	2	27.7737	45.2644	6.26368	34.666	24.9006	High	Sequest HT (A10)	Unambiguous	MSASDPNSSIFLTDTAK		3	P23381	P23381; P23381-2; H0YJP3	0	2	0.7465	0	1	1	892.923	1784.84	1784.84	1.08	0.00097	3.55	1	0.0004745	0.000727	0
-462	17847	FALSE	F3.2	40.6663	8716	HCD	MS2	46.8968	247.5	01_HH_THP1-M1_Af-elution_HCD+tEThcD-OT_60min_5to21%_03242018.raw	-462	19270	FourierTransform	1	1	1	1	581.086	2901.4	5	40.285	60.6123	0	68.2311	32.2967	Medium	Sequest HT (A10)	Unambiguous	AHDGGIYAISWSPDSTHLLSASGDKTSK		2	O75083	O75083-3; O75083	1	5	0.5294	0	1	1	581.086	2901.4	2901.4	0.58	0.00034	2.04	1	0.0493	0.4574	0
-462	17863	FALSE	F3.2	40.7086	8726	HCD	MS2	27.7537	247.5	01_HH_THP1-M1_Af-elution_HCD+tEThcD-OT_60min_5to21%_03242018.raw	-462	19279	FourierTransform	1	1	1	1	585.354	1169.7	2	10.2372	22.9197	0	14.8067	3.22238	High	Sequest HT (A10)	Unambiguous	NTLLIAGLQAR		4	P39656	P39656; P39656-3; P39656-2; A0A0C4DGS1	0	2	0.568	0	1	1	585.354	1169.7	1169.7	0.66	0.00039	2.94	1	0.0004745	0.001877	0
-462	1787	FALSE	F3.1	23.6737	4528	HCD	MS2	22.0417	247.5	01_HH_THP1-M0_Af-elution_HCD+tEThcD-OT_60min_5to21%_03242018.raw	-462	2106	FourierTransform	2	1	1	1	672.039	2685.13	4	45.5665	72.1346	0	100	10.1316	Medium	Sequest HT (A10)	Unambiguous	EAkHIAEEADRKYEEVAR	K3(ADP-Ribosyl)	21	A0A2R8Y5V9; P06753-2	J3KN67; A0A2R8Y5V9; A0A2R8YGX3; A0A2R8YHD2; P06753-5; A0A2R8YEU4; P67936-2; A0A494C0P6; A0A5F9UN72; A0A2R2Y2Q3; P67936; A0A2R8YH90; A0A087WWU8; A0A2R8YE05; P06753-2; K7ENT6; P06753-4; P06753-6; P06753-7; P06753-3; P06753	3	4	0.024	0	1	1	672.039	2685.13	2685.13	0.27	0.00018	1.25	2	0.01592	0.2702	15.0252
-462	17871	FALSE	F3.2	40.7379	8735	HCD	MS2	28.6605	247.5	01_HH_THP1-M1_Af-elution_HCD+tEThcD-OT_60min_5to21%_03242018.raw	-462	19287	FourierTransform	1	1	1	1	615.635	1844.89	3	24.444	47.7623	0	36.7163	13.2973	High	Sequest HT (A10)	Unambiguous	EAFSLFDKDGDGTITTK		5	P0DP25	F8WBR5; M0QZ52; P0DP25; G3V479; E7EMB3	1	3	0.8013	0	1	1	615.635	1844.89	1844.89	-0.32	-0.0002	4.63	1	0.0004745	0.0003049	0
-462	1788	FALSE	F3.1	23.6737	4528	HCD	MS2	22.0417	247.5	01_HH_THP1-M0_Af-elution_HCD+tEThcD-OT_60min_5to21%_03242018.raw	-462	2106	FourierTransform	2	1	1	1	672.039	2685.13	4	45.5665	72.1346	0	100	10.1316	Medium	Sequest HT (A10)	Unambiguous	eAKHIAEEADRKYEEVAR	E1(ADP-Ribosyl)	21	A0A2R8Y5V9; P06753-2	J3KN67; A0A2R8Y5V9; A0A2R8YGX3; A0A2R8YHD2; P06753-5; A0A2R8YEU4; P67936-2; A0A494C0P6; A0A5F9UN72; A0A2R2Y2Q3; P67936; A0A2R8YH90; A0A087WWU8; A0A2R8YE05; P06753-2; K7ENT6; P06753-4; P06753-6; P06753-7; P06753-3; P06753	3	4	NA	0.024	2	2	672.039	2685.13	2685.13	0.27	0.00018	1.22	2	0.01592	0.2695	6.23867
-462	17882	FALSE	F3.2	40.7849	8747	HCD	MS2	39.3657	247.5	01_HH_THP1-M1_Af-elution_HCD+tEThcD-OT_60min_5to21%_03242018.raw	-462	19298	FourierTransform	1	1	1	1	696.833	1392.66	2	4.26203	10.0981	0	5.50319	1.44688	High	Sequest HT (A10)	Unambiguous	HLWDYTFGPEK		3	F5H6T1	F5H6T1; P61160; P61160-2	0	2	0.7473	0	1	1	696.833	1392.66	1392.66	0.42	0.00029	3.72	1	0.0004745	3.633e-05	0
-462	17889	FALSE	F3.2	40.8248	8759	HCD	MS2	23.0267	247.5	01_HH_THP1-M1_Af-elution_HCD+tEThcD-OT_60min_5to21%_03242018.raw	-462	19308	FourierTransform	3	1	1	1	686.29	2056.86	3	51.4062	100	0.8048	92.4812	12.3389	High	Sequest HT (A10)	Unambiguous	TeWLDGKHVVFGK	E2(ADP-Ribosyl)	2	P62937	P62937; P62937-2	1	3	0.0088	0	1	1	686.29	2056.86	2056.86	0.14	0.0001	1.13	1	0.002136	0.02917	227.884
-462	17890	FALSE	F3.2	40.8248	8759	HCD	MS2	23.0267	247.5	01_HH_THP1-M1_Af-elution_HCD+tEThcD-OT_60min_5to21%_03242018.raw	-462	19308	FourierTransform	3	1	1	1	686.29	2056.86	3	51.4062	100	0.8048	92.4812	12.3389	High	Sequest HT (A10)	Unambiguous	tEWLDGKHVVFGK	T1(ADP-Ribosyl)	2	P62937	P62937; P62937-2	1	3	NA	0.0088	2	2	686.29	2056.86	2056.86	0.14	0.0001	1.12	1	0.002136	0.02916	227.884
-462	17891	FALSE	F3.2	40.8248	8759	HCD	MS2	23.0267	247.5	01_HH_THP1-M1_Af-elution_HCD+tEThcD-OT_60min_5to21%_03242018.raw	-462	19308	FourierTransform	3	1	1	1	686.29	2056.86	3	51.4062	100	0.8048	92.4812	12.3389	High	Sequest HT (A10)	Unambiguous	TEWLDGkHVVFGK	K7(ADP-Ribosyl)	2	P62937	P62937; P62937-2	1	3	NA	0.0177	3	3	686.29	2056.86	2056.86	0.14	0.0001	1.11	1	0.002136	0.0357	172.671
-462	17932	FALSE	F3.2	41.0353	8825	HCD	MS2	57.4689	247.5	01_HH_THP1-M1_Af-elution_HCD+tEThcD-OT_60min_5to21%_03242018.raw	-462	19365	FourierTransform	1	1	1	1	574.312	1147.62	2	13.6296	35.0361	0	13.2766	6.20562	High	Sequest HT (A10)	Unambiguous	EQLAIAEFAR		3	F5H282	F5H282; P17987; E7EQR6	0	2	0.6167	0	1	1	574.312	1147.62	1147.61	4.83	0.00277	2.27	1	0.003608	0.1365	0
-462	17949	FALSE	F3.2	41.0693	8832	HCD	MS2	6.16739	247.5	01_HH_THP1-M1_Af-elution_HCD+tEThcD-OT_60min_5to21%_03242018.raw	-462	19371	FourierTransform	1	1	1	1	787.058	2359.16	3	22.4167	34.8374	4.30405	38.506	12.0192	High	Sequest HT (A10)	Unambiguous	KDLYANTVLSGGTTmYPGIADR	M15(Oxidation)	3	P60709	A0A2R8Y793; P60709; P63261	1	3	0.8158	0	1	1	787.058	2359.16	2359.16	0.43	0.00034	5.7	1	0.0004745	6.842e-07	0
-462	17961	FALSE	F3.2	41.1058	8842	HCD	MS2	9.36589	247.5	01_HH_THP1-M1_Af-elution_HCD+tEThcD-OT_60min_5to21%_03242018.raw	-462	19380	FourierTransform	1	1	1	1	664.113	3316.54	5	9.19472	16.9458	0	14.4557	5.37734	High	Sequest HT (A10)	Unambiguous	QDRPFFLYYASHHTHYPQFSGQSFAER		3	P15289	P15289-2; P15289; A0A0C4DFZ2	0	5	0.7314	0	1	1	664.113	3316.54	3316.53	0.58	0.00039	7	1	0.0004745	0.0002091	0
-462	17968	FALSE	F3.2	41.1247	8847	HCD	MS2	11.109	247.5	01_HH_THP1-M1_Af-elution_HCD+tEThcD-OT_60min_5to21%_03242018.raw	-462	19385	FourierTransform	1	1	1	1	717.357	2150.05	3	3.58204	7.88075	0	4.20667	2.24076	High	Sequest HT (A10)	Unambiguous	QATVGDINTERPGMLDFTGK		7	B8ZWD1	B8ZWD1; P07108-2; P07108-3; P07108; P07108-5; A0A0A0MTI5; P07108-4	0	3	0.6285	0	1	1	717.357	2150.05	2150.05	0.15	0.00011	4.98	1	0.0004745	1.674e-06	0
-462	17978	FALSE	F3.2	41.1519	8855	HCD	MS2	6.26531	247.5	01_HH_THP1-M1_Af-elution_HCD+tEThcD-OT_60min_5to21%_03242018.raw	-462	19392	FourierTransform	2	1	1	1	732.351	2195.04	3	45.4918	69.92	1.8986	100	10.1487	High	Sequest HT (A10)	Unambiguous	KkELEEIVQPIISK	K2(ADP-Ribosyl)	1	P11021	P11021	2	3	0.0392	0	1	1	732.351	2195.04	2195.04	-0.28	-0.00021	2.04	1	0.0004745	0.001316	54.4429
-462	17979	FALSE	F3.2	41.1519	8855	HCD	MS2	6.26531	247.5	01_HH_THP1-M1_Af-elution_HCD+tEThcD-OT_60min_5to21%_03242018.raw	-462	19392	FourierTransform	2	1	1	1	732.351	2195.04	3	45.4918	69.92	1.8986	100	10.1487	High	Sequest HT (A10)	Unambiguous	kKELEEIVQPIISK	K1(ADP-Ribosyl)	1	P11021	P11021	2	3	NA	0.0392	2	2	732.351	2195.04	2195.04	-0.28	-0.00021	1.96	1	0.0004745	0.001722	111.542
-462	1798	FALSE	F3.1	23.7526	4548	HCD	MS2	53.6512	247.5	01_HH_THP1-M0_Af-elution_HCD+tEThcD-OT_60min_5to21%_03242018.raw	-462	2121	FourierTransform	1	1	1	1	567.781	1134.55	2	12.8511	30.3443	0	6.45281	14.6073	High	Sequest HT (A10)	Unambiguous	DVNQQEFVR		4	P39019	P39019; M0QYF7; M0R2L9; M0R140	0	2	0.6137	0	1	1	567.781	1134.55	1134.55	0.81	0.00046	2.77	1	0.0009493	0.0165	0
-462	17985	FALSE	F3.2	41.1689	8859	HCD	MS2	37.6864	247.5	01_HH_THP1-M1_Af-elution_HCD+tEThcD-OT_60min_5to21%_03242018.raw	-462	19396	FourierTransform	1	1	1	1	565.263	1693.77	3	3.64935	8.66447	0	3.98773	1.9452	High	Sequest HT (A10)	Unambiguous	VPHWYHFScFWK	C9(Carbamidomethyl)	3	P09874	Q5VX84; P09874; Q5VX85	0	3	0.7	0	1	1	565.263	1693.77	1693.77	-0.17	-9e-05	4.4	1	0.0004745	0.0001783	0
-462	17998	FALSE	F3.2	41.2032	8866	HCD	MS2	35.1992	247.5	01_HH_THP1-M1_Af-elution_HCD+tEThcD-OT_60min_5to21%_03242018.raw	-462	19402	FourierTransform	1	1	1	1	622.286	2486.12	4	16.3506	29.9071	0	23.977	11.5183	High	Sequest HT (A10)	Unambiguous	RAFVHWYVGEGMEEGEFSEAR		12	F5H5D3	P0DPH8; F5H5D3; C9J2C0; Q71U36; Q9NY65; P68366-2; P68363; Q71U36-2; Q9BQE3; P68363-2; Q9NY65-2; P68366	1	4	0.7549	0	1	1	622.286	2486.12	2486.12	0.85	0.00053	3.59	1	0.0004745	1.193e-05	0
-462	18002	FALSE	F3.2	41.2473	8878	HCD	MS2	18.3807	247.5	01_HH_THP1-M1_Af-elution_HCD+tEThcD-OT_60min_5to21%_03242018.raw	-462	19413	FourierTransform	1	1	1	1	658.253	1972.75	3	46.0509	100	1.08364	76.9941	6.12599	High	Sequest HT (A10)	Unambiguous	LVDSkGFDEYMK	K5(ADP-Ribosyl)	1	Q01469	Q01469	1	3	0.0671	0	1	1	658.253	1972.75	1972.74	1.18	0.00078	1.49	1	0.0004745	0.006819	387.253
-462	18015	FALSE	F3.2	41.3214	8900	HCD	MS2	33.923	247.5	01_HH_THP1-M1_Af-elution_HCD+tEThcD-OT_60min_5to21%_03242018.raw	-462	19433	FourierTransform	1	1	1	1	694.857	2776.4	4	16.7755	27.9722	0	21.724	17.4057	High	Sequest HT (A10)	Unambiguous	VKPYVHGPPQDLSVHLWYAGPMER		4	F5H5P4	F5H5P4; P15498-2; Q96D37; P15498	0	4	0.6113	0	1	1	694.857	2776.4	2776.4	0.59	0.00041	3.19	1	0.0004745	0.01008	0
-462	18023	FALSE	F3.2	41.3454	8906	HCD	MS2	13.5182	247.5	01_HH_THP1-M1_Af-elution_HCD+tEThcD-OT_60min_5to21%_03242018.raw	-462	19438	FourierTransform	1	1	1	1	701.065	2101.18	3	54.0903	100	3.89301	79.4977	32.9706	High	Sequest HT (A10)	Unambiguous	VNNASLIGLGYTQTLRPGVK		2	Q9Y277	Q9Y277; Q9Y277-2	0	3	0.7075	0	1	1	701.065	2101.18	2101.18	2.1	0.00147	5.23	1	0.0004745	0.0002541	0
-462	18031	FALSE	F3.2	41.3577	8908	HCD	MS2	30.447	247.5	01_HH_THP1-M1_Af-elution_HCD+tEThcD-OT_60min_5to21%_03242018.raw	-462	19440	FourierTransform	1	1	1	1	773.37	1545.73	2	25.4057	49.5276	2.86009	26.6546	22.5805	High	Sequest HT (A10)	Unambiguous	GAVYSFDPVGSYQR		1	P20618	P20618	0	2	0.7434	0	1	1	773.37	1545.73	1545.73	0.14	0.00011	2.65	1	0.0004745	0.007911	0
-462	1805	FALSE	F3.1	23.7637	4550	HCD	MS2	37.6832	247.5	01_HH_THP1-M0_Af-elution_HCD+tEThcD-OT_60min_5to21%_03242018.raw	-462	2123	FourierTransform	1	1	1	1	516.263	1546.78	3	38.696	100	0	46.7024	8.08174	High	Sequest HT (A10)	Unambiguous	VQIYHNPTANSFR		3	K7ENL7	K7ENL7; K7ENR7; P50552	0	3	0.7263	0	1	1	516.263	1546.78	1546.78	-0.12	-6e-05	3.8	1	0.0004745	0.0002101	0
-462	18053	FALSE	F3.2	41.444	8930	HCD	MS2	54.03	247.5	01_HH_THP1-M1_Af-elution_HCD+tEThcD-OT_60min_5to21%_03242018.raw	-462	19460	FourierTransform	1	1	1	1	538.311	1075.62	2	35.1148	100	0	24.9518	15.5074	High	Sequest HT (A10)	Unambiguous	LNNLVLFDK		1	P62851	P62851	0	2	0.664	0	1	1	538.311	1075.62	1075.61	0.5	0.00027	2.53	1	0.001801	0.02398	0
-462	18069	FALSE	F3.2	41.479	8938	HCD	MS2	24.575	247.5	01_HH_THP1-M1_Af-elution_HCD+tEThcD-OT_60min_5to21%_03242018.raw	-462	19467	FourierTransform	1	1	1	1	701.732	2103.18	3	15.3674	30.4949	0	23.2172	7.75741	High	Sequest HT (A10)	Unambiguous	VNNSSLIGLGYTQTLKPGIK		1	P21796	P21796	0	3	0.7606	0	1	1	701.732	2103.18	2103.18	0.98	0.00069	5.89	1	0.0004745	3.483e-07	0
-462	18082	FALSE	F3.2	41.5199	8949	HCD	MS2	23.4721	247.5	01_HH_THP1-M1_Af-elution_HCD+tEThcD-OT_60min_5to21%_03242018.raw	-462	19477	FourierTransform	1	1	1	1	751.865	3004.44	4	44.7733	73.3186	3.32025	80.2705	22.1837	High	Sequest HT (A10)	Unambiguous	YIDSADLEPITSQEEPVRYHEAWQK		6	A0A3B3IRQ8	A0A3B3IRQ8; A0A3B3ITF6; B4E1E0; P17812-2; P17812; A0A3B3IRI2	1	4	0.6959	0	1	1	751.865	3004.44	3004.43	1.29	0.00097	4.11	1	0.0004745	0.0004478	0
-462	18087	FALSE	F3.2	41.5304	8951	HCD	MS2	31.6143	247.5	01_HH_THP1-M1_Af-elution_HCD+tEThcD-OT_60min_5to21%_03242018.raw	-462	19479	FourierTransform	1	1	1	1	683.331	2730.3	4	11.1838	22.3895	0	16.1653	6.18056	High	Sequest HT (A10)	Unambiguous	TKPIWTRNPDDITQEEYGEFYK		1	P08238	P08238	1	4	0.6717	0	1	1	683.331	2730.3	2730.3	-0.63	-0.00043	5.27	1	0.0004745	9.892e-06	0
-462	18095	FALSE	F3.2	41.5609	8961	HCD	MS2	19.6318	247.5	01_HH_THP1-M1_Af-elution_HCD+tEThcD-OT_60min_5to21%_03242018.raw	-462	19488	FourierTransform	1	1	1	1	716.739	2148.2	3	8.43453	15.5967	1.26196	10.0229	6.85658	High	Sequest HT (A10)	Unambiguous	TLLGDGPVVTDPKAPNVVVTR		5	H0YGX7	H0YGX7; P52566; F5H2R5; F5H6Q0; F5H3P3	1	3	0.765	0	1	1	716.739	2148.2	2148.2	-0.25	-0.00018	4.17	1	0.0004745	0.0001586	0
-462	1810	FALSE	F3.1	23.7837	4555	HCD	MS2	21.7826	247.5	01_HH_THP1-M0_Af-elution_HCD+tEThcD-OT_60min_5to21%_03242018.raw	-462	2128	FourierTransform	1	1	1	1	545.758	1090.51	2	18.9869	50.1008	0	17.3107	8.53618	High	Sequest HT (A10)	Unambiguous	GPTEADELMK		3	P11413	P11413; P11413-3; P11413-2	0	2	0.7244	0	1	1	545.758	1090.51	1090.51	0.2	0.00011	2.25	1	0.0009493	0.01648	0
-462	18103	FALSE	F3.2	41.6009	8974	HCD	MS2	7.72667	247.5	01_HH_THP1-M1_Af-elution_HCD+tEThcD-OT_60min_5to21%_03242018.raw	-462	19499	FourierTransform	1	1	1	1	821.754	2463.25	3	2.1473	3.15688	0	3.32676	2.10555	High	Sequest HT (A10)	Unambiguous	RIQYQLVDISQDNALRDEMR		2	Q5T123	Q5T123; Q9H299	2	3	0.4735	0	1	1	821.754	2463.25	2463.24	2.11	0.00173	3.02	1	0.0004745	0.000366	0
-462	18113	FALSE	F3.2	41.6575	8993	HCD	MS2	28.9517	247.5	01_HH_THP1-M1_Af-elution_HCD+tEThcD-OT_60min_5to21%_03242018.raw	-462	19516	FourierTransform	1	1	1	1	574.285	2294.12	4	5.13858	9.84528	0	7.72741	2.98164	High	Sequest HT (A10)	Unambiguous	GSKEEQRDYVFYLAVGNYR		1	Q9Y3D6	Q9Y3D6	2	4	0.7036	0	1	1	574.285	2294.12	2294.12	-0.11	-6e-05	3.88	1	0.0004745	0.002066	0
-462	18129	FALSE	F3.2	41.6926	9001	HCD	MS2	26.1165	247.5	01_HH_THP1-M1_Af-elution_HCD+tEThcD-OT_60min_5to21%_03242018.raw	-462	19524	FourierTransform	1	1	1	1	645.346	1934.02	3	20.9238	47.0951	0	28.4809	8.11931	High	Sequest HT (A10)	Unambiguous	HQTLQGLAFPLQPEAQR		3	H0Y858	H0Y858; D6RG15; Q6IBS0	0	3	0.7602	0	1	1	645.346	1934.02	1934.02	0.34	0.00022	3.42	1	0.0004745	0.0002278	0
-462	18136	FALSE	F3.2	41.7336	9015	HCD	MS2	25.5215	247.5	01_HH_THP1-M1_Af-elution_HCD+tEThcD-OT_60min_5to21%_03242018.raw	-462	19536	FourierTransform	2	1	1	1	686.291	2056.86	3	42.8121	100	4.85148	17.8271	48.5697	High	Sequest HT (A10)	Unambiguous	tEWLDGKHVVFGK	T1(ADP-Ribosyl)	2	P62937	P62937; P62937-2	1	3	0.009	0	1	1	686.291	2056.86	2056.86	1.12	0.00077	2.22	1	0.0004745	0.0006511	1634.42
-462	18137	FALSE	F3.2	41.7336	9015	HCD	MS2	25.5215	247.5	01_HH_THP1-M1_Af-elution_HCD+tEThcD-OT_60min_5to21%_03242018.raw	-462	19536	FourierTransform	2	1	1	1	686.291	2056.86	3	42.8121	100	4.85148	17.8271	48.5697	High	Sequest HT (A10)	Unambiguous	TeWLDGKHVVFGK	E2(ADP-Ribosyl)	2	P62937	P62937; P62937-2	1	3	NA	0.009	2	2	686.291	2056.86	2056.86	1.12	0.00077	2.2	1	0.0004745	0.0006552	1634.42
-462	18146	FALSE	F3.2	41.7525	9020	HCD	MS2	13.9956	247.5	01_HH_THP1-M1_Af-elution_HCD+tEThcD-OT_60min_5to21%_03242018.raw	-462	19541	FourierTransform	1	1	1	1	660.666	1979.98	3	47.7058	100	0	77.3825	13.4406	High	Sequest HT (A10)	Unambiguous	VEVRPMMYVALTYDHR		2	P36957	P36957; P36957-2	0	3	0.6029	0	1	1	660.666	1979.98	1979.98	0.53	0.00035	3.45	1	0.0004745	0.0004082	0
-462	1815	FALSE	F3.1	23.8273	4565	HCD	MS2	22.5314	247.5	01_HH_THP1-M0_Af-elution_HCD+tEThcD-OT_60min_5to21%_03242018.raw	-462	2136	FourierTransform	2	1	1	1	617.299	1233.59	2	14.0433	28.4329	0	7.9433	19.7972	High	Sequest HT (A10)	Unambiguous	EGNGTVMGAEIR		12	B7Z6Z4	B7Z6Z4; H0YI43; F8W1R7; G8JLA2; F8W180; G3V1V0; G3V1Y7; P60660; F8VZU9; F8VPF3; J3KND3; P60660-2	0	2	0	0	1	1	617.299	1233.59	1233.59	0.85	0.00052	3.06	1	0.0004745	0.002338	0
-462	18154	FALSE	F3.2	41.7636	9022	HCD	MS2	24.8941	247.5	01_HH_THP1-M1_Af-elution_HCD+tEThcD-OT_60min_5to21%_03242018.raw	-462	19543	FourierTransform	1	1	1	1	603.315	1807.93	3	17.4743	35.3746	0	17.8841	16.6385	High	Sequest HT (A10)	Unambiguous	RPTFVPQWYVQQMK		6	Q7Z2W4	Q7Z2W4; Q7Z2W4-5; Q7Z2W4-2; C9J6P4; H7C5K1; Q7Z2W4-4	0	3	0.7428	0	1	1	603.315	1807.93	1807.93	0.08	5e-05	4.16	1	0.0004745	0.0002599	0
-462	1816	FALSE	F3.1	23.8273	4565	HCD	MS2	22.5314	247.5	01_HH_THP1-M0_Af-elution_HCD+tEThcD-OT_60min_5to21%_03242018.raw	-462	2136	FourierTransform	2	1	1	1	617.299	1233.59	2	14.0433	28.4329	0	7.9433	19.7972	High	Sequest HT (A10)	Unambiguous	EGNGTVMGAELR		3		P08590; P05976-2; P05976	0	2	NA	0	1	2	617.299	1233.59	1233.59	0.85	0.00052	3.06	1	0.0004745	0.002338	0
-462	18165	FALSE	F3.2	41.8248	9043	HCD	MS2	62.4238	247.5	01_HH_THP1-M1_Af-elution_HCD+tEThcD-OT_60min_5to21%_03242018.raw	-462	19562	FourierTransform	1	1	1	1	676.587	2027.75	3	38.2055	100	2.41188	26.8323	23.5778	High	Sequest HT (A10)	Unambiguous	dSNNLcLHFNPR	D1(ADP-Ribosyl); C6(Carbamidomethyl)	1	P09382	P09382	0	3	0.0992	0	1	1	676.587	2027.75	2027.75	-0.24	-0.00016	1.21	1	0.0009493	0.01607	536.62
-462	18183	FALSE	F3.2	41.8894	9059	HCD	MS2	25.9961	247.5	01_HH_THP1-M1_Af-elution_HCD+tEThcD-OT_60min_5to21%_03242018.raw	-462	19576	FourierTransform	1	1	1	1	773.142	3089.55	4	13.2277	17.3125	0	22.7553	12.8431	High	Sequest HT (A10)	Unambiguous	RVIISAPSADAPMFVMGVNHEKYDNSLK		3	P04406	E7EUT5; P04406-2; P04406	2	4	0.8043	0	1	1	773.142	3089.55	3089.55	-2.64	-0.00204	6.44	1	0.0004745	2.36e-09	0
-462	182	FALSE	F3.1	10.1312	1573	HCD	MS2	30.6173	247.5	01_HH_THP1-M0_Af-elution_HCD+tEThcD-OT_60min_5to21%_03242018.raw	-462	295	FourierTransform	1	1	1	1	567.218	1699.64	3	46.025	100	0	77.5265	6.57338	Medium	Sequest HT (A10)	Unambiguous	YSGkEGDKFK	K4(ADP-Ribosyl)	1	P26447	P26447	2	3	0.1224	0	1	1	567.218	1699.64	1699.64	0.2	0.00011	0.49	1	0.01431	0.2595	37.0064
-462	1820	FALSE	F3.1	23.8632	4575	HCD	MS2	49.3171	247.5	01_HH_THP1-M0_Af-elution_HCD+tEThcD-OT_60min_5to21%_03242018.raw	-462	2144	FourierTransform	1	1	1	1	626.322	1876.95	3	50.8733	95.1675	0	100	8.32577	High	Sequest HT (A10)	Unambiguous	VYVGNLGNNGNKTELER		3	A0A087X2D0	P84103-2; A0A087X2D0; P84103	1	3	0.7696	0	1	1	626.322	1876.95	1876.95	0.48	0.0003	3.69	1	0.0004745	6.351e-06	0
-462	18208	FALSE	F3.2	41.9812	9088	HCD	MS2	38.0067	247.5	01_HH_THP1-M1_Af-elution_HCD+tEThcD-OT_60min_5to21%_03242018.raw	-462	19602	FourierTransform	1	1	1	1	573.307	2862.5	5	58.7437	100	0	93.2548	41.7199	High	Sequest HT (A10)	Unambiguous	KHISQISVAEDDDESLLGHLMIVGKK		1	P49773	P49773	2	5	0.7559	0	1	1	573.307	2862.5	2862.5	0.5	0.00029	4.67	1	0.0004745	1.066e-05	0
-462	18213	FALSE	F3.2	42.0082	9096	HCD	MS2	27.1026	247.5	01_HH_THP1-M1_Af-elution_HCD+tEThcD-OT_60min_5to21%_03242018.raw	-462	19609	FourierTransform	1	1	1	1	827.562	4133.78	5	45.6327	62.1826	5.42643	69.9454	44.9764	High	Sequest HT (A10)	Selected	AAkAGEKTISVVLQVLLVTSSFmSPSeSR	K3(ADP-Ribosyl); M23(Oxidation); E27(ADP-Ribosyl)	1	M0R0D2	M0R0D2	2	5	0.0078	0	1	1	827.562	4133.78	4133.76	4.81	0.00398	1.28	1	0.003302	0.1284	1426.92
-462	18221	FALSE	F3.2	42.081	9120	HCD	MS2	52.6247	247.5	01_HH_THP1-M1_Af-elution_HCD+tEThcD-OT_60min_5to21%_03242018.raw	-462	19631	FourierTransform	1	1	1	1	743.382	1485.76	2	8.92697	19.8729	0.90966	12.3548	2.57053	High	Sequest HT (A10)	Unambiguous	GVVDSDDLPLNVSR		1	P14625	P14625	0	2	0.7793	0	1	1	743.382	1485.76	1485.75	1.29	0.00096	3.76	1	0.0004745	1.615e-06	0
-462	18227	FALSE	F3.2	42.1011	9125	HCD	MS2	28.154	247.5	01_HH_THP1-M1_Af-elution_HCD+tEThcD-OT_60min_5to21%_03242018.raw	-462	19636	FourierTransform	1	1	1	1	695.357	1389.71	2	2.3123	5.62085	0	2.51341	1.11494	High	Sequest HT (A10)	Unambiguous	GYISPYFINTSK		2	P10809	P10809; E7ESH4	0	2	0.8201	0	1	1	695.357	1389.71	1389.7	0.61	0.00042	3.39	1	0.0004745	0.002763	0
-462	18235	FALSE	F3.2	42.1121	9127	HCD	MS2	0	247.5	01_HH_THP1-M1_Af-elution_HCD+tEThcD-OT_60min_5to21%_03242018.raw	-462	19638	FourierTransform	1	1	1	1	864.768	2592.29	3	5.2706	8.32644	0.81151	8.28196	3.66249	High	Sequest HT (A10)	Unambiguous	FSLYFLAYEDKNDIPKEKDEK		2	Q04760	Q04760; Q04760-2	3	3	0.7663	0	1	1	864.768	2592.29	2592.29	1.31	0.00113	7.36	1	0.0004745	4.572e-06	0
-462	18240	FALSE	F3.2	42.1434	9137	HCD	MS2	33.3389	247.5	01_HH_THP1-M1_Af-elution_HCD+tEThcD-OT_60min_5to21%_03242018.raw	-462	19647	FourierTransform	1	1	1	1	639.794	1278.58	2	6.97129	16.7392	0	6.71908	4.42691	High	Sequest HT (A10)	Unambiguous	EGMNIVEAMER		2	P62937	P62937; P62937-2	0	2	0.7764	0	1	1	639.794	1278.58	1278.58	-0.55	-0.00035	3.13	1	0.0004745	0.004102	0
-462	18250	FALSE	F3.2	42.1899	9149	HCD	MS2	78.7555	247.5	01_HH_THP1-M1_Af-elution_HCD+tEThcD-OT_60min_5to21%_03242018.raw	-462	19658	FourierTransform	1	1	1	1	688.777	1376.55	2	31.9147	65.0554	2.82818	41.0897	18.6856	High	Sequest HT (A10)	Unambiguous	WYMQFDDDEK		5	X6R390	X6R390; P53680-2; M0R0N4; M0QYZ2; P53680	0	2	0.7814	0	1	1	688.777	1376.55	1376.55	0.15	0.00011	2.47	1	0.0004745	0.000377	0
-462	18272	FALSE	F3.2	42.2494	9164	HCD	MS2	0	247.5	01_HH_THP1-M1_Af-elution_HCD+tEThcD-OT_60min_5to21%_03242018.raw	-462	19672	FourierTransform	1	1	1	1	674.093	2693.35	4	10.5316	20.5447	0	15.6502	5.93137	High	Sequest HT (A10)	Unambiguous	KIFVGGIKEDTEEYNLRDYFEK		2	P51991	P51991; P51991-2	3	4	0.5813	0	1	1	674.093	2693.35	2693.35	1.41	0.00095	3.63	1	0.0004745	0.0005916	0
-462	18282	FALSE	F3.2	42.2914	9175	HCD	MS2	35.2716	247.5	01_HH_THP1-M1_Af-elution_HCD+tEThcD-OT_60min_5to21%_03242018.raw	-462	19682	FourierTransform	1	1	1	1	713.371	2138.1	3	32.5173	62.2579	1.38821	45.5937	20.8292	High	Sequest HT (A10)	Unambiguous	WSVHIAMHPQVNIYSVTR		1	Q16658	Q16658	0	3	0.7917	0	1	1	713.371	2138.1	2138.1	1.09	0.00078	4.56	1	0.0004745	0.0002754	0
-462	18304	FALSE	F3.2	42.3663	9195	HCD	MS2	30.3721	247.5	01_HH_THP1-M1_Af-elution_HCD+tEThcD-OT_60min_5to21%_03242018.raw	-462	19701	FourierTransform	1	1	1	1	571.626	1712.86	3	1.28417	2.42979	0	1.40362	1.30328	High	Sequest HT (A10)	Unambiguous	FLVYVANFDEKDPR		4	Q5SX87	Q5SX87; P50395; P50395-2; Q5SX86	1	3	0.7674	0	1	1	571.626	1712.86	1712.86	0.03	2e-05	3.44	1	0.0004745	1.062e-05	0
-462	18311	FALSE	F3.2	42.3768	9197	HCD	MS2	31.0461	247.5	01_HH_THP1-M1_Af-elution_HCD+tEThcD-OT_60min_5to21%_03242018.raw	-462	19703	FourierTransform	1	1	1	1	690.361	2758.42	4	44.4844	60.2892	2.81901	100	14.8295	High	Sequest HT (A10)	Unambiguous	RGILTLKYPIEHGIITNWDDmEK	M21(Oxidation)	7	P68133	P63267; A6NL76; F6UVQ4; P62736; P68133; C9JFL5; P68032	2	4	0.7666	0	1	1	690.361	2758.42	2758.42	-0.54	-0.00037	3.17	1	0.0004745	0.003795	0
-462	18316	FALSE	F3.2	42.4014	9203	HCD	MS2	7.12021	247.5	01_HH_THP1-M1_Af-elution_HCD+tEThcD-OT_60min_5to21%_03242018.raw	-462	19708	FourierTransform	1	1	1	1	735.333	2203.98	3	4.26859	7.57433	0.59637	5.86988	3.03378	High	Sequest HT (A10)	Unambiguous	HYGFQLYQSDPSGNYGGWK		11	H0YL69	H0YL69; H0YLC2; H0YKT8; H0YN18; H0YKS0; H0YMZ1; H0YMV3; H0YMI6; P25789-2; H0YMA1; P25789	0	3	0.8262	0	1	1	735.333	2203.98	2203.98	0.33	0.00024	5.35	1	0.0004745	1.27e-05	0
-462	18321	FALSE	F3.2	42.4125	9205	HCD	MS2	17.8003	247.5	01_HH_THP1-M1_Af-elution_HCD+tEThcD-OT_60min_5to21%_03242018.raw	-462	19710	FourierTransform	1	1	1	1	574.283	1720.83	3	5.77742	13.4187	0	7.2523	2.43865	High	Sequest HT (A10)	Unambiguous	ILALcMGNHELYMR	C5(Carbamidomethyl)	6	P26038	P35241-4; A0A2R8Y5S7; P35241-5; P35241; P26038; A0A2R8Y7M3	0	3	0.772	0	1	1	574.283	1720.83	1720.83	0.14	8e-05	3.86	1	0.0004745	2.319e-05	0
-462	18331	FALSE	F3.2	42.4638	9218	HCD	MS2	6.97814	247.5	01_HH_THP1-M1_Af-elution_HCD+tEThcD-OT_60min_5to21%_03242018.raw	-462	19722	FourierTransform	1	1	1	1	662.293	1984.86	3	51.9022	100	2.07033	96.3139	9.22473	High	Sequest HT (A10)	Unambiguous	LATALQkLEEAEK	K7(ADP-Ribosyl)	47	A0A2R8Y5V9; P06753-2	J3KN67; A0A2R8Y5V9; Q5TCU3; H0YKP3; A0A494BZZ2; P07951-3; A0A2R8YGX3; A7XZE4; A0A2R8YHD2; P06753-5; A0A2R8YEU4; P67936-2; A0A494C0P6; P09493-5; P09493-7; P09493-10; P09493-8; H0YKJ4; A0A0S2Z4G6; Q6ZN40; P09493-6; A0A2R2Y2Q3; H0YL80; A0A494C0G0; P09493-2; P67936; A0A2R8YH90; P09493-4; H0YK48; A0A087WWU8; D6R904; P09493; H7BYY1; A0A2R8YE05; P09493-3; P06753-2; B7Z596; K7ENT6; P09493-9; P06753-4; P0…	1	3	0.2286	0	1	1	662.293	1984.86	1984.87	-1.24	-0.00082	1.75	2	0.0004745	0.01014	410.295
-462	18348	FALSE	F3.2	42.4937	9225	HCD	MS2	3.71551	247.5	01_HH_THP1-M1_Af-elution_HCD+tEThcD-OT_60min_5to21%_03242018.raw	-462	19729	FourierTransform	1	1	1	1	775.05	2323.14	3	5.52296	10.3667	0	9.06525	2.65989	High	Sequest HT (A10)	Unambiguous	IQYQLVDISQDNALRDEmR	M18(Oxidation)	2	Q5T123	Q5T123; Q9H299	1	3	0.7203	0	1	1	775.05	2323.14	2323.13	0.63	0.00049	3.79	1	0.0004745	0.0001649	0
-462	18357	FALSE	F3.2	42.526	9236	HCD	MS2	0	247.5	01_HH_THP1-M1_Af-elution_HCD+tEThcD-OT_60min_5to21%_03242018.raw	-462	19739	FourierTransform	6	1	1	1	1169.17	3505.5	3	34.0598	57.8133	9.05851	53.3142	16.0532	Medium	Sequest HT (A10)	Unambiguous	SdSELNSEVAARKRNLALDEAGQRSTm	D2(ADP-Ribosyl); M27(Oxidation)	2	Q53TN4	Q53TN4-3; Q53TN4	4	3	0.1846	0	1	1	1169.17	3505.5	3505.51	-2.08	-0.00243	0.65	1	0.02219	0.3285	4.58257
-462	18358	FALSE	F3.2	42.526	9236	HCD	MS2	0	247.5	01_HH_THP1-M1_Af-elution_HCD+tEThcD-OT_60min_5to21%_03242018.raw	-462	19739	FourierTransform	6	1	1	1	1169.17	3505.5	3	34.0598	57.8133	9.05851	53.3142	16.0532	Medium	Sequest HT (A10)	Unambiguous	sDSELNSEVAARKRNLALDEAGQRSTm	S1(ADP-Ribosyl); M27(Oxidation)	2	Q53TN4	Q53TN4-3; Q53TN4	4	3	0.1846	0	1	2	1169.17	3505.5	3505.51	-2.08	-0.00243	0.65	1	0.02219	0.3285	4.58257
-462	18359	FALSE	F3.2	42.526	9236	HCD	MS2	0	247.5	01_HH_THP1-M1_Af-elution_HCD+tEThcD-OT_60min_5to21%_03242018.raw	-462	19739	FourierTransform	6	1	1	1	1169.17	3505.5	3	34.0598	57.8133	9.05851	53.3142	16.0532	Medium	Sequest HT (A10)	Unambiguous	SDsELNSEVAARKRNLALDEAGQRSTm	S3(ADP-Ribosyl); M27(Oxidation)	2	Q53TN4	Q53TN4-3; Q53TN4	4	3	0.1846	0	1	3	1169.17	3505.5	3505.51	-2.08	-0.00243	0.65	1	0.02219	0.3284	4.58257
-462	18360	FALSE	F3.2	42.526	9236	HCD	MS2	0	247.5	01_HH_THP1-M1_Af-elution_HCD+tEThcD-OT_60min_5to21%_03242018.raw	-462	19739	FourierTransform	6	1	1	1	1169.17	3505.5	3	34.0598	57.8133	9.05851	53.3142	16.0532	Medium	Sequest HT (A10)	Unambiguous	SDSELNSeVAARKRNLALDEAGQRSTm	E8(ADP-Ribosyl); M27(Oxidation)	2	Q53TN4	Q53TN4-3; Q53TN4	4	3	0.1846	0	1	4	1169.17	3505.5	3505.51	-2.08	-0.00243	0.65	1	0.02219	0.3284	4.58257
-462	18361	FALSE	F3.2	42.526	9236	HCD	MS2	0	247.5	01_HH_THP1-M1_Af-elution_HCD+tEThcD-OT_60min_5to21%_03242018.raw	-462	19739	FourierTransform	6	1	1	1	1169.17	3505.5	3	34.0598	57.8133	9.05851	53.3142	16.0532	Medium	Sequest HT (A10)	Unambiguous	SDSELNsEVAARKRNLALDEAGQRSTm	S7(ADP-Ribosyl); M27(Oxidation)	2	Q53TN4	Q53TN4-3; Q53TN4	4	3	0.1846	0	1	5	1169.17	3505.5	3505.51	-2.08	-0.00243	0.65	1	0.02198	0.3283	4.58257
-462	18362	FALSE	F3.2	42.526	9236	HCD	MS2	0	247.5	01_HH_THP1-M1_Af-elution_HCD+tEThcD-OT_60min_5to21%_03242018.raw	-462	19739	FourierTransform	6	1	1	1	1169.17	3505.5	3	34.0598	57.8133	9.05851	53.3142	16.0532	Medium	Sequest HT (A10)	Unambiguous	SDSeLNSEVAARKRNLALDEAGQRSTm	E4(ADP-Ribosyl); M27(Oxidation)	2	Q53TN4	Q53TN4-3; Q53TN4	4	3	0.1846	0	1	6	1169.17	3505.5	3505.51	-2.08	-0.00243	0.65	1	0.02198	0.3282	4.58257
-462	18402	FALSE	F3.2	42.7027	9281	HCD	MS2	32.6336	247.5	01_HH_THP1-M1_Af-elution_HCD+tEThcD-OT_60min_5to21%_03242018.raw	-462	19781	FourierTransform	1	1	1	1	854.957	1708.91	2	3.06394	6.09982	0.5902	3.16953	2.39622	High	Sequest HT (A10)	Unambiguous	YVWLVYEQDRPLK		1	P30086	P30086	0	2	0.6341	0	1	1	854.957	1708.91	1708.91	0.77	0.00066	3.58	1	0.0004745	1.233e-05	0
-462	1841	FALSE	F3.1	23.9819	4605	HCD	MS2	28.723	247.5	01_HH_THP1-M0_Af-elution_HCD+tEThcD-OT_60min_5to21%_03242018.raw	-462	2167	FourierTransform	1	1	1	1	661.306	1321.61	2	22.9084	42.9366	0	44.2652	4.43191	High	Sequest HT (A10)	Unambiguous	NASDMPETITSR		9	A0A0C4DGU3	Q8TCT9-2; Q8TCT9-5; A0A0C4DGU3; A0A0S2Z6F0; A0A075B6F6; A0A3B3IT72; A0A3B3IUB5; Q8TCT9; Q8TCT9-4	0	2	0.6935	0	1	1	661.306	1321.61	1321.61	0.29	0.00019	2.61	1	0.0004745	0.0003345	0
-462	18425	FALSE	F3.2	42.7845	9301	HCD	MS2	5.54913	247.5	01_HH_THP1-M1_Af-elution_HCD+tEThcD-OT_60min_5to21%_03242018.raw	-462	19799	FourierTransform	1	1	1	1	689.314	1377.62	2	12.8749	30.5324	0	13.2429	7.7244	High	Sequest HT (A10)	Unambiguous	FFGNSWAETYR		2	O43488	O43488; H3BLU7	0	2	0.8247	0	1	1	689.314	1377.62	1377.62	-0.52	-0.00036	2.91	1	0.0004745	8.133e-05	0
-462	18455	FALSE	F3.2	42.9159	9333	HCD	MS2	10.0665	247.5	01_HH_THP1-M1_Af-elution_HCD+tEThcD-OT_60min_5to21%_03242018.raw	-462	19829	FourierTransform	1	1	1	1	690.382	1379.76	2	5.9291	14.415	0	6.88559	2.41581	High	Sequest HT (A10)	Unambiguous	VSFELFADKVPK		3	P62937	P62937; C9J5S7; F8WE65	1	2	0.6953	0	1	1	690.382	1379.76	1379.76	-0.12	-8e-05	3.84	1	0.0004745	5.471e-07	0
-462	18471	FALSE	F3.2	42.9825	9350	HCD	MS2	18.1877	247.5	01_HH_THP1-M1_Af-elution_HCD+tEThcD-OT_60min_5to21%_03242018.raw	-462	19844	FourierTransform	1	1	1	1	714.036	2140.09	3	13.671	28.2638	0	22.085	4.33525	High	Sequest HT (A10)	Unambiguous	YDPSLKPLSVSYDQATSLR		3	P00918	E5RK37; E5RID5; P00918	0	3	0.8007	0	1	1	714.036	2140.09	2140.09	1	0.00071	5.92	1	0.0004745	1.58e-08	0
-462	18478	FALSE	F3.2	43.0365	9366	HCD	MS2	11.958	247.5	01_HH_THP1-M1_Af-elution_HCD+tEThcD-OT_60min_5to21%_03242018.raw	-462	19859	FourierTransform	1	1	1	1	735.883	1470.76	2	5.22063	10.8765	0	6.75773	3.2483	High	Sequest HT (A10)	Unambiguous	SSFYVNGLTLGGQK		3	P07737	I3L3D5; P07737; K7EJ44	0	2	0.7565	0	1	1	735.883	1470.76	1470.76	0	0	3.86	1	0.0004745	0.0005673	0
-462	18484	FALSE	F3.2	43.0548	9371	HCD	MS2	21.0802	247.5	01_HH_THP1-M1_Af-elution_HCD+tEThcD-OT_60min_5to21%_03242018.raw	-462	19864	FourierTransform	1	1	1	1	635.853	2540.39	4	14.6884	29.1869	0	20.4435	9.12308	High	Sequest HT (A10)	Unambiguous	KLVILEGELERAEERAEVSELK		10	A0A2R8Y5V9	A0A2R8Y5V9; A0A2R8YGX3; A0A2R8YHD2; A0A2R8YEU4; P67936-2; A0A5F9UN72; P67936; A0A2R8YH90; A0A2R8YE05; K7ENT6	3	4	0.4138	0	1	1	635.853	2540.39	2540.39	-0.69	-0.00044	1.74	1	0.00557	0.172	0
-462	18496	FALSE	F3.2	43.0936	9381	HCD	MS2	21.9159	247.5	01_HH_THP1-M1_Af-elution_HCD+tEThcD-OT_60min_5to21%_03242018.raw	-462	19873	FourierTransform	1	1	1	1	675.358	2024.06	3	48.3498	100	6.12162	63.0418	24.2358	High	Sequest HT (A10)	Unambiguous	ELRDHADSNIVIMLVGNK		7	P62491	P62491; Q15907-2; Q15907; P62491-2; H3BSC1; B4DQU5; H3BMH2	1	3	0.6735	0	1	1	675.358	2024.06	2024.06	-0.35	-0.00024	3.43	1	0.0004745	0.0002926	0
-462	1850	FALSE	F3.1	24.0228	4616	HCD	MS2	17.6596	247.5	01_HH_THP1-M0_Af-elution_HCD+tEThcD-OT_60min_5to21%_03242018.raw	-462	2175	FourierTransform	1	1	1	1	437.649	2184.21	5	5.02419	15.4497	0	4.64707	0	High	Sequest HT (A10)	Unambiguous	LDIKLDSEDKDKEGKPLLK		1	P13639	P13639	3	5	0.6371	0	1	1	437.649	2184.21	2184.21	0.55	0.00024	3.5	1	0.0004745	0.000315	0
-462	18501	FALSE	F3.2	43.1046	9383	HCD	MS2	27.7116	247.5	01_HH_THP1-M1_Af-elution_HCD+tEThcD-OT_60min_5to21%_03242018.raw	-462	19875	FourierTransform	1	1	1	1	738.381	2213.13	3	17.306	28.8571	0	23.4544	16.9125	High	Sequest HT (A10)	Unambiguous	WKPPMIDNPSYQGIWKPR		3	P27824	P27824-2; P27824-3; P27824	0	3	0.75	0	1	1	738.381	2213.13	2213.13	-1.66	-0.00123	3.56	1	0.0004745	4.62e-05	0
-462	18509	FALSE	F3.2	43.1229	9388	HCD	MS2	27.8483	247.5	01_HH_THP1-M1_Af-elution_HCD+tEThcD-OT_60min_5to21%_03242018.raw	-462	19880	FourierTransform	1	1	1	1	602.112	2405.43	4	4.49053	9.67137	0	5.75041	2.54035	High	Sequest HT (A10)	Unambiguous	RLVHLQTLVLNGNPLLHAQLR		7	J3QQU5	J3QQU5; J3KS54; Q13045; J3KT47; J3QLR6; Q13045-3; J3QQQ2	1	4	0.8123	0	1	1	602.112	2405.43	2405.43	0.3	0.00018	3.89	1	0.0004745	4.13e-05	0
-462	18525	FALSE	F3.2	43.1937	9407	HCD	MS2	36.3613	247.5	01_HH_THP1-M1_Af-elution_HCD+tEThcD-OT_60min_5to21%_03242018.raw	-462	19897	FourierTransform	1	1	1	1	560.986	1680.94	3	4.78053	11.8463	0	5.79351	1.48234	High	Sequest HT (A10)	Unambiguous	YRVPDVLVADPPIAR		3	Q14697	Q14697; F5H6X6; Q14697-2	1	3	0.6749	0	1	1	560.986	1680.94	1680.94	0.86	0.00048	3.23	1	0.0004745	0.004743	0
-462	18541	FALSE	F3.2	43.2645	9429	HCD	MS2	4.85278	247.5	01_HH_THP1-M1_Af-elution_HCD+tEThcD-OT_60min_5to21%_03242018.raw	-462	19917	FourierTransform	1	1	1	1	829.369	2486.09	3	46.0916	71.8061	1.95881	100	10.6014	High	Sequest HT (A10)	Unambiguous	ALkDEEKMELQEIQLK	K3(ADP-Ribosyl)	11	P06753-2	J3KN67; P06753-5; A0A494C0P6; A0A2R2Y2Q3; A0A087WWU8; P06753-2; P06753-4; P06753-6; P06753-7; P06753-3; P06753	2	3	0.0659	0	1	1	829.369	2486.09	2486.09	0.58	0.00048	1.67	1	0.0004745	0.00174	227.463
-462	18547	FALSE	F3.2	43.3007	9437	HCD	MS2	22.0111	247.5	01_HH_THP1-M1_Af-elution_HCD+tEThcD-OT_60min_5to21%_03242018.raw	-462	19924	FourierTransform	1	1	1	1	695.901	2085.69	3	40.2611	100	4.36924	35.6391	21.0361	Medium	Sequest HT (A10)	Unambiguous	dLTSIVdIK	D1(ADP-Ribosyl); D7(ADP-Ribosyl)	4	A0A499FJI4	A0A499FJI4; O75592; O75592-2; H7C3U4	0	3	0.125	0	1	1	695.901	2085.69	2085.69	-0.19	-0.00014	0.56	1	0.02975	0.3966	402.585
-462	18560	FALSE	F3.2	43.3664	9459	HCD	MS2	61.8992	247.5	01_HH_THP1-M1_Af-elution_HCD+tEThcD-OT_60min_5to21%_03242018.raw	-462	19944	FourierTransform	1	1	1	1	713.842	1426.68	2	44.6032	97.8105	0	40.9073	39.6951	High	Sequest HT (A10)	Unambiguous	WNTTLYEGTWR		1	P07384	P07384	0	2	0.6982	0	1	1	713.842	1426.68	1426.67	1.44	0.00103	2.75	1	0.0004745	4.611e-05	0
-462	18589	FALSE	F3.2	43.4602	9485	HCD	MS2	11.2446	247.5	01_HH_THP1-M1_Af-elution_HCD+tEThcD-OT_60min_5to21%_03242018.raw	-462	19967	FourierTransform	1	1	1	1	783.902	3132.58	4	59.3937	85.9999	0	100	51.5748	High	Sequest HT (A10)	Unambiguous	NALKQETEVELYNEFPEPIKLDKNDR		4	C9J4S4	C9J4S4; P51149; C9J8S3; C9J4V0	3	4	0.7753	0	1	1	783.902	3132.58	3132.58	-0.13	-0.0001	4.54	1	0.0004745	0.0002228	0
-462	1859	FALSE	F3.1	24.0836	4631	HCD	MS2	10.3256	247.5	01_HH_THP1-M0_Af-elution_HCD+tEThcD-OT_60min_5to21%_03242018.raw	-462	2187	FourierTransform	2	2	1	1	658.826	1316.65	2	32.3021	79.411	0	24.4199	25.3775	High	Sequest HT (A10)	Selected	EQAEAEVASLNR		8	P06753-2	P06753-5; A0A494C0G0; A0A087WWU8; D6R904; P06753-2; P06753-4; P06753-6; P06753-3	0	2	0.0108	0	1	1	658.826	1316.65	1316.64	0.84	0.00055	2.77	1	0.0004745	0.004579	0
-462	18593	FALSE	F3.2	43.4771	9488	HCD	MS2	11.9795	247.5	01_HH_THP1-M1_Af-elution_HCD+tEThcD-OT_60min_5to21%_03242018.raw	-462	19970	FourierTransform	1	1	1	1	806.375	2417.11	3	14.5019	25.3823	2.02538	15.2436	15.3562	High	Sequest HT (A10)	Unambiguous	SYDVPPPPMEPDHPFYSNISK		2	P18669	Q8N0Y7; P18669	0	3	0.7538	0	1	1	806.375	2417.11	2417.11	-0.04	-3e-05	3.29	1	0.0004745	0.0002597	0
-462	1860	FALSE	F3.1	24.0836	4631	HCD	MS2	10.3256	247.5	01_HH_THP1-M0_Af-elution_HCD+tEThcD-OT_60min_5to21%_03242018.raw	-462	2187	FourierTransform	2	2	1	1	658.826	1316.65	2	32.3021	79.411	0	24.4199	25.3775	High	Sequest HT (A10)	Rejected	AADAEAEVASLNR		4		J3KN67; A0A494C0P6; A0A2R2Y2Q3; P06753	0	2	NA	0.0108	2	2	658.826	1316.65	1316.64	0.84	0.00055	2.74	0	0.0004745	0.006159	0
-462	18603	FALSE	F3.2	43.5002	9493	HCD	MS2	0	247.5	01_HH_THP1-M1_Af-elution_HCD+tEThcD-OT_60min_5to21%_03242018.raw	-462	19974	FourierTransform	4	1	1	1	831.005	2491	3	51.7714	84.7847	2.69825	100	19.6027	High	Sequest HT (A10)	Unambiguous	FYHDWNdKEIEVLNK	D7(ADP-Ribosyl)	5	Q9NTK5	Q9NTK5-3; Q9NTK5; J3KQ32; C9JCJ9; Q9NTK5-2	1	3	0.0135	0	1	1	831.005	2491	2491	0.57	0.00048	0.74	1	0.002979	0.08806	17.9821
-462	18604	FALSE	F3.2	43.5002	9493	HCD	MS2	0	247.5	01_HH_THP1-M1_Af-elution_HCD+tEThcD-OT_60min_5to21%_03242018.raw	-462	19974	FourierTransform	4	1	1	1	831.005	2491	3	51.7714	84.7847	2.69825	100	19.6027	High	Sequest HT (A10)	Unambiguous	FYHDWNDKEIeVLNK	E11(ADP-Ribosyl)	5	Q9NTK5	Q9NTK5-3; Q9NTK5; J3KQ32; C9JCJ9; Q9NTK5-2	1	3	0.0135	0	1	2	831.005	2491	2491	0.57	0.00048	0.74	1	0.00557	0.1598	32.9614
-462	18605	FALSE	F3.2	43.5002	9493	HCD	MS2	0	247.5	01_HH_THP1-M1_Af-elution_HCD+tEThcD-OT_60min_5to21%_03242018.raw	-462	19974	FourierTransform	4	1	1	1	831.005	2491	3	51.7714	84.7847	2.69825	100	19.6027	High	Sequest HT (A10)	Unambiguous	FYHDWNDkEIEVLNK	K8(ADP-Ribosyl)	5	Q9NTK5	Q9NTK5-3; Q9NTK5; J3KQ32; C9JCJ9; Q9NTK5-2	1	3	NA	0.0135	3	3	831.005	2491	2491	0.57	0.00048	0.73	1	0.002979	0.08812	17.9821
-462	18606	FALSE	F3.2	43.5002	9493	HCD	MS2	0	247.5	01_HH_THP1-M1_Af-elution_HCD+tEThcD-OT_60min_5to21%_03242018.raw	-462	19974	FourierTransform	4	1	1	1	831.005	2491	3	51.7714	84.7847	2.69825	100	19.6027	High	Sequest HT (A10)	Unambiguous	FYHDWNDKeIEVLNK	E9(ADP-Ribosyl)	5	Q9NTK5	Q9NTK5-3; Q9NTK5; J3KQ32; C9JCJ9; Q9NTK5-2	1	3	NA	0.0135	3	4	831.005	2491	2491	0.57	0.00048	0.73	1	0.002979	0.08817	17.9821
-462	18607	FALSE	F3.2	43.5545	9512	HCD	MS2	19.9433	247.5	01_HH_THP1-M1_Af-elution_HCD+tEThcD-OT_60min_5to21%_03242018.raw	-462	19990	FourierTransform	1	1	1	1	795.339	2384	3	55.0686	100	2.668	93.8156	23.791	High	Sequest HT (A10)	Unambiguous	SIYGERFPDENFkLK	K13(ADP-Ribosyl)	1	P23284	P23284	2	3	0.0611	0	1	1	795.339	2384	2384	1.8	0.00143	1.31	1	0.005883	0.1862	103.832
-462	18661	FALSE	F3.2	43.7743	9565	HCD	MS2	30.9719	247.5	01_HH_THP1-M1_Af-elution_HCD+tEThcD-OT_60min_5to21%_03242018.raw	-462	20037	FourierTransform	1	1	1	1	635.811	2540.22	4	22.3018	39.5582	0	30.4301	19.2189	High	Sequest HT (A10)	Unambiguous	VVTVFSVADGYSENNVFYGHHAK		2	O75083	O75083-3; O75083	0	4	0.7768	0	1	1	635.811	2540.22	2540.22	0.54	0.00034	5.78	1	0.0004745	5.274e-07	0
-462	18674	FALSE	F3.2	43.7993	9574	HCD	MS2	0	247.5	01_HH_THP1-M1_Af-elution_HCD+tEThcD-OT_60min_5to21%_03242018.raw	-462	20046	FourierTransform	2	1	1	1	803.637	3211.53	4	14.7334	26.4645	0	25.3175	7.15159	High	Sequest HT (A10)	Unambiguous	KEVELEIRIQVDELmRQELrK	M15(Oxidation); R20(ADP-Ribosyl)	1	A6NCM1	A6NCM1	4	4	NA	0.037	5	5	803.637	3211.53	3211.52	1.76	0.00142	0.52	1	0.008149	0.2276	862.247
-462	18675	FALSE	F3.2	43.7993	9574	HCD	MS2	0	247.5	01_HH_THP1-M1_Af-elution_HCD+tEThcD-OT_60min_5to21%_03242018.raw	-462	20046	FourierTransform	2	1	1	1	803.637	3211.53	4	14.7334	26.4645	0	25.3175	7.15159	Medium	Sequest HT (A10)	Unambiguous	KEVELEIRIQVDELmRQeLRK	M15(Oxidation); E18(ADP-Ribosyl)	1	A6NCM1	A6NCM1	4	4	NA	0.037	5	6	803.637	3211.53	3211.52	1.76	0.00142	0.52	1	0.01109	0.2437	776.924
-462	18693	FALSE	F3.2	43.8629	9589	HCD	MS2	29.1539	247.5	01_HH_THP1-M1_Af-elution_HCD+tEThcD-OT_60min_5to21%_03242018.raw	-462	20059	FourierTransform	1	1	1	1	646.356	1937.05	3	8.38425	16.2082	0	11.5774	5.75141	High	Sequest HT (A10)	Unambiguous	KHSQFIGYPITLYLEK		2	P08238	P08238; Q58FF7	1	3	0.7261	0	1	1	646.356	1937.05	1937.05	0.3	0.00019	3.14	1	0.0004745	1.515e-05	0
-462	18699	FALSE	F3.2	43.8861	9596	HCD	MS2	41.9095	247.5	01_HH_THP1-M1_Af-elution_HCD+tEThcD-OT_60min_5to21%_03242018.raw	-462	20066	FourierTransform	1	1	1	1	689.665	2066.98	3	57.5256	100	9.35555	92.2611	28.4858	High	Sequest HT (A10)	Unambiguous	SEEWADNHLPLTDAELAR		5	K7ERZ3	K7ERZ3; O60664-3; O60664-2; O60664-4; O60664	0	3	0.3989	0	1	1	689.665	2066.98	2066.98	1.08	0.00075	1.83	1	0.002481	0.04247	0
-462	1870	FALSE	F3.1	24.2605	4669	HCD	MS2	5.43422	247.5	01_HH_THP1-M0_Af-elution_HCD+tEThcD-OT_60min_5to21%_03242018.raw	-462	2207	FourierTransform	1	1	1	1	727.788	2908.13	4	47.9431	100	3.3982	80.8093	7.56504	High	Sequest HT (A10)	Unambiguous	HQGVMVGmGQkDSYVGDEAQSK	M8(Oxidation); K11(ADP-Ribosyl)	22	P60709; P68133	E7EVS6; G5E9R0; J3KT65; A0A2R8Y793; P63267; C9JUM1; A0A2R8YGF8; A6NL76; P60709; F6UVQ4; P62736; P68133; I3L3I0; C9JTX5; K7EM38; C9JFL5; F8WB63; C9JZR7; P68032; I3L3R2; P63261; B8ZZJ2	1	4	0.1107	0	1	1	727.788	2908.13	2908.13	0.17	0.00012	2.89	2	0.0004745	0.0003331	309.17
-462	18708	FALSE	F3.2	43.9389	9617	HCD	MS2	17.1838	247.5	01_HH_THP1-M1_Af-elution_HCD+tEThcD-OT_60min_5to21%_03242018.raw	-462	20085	FourierTransform	2	1	1	1	765.983	2295.93	3	48.2431	82.731	2.87131	100	7.36992	High	Sequest HT (A10)	Unambiguous	VFdKDGNGYISAAELR	D3(ADP-Ribosyl)	5	P0DP25	Q96HY3; P0DP25; G3V361; A0A590UJI2; E7EMB3	1	3	0.0311	0	1	1	765.983	2295.93	2295.93	0.75	0.00058	2.57	1	0.0004745	0.0001282	243.166
-462	18709	FALSE	F3.2	43.9389	9617	HCD	MS2	17.1838	247.5	01_HH_THP1-M1_Af-elution_HCD+tEThcD-OT_60min_5to21%_03242018.raw	-462	20085	FourierTransform	2	1	1	1	765.983	2295.93	3	48.2431	82.731	2.87131	100	7.36992	High	Sequest HT (A10)	Unambiguous	VFDkDGNGYISAAELR	K4(ADP-Ribosyl)	5	P0DP25	Q96HY3; P0DP25; G3V361; A0A590UJI2; E7EMB3	1	3	NA	0.0311	2	2	765.983	2295.93	2295.93	0.75	0.00058	2.49	1	0.0004745	6.52e-05	349.604
-462	18715	FALSE	F3.2	43.9513	9619	HCD	MS2	33.9671	247.5	01_HH_THP1-M1_Af-elution_HCD+tEThcD-OT_60min_5to21%_03242018.raw	-462	20087	FourierTransform	1	1	1	1	748.837	1496.67	2	9.83694	20.6324	0	15.5738	3.14164	High	Sequest HT (A10)	Unambiguous	MSSYAFFVQTcR	C11(Carbamidomethyl)	5	P26583; P09429	Q5T7C4; P26583; D6R9A6; P09429; B2RPK0	0	2	0.2324	0	1	1	748.837	1496.67	1496.67	0.8	0.0006	4.26	2	0.0004745	3.725e-05	0
-462	18725	FALSE	F3.2	43.9819	9629	HCD	MS2	15.2677	247.5	01_HH_THP1-M1_Af-elution_HCD+tEThcD-OT_60min_5to21%_03242018.raw	-462	20096	FourierTransform	1	1	1	1	628.662	1883.97	3	15.9134	26.0834	0	31.7263	5.84383	High	Sequest HT (A10)	Unambiguous	SAVGELSEDSSNVVHLIK		2	D3DSM0	D3DSM0; A0A494C0X7	0	3	0.7484	0	1	1	628.662	1883.97	1883.97	-0.12	-7e-05	4.69	1	0.0004745	3.928e-05	0
-462	18745	FALSE	F3.2	44.0633	9656	HCD	MS2	0	247.5	01_HH_THP1-M1_Af-elution_HCD+tEThcD-OT_60min_5to21%_03242018.raw	-462	20121	FourierTransform	1	1	1	1	689.012	2065.02	3	49.7141	97.4946	5.70729	81.1869	14.4674	High	Sequest HT (A10)	Unambiguous	GmNFSVVVFDTAPTGHTLR	M2(Oxidation)	1	O43681	O43681	0	3	0.5755	0	1	1	689.012	2065.02	2065.02	1.95	0.00134	1.39	1	0.002136	0.03907	0
-462	18759	FALSE	F3.2	44.127	9672	HCD	MS2	69.7242	247.5	01_HH_THP1-M1_Af-elution_HCD+tEThcD-OT_60min_5to21%_03242018.raw	-462	20134	FourierTransform	1	1	1	1	751.386	1501.77	2	65.5875	100	1.98737	79.4842	80.8787	High	Sequest HT (A10)	Unambiguous	GDGPVQGIINFEQK		1	P00441	P00441	0	2	0.7097	0	1	1	751.386	1501.77	1501.76	0.6	0.00045	2.17	1	0.0004745	0.0004253	0
-462	18765	FALSE	F3.2	44.157	9679	HCD	MS2	8.7632	247.5	01_HH_THP1-M1_Af-elution_HCD+tEThcD-OT_60min_5to21%_03242018.raw	-462	20139	FourierTransform	1	1	1	1	697.131	3481.63	5	13.1886	17.4989	0.92646	30.6706	3.65837	High	Sequest HT (A10)	Unambiguous	DAQHYGGWEHRDVHNIYGLYVHMATADGLR		4	Q14697	E9PKU7; Q14697; F5H6X6; Q14697-2	1	5	0.7766	0	1	1	697.131	3481.63	3481.62	0.51	0.00036	7.25	1	0.0004745	2.106e-06	0
-462	18782	FALSE	F3.2	44.249	9705	HCD	MS2	41.0681	247.5	01_HH_THP1-M1_Af-elution_HCD+tEThcD-OT_60min_5to21%_03242018.raw	-462	20162	FourierTransform	1	1	1	1	616.884	1232.76	2	3.78285	10.2386	0	3.59289	1.29988	High	Sequest HT (A10)	Unambiguous	SLLGKDVLFLK		3	P00558	P00558-2; P07205; P00558	1	2	0.5574	0	1	1	616.884	1232.76	1232.76	-0.11	-6e-05	2.96	1	0.0004745	0.0007916	0
-462	18790	FALSE	F3.2	44.2831	9714	HCD	MS2	30.2468	247.5	01_HH_THP1-M1_Af-elution_HCD+tEThcD-OT_60min_5to21%_03242018.raw	-462	20169	FourierTransform	1	1	1	1	677.357	1353.71	2	7.92733	18.0719	0.74262	10.9603	1.93451	High	Sequest HT (A10)	Unambiguous	LIIWDSYTTNK		11	C9JXA5	C9JXA5; Q9HAV0; B1AKQ8; F6X3N5; P62873; C9JIS1; F6UT28; P62873-2; C9JZN1; P62879; E7EP32	0	2	0.7006	0	1	1	677.357	1353.71	1353.7	1.98	0.00134	3.24	1	0.0004745	0.009259	0
-462	1880	FALSE	F3.1	24.3017	4679	HCD	MS2	0	247.5	01_HH_THP1-M0_Af-elution_HCD+tEThcD-OT_60min_5to21%_03242018.raw	-462	2214	FourierTransform	2	1	1	1	970.048	2908.13	3	39.1845	46.0095	5.94478	100	4.78369	High	Sequest HT (A10)	Unambiguous	HQGVMVGmGQkDSYVGDEAQSK	M8(Oxidation); K11(ADP-Ribosyl)	22	P60709; P68133	E7EVS6; G5E9R0; J3KT65; A0A2R8Y793; P63267; C9JUM1; A0A2R8YGF8; A6NL76; P60709; F6UVQ4; P62736; P68133; I3L3I0; C9JTX5; K7EM38; C9JFL5; F8WB63; C9JZR7; P68032; I3L3R2; P63261; B8ZZJ2	1	3	0.0483	0	1	1	970.048	2908.13	2908.13	-0.35	-0.00034	2.07	2	0.0004745	0.001619	10.7151
-462	18808	FALSE	F3.2	44.3144	9722	HCD	MS2	10.007	247.5	01_HH_THP1-M1_Af-elution_HCD+tEThcD-OT_60min_5to21%_03242018.raw	-462	20177	FourierTransform	1	1	1	1	769.054	2305.15	3	50.4795	77.3851	7.94812	84.6275	31.9574	High	Sequest HT (A10)	Unambiguous	GAHGIIVVYDVTDQESFNNVK		2	P62820	P62820; E7END7	0	3	0.8313	0	1	1	769.054	2305.15	2305.15	0.06	4e-05	5.75	1	0.0004745	1.4e-06	0
-462	1881	FALSE	F3.1	24.3017	4679	HCD	MS2	0	247.5	01_HH_THP1-M0_Af-elution_HCD+tEThcD-OT_60min_5to21%_03242018.raw	-462	2214	FourierTransform	2	1	1	1	970.048	2908.13	3	39.1845	46.0095	5.94478	100	4.78369	High	Sequest HT (A10)	Unambiguous	HQGVMVGmGQKdSYVGDEAQSK	M8(Oxidation); D12(ADP-Ribosyl)	22	P60709; P68133	E7EVS6; G5E9R0; J3KT65; A0A2R8Y793; P63267; C9JUM1; A0A2R8YGF8; A6NL76; P60709; F6UVQ4; P62736; P68133; I3L3I0; C9JTX5; K7EM38; C9JFL5; F8WB63; C9JZR7; P68032; I3L3R2; P63261; B8ZZJ2	1	3	NA	0.0483	2	2	970.048	2908.13	2908.13	-0.35	-0.00034	1.97	2	0.0004745	0.004278	20.0808
-462	18830	FALSE	F3.2	44.3881	9743	HCD	MS2	9.13944	247.5	01_HH_THP1-M1_Af-elution_HCD+tEThcD-OT_60min_5to21%_03242018.raw	-462	20196	FourierTransform	1	1	1	1	894.469	1787.93	2	1.6016	2.54644	0	3.08153	0.77843	High	Sequest HT (A10)	Unambiguous	TITLEVEPSDTIENVK		21	J3QTR3	M0R1V7; J3QTR3; F5H388; F5H265; F5GXK7; P62987; P62979; Q96C32; F5GYU3; J3QSA3; P0CG47; F5H747; B4DV12; P0CG48; Q5PY61; F5H6Q2; Q49A90; J3QS39; F5H2Z3; J3QKN0; F5GZ39	0	2	0.7256	0	1	1	894.469	1787.93	1787.93	1.77	0.00158	4.92	1	0.0004745	8.625e-06	0
-462	18863	FALSE	F3.2	44.542	9786	HCD	MS2	49.5432	247.5	01_HH_THP1-M1_Af-elution_HCD+tEThcD-OT_60min_5to21%_03242018.raw	-462	20235	FourierTransform	1	1	1	1	654.857	1308.71	2	22.6459	50.0514	2.38591	27.1343	11.0121	High	Sequest HT (A10)	Unambiguous	YAIGVGLAFQNR		2	P20702	P20702; H3BN02	0	2	0.6219	0	1	1	654.857	1308.71	1308.71	1.09	0.00071	2.01	1	0.0004745	0.006844	0
-462	18890	FALSE	F3.2	44.6119	9804	HCD	MS2	17.669	247.5	01_HH_THP1-M1_Af-elution_HCD+tEThcD-OT_60min_5to21%_03242018.raw	-462	20251	FourierTransform	1	1	1	1	555.03	2217.1	4	3.84014	8.65051	0	5.64769	1.06234	High	Sequest HT (A10)	Unambiguous	HYLDFINHYANLFHEKR		5	A0A2R8Y706	A0A2R8Y706; A0A2R8YFZ7; Q14204; A0A2R8Y5T0; A0A2R8Y6H2	1	4	0.7816	0	1	1	555.03	2217.1	2217.1	-0.03	-1e-05	6.64	1	0.0004745	1.278e-05	0
-462	18913	FALSE	F3.2	44.692	9823	HCD	MS2	17.8546	247.5	01_HH_THP1-M1_Af-elution_HCD+tEThcD-OT_60min_5to21%_03242018.raw	-462	20269	FourierTransform	1	1	1	1	589.337	2354.33	4	3.81199	10.2904	0	4.95751	0	High	Sequest HT (A10)	Unambiguous	LSSLIILMPHHVEPLERLEK		4	P50454	E9PR70; E9PPV6; E9PKH2; P50454	1	4	0.7412	0	1	1	589.337	2354.33	2354.33	0.05	3e-05	6.26	1	0.0004745	0.0002371	0
-462	18919	FALSE	F3.2	44.7225	9829	HCD	MS2	20.2088	247.5	01_HH_THP1-M1_Af-elution_HCD+tEThcD-OT_60min_5to21%_03242018.raw	-462	20274	FourierTransform	1	1	1	1	687.833	1374.66	2	5.97567	13.2565	0	8.24314	2.40301	High	Sequest HT (A10)	Unambiguous	WTEYGLTFTEK		2	P21796	P21796; C9JI87	0	2	0.7062	0	1	1	687.833	1374.66	1374.66	0.47	0.00032	3.2	1	0.0004745	0.0004239	0
-462	1896	FALSE	F3.1	24.4549	4715	HCD	MS2	13.1926	247.5	01_HH_THP1-M0_Af-elution_HCD+tEThcD-OT_60min_5to21%_03242018.raw	-462	2236	FourierTransform	1	1	1	1	513.303	1025.6	2	3.95574	11.0067	0	1.41277	3.40352	High	Sequest HT (A10)	Unambiguous	GTGIVSAPVPK		6	E9PQD7	E9PQD7; E9PMM9; E9PM36; P15880; H0YEN5; I3L404	0	2	0.6559	0	1	1	513.303	1025.6	1025.6	0.19	0.0001	3.11	1	0.0004745	0.000238	0
-462	18968	FALSE	F3.2	44.8526	9862	HCD	MS2	25.3432	247.5	01_HH_THP1-M1_Af-elution_HCD+tEThcD-OT_60min_5to21%_03242018.raw	-462	20305	FourierTransform	1	1	1	1	682.857	1364.71	2	12.0749	26.2416	0	12.1861	9.87189	High	Sequest HT (A10)	Unambiguous	TVDNFVALATGEK		1	P23284	P23284	0	2	0.7246	0	1	1	682.857	1364.71	1364.71	1.25	0.00085	3.45	1	0.0004745	0.00322	0
-462	18977	FALSE	F3.2	44.9007	9875	HCD	MS2	16.1034	247.5	01_HH_THP1-M1_Af-elution_HCD+tEThcD-OT_60min_5to21%_03242018.raw	-462	20317	FourierTransform	1	1	1	1	616.345	2462.36	4	17.9744	37.4547	0	27.4703	6.97244	High	Sequest HT (A10)	Unambiguous	TRTFYGLHQDFPSVVLVGLGKK		2	P28838	P28838; P28838-2	2	4	0.7183	0	1	1	616.345	2462.36	2462.36	0.86	0.00053	3.55	1	0.0004745	0.00248	0
-462	18989	FALSE	F3.2	44.9756	9896	HCD	MS2	3.53005	247.5	01_HH_THP1-M1_Af-elution_HCD+tEThcD-OT_60min_5to21%_03242018.raw	-462	20336	FourierTransform	1	1	1	1	793.664	3171.63	4	18.2341	26.1266	0	22.0742	24.7356	High	Sequest HT (A10)	Unambiguous	RKFFYSDQNVDSRDPVQLNLLYVQAR		2	Q9Y490	Q9Y4G6; Q9Y490	3	4	0.7371	0	1	1	793.664	3171.63	3171.63	-0.22	-0.00017	7	1	0.0004745	8.819e-06	0
-462	18995	FALSE	F3.2	44.9861	9898	HCD	MS2	8.99427	247.5	01_HH_THP1-M1_Af-elution_HCD+tEThcD-OT_60min_5to21%_03242018.raw	-462	20338	FourierTransform	1	1	1	1	775.169	3097.65	4	5.32098	7.83833	0	8.45741	4.98816	High	Sequest HT (A10)	Unambiguous	ARGFFKKGDVVIVLTGWRPGSGFTNTMR		5	P14618	H3BR70; P14618-2; B4DNK4; P14618-3; P14618	3	4	0.8	0	1	1	775.169	3097.65	3097.65	0.83	0.00064	4.3	1	0.0004745	2.982e-05	0
-462	19002	FALSE	F3.2	45.0389	9914	HCD	MS2	16.4702	247.5	01_HH_THP1-M1_Af-elution_HCD+tEThcD-OT_60min_5to21%_03242018.raw	-462	20353	FourierTransform	1	1	1	1	772.415	3858.05	5	22.3131	40.1384	0	33.7612	15.3526	High	Sequest HT (A10)	Unambiguous	GGNVGINSFGFGGSNVHIILRPNTQPPPAPAPHATLPR		2	P49327	P49327; A0A0U1RQF0	0	5	0.7325	0	1	1	772.415	3858.05	3858.03	3.82	0.00295	8.41	1	0.0004745	2.397e-05	0
-462	19022	FALSE	F3.2	45.1566	9949	HCD	MS2	6.75925	247.5	01_HH_THP1-M1_Af-elution_HCD+tEThcD-OT_60min_5to21%_03242018.raw	-462	20386	FourierTransform	1	1	1	1	697.01	2089.02	3	12.9108	27.0132	0	18.669	5.96088	High	Sequest HT (A10)	Unambiguous	FITHAPPGEFNEVFNDVR		1	P52907	P52907	0	3	0.7845	0	1	1	697.01	2089.02	2089.01	1.35	0.00094	4.78	1	0.0004745	2.628e-06	0
-462	19027	FALSE	F3.2	45.1766	9954	HCD	MS2	34.8882	247.5	01_HH_THP1-M1_Af-elution_HCD+tEThcD-OT_60min_5to21%_03242018.raw	-462	20391	FourierTransform	1	1	1	1	573.795	1146.58	2	0.85177	2.26618	0	0.59942	0.54146	High	Sequest HT (A10)	Unambiguous	YLTAEAFGFK		1	Q16658	Q16658	0	2	0.5388	0	1	1	573.795	1146.58	1146.58	-0.37	-0.00021	2.45	1	0.0004745	0.007205	0
-462	1905	FALSE	F3.1	24.5122	4728	HCD	MS2	6.31111	247.5	01_HH_THP1-M0_Af-elution_HCD+tEThcD-OT_60min_5to21%_03242018.raw	-462	2246	FourierTransform	1	1	1	1	619.559	1856.66	3	47.225	100	1.72933	75.4127	11.7579	High	Sequest HT (A10)	Unambiguous	GFGyKGScFHR	Y4(ADP-Ribosyl); C8(Carbamidomethyl)	3	P62937	P62937; C9J5S7; F8WE65	1	3	0.2976	0	1	1	619.559	1856.66	1856.66	0.53	0.00033	0.84	1	0.002136	0.03746	72.8302
-462	19056	FALSE	F3.2	45.294	9986	HCD	MS2	34.5455	247.5	01_HH_THP1-M1_Af-elution_HCD+tEThcD-OT_60min_5to21%_03242018.raw	-462	20421	FourierTransform	1	1	1	1	629.621	1886.85	3	34.7711	61.3437	2.62409	38.462	36.6547	High	Sequest HT (A10)	Unambiguous	HFHPLFEYFDYESR		1	Q96QK1	Q96QK1	0	3	0.8296	0	1	1	629.621	1886.85	1886.85	-0.3	-0.00019	4.93	1	0.0004745	7.291e-07	0
-462	19075	FALSE	F3.2	45.5084	10028	HCD	MS2	21.0214	247.5	01_HH_THP1-M1_Af-elution_HCD+tEThcD-OT_60min_5to21%_03242018.raw	-462	20460	FourierTransform	1	1	1	1	636.353	1907.04	3	24.6064	41.9141	0	33.3957	23.116	High	Sequest HT (A10)	Unambiguous	KHSQFIGYPITLFVEK		4	P07900	Q58FG0; P07900-2; P07900; G3V2J8	1	3	0.6987	0	1	1	636.353	1907.04	1907.04	0.56	0.00036	3.95	1	0.0004745	3.441e-06	0
-462	19083	FALSE	F3.2	45.5278	10033	HCD	MS2	30.4895	247.5	01_HH_THP1-M1_Af-elution_HCD+tEThcD-OT_60min_5to21%_03242018.raw	-462	20465	FourierTransform	1	1	1	1	694.373	1387.74	2	5.69611	14.2671	0	4.28737	4.22997	High	Sequest HT (A10)	Unambiguous	YLVVLYYNANR		1	Q9Y3B4	Q9Y3B4	0	2	0.8102	0	1	1	694.373	1387.74	1387.74	0.71	0.00049	3.32	1	0.0004745	0.000358	0
-462	19087	FALSE	F3.2	45.5381	10035	HCD	MS2	20.8107	247.5	01_HH_THP1-M1_Af-elution_HCD+tEThcD-OT_60min_5to21%_03242018.raw	-462	20467	FourierTransform	1	1	1	1	670.338	3347.66	5	8.44935	12.9186	0	15.248	5.63076	High	Sequest HT (A10)	Unambiguous	YFYTAVSRPGRGEPHFIAVGYVDDTQFVR		6	A0A140T9T1	A0A140T9T1; A0A140TA03; A0A140T9U0; Q53YP1; A0A140T9M0; A0A140T9W2	1	5	0.7584	0	1	1	670.338	3347.66	3347.66	1.04	0.00069	5.38	1	0.0004745	2.59e-05	0
-462	1909	FALSE	F3.1	24.5544	4743	HCD	MS2	19.4289	247.5	01_HH_THP1-M0_Af-elution_HCD+tEThcD-OT_60min_5to21%_03242018.raw	-462	2259	FourierTransform	1	1	1	1	556.605	1667.8	3	18.9294	41.6023	0	27.8242	6.29128	High	Sequest HT (A10)	Unambiguous	IFQKGESPVDYDGGR		5	Q15084	Q15084-2; Q15084-5; Q15084-3; Q15084-4; Q15084	1	3	0.7453	0	1	1	556.605	1667.8	1667.8	-1.52	-0.00085	4.28	1	0.0004745	0.0001006	0
-462	19100	FALSE	F3.2	45.5947	10050	HCD	MS2	16.2549	247.5	01_HH_THP1-M1_Af-elution_HCD+tEThcD-OT_60min_5to21%_03242018.raw	-462	20481	FourierTransform	1	1	1	1	704.673	2112	3	21.6975	47.4693	0	25.0322	14.2884	High	Sequest HT (A10)	Unambiguous	SGAWDESGVFIYTTSNHIK		7	A0A3B3ITV3	P53621-2; A0A3B3ITV3; A0A3B3IU89; P53621; A0A3B3IT15; A0A3B3IS84; A0A3B3ISC6	0	3	0.7868	0	1	1	704.673	2112	2112	0.35	0.00025	5.44	1	0.0004745	4.386e-05	0
-462	19106	FALSE	F3.2	45.618	10056	HCD	MS2	8.26878	247.5	01_HH_THP1-M1_Af-elution_HCD+tEThcD-OT_60min_5to21%_03242018.raw	-462	20486	FourierTransform	1	1	1	1	683.841	2732.34	4	10.2964	17.6334	0	18.3778	5.17434	High	Sequest HT (A10)	Unambiguous	KRGFEVVYMTEPIDEYcVQQLK	C17(Carbamidomethyl)	1	P08238	P08238	2	4	0.7773	0	1	1	683.841	2732.34	2732.34	0.61	0.00041	7.23	1	0.0004745	2.213e-06	0
-462	19111	FALSE	F3.2	45.6363	10061	HCD	MS2	6.7605	247.5	01_HH_THP1-M1_Af-elution_HCD+tEThcD-OT_60min_5to21%_03242018.raw	-462	20491	FourierTransform	1	1	1	1	639.305	2554.2	4	10.4752	18.0111	0	17.0413	6.84853	High	Sequest HT (A10)	Unambiguous	NRETWYLSWALDTNQEERDK		6	H3BSV8	H3BSV8; P15170-3; P15170; P15170-2; H3BR35; Q8IYD1	2	4	0.7815	0	1	1	639.305	2554.2	2554.2	1.24	0.00079	6.91	1	0.0004745	2.466e-07	0
-462	19127	FALSE	F3.2	45.7037	10082	HCD	MS2	9.45997	247.5	01_HH_THP1-M1_Af-elution_HCD+tEThcD-OT_60min_5to21%_03242018.raw	-462	20511	FourierTransform	1	1	1	1	852.07	2554.2	3	7.79843	12.8243	2.46653	10.0083	5.89455	High	Sequest HT (A10)	Unambiguous	NRETWYLSWALDTNQEERDK		6	H3BSV8	H3BSV8; P15170-3; P15170; P15170-2; H3BR35; Q8IYD1	2	3	0.8211	0	1	1	852.07	2554.2	2554.2	0.34	0.00029	5.31	1	0.0004745	2.875e-05	0
-462	19140	FALSE	F3.2	45.7453	10092	HCD	MS2	17.6142	247.5	01_HH_THP1-M1_Af-elution_HCD+tEThcD-OT_60min_5to21%_03242018.raw	-462	20520	FourierTransform	1	1	1	1	614.845	1228.68	2	0.61026	1.41482	0	0.79702	0.22919	High	Sequest HT (A10)	Unambiguous	YLYTLVITDK		3	J3KT73	J3KT73; P63173; J3QL01	0	2	0.7184	0	1	1	614.845	1228.68	1228.68	-0.06	-3e-05	3.16	1	0.0004745	0.007644	0
-462	19166	FALSE	F3.2	45.8626	10131	HCD	MS2	18.7399	247.5	01_HH_THP1-M1_Af-elution_HCD+tEThcD-OT_60min_5to21%_03242018.raw	-462	20556	FourierTransform	1	1	1	1	682.941	2046.81	3	51.3501	100	1.97546	89.5247	13.9004	High	Sequest HT (A10)	Unambiguous	VkEGMNIVEAMER	K2(ADP-Ribosyl)	2	P62937	P62937; P62937-2	1	3	0.1429	0	1	1	682.941	2046.81	2046.81	0.63	0.00043	1.75	1	0.0004745	0.001274	151.016
-462	19184	FALSE	F3.2	45.9159	10145	HCD	MS2	20.4191	247.5	01_HH_THP1-M1_Af-elution_HCD+tEThcD-OT_60min_5to21%_03242018.raw	-462	20569	FourierTransform	2	1	1	1	812.614	3247.43	4	28.599	41.0859	1.87954	64.8921	6.53865	High	Sequest HT (A10)	Unambiguous	KLNVTEQEKIdKLMIEMDGTENK	D11(ADP-Ribosyl)	4	P06733	K7EM90; A0A2R8YEM5; A0A2R8Y879; P06733	3	4	0.0789	0	1	1	812.614	3247.43	3247.43	1.01	0.00082	1.52	1	0.0004745	0.003914	29.9725
-462	19185	FALSE	F3.2	45.9159	10145	HCD	MS2	20.4191	247.5	01_HH_THP1-M1_Af-elution_HCD+tEThcD-OT_60min_5to21%_03242018.raw	-462	20569	FourierTransform	2	1	1	1	812.614	3247.43	4	28.599	41.0859	1.87954	64.8921	6.53865	High	Sequest HT (A10)	Unambiguous	KLNVTEQEKIDkLMIEMDGTENK	K12(ADP-Ribosyl)	4	P06733	K7EM90; A0A2R8YEM5; A0A2R8Y879; P06733	3	4	0.0789	0	1	2	812.614	3247.43	3247.43	1.01	0.00082	1.52	1	0.0004745	0.003923	29.9725
-462	19196	FALSE	F3.2	45.9759	10160	HCD	MS2	4.21676	247.5	01_HH_THP1-M1_Af-elution_HCD+tEThcD-OT_60min_5to21%_03242018.raw	-462	20583	FourierTransform	1	1	1	1	857.405	1713.8	2	3.00352	5.44598	0.44866	3.53668	2.58275	High	Sequest HT (A10)	Unambiguous	YFYFYNTGLQNQR		2	P48147	P48147; A0A499FJL1	0	2	0.8543	0	1	1	857.405	1713.8	1713.8	0.68	0.00058	3.98	1	0.0004745	0.000309	0
-462	19213	FALSE	F3.2	46.0566	10186	HCD	MS2	14.9509	247.5	01_HH_THP1-M1_Af-elution_HCD+tEThcD-OT_60min_5to21%_03242018.raw	-462	20607	FourierTransform	1	1	1	1	809.062	2425.17	3	36.8868	65.1498	8.53463	56.2663	17.5965	High	Sequest HT (A10)	Unambiguous	GTVVYGEPITASLGTDGSHYWSK		3	Q16555	Q16555; Q16555-2; A0A1C7CYX9	0	3	0.783	0	1	1	809.062	2425.17	2425.17	1.99	0.00161	4.47	1	0.0004745	2.2e-06	0
-462	19235	FALSE	F3.2	46.1252	10203	HCD	MS2	14.7348	247.5	01_HH_THP1-M1_Af-elution_HCD+tEThcD-OT_60min_5to21%_03242018.raw	-462	20621	FourierTransform	1	1	1	1	631.717	3154.56	5	2.26411	4.51976	0	3.28132	1.25538	High	Sequest HT (A10)	Unambiguous	SFGTEDRPTDRPAPPREEIYEYIIFR		5	A0A0C4DFV2	A0A0C4DFV2; Q5TBQ1; Q9BX40-2; Q5TBQ0; Q9BX40	1	5	0.6594	0	1	1	631.717	3154.56	3154.56	-0.51	-0.00032	3.23	1	0.0004745	0.0119	0
-462	19240	FALSE	F3.2	46.1363	10205	HCD	MS2	3.91327	247.5	01_HH_THP1-M1_Af-elution_HCD+tEThcD-OT_60min_5to21%_03242018.raw	-462	20623	FourierTransform	1	1	1	1	765.419	2294.24	3	21.7625	42.1053	3.59224	33.8663	7.48615	High	Sequest HT (A10)	Unambiguous	SYSMIVNNLLKPISVEGSSKK		2	Q9HB71	Q9HB71; Q9HB71-3	1	3	0.8133	0	1	1	765.419	2294.24	2294.24	0.17	0.00013	3.91	1	0.0004745	0.0002646	0
-462	19261	FALSE	F3.2	46.1998	10219	HCD	MS2	9.29822	247.5	01_HH_THP1-M1_Af-elution_HCD+tEThcD-OT_60min_5to21%_03242018.raw	-462	20636	FourierTransform	1	1	1	1	754.033	2260.08	3	39.0417	70.1542	3.03664	50.8394	32.1367	High	Sequest HT (A10)	Unambiguous	TTTHVPPELGQIMDSETFEK		1	O75844	O75844	0	3	0.823	0	1	1	754.033	2260.08	2260.08	1.42	0.00107	4.52	1	0.0004745	6.92e-05	0
-462	19264	FALSE	F3.2	46.2235	10225	HCD	MS2	13.1891	247.5	01_HH_THP1-M1_Af-elution_HCD+tEThcD-OT_60min_5to21%_03242018.raw	-462	20641	FourierTransform	1	1	1	1	704.823	2816.27	4	7.48332	12.1293	0	13.5177	4.28629	High	Sequest HT (A10)	Unambiguous	DAGAPTYMYEFQYRPSFSSDMKPK		3	P23141	P23141-2; P23141; P23141-3	0	4	0.737	0	1	1	704.823	2816.27	2816.27	0.51	0.00036	4.41	1	0.0004745	0.0005581	0
-462	19282	FALSE	F3.2	46.2546	10232	HCD	MS2	4.18001	247.5	01_HH_THP1-M1_Af-elution_HCD+tEThcD-OT_60min_5to21%_03242018.raw	-462	20648	FourierTransform	1	1	1	1	823.445	1645.88	2	29.8978	47.9613	0	63.1447	8.48544	High	Sequest HT (A10)	Unambiguous	VINEPTAAALAYGLDK		1	P38646	P38646	0	2	0.7613	0	1	1	823.445	1645.88	1645.88	1.93	0.00159	4.19	1	0.0004745	0.0006064	0
-462	19287	FALSE	F3.2	46.2772	10237	HCD	MS2	4.72026	247.5	01_HH_THP1-M1_Af-elution_HCD+tEThcD-OT_60min_5to21%_03242018.raw	-462	20652	FourierTransform	2	1	1	1	832.38	2495.13	3	51.8798	100	7.53921	83.6509	16.3289	High	Sequest HT (A10)	Unambiguous	VAPeEHPVLLTEAPLNPK	E4(ADP-Ribosyl)	11	P60709	E7EVS6; G5E9R0; J3KT65; A0A2R8Y793; A0A2R8YGF8; P60709; I3L3I0; K7EM38; I3L4N8; I3L3R2; P63261	0	3	0.1939	0	1	1	832.38	2495.13	2495.13	0.05	4e-05	1.65	1	0.001801	0.01848	1202.61
-462	19288	FALSE	F3.2	46.2772	10237	HCD	MS2	4.72026	247.5	01_HH_THP1-M1_Af-elution_HCD+tEThcD-OT_60min_5to21%_03242018.raw	-462	20652	FourierTransform	2	1	1	1	832.38	2495.13	3	51.8798	100	7.53921	83.6509	16.3289	High	Sequest HT (A10)	Unambiguous	VAPEeHPVLLTEAPLNPK	E5(ADP-Ribosyl)	11	P60709	E7EVS6; G5E9R0; J3KT65; A0A2R8Y793; A0A2R8YGF8; P60709; I3L3I0; K7EM38; I3L4N8; I3L3R2; P63261	0	3	0.1939	0	1	2	832.38	2495.13	2495.13	0.05	4e-05	1.65	1	0.001801	0.01848	1202.61
-462	1929	FALSE	F3.1	24.6067	4753	HCD	MS2	38.2856	247.5	01_HH_THP1-M0_Af-elution_HCD+tEThcD-OT_60min_5to21%_03242018.raw	-462	2268	FourierTransform	2	1	1	1	684.616	2051.83	3	52.0408	100	2.34493	98.3877	7.43065	High	Sequest HT (A10)	Unambiguous	IVADkDYSVTANSK	K5(ADP-Ribosyl)	6	A0A5F9ZHM4	F5H793; A0A5F9ZHM4; A8MW50; P07195; C9J7H8; A0A3B3IS95	1	3	0.0184	0	1	1	684.616	2051.83	2051.84	-1.32	-0.0009	1.63	1	0.0004745	0.001064	1333.53
-462	1930	FALSE	F3.1	24.6067	4753	HCD	MS2	38.2856	247.5	01_HH_THP1-M0_Af-elution_HCD+tEThcD-OT_60min_5to21%_03242018.raw	-462	2268	FourierTransform	2	1	1	1	684.616	2051.83	3	52.0408	100	2.34493	98.3877	7.43065	High	Sequest HT (A10)	Unambiguous	IVAdKDYSVTANSK	D4(ADP-Ribosyl)	6	A0A5F9ZHM4	F5H793; A0A5F9ZHM4; A8MW50; P07195; C9J7H8; A0A3B3IS95	1	3	NA	0.0184	2	2	684.616	2051.83	2051.84	-1.32	-0.0009	1.6	1	0.0004745	0.0022	1170.24
-462	19330	FALSE	F3.2	46.4529	10284	HCD	MS2	15.6362	247.5	01_HH_THP1-M1_Af-elution_HCD+tEThcD-OT_60min_5to21%_03242018.raw	-462	20696	FourierTransform	1	1	1	1	616.332	1846.98	3	2.61876	6.14405	0	3.33972	0.99125	High	Sequest HT (A10)	Unambiguous	FVLINWTGEGVNDVRK		5	Q9UJU6	Q9UJU6-2; Q9UJU6; Q9UJU6-3; F8WBG8; Q9UJU6-6	1	3	0.7793	0	1	1	616.332	1846.98	1846.98	0.88	0.00054	5.03	1	0.0004745	9.164e-07	0
-462	19364	FALSE	F3.2	46.5392	10305	HCD	MS2	2.78298	247.5	01_HH_THP1-M1_Af-elution_HCD+tEThcD-OT_60min_5to21%_03242018.raw	-462	20716	FourierTransform	1	1	1	1	722.368	2165.09	3	7.58504	13.3108	0	11.4558	5.57356	High	Sequest HT (A10)	Unambiguous	VYIGSFWAQPLQNTDNRR		1	Q9H223	Q9H223	1	3	0.6604	0	1	1	722.368	2165.09	2165.09	0.17	0.00012	3.18	1	0.0004745	0.005018	0
-462	19378	FALSE	F3.2	46.634	10333	HCD	MS2	20.2393	247.5	01_HH_THP1-M1_Af-elution_HCD+tEThcD-OT_60min_5to21%_03242018.raw	-462	20742	FourierTransform	1	1	1	1	838.424	1675.84	2	6.24772	12.5142	0	6.33333	6.14334	High	Sequest HT (A10)	Unambiguous	FSLVGIGGQDLNEGNR		2	P13796	P13796; P13796-2	0	2	0.7742	0	1	1	838.424	1675.84	1675.84	0.26	0.00022	4.96	1	0.0004745	1.756e-07	0
-462	19386	FALSE	F3.2	46.645	10335	HCD	MS2	23.732	247.5	01_HH_THP1-M1_Af-elution_HCD+tEThcD-OT_60min_5to21%_03242018.raw	-462	20744	FourierTransform	1	1	1	1	760.029	2278.07	3	18.5029	34.0297	0	31.5303	8.45141	High	Sequest HT (A10)	Unambiguous	RLGAGQFGEVWMGYYNNSTK		2	P07948	P07948; P07948-2	1	3	0.7163	0	1	1	760.029	2278.07	2278.07	0.96	0.00073	3.49	1	0.0004745	2.656e-05	0
-462	19402	FALSE	F3.2	46.7271	10358	HCD	MS2	24.1086	247.5	01_HH_THP1-M1_Af-elution_HCD+tEThcD-OT_60min_5to21%_03242018.raw	-462	20765	FourierTransform	1	1	1	1	662.554	3308.74	5	31.1173	53.4629	0	50.4546	20.5517	High	Sequest HT (A10)	Unambiguous	LNSVQSSERPLFLVHPIEGSTTVFHSLASR		2	P49327	P49327; A0A0U1RQF0	0	5	0.5387	0	1	1	662.554	3308.74	3308.74	1.36	0.0009	3.75	1	0.0004745	0.00313	0
-462	19421	FALSE	F3.2	46.7731	10372	HCD	MS2	27.272	247.5	01_HH_THP1-M1_Af-elution_HCD+tEThcD-OT_60min_5to21%_03242018.raw	-462	20778	FourierTransform	1	1	1	1	650.834	2600.31	4	2.88804	6.08651	0	3.7131	1.75254	High	Sequest HT (A10)	Unambiguous	NTHATTHNAYDLEVIDIFKIER		1	P09874	P09874	1	4	0.7884	0	1	1	650.834	2600.31	2600.31	0.89	0.00058	6.05	1	0.0004745	1.076e-06	0
-462	19427	FALSE	F3.2	46.7854	10374	HCD	MS2	53.9576	247.5	01_HH_THP1-M1_Af-elution_HCD+tEThcD-OT_60min_5to21%_03242018.raw	-462	20780	FourierTransform	1	1	1	1	637.327	1273.65	2	3.48731	7.26848	0	3.52069	3.16008	High	Sequest HT (A10)	Unambiguous	AWTVLTEYYK		1	O43252	O43252	0	2	0.6946	0	1	1	637.327	1273.65	1273.65	0.07	5e-05	2.03	1	0.002758	0.05273	0
-462	1944	FALSE	F3.1	24.6723	4772	HCD	MS2	54.1422	247.5	01_HH_THP1-M0_Af-elution_HCD+tEThcD-OT_60min_5to21%_03242018.raw	-462	2284	FourierTransform	1	1	1	1	697.264	2089.78	3	48.642	100	5.49239	72.1611	16.9145	Medium	Sequest HT (A10)	Selected	NrGNcWIINNcK	R2(ADP-Ribosyl); C5(Carbamidomethyl); C11(Carbamidomethyl)	1	Q09MP3	Q09MP3	1	3	0.0357	0	1	1	697.264	2089.78	2089.78	0.82	0.00057	0.28	1	0.04355	0.4346	562.407
-462	19449	FALSE	F3.2	46.8903	10409	HCD	MS2	14.7172	247.5	01_HH_THP1-M1_Af-elution_HCD+tEThcD-OT_60min_5to21%_03242018.raw	-462	20813	FourierTransform	2	1	1	1	694.31	2774.22	4	48.3944	82.6089	1.9969	100	8.97162	High	Sequest HT (A10)	Unambiguous	YSQVLANGLdNKLREDLER	D10(ADP-Ribosyl)	2	P62269	P62269; J3JS69	2	4	0.0506	0	1	1	694.31	2774.22	2774.22	-0.29	-0.0002	1.78	1	0.0004745	0.003512	2638.57
-462	19450	FALSE	F3.2	46.8903	10409	HCD	MS2	14.7172	247.5	01_HH_THP1-M1_Af-elution_HCD+tEThcD-OT_60min_5to21%_03242018.raw	-462	20813	FourierTransform	2	1	1	1	694.31	2774.22	4	48.3944	82.6089	1.9969	100	8.97162	High	Sequest HT (A10)	Unambiguous	YSQVLANGLDNkLREDLER	K12(ADP-Ribosyl)	2	P62269	P62269; J3JS69	2	4	0.0506	0	1	2	694.31	2774.22	2774.22	-0.29	-0.0002	1.78	1	0.0004745	0.003117	2765.67
-462	1946	FALSE	F3.1	24.6968	4777	HCD	MS2	53.0258	247.5	01_HH_THP1-M0_Af-elution_HCD+tEThcD-OT_60min_5to21%_03242018.raw	-462	2288	FourierTransform	1	1	1	1	568.783	1136.56	2	51.6867	98.4079	0	100	8.33879	High	Sequest HT (A10)	Unambiguous	LEQDEYALR		3	F5GZQ3	P55084-2; F5GZQ3; P55084	0	2	0.5412	0	1	1	568.783	1136.56	1136.56	0.9	0.00051	1.7	1	0.002136	0.03334	0
-462	19465	FALSE	F3.2	46.9118	10413	HCD	MS2	50.1583	247.5	01_HH_THP1-M1_Af-elution_HCD+tEThcD-OT_60min_5to21%_03242018.raw	-462	20817	FourierTransform	2	1	1	1	925.412	2774.22	3	45.951	68.5854	4.44162	100	10.7771	High	Sequest HT (A10)	Unambiguous	YSQVLANGLDNKLrEDLER	R14(ADP-Ribosyl)	2	P62269	P62269; J3JS69	2	3	0.0682	0	1	1	925.412	2774.22	2774.22	1.6	0.00148	0.88	1	0.007503	0.2115	554.137
-462	19466	FALSE	F3.2	46.9118	10413	HCD	MS2	50.1583	247.5	01_HH_THP1-M1_Af-elution_HCD+tEThcD-OT_60min_5to21%_03242018.raw	-462	20817	FourierTransform	2	1	1	1	925.412	2774.22	3	45.951	68.5854	4.44162	100	10.7771	High	Sequest HT (A10)	Unambiguous	YSQVLANGLDNkLREDLER	K12(ADP-Ribosyl)	2	P62269	P62269; J3JS69	2	3	0.0682	0	1	2	925.412	2774.22	2774.22	1.6	0.00148	0.88	1	0.007503	0.2114	554.137
-462	19471	FALSE	F3.2	46.934	10418	HCD	MS2	18.8895	247.5	01_HH_THP1-M1_Af-elution_HCD+tEThcD-OT_60min_5to21%_03242018.raw	-462	20821	FourierTransform	1	1	1	1	634.96	1902.87	3	0.98513	2.07589	0	1.58693	0.27769	High	Sequest HT (A10)	Unambiguous	GPSWDPFRDWYPHSR		2	P04792	P04792; F8WE04	1	3	0.7793	0	1	1	634.96	1902.87	1902.87	-0.51	-0.00033	4.35	1	0.0004745	0.00161	0
-462	19491	FALSE	F3.2	47.0123	10439	HCD	MS2	68.8686	247.5	01_HH_THP1-M1_Af-elution_HCD+tEThcD-OT_60min_5to21%_03242018.raw	-462	20841	FourierTransform	1	1	1	1	780.917	1560.83	2	36.0463	74.6412	3.65897	52.5948	13.2903	High	Sequest HT (A10)	Unambiguous	LYTLVLTDPDAPSR		1	P30086	P30086	0	2	0.7485	0	1	1	780.917	1560.83	1560.83	-0.14	-0.00011	3.26	1	0.0004745	0.0001981	0
-462	19508	FALSE	F3.2	47.1144	10473	HCD	MS2	9.65615	247.5	01_HH_THP1-M1_Af-elution_HCD+tEThcD-OT_60min_5to21%_03242018.raw	-462	20873	FourierTransform	1	1	1	1	730.888	1460.77	2	1.01111	2.5321	0	0.96039	0.55194	High	Sequest HT (A10)	Unambiguous	SRFWYFVSQLK		4	Q02543	M0R3D6; Q02543; M0R117; M0R1A7	1	2	0.5637	0	1	1	730.888	1460.77	1460.77	0.32	0.00024	4.08	1	0.0004745	6.302e-05	0
-462	19529	FALSE	F3.2	47.206	10502	HCD	MS2	22.1397	247.5	01_HH_THP1-M1_Af-elution_HCD+tEThcD-OT_60min_5to21%_03242018.raw	-462	20899	FourierTransform	1	1	1	1	773.387	2318.15	3	34.4909	60.1842	1.41745	30.3696	45.9922	High	Sequest HT (A10)	Unambiguous	TREGNDLYHEMIESGVINLK		5	P06576	F8W0P7; F8W079; P06576; H0YI37; H0YH81	1	3	0.7838	0	1	1	773.387	2318.15	2318.14	1.34	0.00103	4.21	1	0.0004745	9.461e-06	0
-462	1953	FALSE	F3.1	24.7189	4782	HCD	MS2	0	247.5	01_HH_THP1-M0_Af-elution_HCD+tEThcD-OT_60min_5to21%_03242018.raw	-462	2292	FourierTransform	1	1	1	1	584.959	1752.86	3	7.40801	14.7804	0	8.04887	6.80278	High	Sequest HT (A10)	Unambiguous	NSNLVGAAHEELQQSR		8	P02545-2	P02545-5; P02545-6; P02545-2; P02545-4; P02545; Q3BDU5; P02545-3; Q5TCI8	0	3	0.643	0	1	1	584.959	1752.86	1752.86	-0.39	-0.00023	4.23	1	0.0004745	8.663e-05	0
-462	19535	FALSE	F3.2	47.2242	10505	HCD	MS2	0	247.5	01_HH_THP1-M1_Af-elution_HCD+tEThcD-OT_60min_5to21%_03242018.raw	-462	20902	FourierTransform	1	1	1	1	864.4	1727.79	2	23.0104	42.0546	4.00461	33.1294	12.8529	High	Sequest HT (A10)	Unambiguous	YFEIQFSPGGEPDGGK		2	Q12965	Q12965; H0YLJ4	0	2	0.8031	0	1	1	864.4	1727.79	1727.79	1.44	0.00124	3.81	1	0.0004745	0.0001583	0
-462	19541	FALSE	F3.2	47.2631	10518	HCD	MS2	11.5842	247.5	01_HH_THP1-M1_Af-elution_HCD+tEThcD-OT_60min_5to21%_03242018.raw	-462	20913	FourierTransform	1	1	1	1	769.719	2307.14	3	4.05598	8.08901	0.43842	4.277	3.41949	High	Sequest HT (A10)	Unambiguous	IQYQLVDISQDNALRDEMR		2	Q5T123	Q5T123; Q9H299	1	3	0.6609	0	1	1	769.719	2307.14	2307.14	0.76	0.00058	4.04	1	0.0004745	0.001395	0
-462	19566	FALSE	F3.2	47.315	10529	HCD	MS2	10.9839	247.5	01_HH_THP1-M1_Af-elution_HCD+tEThcD-OT_60min_5to21%_03242018.raw	-462	20923	FourierTransform	6	1	1	1	861.372	3442.47	4	43.5959	61.0297	1.56914	100	11.7849	High	Sequest HT (A10)	Unambiguous	AHDGGIYAISWSPDSTHLLSASGDkTSK	K25(ADP-Ribosyl)	2	O75083	O75083-3; O75083	1	4	0.0127	0	1	1	861.372	3442.47	3442.46	1.52	0.00131	2.36	1	0.002136	0.03551	435.127
-462	19567	FALSE	F3.2	47.315	10529	HCD	MS2	10.9839	247.5	01_HH_THP1-M1_Af-elution_HCD+tEThcD-OT_60min_5to21%_03242018.raw	-462	20923	FourierTransform	6	1	1	1	861.372	3442.47	4	43.5959	61.0297	1.56914	100	11.7849	High	Sequest HT (A10)	Unambiguous	AHDGGIYAISWSPDSTHLLSASGDKTSk	K28(ADP-Ribosyl)	2	O75083	O75083-3; O75083	1	4	NA	0.0127	2	2	861.372	3442.47	3442.46	1.52	0.00131	2.33	1	0.002758	0.05627	588.326
-462	19568	FALSE	F3.2	47.315	10529	HCD	MS2	10.9839	247.5	01_HH_THP1-M1_Af-elution_HCD+tEThcD-OT_60min_5to21%_03242018.raw	-462	20923	FourierTransform	6	1	1	1	861.372	3442.47	4	43.5959	61.0297	1.56914	100	11.7849	High	Sequest HT (A10)	Unambiguous	AHDGGIYAISWSPDSTHLLSASGDKtSK	T26(ADP-Ribosyl)	2	O75083	O75083-3; O75083	1	4	NA	0.0127	2	3	861.372	3442.47	3442.46	1.52	0.00131	2.33	1	0.002481	0.04474	541.946
-462	19569	FALSE	F3.2	47.315	10529	HCD	MS2	10.9839	247.5	01_HH_THP1-M1_Af-elution_HCD+tEThcD-OT_60min_5to21%_03242018.raw	-462	20923	FourierTransform	6	1	1	1	861.372	3442.47	4	43.5959	61.0297	1.56914	100	11.7849	High	Sequest HT (A10)	Unambiguous	AHDGGIYAISWSPDSTHLLSASGDKTsK	S27(ADP-Ribosyl)	2	O75083	O75083-3; O75083	1	4	NA	0.0212	4	4	861.372	3442.47	3442.46	1.52	0.00131	2.31	1	0.002758	0.05278	638.473
-462	19570	FALSE	F3.2	47.315	10529	HCD	MS2	10.9839	247.5	01_HH_THP1-M1_Af-elution_HCD+tEThcD-OT_60min_5to21%_03242018.raw	-462	20923	FourierTransform	6	1	1	1	861.372	3442.47	4	43.5959	61.0297	1.56914	100	11.7849	High	Sequest HT (A10)	Unambiguous	AHDGGIYAISWSPDSTHLLsASGDKTSK	S20(ADP-Ribosyl)	2	O75083	O75083-3; O75083	1	4	NA	0.0466	5	5	861.372	3442.47	3442.46	1.52	0.00131	2.25	1	0.002136	0.04128	349.424
-462	19571	FALSE	F3.2	47.315	10529	HCD	MS2	10.9839	247.5	01_HH_THP1-M1_Af-elution_HCD+tEThcD-OT_60min_5to21%_03242018.raw	-462	20923	FourierTransform	6	1	1	1	861.372	3442.47	4	43.5959	61.0297	1.56914	100	11.7849	High	Sequest HT (A10)	Unambiguous	AHDGGIYAISWSPDSTHLLSASGdKTSK	D24(ADP-Ribosyl)	2	O75083	O75083-3; O75083	1	4	NA	0.0466	5	6	861.372	3442.47	3442.46	1.52	0.00131	2.25	1	0.002136	0.03678	435.127
-462	1958	FALSE	F3.1	24.7311	4784	HCD	MS2	0	247.5	01_HH_THP1-M0_Af-elution_HCD+tEThcD-OT_60min_5to21%_03242018.raw	-462	2294	FourierTransform	1	1	1	1	708.893	1416.78	2	14.0126	30.2063	6.11564	13.2331	6.49548	High	Sequest HT (A10)	Unambiguous	LAQAAQSSVATITR		1	Q9Y490	Q9Y490	0	2	0.7939	0	1	1	708.893	1416.78	1416.78	-1	-0.00071	4.61	1	0.0004745	6.582e-05	0
-462	19580	FALSE	F3.2	47.3437	10535	HCD	MS2	0	247.5	01_HH_THP1-M1_Af-elution_HCD+tEThcD-OT_60min_5to21%_03242018.raw	-462	20929	FourierTransform	1	1	1	1	805.364	1609.72	2	6.05686	12.2888	0	8.4316	3.50702	High	Sequest HT (A10)	Unambiguous	WYQmGAYQPFFR	M4(Oxidation)	4	Q14697	E9PKU7; Q14697; F5H6X6; Q14697-2	0	2	0.7554	0	1	1	805.364	1609.72	1609.73	-3.19	-0.00257	3.68	1	0.0004745	0.0007881	0
-462	19588	FALSE	F3.2	47.3722	10541	HCD	MS2	42.6088	247.5	01_HH_THP1-M1_Af-elution_HCD+tEThcD-OT_60min_5to21%_03242018.raw	-462	20934	FourierTransform	1	1	1	1	694.357	2774.41	4	1.2428	1.84411	0	2.49877	0.62831	High	Sequest HT (A10)	Unambiguous	DYALHWLVLGTHTSDEQNHLVVAR		4	E9PC52	E9PC52; Q16576; C9J7L0; Q16576-2	0	4	0.8033	0	1	1	694.357	2774.41	2774.4	1.54	0.00107	9.2	1	0.0004745	7.639e-06	0
-462	19597	FALSE	F3.2	47.3903	10546	HCD	MS2	30.8493	247.5	01_HH_THP1-M1_Af-elution_HCD+tEThcD-OT_60min_5to21%_03242018.raw	-462	20939	FourierTransform	1	1	1	1	548.601	1643.79	3	5.1221	13.2472	0	7.24121	0	High	Sequest HT (A10)	Unambiguous	DHGVNSFLVYmAFK	M11(Oxidation)	3	Q16555	Q16555; Q16555-2; A0A1C7CYX9	0	3	0.7607	0	1	1	548.601	1643.79	1643.79	0.13	7e-05	3.51	1	0.0004745	0.01023	0
-462	19608	FALSE	F3.2	47.4716	10572	HCD	MS2	15.1208	247.5	01_HH_THP1-M1_Af-elution_HCD+tEThcD-OT_60min_5to21%_03242018.raw	-462	20963	FourierTransform	1	1	1	1	625.332	1873.98	3	5.90196	12.0051	0	8.37783	3.22492	High	Sequest HT (A10)	Unambiguous	YVLINWVGEDVPDARK		6	D6RCR4	Q16643-3; D6RCR4; D6RFI1; D6R9W4; Q16643; Q16643-2	1	3	0.7898	0	1	1	625.332	1873.98	1873.98	0.46	0.00029	4.9	1	0.0004745	4.506e-07	0
-462	19636	FALSE	F3.2	47.5419	10591	HCD	MS2	8.41774	247.5	01_HH_THP1-M1_Af-elution_HCD+tEThcD-OT_60min_5to21%_03242018.raw	-462	20981	FourierTransform	1	1	1	1	664.792	1328.58	2	2.2141	4.68616	0	3.30094	0.86929	High	Sequest HT (A10)	Unambiguous	AWMAFMSEAER		5	A0A0U1RR22	A0A0U1RR22; B0QYG8; Q9UNF0; Q9UNF0-2; B0QYG7	0	2	0.7944	0	1	1	664.792	1328.58	1328.58	0.47	0.00031	3.21	1	0.0004745	0.003968	0
-462	19646	FALSE	F3.2	47.5945	10608	HCD	MS2	78.7145	247.5	01_HH_THP1-M1_Af-elution_HCD+tEThcD-OT_60min_5to21%_03242018.raw	-462	20997	FourierTransform	1	1	1	1	686.012	2056.02	3	20.9265	47.5249	0	28.4692	7.71196	High	Sequest HT (A10)	Unambiguous	YSPGYNTEVGDKWIWLK		3	O95299	O95299; E7ESZ7; A0A087WXC5	1	3	0.5862	0	1	1	686.012	2056.02	2056.02	1.26	0.00087	1.74	1	0.002979	0.1176	0
-462	1967	FALSE	F3.1	24.75	4789	HCD	MS2	8.29809	247.5	01_HH_THP1-M0_Af-elution_HCD+tEThcD-OT_60min_5to21%_03242018.raw	-462	2299	FourierTransform	1	1	1	1	735.972	2205.9	3	12.5162	23.3794	0	15.9424	10.7431	High	Sequest HT (A10)	Unambiguous	NmGGPYGGGNYGPGGSGGSGGYGGR	M2(Oxidation)	2	P22626	P22626-2; P22626	0	3	0.8668	0	1	1	735.972	2205.9	2205.9	1.09	0.00081	5.03	1	0.0004745	1.956e-07	0
-462	19683	FALSE	F3.2	47.7345	10643	HCD	MS2	79.3098	247.5	01_HH_THP1-M1_Af-elution_HCD+tEThcD-OT_60min_5to21%_03242018.raw	-462	21028	FourierTransform	1	1	1	1	767.349	2300.03	3	37.4818	77.1148	3.72668	43.3654	25.7202	High	Sequest HT (A10)	Unambiguous	VNIAFNYDMPEDSDTYLHR		6	Q5STU3	Q5STU3; H0Y400; A0A140T9X3; Q13838-2; A0A0G2JJZ9; Q13838	0	3	0.783	0	1	1	767.349	2300.03	2300.03	1.34	0.00102	4.93	1	0.0004745	0.001616	0
-462	19692	FALSE	F3.2	47.7789	10655	HCD	MS2	37.1057	247.5	01_HH_THP1-M1_Af-elution_HCD+tEThcD-OT_60min_5to21%_03242018.raw	-462	21039	FourierTransform	1	1	1	1	712.601	2847.38	4	67.233	99.1273	4.52345	100	65.2812	Medium	Sequest HT (A10)	Unambiguous	FIQENIFGIcPHMTEDNKDLIQGK	C10(Carbamidomethyl)	1	P30101	P30101	1	4	0.292	0	1	1	712.601	2847.38	2847.38	0.98	0.0007	1.13	1	0.04597	0.4462	0
-462	19703	FALSE	F3.2	47.8023	10659	HCD	MS2	23.6284	247.5	01_HH_THP1-M1_Af-elution_HCD+tEThcD-OT_60min_5to21%_03242018.raw	-462	21043	FourierTransform	1	1	1	1	759.372	1517.74	2	28.6178	70.0074	0	29.0493	15.4145	High	Sequest HT (A10)	Unambiguous	mSLFYAEATPMLK	M1(Oxidation)	5	A0A1W2PRQ0	A0A1W2PRQ0; Q9NUQ9-2; Q9H0Q0; A0A087X178; Q9NUQ9	0	2	0.0934	0	1	1	759.372	1517.74	1517.74	-0.57	-0.00043	2.57	1	0.0004745	0.0008416	0
-462	19709	FALSE	F3.2	47.8625	10678	HCD	MS2	7.46146	247.5	01_HH_THP1-M1_Af-elution_HCD+tEThcD-OT_60min_5to21%_03242018.raw	-462	21060	FourierTransform	1	1	1	1	696.701	2088.09	3	0.59193	1.22607	0	0.878	0.26366	High	Sequest HT (A10)	Unambiguous	EAEAAIYHLQLFEELRR		3	P14618	B4DNK4; P14618-3; P14618	1	3	0.7211	0	1	1	696.701	2088.09	2088.09	0.64	0.00044	4.59	1	0.0004745	2.383e-05	0
-462	19714	FALSE	F3.2	47.8825	10683	HCD	MS2	15.6499	247.5	01_HH_THP1-M1_Af-elution_HCD+tEThcD-OT_60min_5to21%_03242018.raw	-462	21065	FourierTransform	1	1	1	1	915.486	1829.96	2	2.00662	4.07523	0	2.23059	1.72064	High	Sequest HT (A10)	Unambiguous	QTQVSVLPEGGETPLFK		6	A0A0A0MT01	A0A0A0MT01; P06396-2; P06396; P06396-4; P06396-3; A0A0A0MS51	0	2	0.6921	0	1	1	915.486	1829.96	1829.96	-0.24	-0.00022	4.45	1	0.0004745	3.497e-06	0
-462	19747	FALSE	F3.2	48.049	10731	HCD	MS2	8.11424	247.5	01_HH_THP1-M1_Af-elution_HCD+tEThcD-OT_60min_5to21%_03242018.raw	-462	21108	FourierTransform	1	1	1	1	700.179	3496.87	5	1.61384	3.08576	0	2.11193	1.25767	High	Sequest HT (A10)	Unambiguous	KRSSIWQFFSRLFSSSSNTTKKPEPPVNLK		5	O60271	O60271-3; O60271-5; O60271-9; O60271; O60271-4	4	5	0.7509	0	1	1	700.179	3496.87	3496.87	-0.7	-0.00049	7.99	1	0.0004745	1.536e-06	0
-462	19760	FALSE	F3.2	48.0773	10738	HCD	MS2	13.2898	247.5	01_HH_THP1-M1_Af-elution_HCD+tEThcD-OT_60min_5to21%_03242018.raw	-462	21115	FourierTransform	1	1	1	1	757.341	2270.01	3	53.9638	100	3.77177	96.5034	15.5802	High	Sequest HT (A10)	Unambiguous	YEEIVkEVSTYIKK	K6(ADP-Ribosyl)	4	A0A087WVQ9	A0A087WVQ9; P68104; A0A087WV01; Q5VTE0	2	3	0.0833	0	1	1	757.341	2270.01	2270	2.19	0.00166	1.68	1	0.002481	0.04623	77.994
-462	1977	FALSE	F3.1	24.7894	4802	HCD	MS2	0	247.5	01_HH_THP1-M0_Af-elution_HCD+tEThcD-OT_60min_5to21%_03242018.raw	-462	2310	FourierTransform	1	1	1	1	569.274	1705.81	3	47.3507	80.7114	1.46226	100	7.22915	High	Sequest HT (A10)	Unambiguous	IkIIAPPERK	K2(ADP-Ribosyl)	10	P60709; P68133	P63267; A0A2R8YFE2; A6NL76; P60709; P63267-2; P62736; P68133; Q562R1; P68032; P63261	2	3	0.3955	0	1	1	569.274	1705.81	1705.81	-0.54	-0.00031	1.77	2	0.0004745	0.009628	293.112
-462	19782	FALSE	F3.2	48.1588	10760	HCD	MS2	0	247.5	01_HH_THP1-M1_Af-elution_HCD+tEThcD-OT_60min_5to21%_03242018.raw	-462	21135	FourierTransform	3	1	1	1	908.413	3630.63	4	43.9009	61.0485	3.50107	100	11.0539	High	Sequest HT (A10)	Unambiguous	RVIISAPSADAPMFVMGVNHeKYDNSLK	E21(ADP-Ribosyl)	3	P04406	E7EUT5; P04406-2; P04406	2	4	0.0129	0	1	1	908.413	3630.63	3630.62	4.12	0.00374	2.32	1	0.0009493	0.01545	200.165
-462	19783	FALSE	F3.2	48.1588	10760	HCD	MS2	0	247.5	01_HH_THP1-M1_Af-elution_HCD+tEThcD-OT_60min_5to21%_03242018.raw	-462	21135	FourierTransform	3	1	1	1	908.413	3630.63	4	43.9009	61.0485	3.50107	100	11.0539	High	Sequest HT (A10)	Unambiguous	RVIISAPSADAPMFVMGVNHEkYDNSLK	K22(ADP-Ribosyl)	3	P04406	E7EUT5; P04406-2; P04406	2	4	0.0129	0	1	2	908.413	3630.63	3630.62	4.12	0.00374	2.32	1	0.0009493	0.01539	172.272
-462	19784	FALSE	F3.2	48.1588	10760	HCD	MS2	0	247.5	01_HH_THP1-M1_Af-elution_HCD+tEThcD-OT_60min_5to21%_03242018.raw	-462	21135	FourierTransform	3	1	1	1	908.413	3630.63	4	43.9009	61.0485	3.50107	100	11.0539	High	Sequest HT (A10)	Unambiguous	RVIISAPSADAPMFVMGVNhEKYDNSLK	H20(ADP-Ribosyl)	3	P04406	E7EUT5; P04406-2; P04406	2	4	NA	0.0129	3	3	908.413	3630.63	3630.62	4.12	0.00374	2.29	1	0.0009493	0.01592	200.165
-462	19811	FALSE	F3.2	48.2537	10784	HCD	MS2	22.9605	247.5	01_HH_THP1-M1_Af-elution_HCD+tEThcD-OT_60min_5to21%_03242018.raw	-462	21157	FourierTransform	1	1	1	1	728.973	3640.83	5	23.4999	59.1585	0	17.9662	16.875	High	Sequest HT (A10)	Unambiguous	TDPKDPANYILHAVLVHSGDNHGGHYVVYLNPK		5	H3BND8	H3BND8; Q93009; A0A669KBL1; Q93009-3; F5H2X1	1	5	0.7282	0	1	1	728.973	3640.83	3640.83	1.36	0.00099	5.85	1	0.0004745	0.001223	0
-462	19827	FALSE	F3.2	48.3042	10795	HCD	MS2	27.9692	247.5	01_HH_THP1-M1_Af-elution_HCD+tEThcD-OT_60min_5to21%_03242018.raw	-462	21167	FourierTransform	1	1	1	1	618.67	1854	3	10.1983	18.8965	0	17.0378	4.85872	High	Sequest HT (A10)	Unambiguous	NSHLINVLMWELEKK		4	A0A087WZK9	A0A087WZK9; B3KS98; O15372; E5RJT0	1	3	0.7568	0	1	1	618.67	1854	1853.99	0.93	0.00058	4.77	1	0.0004745	5.339e-07	0
-462	19834	FALSE	F3.2	48.3242	10800	HCD	MS2	49.6547	247.5	01_HH_THP1-M1_Af-elution_HCD+tEThcD-OT_60min_5to21%_03242018.raw	-462	21172	FourierTransform	1	1	1	1	688.35	1375.69	2	25.6738	58.617	0	31.8259	12.2524	High	Sequest HT (A10)	Unambiguous	NISELFYYAQK		12	H7BXZ6	H7BXZ6; Q8IXI2-7; I3L2C6; Q8IXI1; H3BST5; Q8IXI2-2; Q8IXI2-4; Q8IXI1-2; Q8IXI2-6; Q8IXI2-5; Q8IXI2; Q8IXI2-3	0	2	0.5116	0	1	1	688.35	1375.69	1375.69	1.87	0.00129	1.72	1	0.001801	0.02394	0
-462	1984	FALSE	F3.1	24.8004	4804	HCD	MS2	33.7525	247.5	01_HH_THP1-M0_Af-elution_HCD+tEThcD-OT_60min_5to21%_03242018.raw	-462	2312	FourierTransform	1	1	1	1	472.209	1414.61	3	33.9594	100	2.99134	17.7653	15.0811	Medium	Sequest HT (A10)	Selected	LLsISGKR	S3(ADP-Ribosyl)	4	P06748	E5RI98; P06748-2; P06748-3; P06748	1	3	0.0139	0	1	1	472.209	1414.61	1414.61	-0.56	-0.00027	0.72	1	0.0274	0.3724	1652.97
-462	19844	FALSE	F3.2	48.3353	10802	HCD	MS2	22.0042	247.5	01_HH_THP1-M1_Af-elution_HCD+tEThcD-OT_60min_5to21%_03242018.raw	-462	21174	FourierTransform	2	1	1	1	891.078	2671.22	3	46.7523	71.6702	3.99485	100	11.3441	High	Sequest HT (A10)	Unambiguous	TLSDYNIQkESTLHLVLR	K9(ADP-Ribosyl)	20	J3QTR3	J3QTR3; F5H388; F5H265; M0R2S1; A0A2R8Y422; F5GXK7; P62987; P62979; M0R1M6; Q96C32; F5GYU3; P0CG47; F5H747; B4DV12; P0CG48; Q5PY61; F5H6Q2; J3QS39; F5H2Z3; J3QKN0	1	3	0.041	0	1	1	891.078	2671.22	2671.22	1.12	0.001	1.95	1	0.001801	0.01985	175.358
-462	19845	FALSE	F3.2	48.3353	10802	HCD	MS2	22.0042	247.5	01_HH_THP1-M1_Af-elution_HCD+tEThcD-OT_60min_5to21%_03242018.raw	-462	21174	FourierTransform	2	1	1	1	891.078	2671.22	3	46.7523	71.6702	3.99485	100	11.3441	High	Sequest HT (A10)	Unambiguous	TLSDyNIQKESTLHLVLR	Y5(ADP-Ribosyl)	20	J3QTR3	J3QTR3; F5H388; F5H265; M0R2S1; A0A2R8Y422; F5GXK7; P62987; P62979; M0R1M6; Q96C32; F5GYU3; P0CG47; F5H747; B4DV12; P0CG48; Q5PY61; F5H6Q2; J3QS39; F5H2Z3; J3QKN0	1	3	NA	0.041	2	2	891.078	2671.22	2671.22	1.12	0.001	1.87	1	0.0009493	0.01764	179.937
-462	19862	FALSE	F3.2	48.3715	10809	HCD	MS2	14.3845	247.5	01_HH_THP1-M1_Af-elution_HCD+tEThcD-OT_60min_5to21%_03242018.raw	-462	21180	FourierTransform	1	1	1	1	646.821	1292.63	2	1.20195	2.96326	0.25345	1.16457	0.42653	High	Sequest HT (A10)	Unambiguous	IMYLSEAYFR		3	Q9Y6N5	Q9Y6N5; H3BMS6; H3BNX3	0	2	0.6719	0	1	1	646.821	1292.63	1292.63	0.25	0.00016	2.56	1	0.0004745	0.00156	0
-462	19879	FALSE	F3.2	48.4331	10825	HCD	MS2	22.9404	247.5	01_HH_THP1-M1_Af-elution_HCD+tEThcD-OT_60min_5to21%_03242018.raw	-462	21195	FourierTransform	1	1	1	1	688.911	1376.81	2	3.24483	7.50029	0.51304	2.98992	1.97607	High	Sequest HT (A10)	Unambiguous	YILVTGGVISGIGK		7	A0A3B3IRQ8	A0A3B3IRQ8; A0A3B3ITF6; A0A3B3ITB8; Q9NRF8; A0A3B3ITH9; P17812; A0A3B3IRI2	0	2	0.7677	0	1	1	688.911	1376.81	1376.81	0.15	0.00011	3.96	1	0.0004745	7.944e-08	0
-462	19890	FALSE	F3.2	48.482	10837	HCD	MS2	12.5962	247.5	01_HH_THP1-M1_Af-elution_HCD+tEThcD-OT_60min_5to21%_03242018.raw	-462	21206	FourierTransform	1	1	1	1	685.582	2739.31	4	0.81415	1.77279	0	1.48383	0	High	Sequest HT (A10)	Unambiguous	SFFTDDDKQDHLSWEWNLSIKK		2	H0YGX7	H0YGX7; P52566	2	4	0.7915	0	1	1	685.582	2739.31	2739.3	0.59	0.0004	6.81	1	0.0004745	6.222e-06	0
-462	19899	FALSE	F3.2	48.5014	10842	HCD	MS2	9.7025	247.5	01_HH_THP1-M1_Af-elution_HCD+tEThcD-OT_60min_5to21%_03242018.raw	-462	21211	FourierTransform	1	1	1	1	844.455	1687.9	2	9.34258	15.8392	1.67632	10.3248	9.52992	High	Sequest HT (A10)	Unambiguous	IINEPTAAAIAYGLDR		4	A0A0G2JIW1	A0A0G2JIW1; P17066; P0DMV8-2; P0DMV9	0	2	0.7011	0	1	1	844.455	1687.9	1687.9	0.76	0.00064	3.78	1	0.0004745	5.32e-06	0
-462	19906	FALSE	F3.2	48.5296	10850	HCD	MS2	11.7126	247.5	01_HH_THP1-M1_Af-elution_HCD+tEThcD-OT_60min_5to21%_03242018.raw	-462	21218	FourierTransform	1	1	1	1	931.115	2791.33	3	9.96437	15.6818	0	20.7762	3.39947	High	Sequest HT (A10)	Unambiguous	HTGPGILSMANAGPNTNGSQFFIcTAK	C24(Carbamidomethyl)	4	P62937	P62937; C9J5S7; P62937-2; F8WE65	0	3	0.7545	0	1	1	931.115	2791.33	2791.33	0.49	0.00046	10.67	1	0.0004745	3.412e-08	0
-462	19922	FALSE	F3.2	48.5595	10857	HCD	MS2	22.7057	247.5	01_HH_THP1-M1_Af-elution_HCD+tEThcD-OT_60min_5to21%_03242018.raw	-462	21225	FourierTransform	1	1	1	1	694.357	2081.06	3	5.84432	10.8587	0	8.07314	4.4454	High	Sequest HT (A10)	Unambiguous	FTPGTFTNQIQAAFREPR		3	P08865	P08865; C9J9K3; A0A0C4DG17	1	3	0.661	0	1	1	694.357	2081.06	2081.06	0.24	0.00017	2.92	1	0.002136	0.03077	0
-462	19928	FALSE	F3.2	48.5859	10865	HCD	MS2	38.8276	247.5	01_HH_THP1-M1_Af-elution_HCD+tEThcD-OT_60min_5to21%_03242018.raw	-462	21232	FourierTransform	1	1	1	1	675.325	2023.96	3	23.9966	48.1718	2.63719	34.6902	10.4874	High	Sequest HT (A10)	Unambiguous	AImTYVSSFYHAFSGAQK	M3(Oxidation)	8	H9KV75; O43707	P12814-2; G3V2W4; H9KV75; P12814; P12814-3; P12814-4; O43707; G3V2N5	0	3	0.6994	0	1	1	675.325	2023.96	2023.96	0.39	0.00026	4.99	2	0.0004745	0.000194	0
-462	19936	FALSE	F3.2	48.6041	10870	HCD	MS2	7.02703	247.5	01_HH_THP1-M1_Af-elution_HCD+tEThcD-OT_60min_5to21%_03242018.raw	-462	21237	FourierTransform	1	1	1	1	705.354	2114.05	3	17.3436	30.0459	0	27.6791	11.6495	High	Sequest HT (A10)	Unambiguous	WFNGQPIHAELSPVTDFR		3	Q01081	Q01081-4; Q01081-2; Q01081	0	3	0.7199	0	1	1	705.354	2114.05	2114.05	1.06	0.00075	4.57	1	0.0004745	0.0001891	0
-462	19957	FALSE	F3.2	48.6574	10885	HCD	MS2	7.67108	247.5	01_HH_THP1-M1_Af-elution_HCD+tEThcD-OT_60min_5to21%_03242018.raw	-462	21251	FourierTransform	4	1	1	1	950.727	2850.17	3	45.2519	71.0921	3.00579	100	6.90984	High	Sequest HT (A10)	Unambiguous	YGkDATNVGDEGGFAPNILENK	K3(ADP-Ribosyl)	3	P06733	P06733-2; A0A2R8Y6G6; P06733	1	3	0.004	0	1	1	950.727	2850.17	2850.17	0.18	0.00017	2.51	1	0.0004745	0.002042	72.444
-462	19958	FALSE	F3.2	48.6574	10885	HCD	MS2	7.67108	247.5	01_HH_THP1-M1_Af-elution_HCD+tEThcD-OT_60min_5to21%_03242018.raw	-462	21251	FourierTransform	4	1	1	1	950.727	2850.17	3	45.2519	71.0921	3.00579	100	6.90984	High	Sequest HT (A10)	Unambiguous	yGKDATNVGDEGGFAPNILENK	Y1(ADP-Ribosyl)	3	P06733	P06733-2; A0A2R8Y6G6; P06733	1	3	NA	0.004	2	2	950.727	2850.17	2850.17	0.18	0.00017	2.5	1	0.0004745	0.002248	104.011
-462	19959	FALSE	F3.2	48.6574	10885	HCD	MS2	7.67108	247.5	01_HH_THP1-M1_Af-elution_HCD+tEThcD-OT_60min_5to21%_03242018.raw	-462	21251	FourierTransform	4	1	1	1	950.727	2850.17	3	45.2519	71.0921	3.00579	100	6.90984	High	Sequest HT (A10)	Unambiguous	YGKdATNVGDEGGFAPNILENK	D4(ADP-Ribosyl)	3	P06733	P06733-2; A0A2R8Y6G6; P06733	1	3	NA	0.004	2	3	950.727	2850.17	2850.17	0.18	0.00017	2.5	1	0.0004745	0.002035	72.1751
-462	19960	FALSE	F3.2	48.6574	10885	HCD	MS2	7.67108	247.5	01_HH_THP1-M1_Af-elution_HCD+tEThcD-OT_60min_5to21%_03242018.raw	-462	21251	FourierTransform	4	1	1	1	950.727	2850.17	3	45.2519	71.0921	3.00579	100	6.90984	High	Sequest HT (A10)	Unambiguous	YGKDAtNVGDEGGFAPNILENK	T6(ADP-Ribosyl)	3	P06733	P06733-2; A0A2R8Y6G6; P06733	1	3	NA	0.008	4	4	950.727	2850.17	2850.17	0.18	0.00017	2.49	1	0.0004745	0.002058	58.0132
-462	19967	FALSE	F3.2	48.7423	10917	HCD	MS2	20.1898	247.5	01_HH_THP1-M1_Af-elution_HCD+tEThcD-OT_60min_5to21%_03242018.raw	-462	21281	FourierTransform	1	1	1	1	753.353	3010.39	4	27.4419	44.5583	0	42.3135	22.8959	High	Sequest HT (A10)	Unambiguous	FLSNGHVTIPGQQDKDMFQETMEAMR		2	P35579	P35579; P35579-2	1	4	0.7705	0	1	1	753.353	3010.39	3010.39	1.56	0.00118	5.84	1	0.0004745	5.442e-07	0
-462	19995	FALSE	F3.2	48.8793	10957	HCD	MS2	71.9829	247.5	01_HH_THP1-M1_Af-elution_HCD+tEThcD-OT_60min_5to21%_03242018.raw	-462	21316	FourierTransform	1	1	1	1	828.067	2482.19	3	18.8091	32.0547	3.26648	32.0217	7.89355	High	Sequest HT (A10)	Unambiguous	AEPEDHYFLLTEPPLNTPENR		3	P61158	F8WDR7; P61158; B4DXW1	0	3	0.6856	0	1	1	828.067	2482.19	2482.19	-0.51	-0.00042	3.69	1	0.0004745	0.0004974	0
-462	20014	FALSE	F3.2	48.9761	10986	HCD	MS2	28.5451	247.5	01_HH_THP1-M1_Af-elution_HCD+tEThcD-OT_60min_5to21%_03242018.raw	-462	21341	FourierTransform	1	1	1	1	751.402	1501.8	2	6.19434	12.9005	0.65867	7.76283	3.45533	High	Sequest HT (A10)	Unambiguous	VNQAIWLLcTGAR	C9(Carbamidomethyl)	4	M0R0R2	M0R0R2; M0R0F0; P46782; M0QZN2	0	2	0.7222	0	1	1	751.402	1501.8	1501.79	0.95	0.00072	4.14	1	0.0004745	0.0004085	0
-462	20022	FALSE	F3.2	49.0087	10996	HCD	MS2	53.8473	247.5	01_HH_THP1-M1_Af-elution_HCD+tEThcD-OT_60min_5to21%_03242018.raw	-462	21350	FourierTransform	1	1	1	1	680.404	1359.8	2	3.19598	7.32992	0	4.20055	1.25344	High	Sequest HT (A10)	Unambiguous	GLFIIDDKGILR		5	Q06830	H7C3T4; Q13162; Q06830; A0A0A0MRQ5; A0A0A0MSI0	1	2	0.6303	0	1	1	680.404	1359.8	1359.8	0.56	0.00038	3.3	1	0.0004745	6.02e-06	0
-462	20027	FALSE	F3.2	49.0342	11002	HCD	MS2	11.0745	247.5	01_HH_THP1-M1_Af-elution_HCD+tEThcD-OT_60min_5to21%_03242018.raw	-462	21355	FourierTransform	1	1	1	1	803.857	1606.71	2	22.1516	41.2537	1.8907	26.7154	18.7465	High	Sequest HT (A10)	Unambiguous	GDGPWYYYETIDK		4	O43674	O43674-2; O43674; E7EWP0; H0Y886	0	2	0.8259	0	1	1	803.857	1606.71	1606.71	-0.1	-8e-05	4.25	1	0.0004745	0.0005059	0
-462	20032	FALSE	F3.2	49.068	11014	HCD	MS2	13.3347	247.5	01_HH_THP1-M1_Af-elution_HCD+tEThcD-OT_60min_5to21%_03242018.raw	-462	21366	FourierTransform	1	1	1	1	662.851	2648.38	4	13.6869	20.0719	0	17.1516	17.5242	High	Sequest HT (A10)	Unambiguous	HVFSWTLQQVTRPWLSQHLER		2	E5RIH5	E5RIH5; Q6NXR4	0	4	0.6886	0	1	1	662.851	2648.38	2648.38	-0.56	-0.00037	5.17	1	0.0004745	3.099e-07	0
-462	2004	FALSE	F3.1	24.8828	4828	HCD	MS2	17.6729	247.5	01_HH_THP1-M0_Af-elution_HCD+tEThcD-OT_60min_5to21%_03242018.raw	-462	2334	FourierTransform	4	1	1	1	876.682	2628.03	3	44.6905	68.0664	2.8353	100	7.86043	High	Sequest HT (A10)	Unambiguous	FYGDEEkDKGLQTSQDAR	K7(ADP-Ribosyl)	1	P27797	P27797	2	3	0.0081	0	1	1	876.682	2628.03	2628.03	0.98	0.00086	1.24	1	0.0004745	0.001969	106.866
-462	20040	FALSE	F3.2	49.0785	11016	HCD	MS2	30.1587	247.5	01_HH_THP1-M1_Af-elution_HCD+tEThcD-OT_60min_5to21%_03242018.raw	-462	21368	FourierTransform	1	1	1	1	721.372	2882.47	4	20.75	28.1874	1.44085	22.4682	30.9034	High	Sequest HT (A10)	Unambiguous	RVATPVDWKDGDSVMVLPTIPEEEAK		1	P30041	P30041	2	4	0.697	0	1	1	721.372	2882.47	2882.46	2.17	0.00157	4.72	1	0.0004745	6.638e-05	0
-462	20046	FALSE	F3.2	49.123	11032	HCD	MS2	34.4728	247.5	01_HH_THP1-M1_Af-elution_HCD+tEThcD-OT_60min_5to21%_03242018.raw	-462	21382	FourierTransform	1	1	1	1	675.324	2023.96	3	30.1936	56.4248	4.14279	33.4633	26.7436	High	Sequest HT (A10)	Unambiguous	AImTYVSSFYHAFSGAQK	M3(Oxidation)	8	H9KV75; O43707	P12814-2; G3V2W4; H9KV75; P12814; P12814-3; P12814-4; O43707; G3V2N5	0	3	0.6166	0	1	1	675.324	2023.96	2023.96	0.3	0.0002	4.33	2	0.0004745	0.0005167	0
-462	2005	FALSE	F3.1	24.8828	4828	HCD	MS2	17.6729	247.5	01_HH_THP1-M0_Af-elution_HCD+tEThcD-OT_60min_5to21%_03242018.raw	-462	2334	FourierTransform	4	1	1	1	876.682	2628.03	3	44.6905	68.0664	2.8353	100	7.86043	High	Sequest HT (A10)	Unambiguous	FYGDEeKDKGLQTSQDAR	E6(ADP-Ribosyl)	1	P27797	P27797	2	3	NA	0.0081	2	2	876.682	2628.03	2628.03	0.98	0.00086	1.23	1	0.0004745	0.001992	106.866
-462	20056	FALSE	F3.2	49.1431	11037	HCD	MS2	39.3528	247.5	01_HH_THP1-M1_Af-elution_HCD+tEThcD-OT_60min_5to21%_03242018.raw	-462	21387	FourierTransform	1	1	1	1	694.911	1388.82	2	15.4232	34.8891	0	18.9833	7.82052	High	Sequest HT (A10)	Unambiguous	IITLTGPTNAIFK		1	Q15365	Q15365	0	2	0.7477	0	1	1	694.911	1388.82	1388.81	0.5	0.00035	3.21	1	0.0004745	0.00749	0
-462	2006	FALSE	F3.1	24.8828	4828	HCD	MS2	17.6729	247.5	01_HH_THP1-M0_Af-elution_HCD+tEThcD-OT_60min_5to21%_03242018.raw	-462	2334	FourierTransform	4	1	1	1	876.682	2628.03	3	44.6905	68.0664	2.8353	100	7.86043	High	Sequest HT (A10)	Unambiguous	FYGDeEKDKGLQTSQDAR	E5(ADP-Ribosyl)	1	P27797	P27797	2	3	NA	0.0081	2	3	876.682	2628.03	2628.03	0.98	0.00086	1.23	1	0.0004745	0.001995	106.866
-462	20062	FALSE	F3.2	49.2004	11054	HCD	MS2	3.667	247.5	01_HH_THP1-M1_Af-elution_HCD+tEThcD-OT_60min_5to21%_03242018.raw	-462	21402	FourierTransform	1	1	1	1	704.858	2816.41	4	9.2961	14.4671	0	14.3509	8.36644	High	Sequest HT (A10)	Unambiguous	RKPVEGYDISFLITNFHTEQMYK		5	R4GN08	R4GN08; P59998; P59998-3; P59998-4; F8WCF6	1	4	0.7604	0	1	1	704.858	2816.41	2816.41	0.52	0.00037	6.01	1	0.0004745	1.062e-06	0
-462	2007	FALSE	F3.1	24.8828	4828	HCD	MS2	17.6729	247.5	01_HH_THP1-M0_Af-elution_HCD+tEThcD-OT_60min_5to21%_03242018.raw	-462	2334	FourierTransform	4	1	1	1	876.682	2628.03	3	44.6905	68.0664	2.8353	100	7.86043	High	Sequest HT (A10)	Unambiguous	FYGdEEKDKGLQTSQDAR	D4(ADP-Ribosyl)	1	P27797	P27797	2	3	NA	0.0484	4	4	876.682	2628.03	2628.03	0.98	0.00086	1.18	1	0.0004745	0.002896	106.924
-462	20078	FALSE	F3.2	49.2462	11067	HCD	MS2	56.7769	247.5	01_HH_THP1-M1_Af-elution_HCD+tEThcD-OT_60min_5to21%_03242018.raw	-462	21414	FourierTransform	1	1	1	1	724.709	2172.11	3	5.14494	9.05307	0	6.38368	5.14302	High	Sequest HT (A10)	Unambiguous	mRYVASYLLAALGGNSSPSAK	M1(Oxidation)	1	P05387	P05387	1	3	0.7597	0	1	1	724.709	2172.11	2172.11	0.46	0.00033	4.62	1	0.0004745	5.765e-06	0
-462	20083	FALSE	F3.2	49.2632	11071	HCD	MS2	33.7445	247.5	01_HH_THP1-M1_Af-elution_HCD+tEThcD-OT_60min_5to21%_03242018.raw	-462	21418	FourierTransform	1	1	1	1	802.738	2406.2	3	49.6974	78.4284	0	100	20.3613	High	Sequest HT (A10)	Unambiguous	AMQDAEVSKSDIGEVILVGGMTR		2	P38646	H0YBG6; P38646	1	3	0.7461	0	1	1	802.738	2406.2	2406.2	-0.16	-0.00013	3.82	1	0.0004745	0.0007121	0
-462	20091	FALSE	F3.2	49.2852	11076	HCD	MS2	10.4669	247.5	01_HH_THP1-M1_Af-elution_HCD+tEThcD-OT_60min_5to21%_03242018.raw	-462	21422	FourierTransform	1	1	1	1	714.853	2856.39	4	2.90196	3.52009	0	3.52577	4.56198	High	Sequest HT (A10)	Unambiguous	cKDDEFTHLYTLIVRPDNTYEVK	C1(Carbamidomethyl)	2	P27797	K7EJB9; P27797	1	4	0.6986	0	1	1	714.853	2856.39	2856.39	0.37	0.00026	5.74	1	0.0004745	0.0002211	0
-462	20107	FALSE	F3.2	49.3422	11092	HCD	MS2	19.7659	247.5	01_HH_THP1-M1_Af-elution_HCD+tEThcD-OT_60min_5to21%_03242018.raw	-462	21437	FourierTransform	1	1	1	1	694.101	2773.38	4	10.9854	22.2822	0	17.1384	4.52094	High	Sequest HT (A10)	Unambiguous	FLAAGTHLGGTNLDFQMEQYIYKR		4	P08865	P08865; C9J9K3; F8WD59; A0A0C4DG17	1	4	0.6913	0	1	1	694.101	2773.38	2773.38	1.31	0.00091	4.73	1	0.0004745	4.35e-06	0
-462	20117	FALSE	F3.2	49.3835	11104	HCD	MS2	13.5796	247.5	01_HH_THP1-M1_Af-elution_HCD+tEThcD-OT_60min_5to21%_03242018.raw	-462	21448	FourierTransform	1	1	1	1	720.135	2877.52	4	8.70559	15.3598	0	8.69695	10.7656	High	Sequest HT (A10)	Unambiguous	DAIILIFANKQDLPDAMKPHEIQEK		1	P62330	P62330	1	4	0.8141	0	1	1	720.135	2877.52	2877.52	0.37	0.00026	8.34	1	0.0004745	4.7e-07	0
-462	20148	FALSE	F3.2	49.5298	11147	HCD	MS2	29.5513	247.5	01_HH_THP1-M1_Af-elution_HCD+tEThcD-OT_60min_5to21%_03242018.raw	-462	21488	FourierTransform	2	1	1	1	675.271	2023.8	3	49.0852	100	0	85.2091	11.1318	High	Sequest HT (A10)	Unambiguous	LPDGYeFKFPNR	E6(ADP-Ribosyl)	1	P09382	P09382	1	3	0.0132	0	1	1	675.271	2023.8	2023.8	0.23	0.00016	0.76	1	0.004301	0.1426	194.437
-462	20149	FALSE	F3.2	49.5298	11147	HCD	MS2	29.5513	247.5	01_HH_THP1-M1_Af-elution_HCD+tEThcD-OT_60min_5to21%_03242018.raw	-462	21488	FourierTransform	2	1	1	1	675.271	2023.8	3	49.0852	100	0	85.2091	11.1318	High	Sequest HT (A10)	Unambiguous	LPDGYEFkFPNR	K8(ADP-Ribosyl)	1	P09382	P09382	1	3	NA	0.0132	2	2	675.271	2023.8	2023.8	0.23	0.00016	0.75	1	0.002979	0.1012	137.457
-462	20152	FALSE	F3.2	49.5764	11157	HCD	MS2	27.4656	247.5	01_HH_THP1-M1_Af-elution_HCD+tEThcD-OT_60min_5to21%_03242018.raw	-462	21497	FourierTransform	1	1	1	1	677.889	1354.77	2	7.33325	16.954	0	7.31257	5.06644	High	Sequest HT (A10)	Unambiguous	LVAIVDVIDQNR		2	P50914	P50914; E7EPB3	0	2	0.6546	0	1	1	677.889	1354.77	1354.77	0.96	0.00065	3.88	1	0.0004745	7.067e-05	0
-462	20160	FALSE	F3.2	49.5953	11162	HCD	MS2	40.7806	247.5	01_HH_THP1-M1_Af-elution_HCD+tEThcD-OT_60min_5to21%_03242018.raw	-462	21502	FourierTransform	1	1	1	1	643.011	1927.02	3	28.4248	58.1654	0	44.5142	11.0198	High	Sequest HT (A10)	Unambiguous	KLFIGGLSFETTEESLR		3	P22626	A0A087WUI2; P22626-2; P22626	1	3	0.6435	0	1	1	643.011	1927.02	1927.02	0.67	0.00043	3.17	1	0.0004745	0.000698	0
-462	20165	FALSE	F3.2	49.6399	11178	HCD	MS2	8.23739	247.5	01_HH_THP1-M1_Af-elution_HCD+tEThcD-OT_60min_5to21%_03242018.raw	-462	21516	FourierTransform	1	1	1	1	800.658	3199.61	4	2.67903	3.65047	0	4.74442	2.32122	High	Sequest HT (A10)	Unambiguous	TTGIVmDSGDGVTHTVPIYEGYALPHAILR	M6(Oxidation)	6	P60709	A0A2R8Y793; A0A2R8YEA7; P60709; I3L3I0; I3L4N8; P63261	0	4	0.8246	0	1	1	800.658	3199.61	3199.61	0.32	0.00026	9.01	1	0.0004745	4.541e-06	0
-462	2017	FALSE	F3.1	24.9593	4851	HCD	MS2	38.0608	247.5	01_HH_THP1-M0_Af-elution_HCD+tEThcD-OT_60min_5to21%_03242018.raw	-462	2353	FourierTransform	1	1	1	1	595.825	1190.64	2	4.98896	11.5877	0	5.28044	3.08769	High	Sequest HT (A10)	Unambiguous	YLAPSGPSGTLK		1	Q16658	Q16658	0	2	0.5781	0	1	1	595.825	1190.64	1190.64	0.48	0.00029	2.37	1	0.001801	0.02597	0
-462	20180	FALSE	F3.2	49.6693	11184	HCD	MS2	11.3226	247.5	01_HH_THP1-M1_Af-elution_HCD+tEThcD-OT_60min_5to21%_03242018.raw	-462	21522	FourierTransform	1	1	1	1	857.96	1714.91	2	9.60619	15.7477	2.44767	10.5871	9.64234	High	Sequest HT (A10)	Unambiguous	SSGPTSLFAVTVAPPGAR		6	Q00839	A0A1X7SBS1; Q00839-2; A0A1W2PP22; Q00839; A0A1W2PP35; A0A1W2PPS1	0	2	0.8257	0	1	1	857.96	1714.91	1714.91	0.3	0.00025	4.59	1	0.0004745	1.639e-05	0
-462	20185	FALSE	F3.2	49.7307	11203	HCD	MS2	11.565	247.5	01_HH_THP1-M1_Af-elution_HCD+tEThcD-OT_60min_5to21%_03242018.raw	-462	21539	FourierTransform	1	1	1	1	761.055	2281.15	3	12.2805	21.4794	2.06202	12.7089	12.8714	High	Sequest HT (A10)	Unambiguous	GFAFVTFDDHDSVDKIVIQK		9	F8W6I7	F8W6I7; H0YH80; F8VZ49; P09651-2; F8VTQ5; Q32P51; P09651-3; A0A2R8Y4L2; P09651	1	3	0.1649	0	1	1	761.055	2281.15	2281.15	0.62	0.00047	4.85	1	0.0004745	3.7e-05	0
-462	20190	FALSE	F3.2	49.7627	11213	HCD	MS2	13.3746	247.5	01_HH_THP1-M1_Af-elution_HCD+tEThcD-OT_60min_5to21%_03242018.raw	-462	21548	FourierTransform	1	1	1	1	694.093	2773.35	4	28.776	48.8963	0	53.2843	12.9233	High	Sequest HT (A10)	Unambiguous	IREYFGGFGEVESIELPMDNKTNK		7	H0Y8G5	H0Y8G5; H0YA96; Q14103-3; Q14103; D6RAF8; Q14103-2; Q14103-4	2	4	0.7339	0	1	1	694.093	2773.35	2773.35	-0.06	-4e-05	4.96	1	0.0004745	1.488e-06	0
-462	20199	FALSE	F3.2	49.7797	11217	HCD	MS2	6.07699	247.5	01_HH_THP1-M1_Af-elution_HCD+tEThcD-OT_60min_5to21%_03242018.raw	-462	21552	FourierTransform	1	1	1	1	840.404	2519.2	3	12.1186	18.399	2.4582	15.8876	11.7295	High	Sequest HT (A10)	Unambiguous	IDNSQVESGSLEDDWDFLPPKK		2	P27797	K7EJB9; P27797	1	3	0.8262	0	1	1	840.404	2519.2	2519.19	1.21	0.00102	4.89	1	0.0004745	0.000109	0
-462	20204	FALSE	F3.2	49.7902	11219	HCD	MS2	23.8354	247.5	01_HH_THP1-M1_Af-elution_HCD+tEThcD-OT_60min_5to21%_03242018.raw	-462	21554	FourierTransform	1	1	1	1	844.137	3373.53	4	4.40405	6.31177	0	7.36464	3.93978	High	Sequest HT (A10)	Unambiguous	RAFVHWYVGEGMEEGEFSEAREDMAALEK		8	F5H5D3	F5H5D3; Q71U36; P68366-2; P68363; Q71U36-2; Q9BQE3; P68363-2; P68366	2	4	0.7452	0	1	1	844.137	3373.53	3373.53	0.45	0.00038	6.79	1	0.0004745	1.377e-09	0
-462	20213	FALSE	F3.2	49.8153	11225	HCD	MS2	24.4702	247.5	01_HH_THP1-M1_Af-elution_HCD+tEThcD-OT_60min_5to21%_03242018.raw	-462	21559	FourierTransform	1	1	1	1	805.087	2413.25	3	9.4858	16.4224	0	14.8697	6.65107	High	Sequest HT (A10)	Unambiguous	DNTINLIHTFRDYLHYHIK		2	O15144	H7C3F9; O15144	1	3	0.5682	0	1	1	805.087	2413.25	2413.24	1.71	0.00138	4.03	1	0.0004745	0.0002979	0
-462	20219	FALSE	F3.2	49.8371	11230	HCD	MS2	20.1117	247.5	01_HH_THP1-M1_Af-elution_HCD+tEThcD-OT_60min_5to21%_03242018.raw	-462	21563	FourierTransform	1	1	1	1	639.349	3192.71	5	7.56148	11.4161	0	10.2305	8.59936	High	Sequest HT (A10)	Unambiguous	DHLLSVSLSGYINYLDRNNPSKPLHVIK		2	O75083	O75083-3; O75083	1	5	0.6502	0	1	1	639.349	3192.71	3192.72	-0.64	-0.00041	6.69	1	0.0004745	1.074e-05	0
-462	20233	FALSE	F3.2	49.8791	11241	HCD	MS2	11.679	247.5	01_HH_THP1-M1_Af-elution_HCD+tEThcD-OT_60min_5to21%_03242018.raw	-462	21573	FourierTransform	1	1	1	1	776.692	2328.06	3	10.2802	20.6151	0	12.5696	7.93621	High	Sequest HT (A10)	Unambiguous	VNIVFNYDMPEDSDTYLHR		1	O00148	O00148	0	3	0.804	0	1	1	776.692	2328.06	2328.06	1.06	0.00082	6.02	1	0.0004745	5.308e-08	0
-462	20241	FALSE	F3.2	49.9209	11251	HCD	MS2	61.6108	247.5	01_HH_THP1-M1_Af-elution_HCD+tEThcD-OT_60min_5to21%_03242018.raw	-462	21582	FourierTransform	1	1	1	1	713.367	1425.73	2	11.8932	25.769	0	17.341	4.4627	High	Sequest HT (A10)	Unambiguous	YISPDQLADLYK		3	P06733	P06733-2; A0A2R8Y6G6; P06733	0	2	0.7203	0	1	1	713.367	1425.73	1425.73	0.75	0.00054	3.11	1	0.0004745	0.0001877	0
-462	20247	FALSE	F3.2	49.9658	11267	HCD	MS2	16.2564	247.5	01_HH_THP1-M1_Af-elution_HCD+tEThcD-OT_60min_5to21%_03242018.raw	-462	21596	FourierTransform	1	1	1	1	816.687	3263.72	4	7.52283	10.8627	0	13.9485	5.28007	High	Sequest HT (A10)	Unambiguous	SVVLMSHLGRPDGVPMPDKYSLEPVAVELK		2	P00558	P00558-2; P00558	1	4	0.7391	0	1	1	816.687	3263.72	3263.72	2.4	0.00196	5.06	1	0.0004745	0.00114	0
-462	2025	FALSE	F3.1	24.9773	4856	HCD	MS2	43.6096	247.5	01_HH_THP1-M0_Af-elution_HCD+tEThcD-OT_60min_5to21%_03242018.raw	-462	2358	FourierTransform	1	1	1	1	580.661	2899.27	5	9.56736	18.0064	0	15.1554	5.10771	High	Sequest HT (A10)	Unambiguous	SVTVVEDDEDEDGDDLLHHHHVSGSR		3	P02545-2	P02545-2; Q3BDU5; Q5TCI8	0	5	0.7506	0	1	1	580.661	2899.27	2899.27	0.66	0.00038	3.85	1	0.0004745	7.646e-05	0
-462	20255	FALSE	F3.2	49.9892	11273	HCD	MS2	1.85835	247.5	01_HH_THP1-M1_Af-elution_HCD+tEThcD-OT_60min_5to21%_03242018.raw	-462	21601	FourierTransform	1	1	1	1	798.935	3192.72	4	11.9724	16.8812	0	21.5604	9.44796	High	Sequest HT (A10)	Unambiguous	DHLLSVSLSGYINYLDRNNPSKPLHVIK		2	O75083	O75083-3; O75083	1	4	0.7679	0	1	1	798.935	3192.72	3192.72	0.47	0.00038	4.74	1	0.0004745	2.981e-05	0
-462	20260	FALSE	F3.2	50.0015	11275	HCD	MS2	48.0925	247.5	01_HH_THP1-M1_Af-elution_HCD+tEThcD-OT_60min_5to21%_03242018.raw	-462	21603	FourierTransform	1	1	1	1	750.397	1499.79	2	12.7975	23.0371	0.92594	23.6574	3.56946	High	Sequest HT (A10)	Unambiguous	GISLNPEQWSQLK		1	P53999	P53999	0	2	0.6966	0	1	1	750.397	1499.79	1499.79	1.1	0.00082	3.56	1	0.0004745	2.503e-05	0
-462	20264	FALSE	F3.2	50.0347	11287	HCD	MS2	4.90137	247.5	01_HH_THP1-M1_Af-elution_HCD+tEThcD-OT_60min_5to21%_03242018.raw	-462	21614	FourierTransform	1	1	1	1	794.906	3176.6	4	63.2541	100	0	80.0958	72.9207	High	Sequest HT (A10)	Unambiguous	YASIcQQNGIVPIVEPEILPDGDHDLKR	C5(Carbamidomethyl)	5	P04075	P04075; H3BQN4; P09972; P04075-2; H3BPS8	1	4	0.6517	0	1	1	794.906	3176.6	3176.6	-0.79	-0.00063	3.33	1	0.0004745	0.001955	0
-462	20271	FALSE	F3.2	50.0747	11299	HCD	MS2	32.7152	247.5	01_HH_THP1-M1_Af-elution_HCD+tEThcD-OT_60min_5to21%_03242018.raw	-462	21624	FourierTransform	1	1	1	1	644.353	1287.7	2	10.7988	23.0497	0	10.552	9.59329	High	Sequest HT (A10)	Unambiguous	VFYYLVQDLK		4	P61326	P61326-2; P61326; Q96A72; F5H6P7	0	2	0.6215	0	1	1	644.353	1287.7	1287.7	0.71	0.00046	2.88	1	0.0004745	0.0005289	0
-462	20289	FALSE	F3.2	50.113	11309	HCD	MS2	35.6443	247.5	01_HH_THP1-M1_Af-elution_HCD+tEThcD-OT_60min_5to21%_03242018.raw	-462	21634	FourierTransform	1	1	1	1	824.907	1648.81	2	11.0086	24.5151	0	12.8498	6.6696	High	Sequest HT (A10)	Unambiguous	YFYVSAEQVVQGMK		1	O95881	O95881	0	2	0.6829	0	1	1	824.907	1648.81	1648.8	1.66	0.00137	2.87	1	0.0004745	0.001805	0
-462	20308	FALSE	F3.2	50.1949	11334	HCD	MS2	0	247.5	01_HH_THP1-M1_Af-elution_HCD+tEThcD-OT_60min_5to21%_03242018.raw	-462	21657	FourierTransform	1	1	1	1	879.471	1757.93	2	53.1844	81.8126	14.6164	81.9689	34.3395	High	Sequest HT (A10)	Unambiguous	QFGAQANVIGPWIQTK		7	H9KV75	H0YJW3; P12814-2; H9KV75; H0YJ11; P12814; P12814-3; P12814-4	0	2	0.6035	0	1	1	879.471	1757.93	1757.93	0.87	0.00077	2.27	1	0.0004745	0.0008955	0
-462	20328	FALSE	F3.2	50.2736	11357	HCD	MS2	0	247.5	01_HH_THP1-M1_Af-elution_HCD+tEThcD-OT_60min_5to21%_03242018.raw	-462	21678	FourierTransform	1	1	1	1	779.862	3116.43	4	3.2253	4.38933	0	6.3935	2.11835	High	Sequest HT (A10)	Unambiguous	FWEVISDEHGIDPTGTYHGDSDLQLER		10	P68371	P04350; M0QYM7; M0R0X0; M0QY37; M0QX14; M0QZL7; M0R278; P68371; M0QY85; M0R2D3	0	4	0.7333	0	1	1	779.862	3116.43	3116.42	1.03	0.0008	6.6	1	0.0004745	1.009e-07	0
-462	20348	FALSE	F3.2	50.3742	11390	HCD	MS2	41.4949	247.5	01_HH_THP1-M1_Af-elution_HCD+tEThcD-OT_60min_5to21%_03242018.raw	-462	21708	FourierTransform	1	1	1	1	746.877	1492.75	2	36.9459	86.1279	0	51.7079	9.94776	High	Sequest HT (A10)	Unambiguous	SPYNYLQVAYFK		5	E2QRI1	Q32P28-3; E2QRI1; Q32P28-4; Q32P28-2; Q32P28	0	2	0.6944	0	1	1	746.877	1492.75	1492.75	-0.47	-0.00035	4.32	1	0.0004745	0.00029	0
-462	20355	FALSE	F3.2	50.4165	11403	HCD	MS2	15.4454	247.5	01_HH_THP1-M1_Af-elution_HCD+tEThcD-OT_60min_5to21%_03242018.raw	-462	21719	FourierTransform	1	1	1	1	713.912	1426.82	2	1.38402	3.34302	0	1.36906	0.82399	High	Sequest HT (A10)	Unambiguous	LSDLLAPISEQIK		10	Q01518	Q5T0R1; Q01518-2; Q5T0R6; Q5T0R5; Q5T0R2; Q5T0R9; Q5T0R3; Q01518; Q5T0R4; Q5T0R7	0	2	0.5422	0	1	1	713.912	1426.82	1426.82	1.16	0.00082	3.32	1	0.0004745	8.88e-06	0
-462	20364	FALSE	F3.2	50.4329	11406	HCD	MS2	12.33	247.5	01_HH_THP1-M1_Af-elution_HCD+tEThcD-OT_60min_5to21%_03242018.raw	-462	21722	FourierTransform	1	1	1	1	773.647	3091.56	4	32.1634	49.8239	0	58.6159	20.214	High	Sequest HT (A10)	Unambiguous	YGKDATNVGDEGGFAPNILENKEGLELLK		3	P06733	P06733-2; A0A2R8Y6G6; P06733	2	4	0.7602	0	1	1	773.647	3091.56	3091.56	2.06	0.00159	4.67	1	0.0004745	8.407e-05	0
-462	20376	FALSE	F3.2	50.5034	11427	HCD	MS2	10.8812	247.5	01_HH_THP1-M1_Af-elution_HCD+tEThcD-OT_60min_5to21%_03242018.raw	-462	21739	FourierTransform	1	1	1	1	675.668	4048.97	6	26.3607	41.4362	0	16.4702	47.5366	High	Sequest HT (A10)	Unambiguous	FAHTNVESLVNEYDDNGEGIILFRPSHLTNKFEDK		1	P30101	P30101	1	6	0.7305	0	1	1	675.668	4048.97	4048.97	0.42	0.00028	8.72	1	0.0004745	2.031e-09	0
-462	20400	FALSE	F3.2	50.5844	11448	HCD	MS2	12.6913	247.5	01_HH_THP1-M1_Af-elution_HCD+tEThcD-OT_60min_5to21%_03242018.raw	-462	21758	FourierTransform	1	1	1	1	703.037	2107.1	3	9.74772	17.8039	0	17.0209	4.16607	High	Sequest HT (A10)	Unambiguous	IGEHTPSALAIMENANVLAR		7	P04075	P04075; H3BU78; H3BQN4; H3BR04; J3KPS3; P04075-2; H3BPS8	0	3	0.5689	0	1	1	703.037	2107.1	2107.1	0.16	0.00011	5.73	1	0.0004745	5.974e-05	0
-462	20408	FALSE	F3.2	50.6046	11454	HCD	MS2	32.9738	247.5	01_HH_THP1-M1_Af-elution_HCD+tEThcD-OT_60min_5to21%_03242018.raw	-462	21764	FourierTransform	2	1	1	1	645.971	1935.9	3	41.5763	100	6.47049	19.9169	39.9177	High	Sequest HT (A10)	Unambiguous	sQLDIIIHSLKK	S1(ADP-Ribosyl)	1	P13010	P13010	1	3	0.0432	0	1	1	645.971	1935.9	1935.9	0.12	8e-05	1.62	1	0.0004745	0.0005582	2101.55
-462	20409	FALSE	F3.2	50.6046	11454	HCD	MS2	32.9738	247.5	01_HH_THP1-M1_Af-elution_HCD+tEThcD-OT_60min_5to21%_03242018.raw	-462	21764	FourierTransform	2	1	1	1	645.971	1935.9	3	41.5763	100	6.47049	19.9169	39.9177	High	Sequest HT (A10)	Unambiguous	SQLdIIIHSLKK	D4(ADP-Ribosyl)	1	P13010	P13010	1	3	NA	0.0432	2	2	645.971	1935.9	1935.9	0.12	8e-05	1.55	1	0.0004745	0.0004261	3342.45
-462	20417	FALSE	F3.2	50.633	11462	HCD	MS2	11.1009	247.5	01_HH_THP1-M1_Af-elution_HCD+tEThcD-OT_60min_5to21%_03242018.raw	-462	21771	FourierTransform	1	1	1	1	810.6	4048.97	5	4.00686	6.62962	0.48942	6.00187	2.90651	High	Sequest HT (A10)	Unambiguous	FAHTNVESLVNEYDDNGEGIILFRPSHLTNKFEDK		1	P30101	P30101	1	5	0.7555	0	1	1	810.6	4048.97	4048.97	1.32	0.00107	10.06	1	0.0004745	7.426e-05	0
-462	20430	FALSE	F3.2	50.7412	11500	HCD	MS2	19.7169	247.5	01_HH_THP1-M1_Af-elution_HCD+tEThcD-OT_60min_5to21%_03242018.raw	-462	21803	FourierTransform	1	1	1	1	782.892	1564.78	2	7.91181	15.9322	0	9.932	5.783	High	Sequest HT (A10)	Unambiguous	GLGWVQFSSEEGLR		7	G3V2S9	G3V2S9; G3V4X6; Q9GZT3-2; H0YJ40; Q9GZT3; A0A087WUN7; H0YJW7	0	2	0.7556	0	1	1	782.892	1564.78	1564.78	0.71	0.00055	4.01	1	0.0004745	1.684e-05	0
-462	20434	FALSE	F3.2	50.7782	11510	HCD	MS2	68.2454	247.5	01_HH_THP1-M1_Af-elution_HCD+tEThcD-OT_60min_5to21%_03242018.raw	-462	21811	FourierTransform	1	1	1	1	818.397	1635.79	2	25.9109	48.7059	0	46.1534	8.78437	High	Sequest HT (A10)	Unambiguous	LSYYDGMIQLNYR		1	P11717	P11717	0	2	0.7415	0	1	1	818.397	1635.79	1635.78	1.38	0.00113	3.52	1	0.0004745	2.643e-06	0
-462	20441	FALSE	F3.2	50.7964	11514	HCD	MS2	11.3476	247.5	01_HH_THP1-M1_Af-elution_HCD+tEThcD-OT_60min_5to21%_03242018.raw	-462	21815	FourierTransform	1	1	1	1	763.365	1525.72	2	9.5917	21.1593	0	12.563	4.64444	High	Sequest HT (A10)	Unambiguous	YFLFYDGETVSGK		2	Q4G0F5	Q4G0F5; H0YCI7	0	2	0.8243	0	1	1	763.365	1525.72	1525.72	0.52	0.0004	3.13	1	0.0004745	0.0007717	0
-462	20449	FALSE	F3.2	50.8383	11528	HCD	MS2	0	247.5	01_HH_THP1-M1_Af-elution_HCD+tEThcD-OT_60min_5to21%_03242018.raw	-462	21827	FourierTransform	3	1	1	1	943.767	2829.29	3	40.7251	55.1036	2.27921	100	5.51738	High	Sequest HT (A10)	Unambiguous	TLTGkTITLEVEPSDTIENVK	K5(ADP-Ribosyl)	21	J3QTR3	M0R1V7; J3QTR3; F5H388; F5H265; F5GXK7; P62987; P62979; Q96C32; F5GYU3; J3QSA3; P0CG47; F5H747; B4DV12; P0CG48; Q5PY61; F5H6Q2; Q49A90; J3QS39; F5H2Z3; J3QKN0; F5GZ39	1	3	0.0033	0	1	1	943.767	2829.29	2829.28	0.74	0.0007	3.04	1	0.0004745	0.001539	426.716
-462	20450	FALSE	F3.2	50.8383	11528	HCD	MS2	0	247.5	01_HH_THP1-M1_Af-elution_HCD+tEThcD-OT_60min_5to21%_03242018.raw	-462	21827	FourierTransform	3	1	1	1	943.767	2829.29	3	40.7251	55.1036	2.27921	100	5.51738	High	Sequest HT (A10)	Unambiguous	TLtGKTITLEVEPSDTIENVK	T3(ADP-Ribosyl)	21	J3QTR3	M0R1V7; J3QTR3; F5H388; F5H265; F5GXK7; P62987; P62979; Q96C32; F5GYU3; J3QSA3; P0CG47; F5H747; B4DV12; P0CG48; Q5PY61; F5H6Q2; Q49A90; J3QS39; F5H2Z3; J3QKN0; F5GZ39	1	3	NA	0.0033	2	2	943.767	2829.29	2829.28	0.74	0.0007	3.03	1	0.0004745	0.001283	547.242
-462	20451	FALSE	F3.2	50.8383	11528	HCD	MS2	0	247.5	01_HH_THP1-M1_Af-elution_HCD+tEThcD-OT_60min_5to21%_03242018.raw	-462	21827	FourierTransform	3	1	1	1	943.767	2829.29	3	40.7251	55.1036	2.27921	100	5.51738	High	Sequest HT (A10)	Unambiguous	tLTGKTITLEVEPSDTIENVK	T1(ADP-Ribosyl)	21	J3QTR3	M0R1V7; J3QTR3; F5H388; F5H265; F5GXK7; P62987; P62979; Q96C32; F5GYU3; J3QSA3; P0CG47; F5H747; B4DV12; P0CG48; Q5PY61; F5H6Q2; Q49A90; J3QS39; F5H2Z3; J3QKN0; F5GZ39	1	3	NA	0.023	3	3	943.767	2829.29	2829.28	0.74	0.0007	2.97	1	0.0004745	0.0009901	613.033
-462	20456	FALSE	F3.2	50.8552	11531	HCD	MS2	15.3525	247.5	01_HH_THP1-M1_Af-elution_HCD+tEThcD-OT_60min_5to21%_03242018.raw	-462	21830	FourierTransform	1	1	1	1	822.742	2466.21	3	21.6706	53.392	0	21.1502	12.1401	High	Sequest HT (A10)	Unambiguous	ISYFTFIGTPVQATNmNDFKR	M16(Oxidation)	3	K7EME7	K7EME7; K7ER96; O43396	1	3	0.72	0	1	1	822.742	2466.21	2466.21	0.29	0.00024	4.5	1	0.0004745	3.346e-05	0
-462	20464	FALSE	F3.2	50.8776	11536	HCD	MS2	32.3463	247.5	01_HH_THP1-M1_Af-elution_HCD+tEThcD-OT_60min_5to21%_03242018.raw	-462	21834	FourierTransform	1	1	1	1	706.753	3529.74	5	44.8544	71.1907	1.72156	100	6.50514	High	Sequest HT (A10)	Unambiguous	FAHTNVESLVNEYDDNGEGIILFRPSHLTNK		1	P30101	P30101	0	5	0.7398	0	1	1	706.753	3529.74	3529.73	0.95	0.00067	5.61	1	0.0004745	3.969e-05	0
-462	20479	FALSE	F3.2	50.9263	11549	HCD	MS2	20.1537	247.5	01_HH_THP1-M1_Af-elution_HCD+tEThcD-OT_60min_5to21%_03242018.raw	-462	21846	FourierTransform	1	1	1	1	917.459	1833.91	2	1.53442	2.94481	0	2.16335	1.02954	High	Sequest HT (A10)	Unambiguous	ILFIFIDSDHTDNQR		5	H7BZ94	H0Y3Z3; H7BZ94; I3L4M2; P07237; I3L398	0	2	0.8205	0	1	1	917.459	1833.91	1833.91	-0.72	-0.00066	3.9	1	0.0004745	4.401e-05	0
-462	2051	FALSE	F3.1	25.0541	4873	HCD	MS2	0	247.5	01_HH_THP1-M0_Af-elution_HCD+tEThcD-OT_60min_5to21%_03242018.raw	-462	2373	FourierTransform	2	1	1	1	642.928	1926.77	3	50.7842	100	0.95995	94.8205	7.35624	High	Sequest HT (A10)	Unambiguous	EkYEKDIAAYR	K2(ADP-Ribosyl)	2	P26583; P09429	P26583; P09429	2	3	0.1935	0	1	1	642.928	1926.77	1926.77	0.73	0.00047	1.55	2	0.0004745	0.00806	269.373
-462	2052	FALSE	F3.1	25.0541	4873	HCD	MS2	0	247.5	01_HH_THP1-M0_Af-elution_HCD+tEThcD-OT_60min_5to21%_03242018.raw	-462	2373	FourierTransform	2	1	1	1	642.928	1926.77	3	50.7842	100	0.95995	94.8205	7.35624	High	Sequest HT (A10)	Unambiguous	eKYEKDIAAYR	E1(ADP-Ribosyl)	2	P26583; P09429	P26583; P09429	2	3	0.1935	0	1	2	642.928	1926.77	1926.77	0.73	0.00047	1.55	2	0.0004745	0.008964	193.452
-462	20536	FALSE	F3.2	51.1644	11616	HCD	MS2	28.098	247.5	01_HH_THP1-M1_Af-elution_HCD+tEThcD-OT_60min_5to21%_03242018.raw	-462	21907	FourierTransform	1	1	1	1	677.832	2708.31	4	53.1628	90.5499	3.46039	69.3646	49.2765	High	Sequest HT (A10)	Unambiguous	GFAYVQFEDVRDAEDALHNLDRK		7	O75494	O75494-4; O75494-2; O75494-5; O75494-6; O75494; O75494-3; Q5JRI1	2	4	0.6566	0	1	1	677.832	2708.31	2708.31	0.53	0.00036	4.63	1	0.0004745	0.0001655	0
-462	20546	FALSE	F3.2	51.2491	11645	HCD	MS2	0	247.5	01_HH_THP1-M1_Af-elution_HCD+tEThcD-OT_60min_5to21%_03242018.raw	-462	21933	FourierTransform	1	1	1	1	944.06	2830.16	3	13.5703	21.1068	0	23.7261	9.44819	High	Sequest HT (A10)	Unambiguous	SAAEmYGSSFDLDYDFQRDYYDR	M5(Oxidation)	8	B4DY08	P07910-4; B4DY08; G3V4C1; P07910-2; G3V4W0; G3V2D6; G3V251; B2R5W2	1	3	0.7356	0	1	1	944.06	2830.16	2830.16	2.61	0.00246	4.16	1	0.0004745	0.0002612	0
-462	20555	FALSE	F3.2	51.268	11650	HCD	MS2	18.4777	247.5	01_HH_THP1-M1_Af-elution_HCD+tEThcD-OT_60min_5to21%_03242018.raw	-462	21938	FourierTransform	1	1	1	1	761.05	2281.14	3	14.276	29.0701	0	19.8575	8.17649	High	Sequest HT (A10)	Unambiguous	MFLQYYLNEQGDRVYTLK		2	Q9NPE3	Q9NPE3; H0YM60	1	3	0.6934	0	1	1	761.05	2281.14	2281.13	1.26	0.00096	4.86	1	0.0004745	0.0003431	0
[truncated: 1,081 more rows]
[truncated: 7 more columns]
