# Supplementary material for: The RiboMaP Spectral Annotation Method Applied to Various ADP-Ribosylome Studies Including INF-γ-Stimulated Human Cells and Mouse Tissues
Source: Front Cardiovasc Med. 2022 Mar 28;9:851351. doi: 10.3389/fcvm.2022.851351 (PMC8996112; doi:10.3389/fcvm.2022.851351)
Supplement: Supplementary file 4 [file Table_4.XLSX]

## Sheet: SuppTable4
Supplemental table 4. All annotated peptide-spectrum matches plus RiboMaP scores for mouse liver HCD data collected on the Orbitrap Q Exactive-HF (PXD004245).
PSMs.Workflow.ID	PSMs.Peptide.ID	Checked	File.ID	RT.in.min	First.Scan	Activation.Type	Isolation.Interference.in.Percent	Ion.Inject.Time.in.ms	Spectrum.File	MSMS.Spectrum.Info.Workflow.ID	MSMS.Spectrum.Info.Spectrum.ID	Mass.Analyzer	MS.Order	Number.of.PSMs	Number.of.Peptide.Groups	Number.of.Precursors	Number.of.Identified.Precursors	Precursor.mz.in.Da	Precursor.MHplus.in.Da	Precursor.Charge	m.series.Score	m1plus	m3plus	m6plus	m8plus	Confidence	Identifying.Node	PSM.Ambiguity	Annotated.Sequence	Modifications	Number.of.Proteins	Master.Protein.Accessions	Protein.Accessions	Number.of.Missed.Cleavages	Charge	Delta.Score	Delta.Cn	Rank	Search.Engine.Rank	mz.in.Da	Theo.MHplus.in.Da	Delta.M.in.ppm	Delta.mz.in.Da	XCorr	Number.of.Protein.Groups	Percolator.q.Value	Percolator.PEP	p.series.Score	p.series.Precursor.Score
-455	100	FALSE	F2.1	8.6134	2142	HCD	0	240	20150916_002_Liver_Rep1.raw	-455	18	FourierTransform	MS2	1	1	1	1	625.595	1874.77	3	41.6583	100	17.5656	22.0101	27.0575	High	Sequest HT (A10)	Unambiguous	rEAHKSEIAHR	R1(ADP-Ribosyl)	1	P07724	P07724	2	3	0.2424	0	1	1	625.595	1874.77	0.38	0.00024	1.98	1	3.923e-05	2.037e-07	991.195	12.3588
-455	100028	FALSE	F2.1	91.7755	19425	HCD	48.9261	240	20150916_002_Liver_Rep1.raw	-455	15256	FourierTransform	MS2	1	1	1	1	1075.66	2150.31	2	0.24751	0.99003	0	0	0	High	Sequest HT (A10)	Unambiguous	IILPSLMLLPLTWLSSPKK		1	P03911	P03911	1	2	0.843	0	1	1	1075.66	2150.3	3.25	0.0035	3.95	1	3.923e-05	2.933e-07	0	0
-455	100061	FALSE	F2.1	91.8061	19431	HCD	42.3599	240	20150916_002_Liver_Rep1.raw	-455	15261	FourierTransform	MS2	1	1	1	1	628.493	4393.41	7	0.87775	0	0	3.51101	0	High	Sequest HT (A10)	Unambiguous	LLGNmIVIVLGHHLGKDFTPAAQAAFQKVVAGVAAALAHKYH	M5(Oxidation)	1	A8DUK4	A8DUK4	3	7	0.5704	0	1	1	628.493	4393.41	-0.46	-0.00029	4.26	1	3.923e-05	0.0002133	0	0
-455	100065	FALSE	F2.1	91.8106	19432	HCD	12.9293	240	20150916_002_Liver_Rep1.raw	-455	15262	FourierTransform	MS2	1	1	1	1	1142.67	3425.98	3	0.23141	0.92565	0	0	0	High	Sequest HT (A10)	Unambiguous	VFPPNLEKPTLAIIGLIQPLGAIMPISELQGR		1	P97872	P97872	0	3	0.7738	0	1	1	1142.67	3425.96	7.39	0.00844	5.88	1	3.923e-05	1.152e-07	0	0
-455	10012	FALSE	F2.1	19.3923	4464	HCD	0	240	20150916_002_Liver_Rep1.raw	-455	1527	FourierTransform	MS2	1	1	1	1	754.308	1507.61	2	50.8206	100	35.4753	28.9729	38.8344	High	Sequest HT (A10)	Unambiguous	QrLNPPGGK	R2(ADP-Ribosyl)	2	Q6PGH2	Q6UY53; Q6PGH2	1	2	0.1207	0	1	1	754.308	1507.61	-0.8	-0.00061	0.58	1	0.002027	0.06007	13.7332	0
-455	100189	FALSE	F2.1	91.9068	19453	HCD	38.6318	240	20150916_002_Liver_Rep1.raw	-455	15281	FourierTransform	MS2	1	1	1	1	722.772	2166.3	3	0.41419	1.65676	0	0	0	High	Sequest HT (A10)	Unambiguous	IILPSLmLLPLTWLSSPKK	M7(Oxidation)	1	P03911	P03911	1	3	0.6076	0	1	1	722.772	2166.3	2.59	0.00187	3.67	1	3.923e-05	1.627e-05	0	0
-455	100237	FALSE	F2.1	91.9466	19460	HCD	18.6976	240	20150916_002_Liver_Rep1.raw	-455	15287	FourierTransform	MS2	1	1	1	1	914.242	3653.95	4	0.24692	0.9877	0	0	0	High	Sequest HT (A10)	Unambiguous	HAFEIIHLLTGENPLQVLVNAIINSGPREDSTR		4	P97461	P97461; D3Z1S8; D3YYM6; Q91V55	1	4	0.7584	0	1	1	914.242	3653.94	1.48	0.00135	8.94	1	3.923e-05	7.415e-13	0	0
-455	100252	FALSE	F2.1	91.9556	19462	HCD	29.9488	240	20150916_002_Liver_Rep1.raw	-455	15289	FourierTransform	MS2	1	1	1	1	857.251	3425.98	4	0.02916	0	0	0	0.11662	High	Sequest HT (A10)	Unambiguous	VFPPNLEKPTLAIIGLIQPLGAIMPISELQGR		1	P97872	P97872	0	4	0.7637	0	1	1	857.251	3425.96	7.22	0.00619	6.01	1	3.923e-05	3.159e-08	0	0
-455	10029	FALSE	F2.1	19.4081	4467	HCD	23.2004	240	20150916_002_Liver_Rep1.raw	-455	1529	FourierTransform	MS2	3	1	1	1	636.271	1906.8	3	40.6324	100	21.3535	19.2449	21.9311	High	Sequest HT (A10)	Unambiguous	rEHREALAVER	R1(ADP-Ribosyl)	1	Q8CGK3	Q8CGK3	2	3	NA	0	2	2	636.271	1906.8	1.54	0.00098	0.85	1	0.0002554	0.008126	214.929	0
-455	10030	FALSE	F2.1	19.4081	4467	HCD	23.2004	240	20150916_002_Liver_Rep1.raw	-455	1529	FourierTransform	MS2	3	1	1	1	636.271	1906.8	3	40.6324	100	21.3535	19.2449	21.9311	High	Sequest HT (A10)	Unambiguous	REHrEALAVER	R4(ADP-Ribosyl)	1	Q8CGK3	Q8CGK3	2	3	NA	0.0235	3	3	636.271	1906.8	1.54	0.00098	0.83	1	0.0001067	0.002705	202.899	0
-455	100313	FALSE	F2.1	92.0103	19473	HCD	24.9517	240	20150916_002_Liver_Rep1.raw	-455	15299	FourierTransform	MS2	1	1	1	1	613.012	1837.02	3	0	0	0	0	0	High	Sequest HT (A10)	Unambiguous	LFPLLATAYAFHFLGR		3	A2A848; Q9R0H0	A2A848; Q9R0H0; Q9R0H0-2	0	3	0.757	0	1	1	613.012	1837.02	3.14	0.00192	4.28	2	3.923e-05	5.727e-09	0	0
-455	10032	FALSE	F2.1	19.4081	4467	HCD	23.2004	240	20150916_002_Liver_Rep1.raw	-455	1529	FourierTransform	MS2	3	1	1	1	636.271	1906.8	3	40.6324	100	21.3535	19.2449	21.9311	High	Sequest HT (A10)	Unambiguous	REhREALAVER	H3(ADP-Ribosyl)	1	Q8CGK3	Q8CGK3	2	3	NA	0.0471	5	5	636.271	1906.8	1.54	0.00098	0.81	1	0.0001352	0.004151	264.461	0
-455	100328	FALSE	F2.1	92.0193	19475	HCD	19.6662	240	20150916_002_Liver_Rep1.raw	-455	15301	FourierTransform	MS2	1	1	1	1	755.405	1509.8	2	0	0	0	0	0	High	Sequest HT (A10)	Unambiguous	LGPIPFFSLLQYD		1	P08030	P08030	0	2	0.8092	0	1	1	755.405	1509.8	2.8	0.00212	2.83	1	0.0009107	0.03086	0	0
-455	100335	FALSE	F2.1	92.0238	19476	HCD	42.0411	240	20150916_002_Liver_Rep1.raw	-455	15302	FourierTransform	MS2	1	1	1	1	781.452	2342.34	3	0	0	0	0	0	High	Sequest HT (A10)	Unambiguous	VTLTLPVLNAAQSIIFVATGEGK		3	Q9CQ60	D3Z4X1; Q9CQ60; Q8CBG6	0	3	0.7937	0	1	1	781.452	2342.33	3.89	0.00303	5.72	1	3.923e-05	3.472e-10	0	0
-455	10037	FALSE	F2.1	19.4126	4468	HCD	58.4146	240	20150916_002_Liver_Rep1.raw	-455	1530	FourierTransform	MS2	1	1	1	1	320.503	959.495	3	0	0	0	0	0	High	Sequest HT (A10)	Unambiguous	LYDNHLGK		2	Q02566	Q02566; Q91Z83	0	3	0.6061	0	1	1	320.503	959.495	0.2	6e-05	1.65	1	0.0001352	0.00451	0	0
-455	100394	FALSE	F2.1	92.0742	19487	HCD	32.0038	240	20150916_002_Liver_Rep1.raw	-455	15312	FourierTransform	MS2	1	1	1	1	1271	3810.98	3	0.37066	1.48263	0	0	0	High	Sequest HT (A10)	Unambiguous	EASIPIVNGLSDLYHPIQILADYLTLQEHYGSLK		2	P11725	P11725; Q8R1A8	0	3	0.7465	0	1	1	1271	3811	-5.17	-0.00657	4.97	1	3.923e-05	3.85e-06	0	0
-455	10045	FALSE	F2.1	19.4215	4470	HCD	39.4194	240	20150916_002_Liver_Rep1.raw	-455	1532	FourierTransform	MS2	1	1	1	1	354.202	1060.59	3	0.05273	0.21091	0	0	0	High	Sequest HT (A10)	Unambiguous	KFLQPGSQR		4	P24472; P30115	P13745; Q6P8Q0; P24472; P30115	1	3	0.5438	0	1	1	354.202	1060.59	0.33	0.00012	2.74	2	0.0003722	0.01231	0	0
-455	10053	FALSE	F2.1	19.426	4471	HCD	8.46645	240	20150916_002_Liver_Rep1.raw	-455	1533	FourierTransform	MS2	1	1	1	1	480.251	959.495	2	6.12653	22.8954	0.28027	1.33039	0	High	Sequest HT (A10)	Unambiguous	LYDNHLGK		2	Q02566	Q02566; Q91Z83	0	2	0.6416	0	1	1	480.251	959.495	0.18	9e-05	2.26	1	0.0001067	0.002549	0	0
-455	100550	FALSE	F2.1	92.2101	19515	HCD	51.2576	240	20150916_002_Liver_Rep1.raw	-455	15337	FourierTransform	MS2	1	1	1	1	830.139	2488.4	3	0.40406	1.61625	0	0	0	High	Sequest HT (A10)	Unambiguous	IIVENLFYPVTLDVLHQIFSK		5	Q922I7	E9QMW9; P17225; Q922I7; Q8CB58; Q8BGJ5	0	3	0.7569	0	1	1	830.139	2488.39	6.61	0.00548	5.06	1	3.923e-05	1.305e-08	0	0
-455	100568	FALSE	F2.1	92.2289	19519	HCD	22.52	240	20150916_002_Liver_Rep1.raw	-455	15340	FourierTransform	MS2	1	1	1	1	748.168	2989.65	4	0	0	0	0	0	High	Sequest HT (A10)	Unambiguous	LLGNMIVIVLGHHLGKDFTPAAQAAFQK		2	P02088; A8DUK4	P02088; A8DUK4	1	4	0.6629	0	1	1	748.168	2989.64	1.72	0.00128	6.23	2	3.923e-05	2.074e-07	0	0
-455	100586	FALSE	F2.1	92.2556	19524	HCD	22.728	240	20150916_002_Liver_Rep1.raw	-455	15343	FourierTransform	MS2	1	1	1	1	690.391	2758.54	4	0.09538	0.38152	0	0	0	High	Sequest HT (A10)	Unambiguous	mELFLFLTSILQNFNLKPLVHPK	M1(Oxidation)	4	Q6XVG2; Q91X77	P56654; Q6XVG2; Q91X77; Q91X77-2	0	4	0.7361	0	1	1	690.391	2758.54	2.68	0.00185	4.32	2	3.923e-05	1.592e-06	0	0
-455	100597	FALSE	F2.1	92.2692	19527	HCD	5.16989	240	20150916_002_Liver_Rep1.raw	-455	15346	FourierTransform	MS2	1	1	1	1	598.735	2989.65	5	0	0	0	0	0	High	Sequest HT (A10)	Unambiguous	LLGNMIVIVLGHHLGKDFTPAAQAAFQK		2	P02088; A8DUK4	P02088; A8DUK4	1	5	0.5945	0	1	1	598.735	2989.64	1.28	0.00077	4.39	2	3.923e-05	4.505e-07	0	0
-455	100616	FALSE	F2.1	92.2827	19530	HCD	44.4665	240	20150916_002_Liver_Rep1.raw	-455	15349	FourierTransform	MS2	1	1	1	1	1129.64	3386.91	3	0.46545	1.8618	0	0	0	High	Sequest HT (A10)	Unambiguous	VLGKYVTLEGFSQPVAVFLGVPFAKPPLGSLR		1	Q8VCC2	Q8VCC2	1	3	0.571	0	1	1	1129.64	3386.92	-3.92	-0.00442	3.45	1	3.923e-05	0.0003462	0	0
-455	100667	FALSE	F2.1	92.325	19539	HCD	9.87858	240	20150916_002_Liver_Rep1.raw	-455	15356	FourierTransform	MS2	1	1	1	1	1142.66	3425.96	3	0.17063	0.68253	0	0	0	High	Sequest HT (A10)	Unambiguous	VFPPNLEKPTLAIIGLIQPLGAIMPISELQGR		1	P97872	P97872	0	3	0.7646	0	1	1	1142.66	3425.96	0.97	0.00111	5.65	1	3.923e-05	4.634e-08	0	0
-455	100676	FALSE	F2.1	92.3295	19540	HCD	50.0037	240	20150916_002_Liver_Rep1.raw	-455	15357	FourierTransform	MS2	1	1	1	1	829.94	3316.74	4	0	0	0	0	0	High	Sequest HT (A10)	Unambiguous	SVKDLVILLYETALLSSGFSLEDPQTHANR		1	P07901	P07901	1	4	0.7848	0	1	1	829.94	3316.74	-0.89	-0.00074	6.83	1	3.923e-05	1.177e-08	0	0
-455	100741	FALSE	F2.1	92.4156	19558	HCD	29.9837	240	20150916_002_Liver_Rep1.raw	-455	15370	FourierTransform	MS2	1	1	1	1	973.308	4862.51	5	0	0	0	0	0	High	Sequest HT (A10)	Unambiguous	LGSSAASLYPVLHFLLYVPELAHSPLYIQDKDGAPVATNAFHSPR		1	Q6PD26	Q6PD26	1	5	0.7058	0	1	1	973.308	4862.53	-3.73	-0.00362	6.39	1	3.923e-05	6.963e-06	0	0
-455	10076	FALSE	F2.1	19.4395	4474	HCD	30.971	240	20150916_002_Liver_Rep1.raw	-455	1536	FourierTransform	MS2	1	1	1	1	521.729	1042.45	2	28.1129	100	2.7702	6.73529	2.94595	High	Sequest HT (A10)	Unambiguous	TNcDLYEK	C3(Carbamidomethyl)	1	P07724	P07724	0	2	0.6071	0	1	1	521.729	1042.45	0.34	0.00018	1.96	1	0.0004608	0.01531	0	0
-455	100793	FALSE	F2.1	92.4668	19569	HCD	39.6663	240	20150916_002_Liver_Rep1.raw	-455	15379	FourierTransform	MS2	1	1	1	1	637.418	1273.83	2	0	0	0	0	0	High	Sequest HT (A10)	Unambiguous	LFPLFVLALLK		2	Q3U2P1; A2AA71	Q3U2P1; A2AA71	0	2	0.775	0	1	1	637.418	1273.83	0.42	0.00027	2.4	2	0.0003442	0.01103	0	0
-455	10086	FALSE	F2.1	19.444	4475	HCD	28.5909	240	20150916_002_Liver_Rep1.raw	-455	1537	FourierTransform	MS2	1	1	1	1	484.277	967.546	2	27.0564	100	1.00387	5.45028	1.77149	High	Sequest HT (A10)	Unambiguous	EVSTYIKK		3	P10126	D3YZ68; P10126; D3Z3I8	1	2	0.5247	0	1	1	484.277	967.546	0.14	7e-05	2.23	1	0.0005497	0.01628	0	0
-455	100873	FALSE	F2.1	92.5532	19587	HCD	2.78253	240	20150916_002_Liver_Rep1.raw	-455	15394	FourierTransform	MS2	1	1	1	1	613.011	1837.02	3	0	0	0	0	0	High	Sequest HT (A10)	Unambiguous	LFPLLATAYAFHFLGR		3	A2A848; Q9R0H0	A2A848; Q9R0H0; Q9R0H0-2	0	3	0.7472	0	1	1	613.011	1837.02	0.65	0.0004	4.51	2	3.923e-05	1.485e-08	0	0
-455	100917	FALSE	F2.1	92.5929	19595	HCD	25.214	240	20150916_002_Liver_Rep1.raw	-455	15401	FourierTransform	MS2	1	1	1	1	714.886	4284.28	6	0	0	0	0	0	High	Sequest HT (A10)	Unambiguous	LLSHcLLVTLASHHPADFTPAVHASLDKFLASVSTVLTSK	C5(Carbamidomethyl)	2	Q91VB8	Q91VB8; P01942	1	6	0.6418	0	1	1	714.886	4284.28	-1.34	-0.00096	4.83	1	3.923e-05	0.0002355	0	0
-455	100925	FALSE	F2.1	92.5974	19596	HCD	56.4951	240	20150916_002_Liver_Rep1.raw	-455	15402	FourierTransform	MS2	1	1	1	1	752.164	3005.63	4	0.53339	2.13358	0	0	0	High	Sequest HT (A10)	Unambiguous	LLGNmIVIVLGHHLGKDFTPAAQAAFQK	M5(Oxidation)	2	P02088; A8DUK4	P02088; A8DUK4	1	4	0.6372	0	1	1	752.164	3005.64	-1.72	-0.00129	4.19	2	3.923e-05	0.0001691	0	0
-455	10094	FALSE	F2.1	19.4485	4476	HCD	11.7463	240	20150916_002_Liver_Rep1.raw	-455	1538	FourierTransform	MS2	1	1	1	1	702.972	2106.9	3	33.3439	100	9.39422	13.4885	10.4928	High	Sequest HT (A10)	Unambiguous	EDSQrPGAHLTVKK	R5(ADP-Ribosyl)	3	P49312	P49312; P49312-2; Q5EBP8	1	3	0.0816	0	1	1	702.972	2106.9	0.84	0.00059	1.47	1	3.923e-05	0.0001924	129.808	15.6403
-455	100942	FALSE	F2.1	92.6153	19600	HCD	49.0915	240	20150916_002_Liver_Rep1.raw	-455	15404	FourierTransform	MS2	1	1	1	1	994.584	2981.74	3	0.3246	1.29839	0	0	0	High	Sequest HT (A10)	Unambiguous	LALKNQDKNIVFSPLSISAALALVSLGAK		1	A0A0R4J0I1	A0A0R4J0I1	2	3	0.7601	0	1	1	994.584	2981.74	-1.22	-0.00122	4.71	1	3.923e-05	0.0003398	0	0
-455	10099	FALSE	F2.1	19.4573	4477	HCD	37.4859	240	20150916_002_Liver_Rep1.raw	-455	1539	FourierTransform	MS2	1	1	1	1	441.251	881.494	2	7.95716	29.9275	0	1.02304	0.87815	High	Sequest HT (A10)	Unambiguous	NTLQLHR		1	Q9CZM2	Q9CZM2	0	2	0.3213	0	1	1	441.251	881.495	-0.77	-0.00034	2.21	1	0.0003722	0.01365	0	0
-455	101023	FALSE	F2.1	92.6732	19612	HCD	20.3769	240	20150916_002_Liver_Rep1.raw	-455	15415	FourierTransform	MS2	1	1	1	1	654.367	1961.09	3	0	0	0	0	0	High	Sequest HT (A10)	Unambiguous	SGLPNFLAVALALGELGYR		2	A0A2R8VHP2	A0A2R8VHP2; Q8CC86	0	3	0.7708	0	1	1	654.367	1961.09	0.04	2e-05	6.02	1	3.923e-05	1.068e-10	0	0
-455	10105	FALSE	F2.1	19.467	4479	HCD	37.5938	240	20150916_002_Liver_Rep1.raw	-455	1540	FourierTransform	MS2	1	1	1	1	644.599	1931.78	3	33.6148	100	10.8339	12.5239	11.1016	High	Sequest HT (A10)	Unambiguous	FKGDNrSAGVPSR	R6(ADP-Ribosyl)	6	Q922I7	E9QMW9; E9PZ39; P17225; E9Q0W3; Q922I7; Q8BGJ5	2	3	0.1067	0	1	1	644.599	1931.78	1.42	0.00092	0.75	1	0.002699	0.07363	1.52906	1.27994
-455	101121	FALSE	F2.1	92.7686	19632	HCD	12.6781	240	20150916_002_Liver_Rep1.raw	-455	15432	FourierTransform	MS2	1	1	1	1	748.166	2989.64	4	0	0	0	0	0	High	Sequest HT (A10)	Unambiguous	LLGNMIVIVLGHHLGKDFTPAAQAAFQK		2	P02088; A8DUK4	P02088; A8DUK4	1	4	0.6861	0	1	1	748.166	2989.64	-1.39	-0.00104	6.69	2	3.923e-05	2.078e-06	0	0
-455	10113	FALSE	F2.1	19.4715	4480	HCD	30.3655	240	20150916_002_Liver_Rep1.raw	-455	1541	FourierTransform	MS2	1	1	1	1	310.178	1237.69	4	0	0	0	0	0	High	Sequest HT (A10)	Unambiguous	HRTSIFIAHR		1	Q61102	Q61102	1	4	0.6364	0	1	1	310.178	1237.69	-0.05	-2e-05	3.3	1	0.0001067	0.002392	0	0
-455	101161	FALSE	F2.1	92.7956	19638	HCD	48.4161	240	20150916_002_Liver_Rep1.raw	-455	15438	FourierTransform	MS2	1	1	1	1	637.869	1274.73	2	0	0	0	0	0	High	Sequest HT (A10)	Unambiguous	LLVVYPWTQR		5	P02088; A8DUK4; P02089	P02088; P02104; E9Q223; A8DUK4; P02089	0	2	0.5818	0	1	1	637.869	1274.73	3.88	0.00247	2.75	3	3.923e-05	0.0005736	0	0
-455	101190	FALSE	F2.1	92.8189	19643	HCD	0	240	20150916_002_Liver_Rep1.raw	-455	15442	FourierTransform	MS2	1	1	1	1	598.735	2989.64	5	0	0	0	0	0	High	Sequest HT (A10)	Unambiguous	LLGNMIVIVLGHHLGKDFTPAAQAAFQK		2	P02088; A8DUK4	P02088; A8DUK4	1	5	0.5855	0	1	1	598.735	2989.64	0.06	3e-05	3.86	2	3.923e-05	0.0002975	0	0
-455	10121	FALSE	F2.1	19.4759	4481	HCD	35.4908	240	20150916_002_Liver_Rep1.raw	-455	1542	FourierTransform	MS2	1	1	1	1	329.522	986.553	3	0.1048	0.41921	0	0	0	High	Sequest HT (A10)	Unambiguous	HRELYLR		1	Q8K2C9	Q8K2C9	1	3	0.5301	0	1	1	329.522	986.553	-0.1	-3e-05	3.49	1	3.923e-05	0.0005019	0	0
-455	101218	FALSE	F2.1	92.8451	19648	HCD	30.5871	240	20150916_002_Liver_Rep1.raw	-455	15446	FourierTransform	MS2	1	1	1	1	1122.6	3365.78	3	0.89616	3.58465	0	0	0	High	Sequest HT (A10)	Unambiguous	VNLIGEHTDYNQGLVLPMALELVTVMVGSPR		1	Q9R0N0	Q9R0N0	0	3	0.7779	0	1	1	1122.6	3365.76	5.16	0.00579	6.71	1	3.923e-05	1.016e-10	0	0
-455	101233	FALSE	F2.1	92.8586	19651	HCD	33.4825	240	20150916_002_Liver_Rep1.raw	-455	15449	FourierTransform	MS2	1	1	1	1	817.72	3267.86	4	0.9407	3.76278	0	0	0	High	Sequest HT (A10)	Unambiguous	VLSSIRVPIIVPVMMLAIKEASADLSPYVR		1	Q9Z1T1	Q9Z1T1	2	4	0.7716	0	1	1	817.72	3267.86	0.06	5e-05	6.61	1	3.923e-05	8.813e-09	0	0
-455	10126	FALSE	F2.1	19.4804	4482	HCD	23.2367	240	20150916_002_Liver_Rep1.raw	-455	1543	FourierTransform	MS2	1	1	1	1	633.303	1897.9	3	31.0637	100	5.58736	9.10867	9.55868	High	Sequest HT (A10)	Unambiguous	VGrKGVITVKDGK	R3(ADP-Ribosyl)	1	P63038	P63038	3	3	0.2073	0	1	1	633.303	1897.89	1.07	0.00068	1.93	1	3.923e-05	0.0001128	82.9716	15.8926
-455	101281	FALSE	F2.1	92.9	19660	HCD	60.9268	240	20150916_002_Liver_Rep1.raw	-455	15457	FourierTransform	MS2	1	1	1	1	733.165	2929.64	4	0	0	0	0	0	High	Sequest HT (A10)	Unambiguous	LLGNAIVIVLGHHLGKDFTPAAQAAFQK		1	P02089	P02089	1	4	0.6293	0	1	1	733.165	2929.64	-0.93	-0.00068	4.99	1	3.923e-05	2.179e-05	0	0
-455	101361	FALSE	F2.1	92.9693	19675	HCD	48.1075	240	20150916_002_Liver_Rep1.raw	-455	15470	FourierTransform	MS2	1	1	1	1	628.491	4393.39	7	0	0	0	0	0	High	Sequest HT (A10)	Unambiguous	LLGNmIVIVLGHHLGKDFTPAAQAAFQKVVAGVAAALAHKYH	M5(Oxidation)	1	A8DUK4	A8DUK4	3	7	0.6537	0	1	1	628.491	4393.41	-4.74	-0.00297	7.48	1	3.923e-05	2.275e-06	0	0
-455	101371	FALSE	F2.1	92.9881	19679	HCD	13.218	240	20150916_002_Liver_Rep1.raw	-455	15473	FourierTransform	MS2	1	1	1	1	1010.85	3030.54	3	0.35424	1.41695	0	0	0	High	Sequest HT (A10)	Unambiguous	ILGEDSSKNVFLSPMSISSALAMVFMGAK		10	F8WIV2	E9Q0P9; E9PYY0; E9Q108; E9PZQ9; E9Q3Y1; K7E6F1; E9Q6X2; E9Q4R2; F8WIV2; Q60854	1	3	0.6789	0	1	1	1010.85	3030.53	1.14	0.00115	6.26	1	3.923e-05	6.355e-12	0	0
-455	101394	FALSE	F2.1	93.0279	19687	HCD	38.9603	240	20150916_002_Liver_Rep1.raw	-455	15480	FourierTransform	MS2	1	1	1	1	879.485	4393.4	5	0	0	0	0	0	High	Sequest HT (A10)	Unambiguous	LLGNmIVIVLGHHLGKDFTPAAQAAFQKVVAGVAAALAHKYH	M5(Oxidation)	1	A8DUK4	A8DUK4	3	5	0.6822	0	1	1	879.485	4393.41	-3.57	-0.00313	7.71	1	3.923e-05	1.402e-08	0	0
-455	10142	FALSE	F2.1	19.4894	4484	HCD	11.532	240	20150916_002_Liver_Rep1.raw	-455	1545	FourierTransform	MS2	1	1	1	1	413.235	1237.69	3	1.56551	6.26203	0	0	0	High	Sequest HT (A10)	Unambiguous	HRTSIFIAHR		1	Q61102	Q61102	1	3	0.7273	0	1	1	413.235	1237.69	0.5	0.00021	4.51	1	3.923e-05	1.248e-07	0	0
-455	101426	FALSE	F2.1	93.0701	19696	HCD	14.8821	240	20150916_002_Liver_Rep1.raw	-455	15487	FourierTransform	MS2	1	1	1	1	613.01	1837.02	3	0	0	0	0	0	High	Sequest HT (A10)	Unambiguous	LFPLLATAYAFHFLGR		3	A2A848; Q9R0H0	A2A848; Q9R0H0; Q9R0H0-2	0	3	0.7321	0	1	1	613.01	1837.02	0.35	0.00021	4.33	2	3.923e-05	6.016e-07	0	0
-455	101456	FALSE	F2.1	93.0935	19701	HCD	83.182	240	20150916_002_Liver_Rep1.raw	-455	15491	FourierTransform	MS2	1	1	1	1	1155.81	3465.41	3	0.66459	2.65835	0	0	0	High	Sequest HT (A10)	Unambiguous	GLPERPVSRQAAPGHrPmVrR	R16(ADP-Ribosyl); M18(Oxidation); R20(ADP-Ribosyl)	3	Q3UMR0	Q3UMR0; Q3UMR0-2; Q3UMR0-3	2	3	0.1181	0	1	1	1155.81	3465.42	-3.39	-0.00391	1.27	1	0.007341	0.1951	67.0119	0
-455	101466	FALSE	F2.1	93.0981	19702	HCD	13.3242	240	20150916_002_Liver_Rep1.raw	-455	15492	FourierTransform	MS2	1	1	1	1	1007.88	3021.62	3	0.62019	2.48078	0	0	0	High	Sequest HT (A10)	Unambiguous	ADIALVELLYHVEELDPGVVDNFPLLK		2	P30115	A0A087WQI6; P30115	0	3	0.789	0	1	1	1007.88	3021.62	-0.24	-0.00024	6.54	1	3.923e-05	3.117e-08	0	0
-455	101472	FALSE	F2.1	93.1026	19703	HCD	37.2505	240	20150916_002_Liver_Rep1.raw	-455	15493	FourierTransform	MS2	1	1	1	1	845.125	2533.36	3	0	0	0	0	0	High	Sequest HT (A10)	Unambiguous	KLEQPMNLIPFVETAMGLLNFK		1	Q8R4N0	Q8R4N0	1	3	0.7666	0	1	1	845.125	2533.36	1.87	0.00158	6.17	1	3.923e-05	7.275e-09	0	0
-455	101492	FALSE	F2.1	93.1304	19709	HCD	32.3672	240	20150916_002_Liver_Rep1.raw	-455	15498	FourierTransform	MS2	1	1	1	1	747.091	2239.26	3	0	0	0	0	0	High	Sequest HT (A10)	Unambiguous	ALTYFVALPGVGVSMLNVFLK		2	P43024	P43024; Q9DCW5	0	3	0.7064	0	1	1	747.091	2239.26	1.79	0.00134	5.79	1	3.923e-05	2.714e-08	0	0
-455	1015	FALSE	F2.1	11.6113	2856	HCD	22.3323	240	20150916_002_Liver_Rep1.raw	-455	162	FourierTransform	MS2	1	1	1	1	401.858	1203.56	3	0.62889	2.51554	0	0	0	High	Sequest HT (A10)	Unambiguous	HQGVmVGmGQK	M5(Oxidation); M8(Oxidation)	16	Q8BFZ3; P60710; P68134	D3Z2K3; Q8BFZ3; P63268; E9Q2D1; A0A1D5RM20; P60710; A0A494B9T3; G3UZ07; P62737; G3UYG0; P68134; D3YZY0; E9Q5F4; P68033; P63260; E9Q606	0	3	0.5406	0	1	1	401.858	1203.56	-0.05	-2e-05	2.83	3	0.0001067	0.001314	0	0
-455	10158	FALSE	F2.1	19.5029	4487	HCD	0	240	20150916_002_Liver_Rep1.raw	-455	1548	FourierTransform	MS2	1	1	1	1	807.339	2420	3	42.8103	100	18.0733	22.8402	30.3276	High	Sequest HT (A10)	Unambiguous	AKETAErSSHREHVEL	R7(ADP-Ribosyl)	1	Q8VCC2	Q8VCC2	3	3	0.1095	0	1	1	807.339	2420	0.15	0.00012	1.37	1	0.0002554	0.008954	27.1152	0
-455	101638	FALSE	F2.1	93.2798	19741	HCD	76.4343	240	20150916_002_Liver_Rep1.raw	-455	15524	FourierTransform	MS2	1	1	1	1	1028.45	3083.35	3	1.18328	3.45568	0	1.27744	0	Medium	Sequest HT (A10)	Unambiguous	QSKYKVINkDQWcNVLEFSR	K9(ADP-Ribosyl); C13(Carbamidomethyl)	1	B7ZMU0	B7ZMU0	3	3	0.0841	0	1	1	1028.45	3083.35	0.09	9e-05	1.07	1	0.01571	0.3786	1.29916	0
-455	101698	FALSE	F2.1	93.3355	19753	HCD	32.9941	240	20150916_002_Liver_Rep1.raw	-455	15534	FourierTransform	MS2	1	1	1	1	637.869	1274.73	2	0	0	0	0	0	High	Sequest HT (A10)	Unambiguous	LLVVYPWTQR		5	P02088; A8DUK4; P02089	P02088; P02104; E9Q223; A8DUK4; P02089	0	2	0.6394	0	1	1	637.869	1274.73	3.31	0.00211	2.69	3	3.923e-05	3.698e-05	0	0
-455	101721	FALSE	F2.1	93.3559	19757	HCD	4.13749	240	20150916_002_Liver_Rep1.raw	-455	15537	FourierTransform	MS2	1	1	1	1	598.734	2989.64	5	0	0	0	0	0	High	Sequest HT (A10)	Unambiguous	LLGNMIVIVLGHHLGKDFTPAAQAAFQK		2	P02088; A8DUK4	P02088; A8DUK4	1	5	0.5825	0	1	1	598.734	2989.64	-0.66	-0.00039	4.12	2	3.923e-05	2.938e-06	0	0
-455	10176	FALSE	F2.1	19.5208	4490	HCD	0	240	20150916_002_Liver_Rep1.raw	-455	1551	FourierTransform	MS2	1	1	1	1	711.555	2843.2	4	38.6012	100	20.336	17.7075	16.3612	High	Sequest HT (A10)	Unambiguous	KREEEEKAQQMArQQQER	R13(ADP-Ribosyl)	1	P49710	P49710	4	4	0.3319	0	1	1	711.555	2843.19	1.72	0.00122	2.32	1	3.923e-05	9.517e-05	74.4449	38.5686
-455	101777	FALSE	F2.1	93.401	19767	HCD	2.28457	240	20150916_002_Liver_Rep1.raw	-455	15547	FourierTransform	MS2	1	1	1	1	601.934	3005.64	5	0	0	0	0	0	High	Sequest HT (A10)	Unambiguous	LLGNmIVIVLGHHLGKDFTPAAQAAFQK	M5(Oxidation)	2	P02088; A8DUK4	P02088; A8DUK4	1	5	0.3099	0	1	1	601.934	3005.64	0.65	0.00039	2.13	2	0.009228	0.2548	0	0
-455	10186	FALSE	F2.1	19.5304	4492	HCD	53.9525	240	20150916_002_Liver_Rep1.raw	-455	1552	FourierTransform	MS2	1	1	1	1	528.504	2110.99	4	27.3979	100	1.67923	5.89752	2.01481	High	Sequest HT (A10)	Unambiguous	SKQrLPGQKPFKR	R4(ADP-Ribosyl)	3	A0A0R4J034	A0A0R4J034; Q99K01; Q99K01-2	3	4	0.0701	0	1	1	528.504	2110.99	-0.67	-0.00035	1.57	1	0.0001067	0.0008246	1.97487	0.339047
-455	101889	FALSE	F2.1	93.5043	19789	HCD	24.6319	240	20150916_002_Liver_Rep1.raw	-455	15566	FourierTransform	MS2	1	1	1	1	957.505	2870.5	3	0.2923	0	0	1.1692	0	High	Sequest HT (A10)	Unambiguous	VAPPFVVVYLIYTWGNQEFEQSKR		1	Q9CQ69	Q9CQ69	1	3	0.7177	0	1	1	957.505	2870.49	3.98	0.00381	5.42	1	3.923e-05	4.561e-09	0	0
-455	101895	FALSE	F2.1	93.5088	19790	HCD	38.2052	240	20150916_002_Liver_Rep1.raw	-455	15567	FourierTransform	MS2	1	1	1	1	1036.11	2071.22	2	0.10658	0.42632	0	0	0	High	Sequest HT (A10)	Unambiguous	NIVFSPLSISAALALVSLGAK		2	A0A0R4J0I1	A0A0R4J0I1; Q03734	0	2	0.8395	0	1	1	1036.11	2071.22	0.33	0.00035	5.67	1	3.923e-05	1.992e-10	0	0
-455	101918	FALSE	F2.1	93.5224	19793	HCD	13.7651	240	20150916_002_Liver_Rep1.raw	-455	15570	FourierTransform	MS2	1	1	1	1	618.681	1854.03	3	0	0	0	0	0	High	Sequest HT (A10)	Unambiguous	FTLPPLVFAAYQLAFR		1	Q9EQH3	Q9EQH3	0	3	0.7903	0	1	1	618.681	1854.03	-1.56	-0.00097	4.72	1	3.923e-05	2.518e-06	0	0
-455	101924	FALSE	F2.1	93.5314	19795	HCD	35.8365	240	20150916_002_Liver_Rep1.raw	-455	15572	FourierTransform	MS2	1	1	1	1	691.078	2071.22	3	0.09454	0.37816	0	0	0	High	Sequest HT (A10)	Unambiguous	NIVFSPLSISAALALVSLGAK		2	A0A0R4J0I1	A0A0R4J0I1; Q03734	0	3	0.7609	0	1	1	691.078	2071.22	1.95	0.00135	5.48	1	3.923e-05	8.961e-07	0	0
-455	10193	FALSE	F2.1	19.5349	4493	HCD	33.4689	240	20150916_002_Liver_Rep1.raw	-455	1553	FourierTransform	MS2	1	1	1	1	466.738	932.468	2	10.8168	39.259	1.32346	2.68466	0	High	Sequest HT (A10)	Unambiguous	LLEGEESR		11	P11679; P20152	A0A0A6YWC8; P15331; P15331-2; P11679; G5E846; Q9DCV7; P15331-3; P31001; G3X981; A0A2R8W6R6; P20152	0	2	0.4467	0	1	1	466.738	932.468	-0.18	-8e-05	1.97	2	0.0003442	0.01096	0	0
-455	101971	FALSE	F2.1	93.5781	19805	HCD	4.3243	240	20150916_002_Liver_Rep1.raw	-455	15580	FourierTransform	MS2	1	1	1	1	748.17	2989.66	4	0	0	0	0	0	High	Sequest HT (A10)	Unambiguous	LLGNMIVIVLGHHLGKDFTPAAQAAFQK		2	P02088; A8DUK4	P02088; A8DUK4	1	4	0.6871	0	1	1	748.17	2989.64	4.33	0.00324	5.88	2	3.923e-05	1.33e-07	0	0
-455	101982	FALSE	F2.1	93.5871	19807	HCD	35.4187	240	20150916_002_Liver_Rep1.raw	-455	15582	FourierTransform	MS2	1	1	1	1	857.657	4284.25	5	0.48642	1.94569	0	0	0	High	Sequest HT (A10)	Unambiguous	LLSHcLLVTLASHHPADFTPAVHASLDKFLASVSTVLTSK	C5(Carbamidomethyl)	2	Q91VB8	Q91VB8; P01942	1	5	0.6257	0	1	1	857.657	4284.28	-7.01	-0.00601	5.37	1	3.923e-05	2.65e-05	0	0
-455	101991	FALSE	F2.1	93.5997	19809	HCD	8.28348	240	20150916_002_Liver_Rep1.raw	-455	15583	FourierTransform	MS2	1	1	1	1	613.012	1837.02	3	0	0	0	0	0	High	Sequest HT (A10)	Unambiguous	LFPLLATAYAFHFLGR		3	A2A848; Q9R0H0	A2A848; Q9R0H0; Q9R0H0-2	0	3	0.7614	0	1	1	613.012	1837.02	2.44	0.00149	4.4	2	3.923e-05	3.209e-09	0	0
-455	102083	FALSE	F2.1	93.6772	19826	HCD	58.0894	240	20150916_002_Liver_Rep1.raw	-455	15597	FourierTransform	MS2	1	1	1	1	927.135	2779.39	3	0.13462	0.53846	0	0	0	High	Sequest HT (A10)	Unambiguous	SAAPGGGSVAAAVAALGAALASmVGQMTYGR	M23(Oxidation)	1	Q91XD4	Q91XD4	0	3	0.1451	0	1	1	927.135	2779.39	1.08	0.001	6.48	1	3.923e-05	1.605e-10	0	0
-455	10213	FALSE	F2.1	19.5529	4497	HCD	5.27304	240	20150916_002_Liver_Rep1.raw	-455	1557	FourierTransform	MS2	1	1	1	1	683.598	2048.78	3	32.9338	100	9.4203	11.0757	11.2394	High	Sequest HT (A10)	Unambiguous	GDSRGDFATrGPGSK	R10(ADP-Ribosyl)	2	E9PV24	E9PV24; E9PV24-2	2	3	0.0985	0	1	1	683.598	2048.79	-3.21	-0.00219	1.32	1	0.0008309	0.02505	53.8958	26.0226
-455	102209	FALSE	F2.1	93.7638	19845	HCD	69.4463	240	20150916_002_Liver_Rep1.raw	-455	15615	FourierTransform	MS2	1	1	1	1	1126.92	2252.83	2	0.68559	2.74236	0	0	0	Medium	Sequest HT (A10)	Selected	eLVkRPTISK	E1(ADP-Ribosyl); K4(ADP-Ribosyl)	3	Q45VK7	Q45VK7; D3Z025; Q45VK7-2	1	2	NA	0.0179	4	4	1126.92	2252.84	-4.07	-0.00458	0.55	1	0.02182	0.4756	28.2272	0
-455	10221	FALSE	F2.1	19.5574	4498	HCD	45.9987	240	20150916_002_Liver_Rep1.raw	-455	1558	FourierTransform	MS2	1	1	1	1	517.256	1033.51	2	9.6631	35.5871	0.76488	1.63756	0.66282	High	Sequest HT (A10)	Unambiguous	HTDPVPDPR		3	O55143; Q8R429	O55143-2; O55143; Q8R429	0	2	0.6203	0	1	1	517.256	1033.51	-0.46	-0.00024	2.66	2	0.001109	0.03373	0	0
-455	102286	FALSE	F2.1	93.8306	19858	HCD	76.6363	240	20150916_002_Liver_Rep1.raw	-455	15627	FourierTransform	MS2	2	1	1	1	1042.75	3126.24	3	1.62868	3.5512	0	2.96353	0	Medium	Sequest HT (A10)	Unambiguous	SFLTRSPNeVhKISTSLK	E9(ADP-Ribosyl); H11(ADP-Ribosyl)	1	Q8CIR4	Q8CIR4	2	3	0.0918	0	1	1	1042.75	3126.24	-0.18	-0.00019	0.98	1	0.02106	0.4574	9.22618	0
-455	102287	FALSE	F2.1	93.8306	19858	HCD	76.6363	240	20150916_002_Liver_Rep1.raw	-455	15627	FourierTransform	MS2	2	1	1	1	1042.75	3126.24	3	1.62868	3.5512	0	2.96353	0	Medium	Sequest HT (A10)	Unambiguous	SFLTRSPNEVhkISTSLK	H11(ADP-Ribosyl); K12(ADP-Ribosyl)	1	Q8CIR4	Q8CIR4	2	3	0.0918	0	1	2	1042.75	3126.24	-0.18	-0.00019	0.98	1	0.02113	0.4596	0	0
-455	1023	FALSE	F2.1	11.6249	2859	HCD	26.7847	240	20150916_002_Liver_Rep1.raw	-455	163	FourierTransform	MS2	1	1	1	1	602.284	1203.56	2	29.3374	100	4.64216	5.93109	6.77632	High	Sequest HT (A10)	Unambiguous	HQGVmVGmGQK	M5(Oxidation); M8(Oxidation)	16	Q8BFZ3; P60710; P68134	D3Z2K3; Q8BFZ3; P63268; E9Q2D1; A0A1D5RM20; P60710; A0A494B9T3; G3UZ07; P62737; G3UYG0; P68134; D3YZY0; E9Q5F4; P68033; P63260; E9Q606	0	2	0.7098	0	1	1	602.284	1203.56	0.16	0.0001	2.55	3	3.923e-05	2.344e-05	0	0
-455	10235	FALSE	F2.1	19.5664	4500	HCD	18.6042	240	20150916_002_Liver_Rep1.raw	-455	1560	FourierTransform	MS2	1	1	1	1	803.043	2407.11	3	64.116	100	41.0857	39.7618	75.6165	High	Sequest HT (A10)	Unambiguous	RLQQrGAGVKGPPASTSR	R5(ADP-Ribosyl)	1	Q6TCG2	Q6TCG2	3	3	0.0688	0	1	1	803.043	2407.1	5.04	0.00405	1.6	1	0.002268	0.06504	2.62045	0
-455	102407	FALSE	F2.1	93.9368	19879	HCD	21.0062	240	20150916_002_Liver_Rep1.raw	-455	15646	FourierTransform	MS2	1	1	1	1	637.87	1274.73	2	0	0	0	0	0	High	Sequest HT (A10)	Unambiguous	LLVVYPWTQR		5	P02088; A8DUK4; P02089	P02088; P02104; E9Q223; A8DUK4; P02089	0	2	0.5023	0	1	1	637.87	1274.73	5.13	0.00327	2.15	3	0.0001067	0.0007004	0	0
-455	102416	FALSE	F2.1	93.9413	19880	HCD	4.66996	240	20150916_002_Liver_Rep1.raw	-455	15647	FourierTransform	MS2	1	1	1	1	598.735	2989.65	5	0	0	0	0	0	High	Sequest HT (A10)	Unambiguous	LLGNMIVIVLGHHLGKDFTPAAQAAFQK		2	P02088; A8DUK4	P02088; A8DUK4	1	5	0.6026	0	1	1	598.735	2989.64	1.28	0.00077	3.9	2	3.923e-05	1.977e-05	0	0
-455	102457	FALSE	F2.1	93.9826	19888	HCD	26.0933	240	20150916_002_Liver_Rep1.raw	-455	15654	FourierTransform	MS2	1	1	1	1	1022.56	2044.11	2	0.31188	1.24751	0	0	0	High	Sequest HT (A10)	Unambiguous	MLFPTLLQTVFASYLGSR		1	Q9D8Y1	Q9D8Y1	0	2	0.7621	0	1	1	1022.56	2044.09	6.19	0.00633	4.54	1	3.923e-05	4.751e-09	0	0
-455	102472	FALSE	F2.1	93.9961	19891	HCD	26.2045	240	20150916_002_Liver_Rep1.raw	-455	15657	FourierTransform	MS2	1	1	1	1	1032.06	2063.12	2	0.20715	0.8286	0	0	0	High	Sequest HT (A10)	Unambiguous	LKEMFPIINQFTDVLVR		1	Q64464	Q64464	1	2	0.5825	0	1	1	1032.06	2063.14	-8.64	-0.00891	2.85	1	3.923e-05	7.462e-05	0	0
-455	102476	FALSE	F2.1	94.0006	19892	HCD	13.6813	240	20150916_002_Liver_Rep1.raw	-455	15658	FourierTransform	MS2	1	1	1	1	682.037	2044.1	3	0.1101	0.44039	0	0	0	High	Sequest HT (A10)	Unambiguous	MLFPTLLQTVFASYLGSR		1	Q9D8Y1	Q9D8Y1	0	3	0.6137	0	1	1	682.037	2044.09	1.65	0.00112	3.65	1	3.923e-05	6.998e-06	0	0
-455	102541	FALSE	F2.1	94.0582	19904	HCD	49.6818	240	20150916_002_Liver_Rep1.raw	-455	15669	FourierTransform	MS2	1	1	1	1	898.139	2692.4	3	0.57461	2.29845	0	0	0	High	Sequest HT (A10)	Unambiguous	GPGTSFEFALAIVEALVGKDMANQVK		1	Q99LX0	Q99LX0	1	3	0.7769	0	1	1	898.139	2692.4	0.61	0.00055	9.19	1	3.923e-05	1.731e-16	0	0
-455	102582	FALSE	F2.1	94.1033	19913	HCD	8.38044	240	20150916_002_Liver_Rep1.raw	-455	15676	FourierTransform	MS2	1	1	1	1	748.168	2989.65	4	0.16251	0.65002	0	0	0	High	Sequest HT (A10)	Unambiguous	LLGNMIVIVLGHHLGKDFTPAAQAAFQK		2	P02088; A8DUK4	P02088; A8DUK4	1	4	0.6422	0	1	1	748.168	2989.64	1.72	0.00128	6.12	2	3.923e-05	4.038e-08	0	0
-455	102587	FALSE	F2.1	94.1078	19914	HCD	22.5574	240	20150916_002_Liver_Rep1.raw	-455	15677	FourierTransform	MS2	1	1	1	1	613.01	1837.02	3	0	0	0	0	0	High	Sequest HT (A10)	Unambiguous	LFPLLATAYAFHFLGR		3	A2A848; Q9R0H0	A2A848; Q9R0H0; Q9R0H0-2	0	3	0.741	0	1	1	613.01	1837.02	0.45	0.00027	4.44	2	3.923e-05	1.624e-08	0	0
-455	10265	FALSE	F2.1	19.6044	4507	HCD	3.14448	133.129	20150916_002_Liver_Rep1.raw	-455	1566	FourierTransform	MS2	1	1	1	1	412.884	1236.64	3	0.14394	0.57577	0	0	0	High	Sequest HT (A10)	Unambiguous	FHYKTDQGIK		1	P24270	P24270	1	3	0.6765	0	1	1	412.884	1236.64	0.1	4e-05	4.08	1	3.923e-05	3.413e-06	0	0
-455	102704	FALSE	F2.1	94.2134	19937	HCD	20.7784	240	20150916_002_Liver_Rep1.raw	-455	15695	FourierTransform	MS2	1	1	1	1	788.112	2362.32	3	0.57159	1.77439	0	0.51199	0	High	Sequest HT (A10)	Unambiguous	AVGEPPLFLASSIFFAIKDAIR		2	Q00519	Q00519; A0A3B2WBF8	1	3	0.7348	0	1	1	788.112	2362.32	1.45	0.00114	6.41	1	3.923e-05	6.667e-12	0	0
-455	102710	FALSE	F2.1	94.2179	19938	HCD	11.3476	240	20150916_002_Liver_Rep1.raw	-455	15696	FourierTransform	MS2	1	1	1	1	927.132	2779.38	3	0.17258	0.69032	0	0	0	High	Sequest HT (A10)	Unambiguous	SAAPGGGSVAAAVAALGAALASmVGQMTYGR	M23(Oxidation)	1	Q91XD4	Q91XD4	0	3	0.138	0	1	1	927.132	2779.39	-2.21	-0.00205	7.39	1	3.923e-05	2.295e-13	0	0
-455	10272	FALSE	F2.1	19.6089	4508	HCD	0	240	20150916_002_Liver_Rep1.raw	-455	1567	FourierTransform	MS2	3	1	1	1	827.335	2479.99	3	62.3705	100	50.8008	37.3334	61.3479	High	Sequest HT (A10)	Unambiguous	AGETrFTDTRKDEQER	R5(ADP-Ribosyl)	1	P58252	P58252	3	3	0.0324	0	1	1	827.335	2479.99	0.99	0.00082	1.85	1	3.923e-05	8.245e-06	129.88	0
-455	10273	FALSE	F2.1	19.6089	4508	HCD	0	240	20150916_002_Liver_Rep1.raw	-455	1567	FourierTransform	MS2	3	1	1	1	827.335	2479.99	3	62.3705	100	50.8008	37.3334	61.3479	High	Sequest HT (A10)	Unambiguous	AGEtRFTDTRKDEQER	T4(ADP-Ribosyl)	1	P58252	P58252	3	3	NA	0.0324	2	2	827.335	2479.99	0.99	0.00082	1.79	1	3.923e-05	1.439e-05	227.95	0
-455	10274	FALSE	F2.1	19.6089	4508	HCD	0	240	20150916_002_Liver_Rep1.raw	-455	1567	FourierTransform	MS2	3	1	1	1	827.335	2479.99	3	62.3705	100	50.8008	37.3334	61.3479	High	Sequest HT (A10)	Unambiguous	AGeTRFTDTRKDEQER	E3(ADP-Ribosyl)	1	P58252	P58252	3	3	NA	0.0486	3	3	827.335	2479.99	0.99	0.00082	1.76	1	3.923e-05	2.571e-05	256.467	0
-455	102772	FALSE	F2.1	94.2703	19949	HCD	8.14732	240	20150916_002_Liver_Rep1.raw	-455	15706	FourierTransform	MS2	1	1	1	1	567.687	1701.05	3	0	0	0	0	0	High	Sequest HT (A10)	Unambiguous	VNPLSLVEIILHVVR		3	Q9WVJ2	Q9WVJ2; E9Q5I9; E9Q0U1	0	3	0.791	0	1	1	567.687	1701.04	2.65	0.0015	4.02	1	3.923e-05	1.684e-07	0	0
-455	10279	FALSE	F2.1	19.6134	4509	HCD	28.7023	240	20150916_002_Liver_Rep1.raw	-455	1568	FourierTransform	MS2	1	1	1	1	358.205	1072.6	3	0	0	0	0	0	High	Sequest HT (A10)	Unambiguous	AVVKLEGDNK		1	P12710	P12710	1	3	0.5784	0	1	1	358.205	1072.6	-0.02	-1e-05	2.68	1	3.923e-05	0.0001701	0	0
-455	10283	FALSE	F2.1	19.6179	4510	HCD	5.60098	240	20150916_002_Liver_Rep1.raw	-455	1569	FourierTransform	MS2	2	1	1	1	620.752	2479.99	4	27.8645	100	1.77056	7.77741	1.90981	High	Sequest HT (A10)	Unambiguous	AGETrFTDTRKDEQER	R5(ADP-Ribosyl)	1	P58252	P58252	3	4	0.0455	0	1	1	620.752	2479.99	0.17	0.0001	1.32	1	3.923e-05	3.44e-05	152.429	96.5161
-455	10284	FALSE	F2.1	19.6179	4510	HCD	5.60098	240	20150916_002_Liver_Rep1.raw	-455	1569	FourierTransform	MS2	2	1	1	1	620.752	2479.99	4	27.8645	100	1.77056	7.77741	1.90981	High	Sequest HT (A10)	Unambiguous	AGEtRFTDTRKDEQER	T4(ADP-Ribosyl)	1	P58252	P58252	3	4	NA	0.0455	2	2	620.752	2479.99	0.17	0.0001	1.26	1	3.923e-05	7.649e-05	226.383	133.213
-455	10293	FALSE	F2.1	19.6224	4511	HCD	0	240	20150916_002_Liver_Rep1.raw	-455	1570	FourierTransform	MS2	1	1	1	1	743.298	1485.59	2	50.5379	100	44.9042	24.8144	32.433	High	Sequest HT (A10)	Unambiguous	LGDAVrASR	R6(ADP-Ribosyl)	5	E9Q5L2	E9Q5L2; E9PVD2; A0A2K6EDJ7; A6X935-2; A6X935	1	2	0.3019	0	1	1	743.298	1485.59	0.08	6e-05	0.53	1	0.009549	0.2609	14.8948	4.06452
-455	103045	FALSE	F2.1	94.4773	19992	HCD	6.64242	240	20150916_002_Liver_Rep1.raw	-455	15745	FourierTransform	MS2	1	1	1	1	598.734	2989.64	5	0	0	0	0	0	High	Sequest HT (A10)	Unambiguous	LLGNMIVIVLGHHLGKDFTPAAQAAFQK		2	P02088; A8DUK4	P02088; A8DUK4	1	5	0.6425	0	1	1	598.734	2989.64	-0.56	-0.00033	4.42	2	3.923e-05	8.729e-06	0	0
-455	103119	FALSE	F2.1	94.5454	20006	HCD	13.0591	240	20150916_002_Liver_Rep1.raw	-455	15758	FourierTransform	MS2	1	1	1	1	1174.16	2347.31	2	0.92884	3.71537	0	0	0	High	Sequest HT (A10)	Unambiguous	LNTIPLFVQLLYSSVENIQR		1	Q02257	Q02257	0	2	0.7319	0	1	1	1174.16	2347.3	3.14	0.00368	4.29	1	3.923e-05	3.458e-07	0	0
-455	103199	FALSE	F2.1	94.6249	20023	HCD	4.12437	240	20150916_002_Liver_Rep1.raw	-455	15772	FourierTransform	MS2	1	1	1	1	748.165	2989.64	4	0	0	0	0	0	High	Sequest HT (A10)	Unambiguous	LLGNMIVIVLGHHLGKDFTPAAQAAFQK		2	P02088; A8DUK4	P02088; A8DUK4	1	4	0.7096	0	1	1	748.165	2989.64	-2.2	-0.00165	5.51	2	3.923e-05	1.209e-07	0	0
-455	103224	FALSE	F2.1	94.6481	20028	HCD	0	240	20150916_002_Liver_Rep1.raw	-455	15776	FourierTransform	MS2	1	1	1	1	613.01	1837.02	3	0	0	0	0	0	High	Sequest HT (A10)	Unambiguous	LFPLLATAYAFHFLGR		3	A2A848; Q9R0H0	A2A848; Q9R0H0; Q9R0H0-2	0	3	0.7193	0	1	1	613.01	1837.02	-0.05	-3e-05	4.31	2	3.923e-05	6.557e-09	0	0
-455	103268	FALSE	F2.1	94.6847	20036	HCD	28.4218	240	20150916_002_Liver_Rep1.raw	-455	15783	FourierTransform	MS2	1	1	1	1	725.407	4347.41	6	0	0	0	0	0	High	Sequest HT (A10)	Unambiguous	LLGNAIVIVLGHHLGKDFTPAAQAAFQKVVAGVATALAHKYH		1	P02089	P02089	3	6	0.6498	0	1	1	725.407	4347.42	-4.19	-0.00303	7.71	1	3.923e-05	1.224e-08	0	0
-455	10346	FALSE	F2.1	19.6575	4518	HCD	13.7626	160.141	20150916_002_Liver_Rep1.raw	-455	1576	FourierTransform	MS2	1	1	1	1	519.76	1038.51	2	3.69132	13.471	0.29041	0.68115	0.32269	High	Sequest HT (A10)	Unambiguous	HWVPEQSR		2	Q8CFX1	Q8CFX1; A2A7A7	0	2	0.7357	0	1	1	519.76	1038.51	0.68	0.00035	2.27	1	0.0007776	0.02218	0	0
-455	10375	FALSE	F2.1	19.6754	4522	HCD	48.7208	240	20150916_002_Liver_Rep1.raw	-455	1580	FourierTransform	MS2	1	1	1	1	331.18	991.524	3	0	0	0	0	0	High	Sequest HT (A10)	Unambiguous	IYNYYKK		2	Q93092	Q93092; A0A1B0GR11	1	3	0.4302	0	1	1	331.18	991.525	-0.51	-0.00017	1.79	1	0.0003722	0.01272	0	0
-455	103848	FALSE	F2.1	95.2241	20151	HCD	12.9341	240	20150916_002_Liver_Rep1.raw	-455	15886	FourierTransform	MS2	1	1	1	1	973.831	2919.48	3	0.06756	0.27026	0	0	0	High	Sequest HT (A10)	Unambiguous	SAAPGGGSVAAAVAALGAALASMVGQMTYGRR		1	Q91XD4	Q91XD4	1	3	0.6914	0	1	1	973.831	2919.49	-4.53	-0.00441	6.48	1	3.923e-05	1.115e-09	0	0
-455	103903	FALSE	F2.1	95.2834	20163	HCD	23.5633	240	20150916_002_Liver_Rep1.raw	-455	15897	FourierTransform	MS2	1	1	1	1	730.627	2919.49	4	0	0	0	0	0	High	Sequest HT (A10)	Unambiguous	SAAPGGGSVAAAVAALGAALASMVGQMTYGRR		1	Q91XD4	Q91XD4	1	4	0.7072	0	1	1	730.627	2919.49	-1.9	-0.00139	6.08	1	3.923e-05	1.784e-11	0	0
-455	10392	FALSE	F2.1	19.6844	4524	HCD	44.3811	240	20150916_002_Liver_Rep1.raw	-455	1582	FourierTransform	MS2	1	1	1	1	496.266	991.524	2	26.8106	100	1.72739	4.58547	0.92966	High	Sequest HT (A10)	Unambiguous	IYNYYKK		2	Q93092	Q93092; A0A1B0GR11	1	2	0.459	0	1	1	496.266	991.525	-0.53	-0.00026	1.83	1	0.0001352	0.00413	0	0
-455	103931	FALSE	F2.1	95.3016	20167	HCD	27.37	240	20150916_002_Liver_Rep1.raw	-455	15901	FourierTransform	MS2	1	1	1	1	1011.61	2022.22	2	0.20886	0.69244	0	0	0.143	High	Sequest HT (A10)	Unambiguous	IILPSLMLLPLTWLSSPK		1	P03911	P03911	0	2	0.7984	0	1	1	1011.61	2022.21	5.39	0.00545	3.72	1	3.923e-05	1.839e-07	0	0
-455	1041	FALSE	F2.1	11.634	2861	HCD	7.9189	240	20150916_002_Liver_Rep1.raw	-455	165	FourierTransform	MS2	2	1	1	1	565.553	1694.64	3	29.771	100	6.4531	6.6602	5.97082	High	Sequest HT (A10)	Unambiguous	HNSNrQLER	R5(ADP-Ribosyl)	15	A0A087WR97	A0A087WNY6; Q8R0B4; A0A087WSH7; A0A087WRP4; H3BJV1; A0A087WR97; A0A087WQA5; A0A087WQX8; Q6VYI5; A0A087WSC6; A0A087WS74; A0A087WRZ5; Q921F2; Q8BLD4; Q6VYI4	1	3	0.0127	0	1	1	565.553	1694.64	0.26	0.00015	0.79	1	0.002027	0.05926	20.1875	10.4827
-455	10413	FALSE	F2.1	19.6979	4527	HCD	6.34825	240	20150916_002_Liver_Rep1.raw	-455	1585	FourierTransform	MS2	1	1	1	1	646.58	1937.73	3	31.5784	100	6.01747	11.4509	8.8452	High	Sequest HT (A10)	Unambiguous	SMrPDKNTYER	R3(ADP-Ribosyl)	3	A2APN2	A2APN2; A0A2R8W6J9; Q8CGR7	1	3	0.0639	0	1	1	646.58	1937.72	0.88	0.00057	2.19	1	3.923e-05	2.643e-05	46.18	26.5261
-455	1042	FALSE	F2.1	11.634	2861	HCD	7.9189	240	20150916_002_Liver_Rep1.raw	-455	165	FourierTransform	MS2	2	1	1	1	565.553	1694.64	3	29.771	100	6.4531	6.6602	5.97082	High	Sequest HT (A10)	Unambiguous	HNsNRQLER	S3(ADP-Ribosyl)	15	A0A087WR97	A0A087WNY6; Q8R0B4; A0A087WSH7; A0A087WRP4; H3BJV1; A0A087WR97; A0A087WQA5; A0A087WQX8; Q6VYI5; A0A087WSC6; A0A087WS74; A0A087WRZ5; Q921F2; Q8BLD4; Q6VYI4	1	3	NA	0.0127	2	2	565.553	1694.64	0.26	0.00015	0.78	1	0.002027	0.05966	20.1875	10.4827
-455	10421	FALSE	F2.1	19.7024	4528	HCD	0	240	20150916_002_Liver_Rep1.raw	-455	1586	FourierTransform	MS2	1	1	1	1	468.761	936.515	2	17.9979	68.311	0.75587	2.92488	0	Medium	Sequest HT (A10)	Selected	RYEEIVK		3	P10126	D3YZ68; P10126; D3Z3I8	1	2	0.0339	0	1	1	468.761	936.515	0.1	5e-05	1.77	1	0.01801	0.419	0	0
-455	10433	FALSE	F2.1	19.7208	4531	HCD	78.6532	240	20150916_002_Liver_Rep1.raw	-455	1588	FourierTransform	MS2	1	1	1	1	360.19	1078.55	3	0.12716	0.23535	0.27327	0	0	High	Sequest HT (A10)	Unambiguous	HFNAPSHIR		3	B1ARA5	B1ARA5; B1ARA3; P61255	0	3	0.4863	0	1	1	360.19	1078.55	-0.09	-3e-05	2.92	1	3.923e-05	0.0001131	0	0
-455	10450	FALSE	F2.1	19.7298	4533	HCD	0	240	20150916_002_Liver_Rep1.raw	-455	1590	FourierTransform	MS2	1	1	1	1	835.857	1670.71	2	64.9427	68.1172	100	30.9426	60.7108	High	Sequest HT (A10)	Unambiguous	AVAArAAGSTVR	R5(ADP-Ribosyl)	2	E9PW43	E9PW43; Q9CQS8	1	2	0.3391	0	1	1	835.857	1670.7	0.67	0.00056	1.15	1	0.0001352	0.004862	370.092	8.78217
-455	10458	FALSE	F2.1	19.7343	4534	HCD	32.7821	240	20150916_002_Liver_Rep1.raw	-455	1591	FourierTransform	MS2	2	1	1	1	497.204	1489.6	3	27.0471	100	1.01657	5.69324	1.47873	Medium	Sequest HT (A10)	Unambiguous	INFrDKR	R4(ADP-Ribosyl)	2	P19324	A0A140LHR4; P19324	2	3	0.0441	0	1	1	497.204	1489.6	-0.18	-9e-05	0.68	1	0.01358	0.3276	58.4123	24.4405
-455	10459	FALSE	F2.1	19.7343	4534	HCD	32.7821	240	20150916_002_Liver_Rep1.raw	-455	1591	FourierTransform	MS2	2	1	1	1	497.204	1489.6	3	27.0471	100	1.01657	5.69324	1.47873	Medium	Sequest HT (A10)	Unambiguous	INFRdKR	D5(ADP-Ribosyl)	2	P19324	A0A140LHR4; P19324	2	3	NA	0.0441	2	2	497.204	1489.6	-0.18	-9e-05	0.65	1	0.03945	0.6659	41.7163	13.8238
-455	10467	FALSE	F2.1	19.7388	4535	HCD	14.1726	240	20150916_002_Liver_Rep1.raw	-455	1592	FourierTransform	MS2	1	1	1	1	651.29	1951.86	3	33.1741	100	12.4786	10.8372	9.38032	High	Sequest HT (A10)	Unambiguous	GKGQPQArVTVNR	R8(ADP-Ribosyl)	1	Q9D6S7	Q9D6S7	2	3	0.2414	0	1	1	651.29	1951.85	1.42	0.00092	1.16	1	0.001364	0.0375	148.291	42.4816
-455	10475	FALSE	F2.1	19.7433	4536	HCD	25.8475	240	20150916_002_Liver_Rep1.raw	-455	1593	FourierTransform	MS2	1	1	1	1	463.485	1850.92	4	4.49586	16.5249	0	1.19056	0.26793	High	Sequest HT (A10)	Unambiguous	NLKSEEDMKGSEDLKK		2	P04247	A0A2R8VK58; P04247	3	4	0.6221	0	1	1	463.485	1850.92	0.19	9e-05	3.89	1	3.923e-05	4.915e-06	0	0
-455	10482	FALSE	F2.1	19.7478	4537	HCD	0	240	20150916_002_Liver_Rep1.raw	-455	1594	FourierTransform	MS2	1	1	1	1	557.573	1670.71	3	27.8434	100	1.69994	7.66286	2.01095	High	Sequest HT (A10)	Unambiguous	AVAArAAGSTVR	R5(ADP-Ribosyl)	2	E9PW43	E9PW43; Q9CQS8	1	3	0.5915	0	1	1	557.573	1670.7	0.26	0.00014	1.42	1	0.002189	0.06387	222.782	136.873
-455	10489	FALSE	F2.1	19.7523	4538	HCD	28.3694	240	20150916_002_Liver_Rep1.raw	-455	1595	FourierTransform	MS2	1	1	1	1	410.251	1228.74	3	0.6864	2.74559	0	0	0	High	Sequest HT (A10)	Unambiguous	SRVSNLPTVKK		1	P30115	P30115	2	3	0.6257	0	1	1	410.251	1228.74	0.89	0.00036	3.34	1	0.0001067	0.002379	0	0
-455	10509	FALSE	F2.1	19.7658	4541	HCD	49.2958	240	20150916_002_Liver_Rep1.raw	-455	1598	FourierTransform	MS2	1	1	1	1	480.743	960.478	2	26.7044	100	1.03389	4.30948	1.47432	High	Sequest HT (A10)	Unambiguous	HLTGEFEK		3	P62827	Q61820; Q14AA6; P62827	0	2	0.6656	0	1	1	480.743	960.479	-0.21	-0.0001	3.26	1	0.0002554	0.008363	0	0
-455	10518	FALSE	F2.1	19.7747	4542	HCD	0	240	20150916_002_Liver_Rep1.raw	-455	1599	FourierTransform	MS2	1	1	1	1	714.684	2142.04	3	49.3911	100	30.1167	26.9266	40.521	High	Sequest HT (A10)	Unambiguous	KRPEVAVrPKPAPR	R8(ADP-Ribosyl)	1	Q3TC93	Q3TC93	1	3	0.125	0	1	1	714.684	2142.04	0.71	0.0005	0.88	1	0.009669	0.2655	5.59958	3.89822
-455	105228	FALSE	F2.1	96.3978	20395	HCD	0	240	20150916_002_Liver_Rep1.raw	-455	16100	FourierTransform	MS2	1	1	1	1	1611.07	3221.14	2	0	0	0	0	0	Medium	Sequest HT (A10)	Unambiguous	KkLQSkLAQNrQR	K2(ADP-Ribosyl); K6(ADP-Ribosyl); R11(ADP-Ribosyl)	4	B1AT34	Q66JY2-4; B1AT34; B1AT33; Q66JY2	4	2	1	0	1	1	1611.07	3221.14	-1.48	-0.00238	0.21	1	0.02332	0.4959	0	0
-455	10535	FALSE	F2.1	19.7945	4546	HCD	24.9645	240	20150916_002_Liver_Rep1.raw	-455	1602	FourierTransform	MS2	1	1	1	1	765.327	2293.97	3	57.7011	100	32.7347	35.0061	63.0636	High	Sequest HT (A10)	Unambiguous	DLRNDEHTRrELAK	R10(ADP-Ribosyl)	2	Q9QUI0	Q9QUI0; A0A0A6YXF6	3	3	0.0779	0	1	1	765.327	2293.97	-1.67	-0.00127	0.77	1	0.0002554	0.0075	46.72	0
-455	10543	FALSE	F2.1	19.7989	4547	HCD	27.9114	219.413	20150916_002_Liver_Rep1.raw	-455	1603	FourierTransform	MS2	1	1	1	1	574.248	2293.97	4	29.1222	100	5.07694	6.0184	5.39357	High	Sequest HT (A10)	Unambiguous	DLRNDEHTRrELAK	R10(ADP-Ribosyl)	2	Q9QUI0	Q9QUI0; A0A0A6YXF6	3	4	0.0588	0	1	1	574.248	2293.97	0.43	0.00025	1.19	1	0.001629	0.04708	107.192	13.6435
-455	10563	FALSE	F2.1	19.8078	4549	HCD	12.6427	240	20150916_002_Liver_Rep1.raw	-455	1605	FourierTransform	MS2	1	1	1	1	735.811	1470.62	2	44.3974	100	28.7427	23.3153	25.5317	Medium	Sequest HT (A10)	Unambiguous	NLVVSrNK	R6(ADP-Ribosyl)	3	Q9DCY0	Q9DCY0; D3Z1F5; D3Z4V9	1	2	0.1538	0	1	1	735.811	1470.61	1.17	0.00086	1.04	1	0.02259	0.4869	548.936	156.206
-455	10580	FALSE	F2.1	19.8168	4551	HCD	33.052	240	20150916_002_Liver_Rep1.raw	-455	1607	FourierTransform	MS2	1	1	1	1	495.868	1485.59	3	27.1788	100	1.7889	5.47399	1.4523	High	Sequest HT (A10)	Unambiguous	LGDAVrASR	R6(ADP-Ribosyl)	5	E9Q5L2	E9Q5L2; E9PVD2; A0A2K6EDJ7; A6X935-2; A6X935	1	3	0.3056	0	1	1	495.868	1485.59	0.85	0.00042	1.08	1	0.006284	0.1655	219.779	114.274
-455	105861	FALSE	F2.2	6.8896	1701	HCD	32.2542	240	20150916_003_Liver_Rep2.raw	-455	16238	FourierTransform	MS2	1	1	1	1	373.202	1489.79	4	0	0	0	0	0	High	Sequest HT (A10)	Unambiguous	GHKFHHTIGGSRR		1	Q9CZM2	Q9CZM2	2	4	0.6024	0	1	1	373.202	1489.79	-0.73	-0.00027	3.32	1	0.0001067	0.002221	0	0
-455	105869	FALSE	F2.2	6.923	1709	HCD	38.2413	240	20150916_003_Liver_Rep2.raw	-455	16239	FourierTransform	MS2	1	1	1	1	314.653	1255.59	4	1.52361	6.09444	0	0	0	Medium	Sequest HT (A10)	Selected	HRRPcMQDR	C5(Carbamidomethyl)	3	Q6XVG2; Q91X77	Q6XVG2; Q91X77; Q91X77-2	1	4	NA	0	2	2	314.653	1255.59	-0.68	-0.00021	1.4	2	0.02132	0.4643	0	0
-455	105902	FALSE	F2.2	7.0528	1739	HCD	31.7823	240	20150916_003_Liver_Rep2.raw	-455	16246	FourierTransform	MS2	1	1	1	1	399.54	1196.61	3	2.2012	8.80481	0	0	0	High	Sequest HT (A10)	Unambiguous	HRRPTMQDR		1	Q91W64	Q91W64	1	3	0.4337	0	1	1	399.54	1196.61	0.26	0.0001	2.49	1	0.0001654	0.005524	0	0
-455	105909	FALSE	F2.2	7.0864	1747	HCD	3.05321	240	20150916_003_Liver_Rep2.raw	-455	16247	FourierTransform	MS2	2	1	1	1	695.269	2083.79	3	54.9515	100	21.0798	33.6443	65.082	Medium	Sequest HT (A10)	Unambiguous	MDSRGEHRQdRR	D10(ADP-Ribosyl)	3	P56959	P56959; Q8CFQ9; Q91VQ2	3	3	0.0119	0	1	1	695.269	2083.79	-0.11	-8e-05	0.84	1	0.01181	0.2962	5.30632	0
-455	105910	FALSE	F2.2	7.0864	1747	HCD	3.05321	240	20150916_003_Liver_Rep2.raw	-455	16247	FourierTransform	MS2	2	1	1	1	695.269	2083.79	3	54.9515	100	21.0798	33.6443	65.082	Medium	Sequest HT (A10)	Unambiguous	MDSRGEHrQDRR	R8(ADP-Ribosyl)	3	P56959	P56959; Q8CFQ9; Q91VQ2	3	3	NA	0.0119	2	2	695.269	2083.79	-0.11	-8e-05	0.83	1	0.01181	0.2966	5.30632	0
-455	105918	FALSE	F2.2	7.1081	1752	HCD	0	240	20150916_003_Liver_Rep2.raw	-455	16248	FourierTransform	MS2	1	1	1	1	603.248	1807.73	3	31.6765	100	9.60513	10.9482	6.15247	High	Sequest HT (A10)	Unambiguous	AKESAQrPSHR	R7(ADP-Ribosyl)	1	Q8VCT4	Q8VCT4	1	3	0.0517	0	1	1	603.248	1807.73	0.98	0.00059	0.58	1	0.007532	0.1999	2.82572	0
-455	105935	FALSE	F2.2	7.2036	1775	HCD	2.43333	240	20150916_003_Liver_Rep2.raw	-455	16252	FourierTransform	MS2	1	1	1	1	549.882	1647.63	3	27.3898	100	1.24343	4.50075	3.81515	High	Sequest HT (A10)	Unambiguous	ELEHSrHAK	R6(ADP-Ribosyl)	4	H3BKI6	H3BKI6; Q925I1-2; Q925I1; V9GWS5	1	3	0.1452	0	1	1	549.882	1647.63	-0.17	-0.0001	0.62	1	0.009574	0.2614	0.732892	0
-455	105942	FALSE	F2.2	7.208	1776	HCD	53.1092	240	20150916_003_Liver_Rep2.raw	-455	16253	FourierTransform	MS2	1	1	1	1	334.177	1333.69	4	0	0	0	0	0	High	Sequest HT (A10)	Unambiguous	GHKFHHTIGGSR		1	Q9CZM2	Q9CZM2	1	4	0.1379	0	1	1	334.177	1333.69	-0.42	-0.00014	2.32	1	0.0001654	0.005616	0	0
-455	105967	FALSE	F2.2	7.2813	1793	HCD	28.1981	240	20150916_003_Liver_Rep2.raw	-455	16256	FourierTransform	MS2	3	1	1	1	542.234	1624.69	3	27.3757	100	0.67667	5.9632	2.86298	High	Sequest HT (A10)	Unambiguous	VKSrEVHTK	R4(ADP-Ribosyl)	4	Q5SX40; Q5SX39	Q5SX40; Q5SX39; G3UW82; P13542	2	3	0.0161	0	1	1	542.234	1624.69	-0.23	-0.00012	0.62	2	0.0004019	0.01416	6.83736	0
-455	105968	FALSE	F2.2	7.2813	1793	HCD	28.1981	240	20150916_003_Liver_Rep2.raw	-455	16256	FourierTransform	MS2	3	1	1	1	542.234	1624.69	3	27.3757	100	0.67667	5.9632	2.86298	High	Sequest HT (A10)	Unambiguous	VKsREVHTK	S3(ADP-Ribosyl)	4	Q5SX40; Q5SX39	Q5SX40; Q5SX39; G3UW82; P13542	2	3	NA	0.0161	2	2	542.234	1624.69	-0.23	-0.00012	0.61	2	0.0002554	0.008667	3.74816	0
-455	105969	FALSE	F2.2	7.2813	1793	HCD	28.1981	240	20150916_003_Liver_Rep2.raw	-455	16256	FourierTransform	MS2	3	1	1	1	542.234	1624.69	3	27.3757	100	0.67667	5.9632	2.86298	High	Sequest HT (A10)	Unambiguous	VkSREVHTK	K2(ADP-Ribosyl)	4	Q5SX40; Q5SX39	Q5SX40; Q5SX39; G3UW82; P13542	2	3	NA	0.0484	3	3	542.234	1624.69	-0.23	-0.00012	0.59	2	0.0003722	0.01259	10.0782	0
-455	105991	FALSE	F2.2	7.4797	1841	HCD	32.9262	240	20150916_003_Liver_Rep2.raw	-455	16260	FourierTransform	MS2	1	1	1	1	333.927	1332.69	4	0	0	0	0	0	High	Sequest HT (A10)	Unambiguous	HGRPGIGATHSSR		2	P62843	P62843; D3YTQ9	0	4	0.5416	0	1	1	333.927	1332.69	-0.33	-0.00011	3.97	1	3.923e-05	9.574e-05	0	0
-455	106	FALSE	F2.1	8.6391	2148	HCD	2.61865	240	20150916_002_Liver_Rep1.raw	-455	19	FourierTransform	MS2	1	1	1	1	469.448	1874.77	4	28.3025	100	0.70328	10.4122	2.09454	High	Sequest HT (A10)	Unambiguous	rEAHKSEIAHR	R1(ADP-Ribosyl)	1	P07724	P07724	2	4	0.0622	0	1	1	469.448	1874.77	0.37	0.00017	2.25	1	3.923e-05	2.384e-05	86.0075	0
-455	106014	FALSE	F2.2	7.6158	1874	HCD	0	240	20150916_003_Liver_Rep2.raw	-455	16264	FourierTransform	MS2	6	1	1	1	699.636	2096.89	3	40.3128	100	13.212	19.4483	28.5908	High	Sequest HT (A10)	Unambiguous	KQtASYSFKDKPR	T3(ADP-Ribosyl)	3	A0A087WQI0	A0A087WQI0; A0A087WRD7; Q9DAG5	2	3	1	0	1	1	699.636	2096.88	4.13	0.00289	0.4	1	0.006886	0.178	1.16173	1.16173
-455	106015	FALSE	F2.2	7.6158	1874	HCD	0	240	20150916_003_Liver_Rep2.raw	-455	16264	FourierTransform	MS2	6	1	1	1	699.636	2096.89	3	40.3128	100	13.212	19.4483	28.5908	High	Sequest HT (A10)	Unambiguous	KQTAsYSFKDKPR	S5(ADP-Ribosyl)	3	A0A087WQI0	A0A087WQI0; A0A087WRD7; Q9DAG5	2	3	1	0	1	2	699.636	2096.88	4.13	0.00289	0.4	1	0.006937	0.1783	1.16173	1.16173
-455	106016	FALSE	F2.2	7.6158	1874	HCD	0	240	20150916_003_Liver_Rep2.raw	-455	16264	FourierTransform	MS2	6	1	1	1	699.636	2096.89	3	40.3128	100	13.212	19.4483	28.5908	High	Sequest HT (A10)	Unambiguous	KQTASYSFKdKPR	D10(ADP-Ribosyl)	3	A0A087WQI0	A0A087WQI0; A0A087WRD7; Q9DAG5	2	3	1	0	1	3	699.636	2096.88	4.13	0.00289	0.4	1	0.006937	0.1784	1.16173	1.16173
-455	106017	FALSE	F2.2	7.6158	1874	HCD	0	240	20150916_003_Liver_Rep2.raw	-455	16264	FourierTransform	MS2	6	1	1	1	699.636	2096.89	3	40.3128	100	13.212	19.4483	28.5908	High	Sequest HT (A10)	Unambiguous	KQTASySFKDKPR	Y6(ADP-Ribosyl)	3	A0A087WQI0	A0A087WQI0; A0A087WRD7; Q9DAG5	2	3	1	0	1	4	699.636	2096.88	4.13	0.00289	0.4	1	0.006937	0.1784	1.16173	1.16173
-455	106018	FALSE	F2.2	7.6158	1874	HCD	0	240	20150916_003_Liver_Rep2.raw	-455	16264	FourierTransform	MS2	6	1	1	1	699.636	2096.89	3	40.3128	100	13.212	19.4483	28.5908	High	Sequest HT (A10)	Unambiguous	KQTASYsFKDKPR	S7(ADP-Ribosyl)	3	A0A087WQI0	A0A087WQI0; A0A087WRD7; Q9DAG5	2	3	1	0	1	5	699.636	2096.88	4.13	0.00289	0.4	1	0.006937	0.1784	1.16173	1.16173
-455	106019	FALSE	F2.2	7.6158	1874	HCD	0	240	20150916_003_Liver_Rep2.raw	-455	16264	FourierTransform	MS2	6	1	1	1	699.636	2096.89	3	40.3128	100	13.212	19.4483	28.5908	High	Sequest HT (A10)	Unambiguous	KQTASYSFkDKPR	K9(ADP-Ribosyl)	3	A0A087WQI0	A0A087WQI0; A0A087WRD7; Q9DAG5	2	3	1	0	1	6	699.636	2096.88	4.13	0.00289	0.4	1	0.006886	0.1777	3.42532	2.32346
-455	106034	FALSE	F2.2	7.8257	1926	HCD	0	240	20150916_003_Liver_Rep2.raw	-455	16267	FourierTransform	MS2	1	1	1	1	625.595	1874.77	3	41.9115	100	16.0927	23.3146	28.2388	High	Sequest HT (A10)	Unambiguous	rEAHKSEIAHR	R1(ADP-Ribosyl)	1	P07724	P07724	2	3	0.1157	0	1	1	625.595	1874.77	0.87	0.00054	2.16	1	3.923e-05	3.588e-06	532.897	1.74927
-455	106042	FALSE	F2.2	7.8515	1932	HCD	3.33422	240	20150916_003_Liver_Rep2.raw	-455	16268	FourierTransform	MS2	1	1	1	1	469.448	1874.77	4	28.4203	100	2.10517	9.63968	1.93636	High	Sequest HT (A10)	Unambiguous	rEAHKSEIAHR	R1(ADP-Ribosyl)	1	P07724	P07724	2	4	0.0628	0	1	1	469.448	1874.77	0.7	0.00033	1.91	1	3.923e-05	3.526e-05	1059.7	4.32045
-455	10616	FALSE	F2.1	19.8514	4557	HCD	30.4986	240	20150916_002_Liver_Rep1.raw	-455	1612	FourierTransform	MS2	1	1	1	1	652.757	1304.51	2	38.5004	100	18.3923	16.2009	19.4081	High	Sequest HT (A10)	Unambiguous	rYLSPK	R1(ADP-Ribosyl)	6	P60843	E9Q561; A0A338P6X5; P60843; P10630-2; Q8BTU6; P10630	1	2	0.1846	0	1	1	652.757	1304.51	0.31	0.0002	0.65	1	0.001629	0.04747	95.8535	18.2825
-455	106190	FALSE	F2.2	8.7853	2159	HCD	12.5763	240	20150916_003_Liver_Rep2.raw	-455	16293	FourierTransform	MS2	3	1	1	1	608.576	1823.71	3	34.0939	100	10.3858	12.583	13.4069	Medium	Sequest HT (A10)	Unambiguous	HHAEHSVGrPR	R9(ADP-Ribosyl)	7	A0A087WS56	A0A087WS56; P11276; Q3UHL6; B7ZNJ1; B9EHT6; A0A087WR50; A0A087WSN6	0	3	0.0294	0	1	1	608.576	1823.71	1.12	0.00068	0.68	1	0.04063	0.6769	11.6298	0
-455	106191	FALSE	F2.2	8.7853	2159	HCD	12.5763	240	20150916_003_Liver_Rep2.raw	-455	16293	FourierTransform	MS2	3	1	1	1	608.576	1823.71	3	34.0939	100	10.3858	12.583	13.4069	Medium	Sequest HT (A10)	Unambiguous	HHAEhSVGRPR	H5(ADP-Ribosyl)	7	A0A087WS56	A0A087WS56; P11276; Q3UHL6; B7ZNJ1; B9EHT6; A0A087WR50; A0A087WSN6	0	3	NA	0.0294	2	2	608.576	1823.71	1.12	0.00068	0.66	1	0.04116	0.6835	11.6298	0
-455	106192	FALSE	F2.2	8.7853	2159	HCD	12.5763	240	20150916_003_Liver_Rep2.raw	-455	16293	FourierTransform	MS2	3	1	1	1	608.576	1823.71	3	34.0939	100	10.3858	12.583	13.4069	Medium	Sequest HT (A10)	Unambiguous	HHAEHsVGRPR	S6(ADP-Ribosyl)	7	A0A087WS56	A0A087WS56; P11276; Q3UHL6; B7ZNJ1; B9EHT6; A0A087WR50; A0A087WSN6	0	3	NA	0.0441	3	3	608.576	1823.71	1.12	0.00068	0.65	1	0.0412	0.6839	11.6298	0
-455	106211	FALSE	F2.2	8.9357	2196	HCD	35.199	240	20150916_003_Liver_Rep2.raw	-455	16297	FourierTransform	MS2	1	1	1	1	314.919	1256.65	4	0	0	0	0	0	High	Sequest HT (A10)	Unambiguous	HRISKEEAMR		2	Q9CXW4	A2BH06; Q9CXW4	2	4	0.4765	0	1	1	314.919	1256.65	-0.46	-0.00014	2.98	1	0.0001067	0.001784	0	0
-455	106226	FALSE	F2.2	9.1733	2256	HCD	10.4519	240	20150916_003_Liver_Rep2.raw	-455	16299	FourierTransform	MS2	1	1	1	1	459.841	1377.51	3	26.9639	100	0.51194	6.5697	0.77394	Medium	Sequest HT (A10)	Unambiguous	GHrPVDR	R3(ADP-Ribosyl)	1	Q8K0E8	Q8K0E8	0	3	0.2569	0	1	1	459.841	1377.51	-0.08	-4e-05	1.09	1	0.02041	0.451	3.43736	1.13991
-455	10627	FALSE	F2.1	19.8559	4558	HCD	9.85821	240	20150916_002_Liver_Rep1.raw	-455	1613	FourierTransform	MS2	1	1	1	1	617.755	2468	4	29.9652	100	4.40437	8.18481	7.27147	High	Sequest HT (A10)	Selected	SPSPGRREEDGDELArR	R16(ADP-Ribosyl)	1	P36552	P36552	3	4	NA	0.0114	2	2	617.755	2468	0.37	0.00023	0.87	1	0.006588	0.1697	143.587	0
-455	106304	FALSE	F2.2	9.5321	2342	HCD	0	240	20150916_003_Liver_Rep2.raw	-455	16312	FourierTransform	MS2	1	1	1	1	653.735	1306.46	2	36.0657	100	13.6759	14.3177	16.2691	Medium	Sequest HT (A10)	Unambiguous	FGSrNGK	R4(ADP-Ribosyl)	2	P17742	P17742; A0A1L1SST0	1	2	0.1316	0	1	1	653.735	1306.46	0.68	0.00044	0.38	1	0.04901	0.7552	40.7623	37.7735
-455	10636	FALSE	F2.1	19.8604	4559	HCD	8.78228	240	20150916_002_Liver_Rep1.raw	-455	1614	FourierTransform	MS2	1	1	1	1	361.873	1083.61	3	0.07094	0.05743	0.22634	0	0	High	Sequest HT (A10)	Unambiguous	KHNFTPLAR		1	Q8BWT1	Q8BWT1	1	3	0.6771	0	1	1	361.873	1083.61	-0.01	0	3.19	1	3.923e-05	0.000367	0	0
-455	106396	FALSE	F2.2	9.8144	2409	HCD	9.95609	240	20150916_003_Liver_Rep2.raw	-455	16325	FourierTransform	MS2	1	1	1	1	664.257	1990.76	3	38.0903	100	13.8787	19.0006	19.4818	High	Sequest HT (A10)	Unambiguous	ArETKEDDTAGTR	R2(ADP-Ribosyl)	2	Q9EQF5	Q9EQF5; F6ZLZ4	2	3	0.2019	0	1	1	664.257	1990.75	0.55	0.00037	2.08	1	3.923e-05	2.699e-07	3.3775	0
-455	10640	FALSE	F2.1	19.8649	4560	HCD	1.43428	240	20150916_002_Liver_Rep1.raw	-455	1615	FourierTransform	MS2	2	1	1	1	717.277	2866.08	4	41.8645	100	25.672	18.7445	23.0416	High	Sequest HT (A10)	Unambiguous	DGGSRGDSPGDSRGDSrGDFATR	R17(ADP-Ribosyl)	2	E9PV24	E9PV24; E9PV24-2	3	4	0.0129	0	1	1	717.277	2866.08	1.27	0.00091	2.32	1	0.0001067	0.00113	1834.62	9.47179
-455	106402	FALSE	F2.2	9.8189	2410	HCD	5.40399	240	20150916_003_Liver_Rep2.raw	-455	16326	FourierTransform	MS2	1	1	1	1	546.902	1638.69	3	38.7441	100	9.43934	19.9158	25.6213	Medium	Sequest HT (A10)	Selected	LDRRPrER	R6(ADP-Ribosyl)	2	Q8BGD9	Q8BGD9; B2RWE8	2	3	0.0364	0	1	1	546.902	1638.69	1.55	0.00085	0.55	1	0.01865	0.4303	0	0
-455	10641	FALSE	F2.1	19.8649	4560	HCD	1.43428	240	20150916_002_Liver_Rep1.raw	-455	1615	FourierTransform	MS2	2	1	1	1	717.277	2866.08	4	41.8645	100	25.672	18.7445	23.0416	High	Sequest HT (A10)	Unambiguous	DGGSRGDSPGDSRGDsRGDFATR	S16(ADP-Ribosyl)	2	E9PV24	E9PV24; E9PV24-2	3	4	NA	0.0129	2	2	717.277	2866.08	1.27	0.00091	2.29	1	0.0001067	0.001024	1929.27	9.47179
-455	106413	FALSE	F2.2	9.8542	2418	HCD	0	240	20150916_003_Liver_Rep2.raw	-455	16328	FourierTransform	MS2	1	1	1	1	808.792	1616.58	2	75.8572	100	92.5512	42.2315	68.646	High	Sequest HT (A10)	Unambiguous	ArEETGAEGR	R2(ADP-Ribosyl)	4	A2AQN4	A2AQN4; D6RHA7; Q9QXG4; A2AQN5	1	2	0.3196	0	1	1	808.792	1616.57	1.66	0.00134	0.97	1	0.0003722	0.01256	3.3564	0
-455	106487	FALSE	F2.2	9.9952	2450	HCD	17.6092	240	20150916_003_Liver_Rep2.raw	-455	16342	FourierTransform	MS2	1	1	1	1	494.54	1481.6	3	30.8464	100	3.13612	11.7294	8.51993	High	Sequest HT (A10)	Unambiguous	VrEQRPR	R2(ADP-Ribosyl)	2	P97379	P97379; P97379-2	1	3	0.3387	0	1	1	494.54	1481.6	-0.17	-9e-05	0.62	1	0.005557	0.1465	11.8202	1.54054
-455	106493	FALSE	F2.2	9.9997	2451	HCD	42.4127	240	20150916_003_Liver_Rep2.raw	-455	16343	FourierTransform	MS2	2	1	1	1	576.568	1727.69	3	30.9758	100	5.43557	10.0216	8.44581	Medium	Sequest HT (A10)	Unambiguous	KAGSDAAASrPR	R10(ADP-Ribosyl)	1	P47911	P47911	1	3	0.2222	0	1	1	576.568	1727.69	0.3	0.00017	0.45	1	0.04617	0.7326	1.50436	1.50436
-455	106494	FALSE	F2.2	9.9997	2451	HCD	42.4127	240	20150916_003_Liver_Rep2.raw	-455	16343	FourierTransform	MS2	2	1	1	1	576.568	1727.69	3	30.9758	100	5.43557	10.0216	8.44581	Medium	Sequest HT (A10)	Unambiguous	KAGSDAAAsRPR	S9(ADP-Ribosyl)	1	P47911	P47911	1	3	0.2222	0	1	2	576.568	1727.69	0.3	0.00017	0.45	1	0.04621	0.7327	1.50436	1.50436
-455	10650	FALSE	F2.1	19.8694	4561	HCD	16.4519	240	20150916_002_Liver_Rep1.raw	-455	1616	FourierTransform	MS2	1	1	1	1	611.315	1221.62	2	13.3578	44.2497	3.33301	3.64398	2.20474	High	Sequest HT (A10)	Unambiguous	GHLENNPALEK		3	P14869	P14869; D3YVM5; S4R1N1	0	2	0.7258	0	1	1	611.315	1221.62	0.91	0.00056	3.83	1	3.923e-05	2.366e-05	0	0
-455	106517	FALSE	F2.2	10.0356	2459	HCD	0	240	20150916_003_Liver_Rep2.raw	-455	16346	FourierTransform	MS2	1	1	1	1	653.735	1306.46	2	36.8702	100	14.4912	15.4589	17.5306	Medium	Sequest HT (A10)	Unambiguous	FGSrNGK	R4(ADP-Ribosyl)	2	P17742	P17742; A0A1L1SST0	1	2	0.1622	0	1	1	653.735	1306.46	0.4	0.00026	0.37	1	0.0411	0.6825	14.7397	14.7397
-455	106543	FALSE	F2.2	10.0756	2468	HCD	12.6555	240	20150916_003_Liver_Rep2.raw	-455	16350	FourierTransform	MS2	1	1	1	1	769.969	2307.89	3	47.2088	100	33.8929	26.8058	28.1367	High	Sequest HT (A10)	Unambiguous	NRGNrGSGGGQGSTNYGK	R5(ADP-Ribosyl)	1	Q99020	Q99020	2	3	0.1061	0	1	1	769.969	2307.89	1.57	0.00121	1.32	1	0.0002554	0.007525	26.3771	9.13607
-455	106553	FALSE	F2.2	10.0892	2471	HCD	23.2656	240	20150916_003_Liver_Rep2.raw	-455	16351	FourierTransform	MS2	1	1	1	1	351.534	1052.59	3	0	0	0	0	0	Medium	Sequest HT (A10)	Unambiguous	HIREWRR		2	P19096	P19096; A0A0U1RNJ1	2	3	0.2562	0	1	1	351.534	1052.59	0.09	3e-05	2.42	1	0.02163	0.4696	0	0
-455	106561	FALSE	F2.2	10.0937	2472	HCD	8.01102	240	20150916_003_Liver_Rep2.raw	-455	16352	FourierTransform	MS2	1	1	1	1	583.24	1747.71	3	33.4742	100	1.64529	14.1414	18.11	High	Sequest HT (A10)	Unambiguous	SLrSENSTGKK	R3(ADP-Ribosyl)	2	Q60936	Q60936; F7B1B6	2	3	0.0857	0	1	1	583.24	1747.7	0.25	0.00014	0.35	1	0.004692	0.1255	10.8961	8.93714
-455	106633	FALSE	F2.2	10.1757	2490	HCD	51.3918	240	20150916_003_Liver_Rep2.raw	-455	16363	FourierTransform	MS2	2	1	1	1	603.592	1808.76	3	54.6625	100	23.7595	33.3426	61.5479	High	Sequest HT (A10)	Unambiguous	VRPErSPRDR	R5(ADP-Ribosyl)	2	Q8BGT5	Q8BGT5; D6RFQ8	2	3	0.0303	0	1	1	603.592	1808.76	0.97	0.00058	0.66	1	0.008669	0.24	1.94096	0
-455	106634	FALSE	F2.2	10.1757	2490	HCD	51.3918	240	20150916_003_Liver_Rep2.raw	-455	16363	FourierTransform	MS2	2	1	1	1	603.592	1808.76	3	54.6625	100	23.7595	33.3426	61.5479	High	Sequest HT (A10)	Unambiguous	VRPERsPRDR	S6(ADP-Ribosyl)	2	Q8BGT5	Q8BGT5; D6RFQ8	2	3	NA	0.0303	2	2	603.592	1808.76	0.97	0.00058	0.64	1	0.008739	0.2436	1.94096	0
-455	106680	FALSE	F2.2	10.2195	2499	HCD	10.4683	240	20150916_003_Liver_Rep2.raw	-455	16371	FourierTransform	MS2	1	1	1	1	607.932	1821.78	3	38.1382	100	16.1532	17.2883	19.1112	Medium	Sequest HT (A10)	Unambiguous	SRPETGrPRPK	R7(ADP-Ribosyl)	5	P63325	A0A338P731; P63325; Q3UW83; A0A338P7K4; A0A3B2W864	0	3	0.1698	0	1	1	607.932	1821.78	0.48	0.00029	0.53	1	0.02716	0.54	47.8223	0
-455	10670	FALSE	F2.1	19.8828	4564	HCD	45.7564	240	20150916_002_Liver_Rep1.raw	-455	1619	FourierTransform	MS2	1	1	1	1	536.219	1606.64	3	27.0557	100	1.89459	4.3942	1.93396	Medium	Sequest HT (A10)	Unambiguous	SRFLrDGSK	R5(ADP-Ribosyl)	3	P08103	P08103; P08103-2; F6UND7	2	3	0.1186	0	1	1	536.219	1606.64	0.61	0.00033	0.59	1	0.0151	0.3633	60.6098	43.105
-455	10677	FALSE	F2.1	19.8873	4565	HCD	8.8565	240	20150916_002_Liver_Rep1.raw	-455	1620	FourierTransform	MS2	1	1	1	1	697.598	2090.78	3	35.0322	100	11.6694	14.5706	13.889	High	Sequest HT (A10)	Unambiguous	SmAENrHLQYER	M2(Oxidation); R6(ADP-Ribosyl)	1	Q9DD20	Q9DD20	1	3	0.0974	0	1	1	697.598	2090.78	0.03	2e-05	1.95	1	0.0001067	0.001293	33.3739	11.5895
-455	106802	FALSE	F2.2	10.3223	2521	HCD	0	240	20150916_003_Liver_Rep2.raw	-455	16391	FourierTransform	MS2	4	1	1	1	581.008	2321.01	4	34.1262	100	5.55767	13.0901	17.8572	High	Sequest HT (A10)	Unambiguous	RRPENPkPQDGKETK	K7(ADP-Ribosyl)	2	P62960	A2BGG7; P62960	2	4	0.0165	0	1	1	581.008	2321.01	0.57	0.00033	1.21	1	0.002268	0.06606	10.8628	0
-455	106803	FALSE	F2.2	10.3223	2521	HCD	0	240	20150916_003_Liver_Rep2.raw	-455	16391	FourierTransform	MS2	4	1	1	1	581.008	2321.01	4	34.1262	100	5.55767	13.0901	17.8572	High	Sequest HT (A10)	Unambiguous	RRPeNPKPQDGKETK	E4(ADP-Ribosyl)	2	P62960	A2BGG7; P62960	2	4	NA	0.0165	2	2	581.008	2321.01	0.57	0.00033	1.19	1	0.002268	0.06515	30.8777	0
-455	106804	FALSE	F2.2	10.3223	2521	HCD	0	240	20150916_003_Liver_Rep2.raw	-455	16391	FourierTransform	MS2	4	1	1	1	581.008	2321.01	4	34.1262	100	5.55767	13.0901	17.8572	High	Sequest HT (A10)	Unambiguous	RrPENPKPQDGKETK	R2(ADP-Ribosyl)	2	P62960	A2BGG7; P62960	2	4	NA	0.0165	2	3	581.008	2321.01	0.57	0.00033	1.19	1	0.002268	0.06589	21.0297	0
-455	106805	FALSE	F2.2	10.3223	2521	HCD	0	240	20150916_003_Liver_Rep2.raw	-455	16391	FourierTransform	MS2	4	1	1	1	581.008	2321.01	4	34.1262	100	5.55767	13.0901	17.8572	High	Sequest HT (A10)	Unambiguous	rRPENPKPQDGKETK	R1(ADP-Ribosyl)	2	P62960	A2BGG7; P62960	2	4	NA	0.0248	4	4	581.008	2321.01	0.57	0.00033	1.18	1	0.0008309	0.02489	515.302	0
-455	106812	FALSE	F2.2	10.3268	2522	HCD	60.6697	240	20150916_003_Liver_Rep2.raw	-455	16392	FourierTransform	MS2	1	1	1	1	352.432	1406.7	4	0.08183	0.32733	0	0	0	High	Sequest HT (A10)	Unambiguous	RFHHSLTDHTR		1	Q99LB7	Q99LB7	1	4	0.6207	0	1	1	352.432	1406.7	0.54	0.00019	2.9	1	0.005838	0.1527	0	0
-455	10686	FALSE	F2.1	19.8918	4566	HCD	8.82314	240	20150916_002_Liver_Rep1.raw	-455	1621	FourierTransform	MS2	1	1	1	1	421.596	1262.77	3	1.52836	5.77758	0	0.33584	0	High	Sequest HT (A10)	Unambiguous	LKKNIHPWVK		1	Q8C196	Q8C196	2	3	0.5463	0	1	1	421.596	1262.77	-0.21	-9e-05	3.24	1	0.0001067	0.0009296	0	0
-455	106875	FALSE	F2.2	10.3931	2536	HCD	0	240	20150916_003_Liver_Rep2.raw	-455	16403	FourierTransform	MS2	2	1	1	1	792.306	1583.6	2	69.7729	76.958	100	38.0614	64.0724	High	Sequest HT (A10)	Unambiguous	AQeRAPQSR	E3(ADP-Ribosyl)	1	P13020	P13020	1	2	0.0411	0	1	1	792.306	1583.6	2.6	0.00206	0.73	1	0.009083	0.2526	0	0
-455	106876	FALSE	F2.2	10.3931	2536	HCD	0	240	20150916_003_Liver_Rep2.raw	-455	16403	FourierTransform	MS2	2	1	1	1	792.306	1583.6	2	69.7729	76.958	100	38.0614	64.0724	High	Sequest HT (A10)	Unambiguous	AQErAPQSR	R4(ADP-Ribosyl)	1	P13020	P13020	1	2	NA	0.0411	2	2	792.306	1583.6	2.6	0.00206	0.7	1	0.009228	0.2546	3.55096	0
-455	106899	FALSE	F2.2	10.4162	2541	HCD	20.3783	240	20150916_003_Liver_Rep2.raw	-455	16407	FourierTransform	MS2	1	1	1	1	528.539	1583.6	3	26.954	100	0	6.54183	1.27434	High	Sequest HT (A10)	Unambiguous	AQeRAPQSR	E3(ADP-Ribosyl)	1	P13020	P13020	1	3	0.0625	0	1	1	528.539	1583.6	1.35	0.00071	0.96	1	0.005283	0.1405	44.382	36.3741
-455	106948	FALSE	F2.2	10.4791	2554	HCD	0	240	20150916_003_Liver_Rep2.raw	-455	16414	FourierTransform	MS2	1	1	1	1	584.605	1751.8	3	43.1097	100	9.46745	20.7288	42.2426	High	Sequest HT (A10)	Unambiguous	KVTTAPGrKPR	R8(ADP-Ribosyl)	6	A0A384DV79; P17095	A0A338P6E8; A0A384DV79; P17095; A0A338P6G6; P17095-1; Q3TE85	2	3	0.0723	0	1	1	584.605	1751.8	1.43	0.00084	0.83	2	0.004641	0.1235	11.3384	3.27271
-455	10695	FALSE	F2.1	19.8963	4567	HCD	34.1538	240	20150916_002_Liver_Rep1.raw	-455	1622	FourierTransform	MS2	1	1	1	1	769.802	1538.6	2	51.0967	100	41.1378	26.0137	37.2354	High	Sequest HT (A10)	Unambiguous	APQMrAAPR	R5(ADP-Ribosyl)	2	Q9D1L0	B2RPU8; Q9D1L0	1	2	0.1864	0	1	1	769.802	1538.6	0.15	0.00012	0.59	1	0.004641	0.1235	2.53424	0
-455	106975	FALSE	F2.2	10.5429	2569	HCD	0	240	20150916_003_Liver_Rep2.raw	-455	16419	FourierTransform	MS2	2	1	1	1	737.298	1473.59	2	62.7968	100	61.7246	32.9606	56.5019	High	Sequest HT (A10)	Unambiguous	LtRQGTTR	T2(ADP-Ribosyl)	1	Q9WUM5	Q9WUM5	1	2	0.4324	0	1	1	737.298	1473.59	-0.09	-7e-05	0.37	1	0.0002554	0.007033	0	0
-455	106976	FALSE	F2.2	10.5429	2569	HCD	0	240	20150916_003_Liver_Rep2.raw	-455	16419	FourierTransform	MS2	2	1	1	1	737.298	1473.59	2	62.7968	100	61.7246	32.9606	56.5019	High	Sequest HT (A10)	Unambiguous	LTrQGTTR	R3(ADP-Ribosyl)	1	Q9WUM5	Q9WUM5	1	2	0.4324	0	1	2	737.298	1473.59	-0.09	-7e-05	0.37	1	0.0002554	0.007034	0	0
-455	106999	FALSE	F2.2	10.5747	2576	HCD	4.02468	240	20150916_003_Liver_Rep2.raw	-455	16422	FourierTransform	MS2	2	1	1	1	670.322	2008.95	3	60.4213	100	36.7805	41.5139	63.3908	High	Sequest HT (A10)	Unambiguous	TrKVTTAPGRKPR	R2(ADP-Ribosyl)	6	A0A384DV79; P17095	A0A338P6E8; A0A384DV79; P17095; A0A338P6G6; P17095-1; Q3TE85	3	3	0.1884	0	1	1	670.322	2008.95	1.5	0.001	0.69	2	0.002268	0.06488	0	0
-455	107000	FALSE	F2.2	10.5747	2576	HCD	4.02468	240	20150916_003_Liver_Rep2.raw	-455	16422	FourierTransform	MS2	2	1	1	1	670.322	2008.95	3	60.4213	100	36.7805	41.5139	63.3908	High	Sequest HT (A10)	Unambiguous	tRKVTTAPGRKPR	T1(ADP-Ribosyl)	6	A0A384DV79; P17095	A0A338P6E8; A0A384DV79; P17095; A0A338P6G6; P17095-1; Q3TE85	3	3	0.1884	0	1	2	670.322	2008.95	1.5	0.001	0.69	2	0.002268	0.06488	0	0
-455	10704	FALSE	F2.1	19.9052	4568	HCD	0	240	20150916_002_Liver_Rep1.raw	-455	1623	FourierTransform	MS2	2	1	1	1	956.031	2866.08	3	57.5521	50.9006	40.9949	38.313	100	High	Sequest HT (A10)	Unambiguous	DGGSRGDSPGDSRGDsRGDFATR	S16(ADP-Ribosyl)	2	E9PV24	E9PV24; E9PV24-2	3	3	0.0939	0	1	1	956.031	2866.08	-0.68	-0.00065	2.13	1	0.001819	0.05193	104.054	0
-455	107049	FALSE	F2.2	10.6997	2605	HCD	33.8291	240	20150916_003_Liver_Rep2.raw	-455	16430	FourierTransform	MS2	1	1	1	1	666.625	1997.86	3	42.6559	100	14.3087	24.8202	31.4946	Medium	Sequest HT (A10)	Unambiguous	KAGSDAAASRPrAAK	R12(ADP-Ribosyl)	1	P47911	P47911	2	3	0.137	0	1	1	666.625	1997.86	0.9	0.0006	0.73	1	0.01253	0.3107	0.978743	0
-455	10705	FALSE	F2.1	19.9052	4568	HCD	0	240	20150916_002_Liver_Rep1.raw	-455	1623	FourierTransform	MS2	2	1	1	1	956.031	2866.08	3	57.5521	50.9006	40.9949	38.313	100	High	Sequest HT (A10)	Unambiguous	DGGSRGDSPGDSRGDSrGDFATR	R17(ADP-Ribosyl)	2	E9PV24	E9PV24; E9PV24-2	3	3	0.0939	0	1	2	956.031	2866.08	-0.68	-0.00065	2.13	1	0.001819	0.05194	104.054	0
-455	107073	FALSE	F2.2	10.7658	2620	HCD	35.707	240	20150916_003_Liver_Rep2.raw	-455	16435	FourierTransform	MS2	2	1	1	1	584.604	1751.8	3	42.7079	100	7.36837	20.8913	42.5721	Medium	Sequest HT (A10)	Unambiguous	KVTTAPGrKPR	R8(ADP-Ribosyl)	6	A0A384DV79; P17095	A0A338P6E8; A0A384DV79; P17095; A0A338P6G6; P17095-1; Q3TE85	2	3	NA	0	2	2	584.604	1751.8	-0.45	-0.00026	0.39	2	0.03414	0.6124	0.748567	0.748567
-455	107074	FALSE	F2.2	10.7658	2620	HCD	35.707	240	20150916_003_Liver_Rep2.raw	-455	16435	FourierTransform	MS2	2	1	1	1	584.604	1751.8	3	42.7079	100	7.36837	20.8913	42.5721	Medium	Sequest HT (A10)	Unambiguous	KVTTAPGRkPR	K9(ADP-Ribosyl)	6	A0A384DV79; P17095	A0A338P6E8; A0A384DV79; P17095; A0A338P6G6; P17095-1; Q3TE85	2	3	NA	0.0256	3	3	584.604	1751.8	-0.45	-0.00026	0.38	2	0.03428	0.6136	0.748567	0.748567
-455	107084	FALSE	F2.2	10.7841	2624	HCD	0	240	20150916_003_Liver_Rep2.raw	-455	16437	FourierTransform	MS2	4	1	1	1	605.242	1813.71	3	42.5462	100	13.1863	20.9853	36.0131	High	Sequest HT (A10)	Unambiguous	GGGDDrRDIRR	R6(ADP-Ribosyl)	2	P97379	P97379; P97379-2	3	3	0.0204	0	1	1	605.242	1813.71	-0.47	-0.00028	0.49	1	0.00785	0.2112	21.3848	0
-455	107085	FALSE	F2.2	10.7841	2624	HCD	0	240	20150916_003_Liver_Rep2.raw	-455	16437	FourierTransform	MS2	4	1	1	1	605.242	1813.71	3	42.5462	100	13.1863	20.9853	36.0131	High	Sequest HT (A10)	Unambiguous	GGGDdRRDIRR	D5(ADP-Ribosyl)	2	P97379	P97379; P97379-2	3	3	0.0204	0	1	2	605.242	1813.71	-0.47	-0.00028	0.49	1	0.007865	0.2145	4.32816	0
-455	107086	FALSE	F2.2	10.7841	2624	HCD	0	240	20150916_003_Liver_Rep2.raw	-455	16437	FourierTransform	MS2	4	1	1	1	605.242	1813.71	3	42.5462	100	13.1863	20.9853	36.0131	High	Sequest HT (A10)	Unambiguous	GGGdDRRDIRR	D4(ADP-Ribosyl)	2	P97379	P97379; P97379-2	3	3	0.0204	0	1	3	605.242	1813.71	-0.47	-0.00028	0.49	1	0.007865	0.215	1.44272	0
-455	107087	FALSE	F2.2	10.7841	2624	HCD	0	240	20150916_003_Liver_Rep2.raw	-455	16437	FourierTransform	MS2	4	1	1	1	605.242	1813.71	3	42.5462	100	13.1863	20.9853	36.0131	High	Sequest HT (A10)	Unambiguous	GGGDDRrDIRR	R7(ADP-Ribosyl)	2	P97379	P97379; P97379-2	3	3	NA	0.0204	4	4	605.242	1813.71	-0.47	-0.00028	0.48	1	0.00785	0.2114	21.3848	0
-455	107088	FALSE	F2.2	10.8214	2633	HCD	12.698	240	20150916_003_Liver_Rep2.raw	-455	16438	FourierTransform	MS2	1	1	1	1	380.468	1518.85	4	0	0	0	0	0	High	Sequest HT (A10)	Unambiguous	KRHFNAPSHIRR		3	B1ARA5	B1ARA5; B1ARA3; P61255	3	4	0.6358	0	1	1	380.468	1518.85	-0.36	-0.00014	3.35	1	3.923e-05	2.804e-05	0	0
-455	107095	FALSE	F2.2	10.8392	2637	HCD	12.5397	240	20150916_003_Liver_Rep2.raw	-455	16439	FourierTransform	MS2	1	1	1	1	655.63	1964.87	3	44.1815	100	23.3141	23.7181	29.6939	High	Sequest HT (A10)	Unambiguous	rSAPGGGNKVPQKK	R1(ADP-Ribosyl)	4	Q61937	Q61937; Q5SQB0; Q9DAY9; Q5SQB5	3	3	0.1481	0	1	1	655.63	1964.87	0.22	0.00014	1.62	1	0.0001067	0.002009	158.227	2.66358
-455	107101	FALSE	F2.2	10.8437	2638	HCD	8.28883	240	20150916_003_Liver_Rep2.raw	-455	16440	FourierTransform	MS2	1	1	1	1	495.76	990.512	2	25.6028	100	0	2.41133	0	High	Sequest HT (A10)	Unambiguous	SNNFQKPR		2	Q02566	Q02566; Q91Z83	0	2	0.6652	0	1	1	495.76	990.512	0.4	0.0002	2.3	1	0.0001352	0.004603	0	0
-455	107107	FALSE	F2.2	10.8578	2641	HCD	15.6513	240	20150916_003_Liver_Rep2.raw	-455	16441	FourierTransform	MS2	2	2	1	1	628.745	1256.48	2	45.4208	100	25.856	24.1944	31.6329	High	Sequest HT (A10)	Rejected	rLSSPR	R1(ADP-Ribosyl)	1		Q61136	1	2	0	0	1	1	628.745	1256.48	-0.06	-4e-05	0.35	0	0.007005	0.18	1.26011	1.26011
-455	107108	FALSE	F2.2	10.8578	2641	HCD	15.6513	240	20150916_003_Liver_Rep2.raw	-455	16441	FourierTransform	MS2	2	2	1	1	628.745	1256.48	2	45.4208	100	25.856	24.1944	31.6329	High	Sequest HT (A10)	Selected	IrSSPR	R2(ADP-Ribosyl)	2	A0A087WRY3	A0A087WRY3; Q80XU3	1	2	NA	0	2	2	628.745	1256.48	-0.06	-4e-05	0.35	1	0.007005	0.18	1.26011	1.26011
-455	107130	FALSE	F2.2	10.8979	2650	HCD	8.86713	240	20150916_003_Liver_Rep2.raw	-455	16444	FourierTransform	MS2	2	1	1	1	590.596	1769.77	3	29.925	100	3.39298	8.59268	7.71453	Medium	Sequest HT (A10)	Unambiguous	RKLEEQARAk	K10(ADP-Ribosyl)	2	Q60598	Q60598; Q921L6	3	3	0.0652	0	1	1	590.596	1769.77	0.39	0.00023	0.46	1	0.01619	0.3877	15.2351	5.03847
-455	107131	FALSE	F2.2	10.8979	2650	HCD	8.86713	240	20150916_003_Liver_Rep2.raw	-455	16444	FourierTransform	MS2	2	1	1	1	590.596	1769.77	3	29.925	100	3.39298	8.59268	7.71453	High	Sequest HT (A10)	Unambiguous	RKLEEQArAK	R8(ADP-Ribosyl)	2	Q60598	Q60598; Q921L6	3	3	0.0652	0	1	2	590.596	1769.77	0.39	0.00023	0.46	1	0.008533	0.2321	9.86411	7.55771
-455	10714	FALSE	F2.1	19.9148	4570	HCD	0	240	20150916_002_Liver_Rep1.raw	-455	1624	FourierTransform	MS2	1	1	1	1	823.338	2468	3	58.8452	68.5298	25.8452	41.0059	100	High	Sequest HT (A10)	Unambiguous	SPSPGRREEDGDELArR	R16(ADP-Ribosyl)	1	P36552	P36552	3	3	0.0881	0	1	1	823.338	2468	0.67	0.00055	1.93	1	0.0001352	0.003	7.68384	0
-455	107145	FALSE	F2.2	10.9529	2663	HCD	36.9608	240	20150916_003_Liver_Rep2.raw	-455	16446	FourierTransform	MS2	1	1	1	1	513.215	1537.63	3	28.2402	100	4.09108	5.03801	3.83188	Medium	Sequest HT (A10)	Unambiguous	VRPErSPR	R5(ADP-Ribosyl)	2	Q8BGT5	Q8BGT5; D6RFQ8	1	3	0.0893	0	1	1	513.215	1537.63	-0.45	-0.00023	0.56	1	0.01393	0.3339	2.24198	1.70535
-455	107168	FALSE	F2.2	10.9973	2673	HCD	0	240	20150916_003_Liver_Rep2.raw	-455	16450	FourierTransform	MS2	1	1	1	1	769.32	1537.63	2	56.7801	48.6708	49.6775	28.7722	100	Medium	Sequest HT (A10)	Unambiguous	VRPErSPR	R5(ADP-Ribosyl)	2	Q8BGT5	Q8BGT5; D6RFQ8	1	2	0.093	0	1	1	769.32	1537.63	0.99	0.00076	0.43	1	0.01522	0.3647	0	0
-455	10719	FALSE	F2.1	19.9193	4571	HCD	80.8277	240	20150916_002_Liver_Rep1.raw	-455	1625	FourierTransform	MS2	1	1	1	1	513.537	1538.6	3	27.5026	100	1.57915	6.12833	2.30302	High	Sequest HT (A10)	Unambiguous	APQMrAAPR	R5(ADP-Ribosyl)	2	Q9D1L0	B2RPU8; Q9D1L0	1	3	0.1163	0	1	1	513.537	1538.6	-1.29	-0.00066	0.86	1	0.007938	0.2181	10.0103	5.28473
-455	107194	FALSE	F2.2	11.0462	2684	HCD	36.784	240	20150916_003_Liver_Rep2.raw	-455	16454	FourierTransform	MS2	1	1	1	1	368.697	1471.76	4	0.38313	1.53254	0	0	0	High	Sequest HT (A10)	Unambiguous	IYKTDRDKYNR		2	P61079	P61079; A0A0G2JGL0	3	4	0.2179	0	1	1	368.697	1471.77	-0.2	-7e-05	1.79	1	0.0002554	0.007043	0	0
-455	107202	FALSE	F2.2	11.0838	2693	HCD	43.2462	240	20150916_003_Liver_Rep2.raw	-455	16455	FourierTransform	MS2	1	1	1	1	316.829	948.472	3	0	0	0	0	0	High	Sequest HT (A10)	Unambiguous	LVPHQmAH	M6(Oxidation)	2	P19536	P19536; Q9D881	0	3	0.625	0	1	1	316.829	948.472	0.02	1e-05	1.76	1	0.007628	0.2045	0	0
-455	107252	FALSE	F2.2	11.1558	2709	HCD	63.7807	240	20150916_003_Liver_Rep2.raw	-455	16463	FourierTransform	MS2	1	1	1	1	559.89	1677.65	3	37.696	100	9.30623	24.8205	16.6572	High	Sequest HT (A10)	Unambiguous	rSHPASASAPR	R1(ADP-Ribosyl)	1	Q6TCG2	Q6TCG2	1	3	0.1639	0	1	1	559.89	1677.65	0.81	0.00045	1.83	1	3.923e-05	0.0001145	415.198	0.69248
-455	10729	FALSE	F2.1	19.9283	4573	HCD	6.76303	240	20150916_002_Liver_Rep1.raw	-455	1627	FourierTransform	MS2	1	1	1	1	638.273	1912.81	3	29.8628	100	5.96568	7.3146	6.1709	High	Sequest HT (A10)	Unambiguous	NDRIQASrNGLK	R8(ADP-Ribosyl)	3	A0A2R8VHV7	A0A2R8VHV7; Q8QZR5; A0A2R8VHW0	2	3	0.2022	0	1	1	638.273	1912.81	-0.45	-0.00028	0.89	1	0.0003442	0.01058	171.364	106.844
-455	1073	FALSE	F2.1	11.7281	2883	HCD	15.2338	240	20150916_002_Liver_Rep1.raw	-455	171	FourierTransform	MS2	1	1	1	1	582.992	2328.95	4	46.5102	100	7.76979	23.0584	55.2127	High	Sequest HT (A10)	Unambiguous	ERETRGGGdDRRDIR	D9(ADP-Ribosyl)	2	P97379	P97379; P97379-2	4	4	0.0667	0	1	1	582.992	2328.95	-0.62	-0.00036	0.45	1	0.006081	0.1599	14.7273	0
-455	107326	FALSE	F2.2	11.2362	2726	HCD	44.8881	240	20150916_003_Liver_Rep2.raw	-455	16474	FourierTransform	MS2	2	1	1	1	493.981	1972.9	4	28.0045	100	1.27868	5.76702	4.97217	High	Sequest HT (A10)	Unambiguous	RrTIHGLASHKR	R2(ADP-Ribosyl)	4	E9QMU3	O88735-2; E9QMU3; D3YWN7; O88735	3	4	0.0236	0	1	1	493.981	1972.9	0.14	7e-05	2.12	1	0.0001067	0.001092	128.061	0
-455	107327	FALSE	F2.2	11.2362	2726	HCD	44.8881	240	20150916_003_Liver_Rep2.raw	-455	16474	FourierTransform	MS2	2	1	1	1	493.981	1972.9	4	28.0045	100	1.27868	5.76702	4.97217	High	Sequest HT (A10)	Unambiguous	rRTIHGLASHKR	R1(ADP-Ribosyl)	4	E9QMU3	O88735-2; E9QMU3; D3YWN7; O88735	3	4	NA	0.0236	2	2	493.981	1972.9	0.14	7e-05	2.07	1	0.0001067	0.001639	106.912	0
-455	107350	FALSE	F2.2	11.259	2731	HCD	3.78963	240	20150916_003_Liver_Rep2.raw	-455	16477	FourierTransform	MS2	1	1	1	1	600.919	1800.74	3	32.718	100	7.27435	11.0869	12.5107	Medium	Sequest HT (A10)	Unambiguous	AEKDReSLRR	E6(ADP-Ribosyl)	2	P23116	P23116; A0A494B9I0	3	3	0.1549	0	1	1	600.919	1800.74	0.75	0.00045	0.71	1	0.01255	0.312	7.37669	2.3081
-455	10736	FALSE	F2.1	19.9329	4574	HCD	1.41932	240	20150916_002_Liver_Rep1.raw	-455	1628	FourierTransform	MS2	1	1	1	1	805.68	2415.03	3	42.3096	100	16.2026	21.7694	31.2664	High	Sequest HT (A10)	Unambiguous	AKESAQRPSHrEHVEL	R11(ADP-Ribosyl)	1	Q8VCT4	Q8VCT4	2	3	0.0943	0	1	1	805.68	2415.02	0.88	0.00071	1.06	1	0.0001067	0.001242	177.442	28.385
-455	107374	FALSE	F2.2	11.2806	2735	HCD	21.8909	240	20150916_003_Liver_Rep2.raw	-455	16480	FourierTransform	MS2	1	1	1	1	565.553	1694.64	3	29.0948	100	5.10501	6.2263	5.04797	High	Sequest HT (A10)	Unambiguous	HNSNrQLER	R5(ADP-Ribosyl)	15	A0A087WR97	A0A087WNY6; Q8R0B4; A0A087WSH7; A0A087WRP4; H3BJV1; A0A087WR97; A0A087WQA5; A0A087WQX8; Q6VYI5; A0A087WSC6; A0A087WS74; A0A087WRZ5; Q921F2; Q8BLD4; Q6VYI4	1	3	0.0583	0	1	1	565.553	1694.64	1.02	0.00058	1.03	1	0.0003722	0.01259	39.7944	14.0202
-455	107379	FALSE	F2.2	11.2851	2736	HCD	0	240	20150916_003_Liver_Rep2.raw	-455	16481	FourierTransform	MS2	1	1	1	1	675.78	2700.1	4	37.8247	100	8.47721	17.7981	25.0235	High	Sequest HT (A10)	Unambiguous	VVGPREEHSrHPHHYHQG	R10(ADP-Ribosyl)	1	Q3TVI8	Q3TVI8	2	4	0.0602	0	1	1	675.78	2700.1	-0.23	-0.00016	2.16	1	3.923e-05	0.0001629	3.93407	0
-455	107415	FALSE	F2.2	11.3212	2744	HCD	16.2961	240	20150916_003_Liver_Rep2.raw	-455	16487	FourierTransform	MS2	1	1	1	1	401.858	1203.56	3	1.00493	4.0197	0	0	0	High	Sequest HT (A10)	Unambiguous	HQGVmVGmGQK	M5(Oxidation); M8(Oxidation)	16	Q8BFZ3; P60710; P68134	D3Z2K3; Q8BFZ3; P63268; E9Q2D1; A0A1D5RM20; P60710; A0A494B9T3; G3UZ07; P62737; G3UYG0; P68134; D3YZY0; E9Q5F4; P68033; P63260; E9Q606	0	3	0.6324	0	1	1	401.858	1203.56	0.02	1e-05	3.4	3	3.923e-05	0.0001297	0	0
-455	107422	FALSE	F2.2	11.3257	2745	HCD	25.3374	240	20150916_003_Liver_Rep2.raw	-455	16488	FourierTransform	MS2	1	1	1	1	602.284	1203.56	2	17.5767	55.1183	3.94928	5.76688	5.47211	High	Sequest HT (A10)	Unambiguous	HQGVmVGmGQK	M5(Oxidation); M8(Oxidation)	16	Q8BFZ3; P60710; P68134	D3Z2K3; Q8BFZ3; P63268; E9Q2D1; A0A1D5RM20; P60710; A0A494B9T3; G3UZ07; P62737; G3UYG0; P68134; D3YZY0; E9Q5F4; P68033; P63260; E9Q606	0	2	0.6775	0	1	1	602.284	1203.56	0.26	0.00016	2.76	3	3.923e-05	9.123e-05	0	0
-455	10745	FALSE	F2.1	19.9373	4575	HCD	7.67163	240	20150916_002_Liver_Rep1.raw	-455	1629	FourierTransform	MS2	1	1	1	1	604.512	2415.03	4	29.3927	100	2.85556	8.4019	6.31327	High	Sequest HT (A10)	Unambiguous	AKESAQRPSHrEHVEL	R11(ADP-Ribosyl)	1	Q8VCT4	Q8VCT4	2	4	0.0903	0	1	1	604.512	2415.02	0.5	0.0003	1.44	1	0.00322	0.08972	34.1153	0.778491
-455	107466	FALSE	F2.2	11.3669	2754	HCD	5.40721	240	20150916_003_Liver_Rep2.raw	-455	16496	FourierTransform	MS2	7	1	1	1	540.826	2700.1	5	31.8899	100	3.54785	12.9292	11.0825	High	Sequest HT (A10)	Unambiguous	VVGPREEhSRHPHHYHQG	H8(ADP-Ribosyl)	1	Q3TVI8	Q3TVI8	2	5	0.0086	0	1	1	540.826	2700.1	0.15	8e-05	1.16	1	0.0003722	0.01244	29.3161	0
-455	107467	FALSE	F2.2	11.3669	2754	HCD	5.40721	240	20150916_003_Liver_Rep2.raw	-455	16496	FourierTransform	MS2	7	1	1	1	540.826	2700.1	5	31.8899	100	3.54785	12.9292	11.0825	High	Sequest HT (A10)	Unambiguous	VVGPREEHsRHPHHYHQG	S9(ADP-Ribosyl)	1	Q3TVI8	Q3TVI8	2	5	NA	0.0086	2	2	540.826	2700.1	0.15	8e-05	1.15	1	0.0003722	0.01259	20.1891	0
-455	107468	FALSE	F2.2	11.3669	2754	HCD	5.40721	240	20150916_003_Liver_Rep2.raw	-455	16496	FourierTransform	MS2	7	1	1	1	540.826	2700.1	5	31.8899	100	3.54785	12.9292	11.0825	High	Sequest HT (A10)	Unambiguous	VVGPREeHSRHPHHYHQG	E7(ADP-Ribosyl)	1	Q3TVI8	Q3TVI8	2	5	NA	0.0086	2	3	540.826	2700.1	0.15	8e-05	1.15	1	0.0003722	0.01237	38.7687	0
-455	107469	FALSE	F2.2	11.3669	2754	HCD	5.40721	240	20150916_003_Liver_Rep2.raw	-455	16496	FourierTransform	MS2	7	1	1	1	540.826	2700.1	5	31.8899	100	3.54785	12.9292	11.0825	High	Sequest HT (A10)	Unambiguous	VVGPREEHSRhPHHYHQG	H11(ADP-Ribosyl)	1	Q3TVI8	Q3TVI8	2	5	NA	0.0172	4	4	540.826	2700.1	0.15	8e-05	1.14	1	0.0003722	0.01268	20.1891	0
-455	107470	FALSE	F2.2	11.3669	2754	HCD	5.40721	240	20150916_003_Liver_Rep2.raw	-455	16496	FourierTransform	MS2	7	1	1	1	540.826	2700.1	5	31.8899	100	3.54785	12.9292	11.0825	High	Sequest HT (A10)	Unambiguous	VVGPREEHSrHPHHYHQG	R10(ADP-Ribosyl)	1	Q3TVI8	Q3TVI8	2	5	NA	0.0172	4	5	540.826	2700.1	0.15	8e-05	1.14	1	0.0003722	0.01269	20.1891	0
-455	107471	FALSE	F2.2	11.3669	2754	HCD	5.40721	240	20150916_003_Liver_Rep2.raw	-455	16496	FourierTransform	MS2	7	1	1	1	540.826	2700.1	5	31.8899	100	3.54785	12.9292	11.0825	High	Sequest HT (A10)	Unambiguous	VVGPrEEHSRHPHHYHQG	R5(ADP-Ribosyl)	1	Q3TVI8	Q3TVI8	2	5	NA	0.0345	6	6	540.826	2700.1	0.15	8e-05	1.12	1	0.0003722	0.01269	29.6043	0
-455	107472	FALSE	F2.2	11.3669	2754	HCD	5.40721	240	20150916_003_Liver_Rep2.raw	-455	16496	FourierTransform	MS2	7	1	1	1	540.826	2700.1	5	31.8899	100	3.54785	12.9292	11.0825	High	Sequest HT (A10)	Unambiguous	VVGPReEHSRHPHHYHQG	E6(ADP-Ribosyl)	1	Q3TVI8	Q3TVI8	2	5	NA	0.0345	6	7	540.826	2700.1	0.15	8e-05	1.12	1	0.0003722	0.01297	8.93795	0
-455	107475	FALSE	F2.2	11.3812	2757	HCD	0	240	20150916_003_Liver_Rep2.raw	-455	16498	FourierTransform	MS2	1	1	1	1	713.955	2139.85	3	65.0356	100	26.9702	39.9782	93.1941	High	Sequest HT (A10)	Unambiguous	GEHRQDRrERPY	R8(ADP-Ribosyl)	3	P56959	P56959; Q8CFQ9; Q91VQ2	3	3	0.0723	0	1	1	713.955	2139.85	-0.12	-8e-05	0.83	1	0.001606	0.04379	63.9782	0
-455	1075	FALSE	F2.1	11.7418	2886	HCD	25.3145	240	20150916_002_Liver_Rep1.raw	-455	172	FourierTransform	MS2	2	1	1	1	535.718	2139.85	4	27.3334	96.8359	0.96659	7.03983	4.49145	High	Sequest HT (A10)	Unambiguous	GEHRQDRrERPY	R8(ADP-Ribosyl)	3	P56959	P56959; Q8CFQ9; Q91VQ2	3	4	0.0435	0	1	1	535.718	2139.85	0.07	4e-05	0.69	1	0.00785	0.2114	73.4169	0
-455	107513	FALSE	F2.2	11.4216	2766	HCD	29.8708	240	20150916_003_Liver_Rep2.raw	-455	16505	FourierTransform	MS2	1	1	1	1	535.718	2139.85	4	28.5086	100	1.43458	6.76728	5.83241	Medium	Sequest HT (A10)	Unambiguous	GEHRQDRrERPY	R8(ADP-Ribosyl)	3	P56959	P56959; Q8CFQ9; Q91VQ2	3	4	0.069	0	1	1	535.718	2139.85	0.42	0.00022	0.58	1	0.02773	0.5456	16.987	0
-455	10754	FALSE	F2.1	19.9418	4576	HCD	8.51747	240	20150916_002_Liver_Rep1.raw	-455	1630	FourierTransform	MS2	1	1	1	1	542.307	1083.61	2	9.01817	30.42	0.96498	2.45644	2.23129	High	Sequest HT (A10)	Unambiguous	KHNFTPLAR		1	Q8BWT1	Q8BWT1	1	2	0.6765	0	1	1	542.307	1083.61	0.88	0.00047	2.38	1	3.923e-05	0.0001984	0	0
-455	1076	FALSE	F2.1	11.7418	2886	HCD	25.3145	240	20150916_002_Liver_Rep1.raw	-455	172	FourierTransform	MS2	2	1	1	1	535.718	2139.85	4	27.3334	96.8359	0.96659	7.03983	4.49145	Medium	Sequest HT (A10)	Unambiguous	GEHRQDrRERPY	R7(ADP-Ribosyl)	3	P56959	P56959; Q8CFQ9; Q91VQ2	3	4	NA	0.0435	2	2	535.718	2139.85	0.07	4e-05	0.66	1	0.01398	0.335	85.5972	0
-455	107606	FALSE	F2.2	11.5154	2785	HCD	8.96343	240	20150916_003_Liver_Rep2.raw	-455	16522	FourierTransform	MS2	1	1	1	1	313.406	1250.6	4	0	0	0	0	0	High	Sequest HT (A10)	Unambiguous	FHHSLTDHTR		1	Q99LB7	Q99LB7	0	4	0.6088	0	1	1	313.406	1250.6	-0.04	-1e-05	3.17	1	3.923e-05	9.716e-05	0	0
-455	10763	FALSE	F2.1	19.9463	4577	HCD	39.5541	240	20150916_002_Liver_Rep1.raw	-455	1631	FourierTransform	MS2	1	1	1	1	308.527	923.567	3	0	0	0	0	0	High	Sequest HT (A10)	Unambiguous	IIAPPERK		9	Q8BFZ3; P60710; P68134	Q8BFZ3; P63268; E9Q1F2; P60710; P62737; P68134; B1ATY1; P68033; P63260	1	3	0.7934	0	1	1	308.527	923.567	-0.08	-2e-05	2.13	3	0.006633	0.1718	0	0
-455	107654	FALSE	F2.2	11.5593	2794	HCD	74.5352	240	20150916_003_Liver_Rep2.raw	-455	16530	FourierTransform	MS2	1	1	1	1	506.856	1518.55	3	27.8455	100	2.66984	4.55186	4.16036	High	Sequest HT (A10)	Unambiguous	RPrDDYR	R3(ADP-Ribosyl)	2	P84104	P84104-2; P84104	1	3	0.1268	0	1	1	506.856	1518.55	0.27	0.00014	0.71	1	0.002777	0.07389	6.74677	0
-455	107678	FALSE	F2.2	11.5773	2798	HCD	56.7714	240	20150916_003_Liver_Rep2.raw	-455	16534	FourierTransform	MS2	2	1	1	1	713.976	2139.91	3	38.5677	100	10.9224	17.2281	26.1202	High	Sequest HT (A10)	Unambiguous	TEErKTSGPPKGPSK	R4(ADP-Ribosyl)	1	Q9DCT8	Q9DCT8	3	3	0.0466	0	1	1	713.976	2139.91	0.84	0.0006	1.93	1	3.923e-05	0.0002163	12.0413	5.95172
-455	107679	FALSE	F2.2	11.5773	2798	HCD	56.7714	240	20150916_003_Liver_Rep2.raw	-455	16534	FourierTransform	MS2	2	1	1	1	713.976	2139.91	3	38.5677	100	10.9224	17.2281	26.1202	High	Sequest HT (A10)	Unambiguous	TEeRKTSGPPKGPSK	E3(ADP-Ribosyl)	1	Q9DCT8	Q9DCT8	3	3	NA	0.0466	2	2	713.976	2139.91	0.84	0.0006	1.84	1	3.923e-05	0.0003961	24.8067	5.95172
-455	107688	FALSE	F2.2	11.5818	2799	HCD	0	240	20150916_003_Liver_Rep2.raw	-455	16535	FourierTransform	MS2	2	1	1	1	716.61	2147.81	3	43.8042	100	23.7013	23.2632	28.2524	High	Sequest HT (A10)	Unambiguous	SGSGSrAREETGAEGR	R6(ADP-Ribosyl)	4	A2AQN4	A2AQN4; D6RHA7; Q9QXG4; A2AQN5	2	3	0.0091	0	1	1	716.61	2147.81	0.44	0.00031	1.1	1	0.0002554	0.006686	5.5718	0
-455	107689	FALSE	F2.2	11.5818	2799	HCD	0	240	20150916_003_Liver_Rep2.raw	-455	16535	FourierTransform	MS2	2	1	1	1	716.61	2147.81	3	43.8042	100	23.7013	23.2632	28.2524	High	Sequest HT (A10)	Unambiguous	SGSGsRAREETGAEGR	S5(ADP-Ribosyl)	4	A2AQN4	A2AQN4; D6RHA7; Q9QXG4; A2AQN5	2	3	NA	0.0091	2	2	716.61	2147.81	0.44	0.00031	1.09	1	0.0002554	0.006693	8.23086	0
-455	107694	FALSE	F2.2	11.5863	2800	HCD	0	240	20150916_003_Liver_Rep2.raw	-455	16536	FourierTransform	MS2	2	1	1	1	698.292	2092.86	3	40.1005	100	21.2316	19.106	20.0646	High	Sequest HT (A10)	Unambiguous	AVSrEDSARPGAHAK	R4(ADP-Ribosyl)	1	Q9CX86	Q9CX86	1	3	0.0114	0	1	1	698.292	2092.86	0.98	0.00068	0.88	1	0.001364	0.03704	43.26	0
-455	107695	FALSE	F2.2	11.5863	2800	HCD	0	240	20150916_003_Liver_Rep2.raw	-455	16536	FourierTransform	MS2	2	1	1	1	698.292	2092.86	3	40.1005	100	21.2316	19.106	20.0646	High	Sequest HT (A10)	Unambiguous	AVsREDSARPGAHAK	S3(ADP-Ribosyl)	1	Q9CX86	Q9CX86	1	3	NA	0.0114	2	2	698.292	2092.86	0.98	0.00068	0.87	1	0.001364	0.03705	43.26	0
-455	107718	FALSE	F2.2	11.6049	2804	HCD	14.9955	240	20150916_003_Liver_Rep2.raw	-455	16539	FourierTransform	MS2	1	1	1	1	417.539	1250.6	3	0.06683	0.09901	0.16831	0	0	High	Sequest HT (A10)	Unambiguous	FHHSLTDHTR		1	Q99LB7	Q99LB7	0	3	0.6732	0	1	1	417.539	1250.6	0.62	0.00026	3.58	1	3.923e-05	8.159e-05	0	0
-455	10773	FALSE	F2.1	19.9508	4578	HCD	34.6467	240	20150916_002_Liver_Rep1.raw	-455	1632	FourierTransform	MS2	1	1	1	1	341.18	1021.53	3	0.03317	0.13268	0	0	0	High	Sequest HT (A10)	Unambiguous	HWKPYYK		1	Q8R409	Q8R409	0	3	0.4724	0	1	1	341.18	1021.53	0.46	0.00016	2.9	1	0.0001067	0.001657	0	0
-455	107733	FALSE	F2.2	11.6191	2807	HCD	0	240	20150916_003_Liver_Rep2.raw	-455	16541	FourierTransform	MS2	1	1	1	1	582.572	1745.7	3	30.6582	100	7.16301	8.20786	7.26195	High	Sequest HT (A10)	Unambiguous	TASRrEVETR	R5(ADP-Ribosyl)	2	Q99K28	Q99K28-2; Q99K28	2	3	0.0933	0	1	1	582.572	1745.7	0.23	0.00013	0.75	1	0.0007202	0.0207	1.91472	0
-455	107763	FALSE	F2.2	11.6508	2814	HCD	21.1936	240	20150916_003_Liver_Rep2.raw	-455	16546	FourierTransform	MS2	1	1	1	1	585.575	1754.71	3	30.6516	100	4.26844	9.64101	8.69704	High	Sequest HT (A10)	Unambiguous	IrMANEKHSK	R2(ADP-Ribosyl)	5	Q6TAW2	Q6TAW2; A0A2I3BRA6; Q6TAW2-2; Q9Z1W5; A0A2I3BRH9	2	3	0.5537	0	1	1	585.575	1754.71	1.77	0.00103	1.21	1	0.0003442	0.01093	4.60819	2.79237
-455	107777	FALSE	F2.2	11.6643	2817	HCD	0	240	20150916_003_Liver_Rep2.raw	-455	16549	FourierTransform	MS2	1	1	1	1	629.256	1257.5	2	35.7626	100	12.2847	15.2677	15.4981	Medium	Sequest HT (A10)	Unambiguous	LSrNVK	R3(ADP-Ribosyl)	2	Q8BFW4	Q8BFW4-2; Q8BFW4	1	2	0.0556	0	1	1	629.256	1257.5	1.09	0.00069	0.36	1	0.04939	0.7578	42.0603	32.5502
-455	10780	FALSE	F2.1	19.9553	4579	HCD	9.45167	240	20150916_002_Liver_Rep1.raw	-455	1633	FourierTransform	MS2	1	1	1	1	442.574	1325.71	3	1.72941	6.52563	0.18225	0.20978	0	High	Sequest HT (A10)	Unambiguous	HSSPLAHQPVPR		2	E9Q4K7	E9Q4K7; A0A286YCV9	0	3	0.6708	0	1	1	442.574	1325.71	0.33	0.00015	4.8	1	3.923e-05	1.353e-06	0	0
-455	107818	FALSE	F2.2	11.7056	2826	HCD	0	240	20150916_003_Liver_Rep2.raw	-455	16555	FourierTransform	MS2	1	1	1	1	637.258	1909.76	3	29.8727	100	4.85545	8.03439	6.60083	High	Sequest HT (A10)	Unambiguous	NDEHTRrELAK	R7(ADP-Ribosyl)	2	Q9QUI0	Q9QUI0; A0A0A6YXF6	2	3	0.1154	0	1	1	637.258	1909.76	0.34	0.00022	0.52	1	0.0006959	0.01839	20.9843	10.7993
-455	107843	FALSE	F2.2	11.7236	2830	HCD	0	240	20150916_003_Liver_Rep2.raw	-455	16559	FourierTransform	MS2	2	1	1	1	701.277	2802.09	4	43.182	100	17.7797	21.5419	33.4064	High	Sequest HT (A10)	Unambiguous	mADEAGSEAHREGEtRNTKR	M1(Oxidation); T15(ADP-Ribosyl)	2	E9PV24	E9PV24; E9PV24-2	3	4	0.1167	0	1	1	701.277	2802.09	-2.98	-0.00209	0.6	1	0.008715	0.242	7.93877	0
-455	107844	FALSE	F2.2	11.7236	2830	HCD	0	240	20150916_003_Liver_Rep2.raw	-455	16559	FourierTransform	MS2	2	1	1	1	701.277	2802.09	4	43.182	100	17.7797	21.5419	33.4064	High	Sequest HT (A10)	Unambiguous	mADEAGSEAHREGETrNTKR	M1(Oxidation); R16(ADP-Ribosyl)	2	E9PV24	E9PV24; E9PV24-2	3	4	0.1167	0	1	2	701.277	2802.09	-2.98	-0.00209	0.6	1	0.008715	0.242	7.93877	0
-455	107848	FALSE	F2.2	11.7374	2833	HCD	78.2737	240	20150916_003_Liver_Rep2.raw	-455	16560	FourierTransform	MS2	1	1	1	1	362.182	1806.88	5	0.78844	0.35893	2.79483	0	0	High	Sequest HT (A10)	Unambiguous	HRWYPHGQYHNRR		1	Q9CPV3	Q9CPV3	2	5	0.587	0	1	1	362.182	1806.88	-0.2	-7e-05	3.39	1	0.0001067	0.001017	0	0
-455	107860	FALSE	F2.2	11.7463	2835	HCD	34.4841	240	20150916_003_Liver_Rep2.raw	-455	16562	FourierTransform	MS2	1	1	1	1	339.854	1017.55	3	1.26877	5.07507	0	0	0	High	Sequest HT (A10)	Unambiguous	HYTEAIKR		1	Q60864	Q60864	1	3	0.3754	0	1	1	339.854	1017.55	-0.23	-8e-05	2.93	1	3.923e-05	0.0001072	0	0
-455	107870	FALSE	F2.2	11.7605	2838	HCD	17.1576	240	20150916_003_Liver_Rep2.raw	-455	16564	FourierTransform	MS2	1	1	1	1	416.239	1661.93	4	2.94796	11.7919	0	0	0	High	Sequest HT (A10)	Unambiguous	KAKPHcSRNPVLVR	C6(Carbamidomethyl)	1	P47911	P47911	2	4	0.5029	0	1	1	416.239	1661.94	-2	-0.00083	3.48	1	0.0002554	0.009422	0	0
-455	107877	FALSE	F2.2	11.765	2839	HCD	0	240	20150916_003_Liver_Rep2.raw	-455	16565	FourierTransform	MS2	1	1	1	1	743.271	1485.54	2	75.8764	100	86.3652	40.0769	77.0633	High	Sequest HT (A10)	Unambiguous	rAGPPmGSR	R1(ADP-Ribosyl); M6(Oxidation)	2	Q9WUK2-2; Q9WUK2	Q9WUK2-2; Q9WUK2	1	2	0.0714	0	1	1	743.271	1485.53	1.02	0.00076	0.98	2	0.000858	0.02796	6.97024	0
-455	10792	FALSE	F2.1	19.9687	4581	HCD	4.36125	240	20150916_002_Liver_Rep1.raw	-455	1635	FourierTransform	MS2	3	1	1	1	778.657	2333.96	3	40.0236	100	18.7654	19.5349	21.7941	High	Sequest HT (A10)	Unambiguous	KALSrQEmQEVQSSR	R5(ADP-Ribosyl); M8(Oxidation)	4	O88569; O88569-2	O88569-3; O88569; A0A0N4SUM2; O88569-2	2	3	0.0263	0	1	1	778.657	2333.96	-0.19	-0.00015	1.9	2	3.923e-05	1.76e-06	5.36547	5.14037
-455	107920	FALSE	F2.2	11.8024	2847	HCD	49.4539	240	20150916_003_Liver_Rep2.raw	-455	16571	FourierTransform	MS2	2	1	1	1	582.868	1746.59	3	37.6373	100	5.46931	15.0388	30.041	Medium	Sequest HT (A10)	Unambiguous	EFDrHSGSDR	R4(ADP-Ribosyl)	7	Q9CY58	A0A0N4SV40; A0A0N4SV32; Q9CY58-3; Q9CY58-4; Q9CY58; Q9CY58-2; Q3UMP4	1	3	0.1034	0	1	1	582.868	1746.59	0.2	0.00012	0.87	1	0.02216	0.4812	1.41939	1.41939
-455	107921	FALSE	F2.2	11.8024	2847	HCD	49.4539	240	20150916_003_Liver_Rep2.raw	-455	16571	FourierTransform	MS2	2	1	1	1	582.868	1746.59	3	37.6373	100	5.46931	15.0388	30.041	Medium	Sequest HT (A10)	Unambiguous	EFdRHSGSDR	D3(ADP-Ribosyl)	7	Q9CY58	A0A0N4SV40; A0A0N4SV32; Q9CY58-3; Q9CY58-4; Q9CY58; Q9CY58-2; Q3UMP4	1	3	0.1034	0	1	2	582.868	1746.59	0.2	0.00012	0.87	1	0.02216	0.4814	1.41939	1.41939
-455	107926	FALSE	F2.2	11.8069	2848	HCD	55.776	240	20150916_003_Liver_Rep2.raw	-455	16572	FourierTransform	MS2	1	1	1	1	769.32	1537.63	2	58.3319	100	31.1024	35.7235	66.5019	High	Sequest HT (A10)	Unambiguous	VrPERSPR	R2(ADP-Ribosyl)	2	Q8BGT5	Q8BGT5; D6RFQ8	1	2	0.1702	0	1	1	769.32	1537.63	0.75	0.00058	0.47	1	0.002244	0.06457	2.46177	0
-455	10793	FALSE	F2.1	19.9687	4581	HCD	4.36125	240	20150916_002_Liver_Rep1.raw	-455	1635	FourierTransform	MS2	3	1	1	1	778.657	2333.96	3	40.0236	100	18.7654	19.5349	21.7941	High	Sequest HT (A10)	Unambiguous	KALsRQEmQEVQSSR	S4(ADP-Ribosyl); M8(Oxidation)	4	O88569; O88569-2	O88569-3; O88569; A0A0N4SUM2; O88569-2	2	3	NA	0.0263	2	2	778.657	2333.96	-0.19	-0.00015	1.85	2	3.923e-05	3.154e-06	8.79717	6.67879
-455	10794	FALSE	F2.1	19.9687	4581	HCD	4.36125	240	20150916_002_Liver_Rep1.raw	-455	1635	FourierTransform	MS2	3	1	1	1	778.657	2333.96	3	40.0236	100	18.7654	19.5349	21.7941	High	Sequest HT (A10)	Unambiguous	KALSRQemQEVQSSR	E7(ADP-Ribosyl); M8(Oxidation)	4	O88569; O88569-2	O88569-3; O88569; A0A0N4SUM2; O88569-2	2	3	NA	0.0421	3	3	778.657	2333.96	-0.19	-0.00015	1.82	2	3.923e-05	3.877e-05	49.5773	10.0182
-455	107941	FALSE	F2.2	11.8159	2850	HCD	13.7989	240	20150916_003_Liver_Rep2.raw	-455	16574	FourierTransform	MS2	1	1	1	1	665.238	1329.47	2	40.1532	100	16.6826	21.4484	22.4816	High	Sequest HT (A10)	Unambiguous	MrEGPAK	R2(ADP-Ribosyl)	1	Q9D7S9	Q9D7S9	1	2	0.5102	0	1	1	665.238	1329.47	-0.3	-0.0002	0.49	1	0.004029	0.1075	9.24708	8.08306
-455	107950	FALSE	F2.2	11.8204	2851	HCD	13.5018	240	20150916_003_Liver_Rep2.raw	-455	16575	FourierTransform	MS2	1	1	1	1	541.907	1623.71	3	34.5955	100	8.97453	13.6239	15.7836	Medium	Sequest HT (A10)	Unambiguous	VTTAPGrKPR	R7(ADP-Ribosyl)	6	A0A384DV79; P17095	A0A338P6E8; A0A384DV79; P17095; A0A338P6G6; P17095-1; Q3TE85	1	3	0.1579	0	1	1	541.907	1623.7	1.35	0.00073	0.76	2	0.01529	0.3671	55.2502	1.74141
-455	107957	FALSE	F2.2	11.8301	2853	HCD	78.7362	240	20150916_003_Liver_Rep2.raw	-455	16576	FourierTransform	MS2	1	1	1	1	381.215	1141.63	3	0.52201	2.08805	0	0	0	High	Sequest HT (A10)	Unambiguous	FRGEHALRR		2	Q8K3J1	Q8K3J1; A0A494BAW8	2	3	0.5273	0	1	1	381.215	1141.63	-2.49	-0.00095	2.56	1	0.004101	0.1114	0	0
-455	107992	FALSE	F2.2	11.8667	2861	HCD	5.48134	240	20150916_003_Liver_Rep2.raw	-455	16583	FourierTransform	MS2	1	1	1	1	507.23	2532.12	5	29.6367	100	0	9.13024	9.41648	High	Sequest HT (A10)	Unambiguous	GTPHSHQPQHSDHDASHSGmLPR	M20(Oxidation)	4	Q571F8	E0CYF7; F6WPK7; D6RI88; Q571F8	0	5	0.6182	0	1	1	507.23	2532.12	1.11	0.00056	2.75	1	3.923e-05	5.297e-05	0	0
-455	108015	FALSE	F2.2	11.8801	2864	HCD	20.9086	240	20150916_003_Liver_Rep2.raw	-455	16586	FourierTransform	MS2	3	1	1	1	693.593	2078.76	3	36.0445	100	14.7552	13.3475	16.0754	High	Sequest HT (A10)	Unambiguous	QEmQEVQsSRSGR	M3(Oxidation); S8(ADP-Ribosyl)	3	O88569; O88569-2	O88569-3; O88569; O88569-2	1	3	0.1717	0	1	1	693.593	2078.76	0.59	0.00041	0.99	2	0.006761	0.1742	2.37675	0
-455	108016	FALSE	F2.2	11.8801	2864	HCD	20.9086	240	20150916_003_Liver_Rep2.raw	-455	16586	FourierTransform	MS2	3	1	1	1	693.593	2078.76	3	36.0445	100	14.7552	13.3475	16.0754	High	Sequest HT (A10)	Unambiguous	QEmQEVQSSrSGR	M3(Oxidation); R10(ADP-Ribosyl)	3	O88569; O88569-2	O88569-3; O88569; O88569-2	1	3	0.1717	0	1	2	693.593	2078.76	0.59	0.00041	0.99	2	0.006659	0.1728	16.673	0
-455	108017	FALSE	F2.2	11.8801	2864	HCD	20.9086	240	20150916_003_Liver_Rep2.raw	-455	16586	FourierTransform	MS2	3	1	1	1	693.593	2078.76	3	36.0445	100	14.7552	13.3475	16.0754	High	Sequest HT (A10)	Unambiguous	QEmQEVQSsRSGR	M3(Oxidation); S9(ADP-Ribosyl)	3	O88569; O88569-2	O88569-3; O88569; O88569-2	1	3	0.1717	0	1	3	693.593	2078.76	0.59	0.00041	0.99	2	0.006761	0.1745	2.37675	0
-455	108081	FALSE	F2.2	11.9287	2874	HCD	15.6319	240	20150916_003_Liver_Rep2.raw	-455	16595	FourierTransform	MS2	2	1	1	1	674.266	1347.52	2	57.641	96.5869	58.8399	29.1891	45.9483	High	Sequest HT (A10)	Unambiguous	SPrPPPR	R3(ADP-Ribosyl)	1	Q76M80	Q76M80	0	2	0.4259	0	1	1	674.266	1347.52	-0.03	-2e-05	0.54	1	0.007865	0.2172	1.15597	1.15597
-455	108082	FALSE	F2.2	11.9287	2874	HCD	15.6319	240	20150916_003_Liver_Rep2.raw	-455	16595	FourierTransform	MS2	2	1	1	1	674.266	1347.52	2	57.641	96.5869	58.8399	29.1891	45.9483	High	Sequest HT (A10)	Unambiguous	sPRPPPR	S1(ADP-Ribosyl)	1	Q76M80	Q76M80	0	2	0.4259	0	1	2	674.266	1347.52	-0.03	-2e-05	0.54	1	0.007891	0.2173	1.15597	1.15597
-455	108098	FALSE	F2.2	11.9377	2876	HCD	0	240	20150916_003_Liver_Rep2.raw	-455	16597	FourierTransform	MS2	1	1	1	1	449.846	1347.52	3	26.9335	100	0.41499	6.29932	1.01974	High	Sequest HT (A10)	Unambiguous	SPrPPPR	R3(ADP-Ribosyl)	1	Q76M80	Q76M80	0	3	0.1613	0	1	1	449.846	1347.52	-0.04	-2e-05	0.93	1	0.0009107	0.03073	34.5713	30.0184
-455	108119	FALSE	F2.2	11.9654	2882	HCD	2.08637	240	20150916_003_Liver_Rep2.raw	-455	16602	FourierTransform	MS2	1	1	1	1	352.882	1056.63	3	0	0	0	0	0	High	Sequest HT (A10)	Unambiguous	HIVKEFKR		1	P38647	P38647	2	3	0.7123	0	1	1	352.882	1056.63	-0.04	-2e-05	3.51	1	3.923e-05	3.601e-05	0	0
-455	10814	FALSE	F2.1	19.9873	4585	HCD	12.605	240	20150916_002_Liver_Rep1.raw	-455	1638	FourierTransform	MS2	1	1	1	1	514.215	1540.63	3	27.3625	100	0.80346	6.5494	2.09706	High	Sequest HT (A10)	Unambiguous	rQVEIAQR	R1(ADP-Ribosyl)	1	P16460	P16460	1	3	0.2792	0	1	1	514.215	1540.63	0.84	0.00043	1.54	1	0.0001067	0.001495	263.76	134.273
-455	108143	FALSE	F2.2	11.9931	2888	HCD	0	240	20150916_003_Liver_Rep2.raw	-455	16607	FourierTransform	MS2	1	1	1	1	636.25	1271.49	2	39.0437	100	21.1713	14.3416	20.662	High	Sequest HT (A10)	Unambiguous	SIrAQR	R3(ADP-Ribosyl)	7	Q4VJB9	Q4VJB9; P05017; E9Q138; Q8CAR0; P05017-2; D3Z7M4; E9PU89	1	2	0.1562	0	1	1	636.25	1271.49	-0.38	-0.00024	0.32	1	0.008715	0.2412	0	0
-455	108199	FALSE	F2.2	12.0478	2900	HCD	64.8389	240	20150916_003_Liver_Rep2.raw	-455	16616	FourierTransform	MS2	5	1	1	1	838.676	2514.01	3	61.7182	76.546	22.2305	48.0962	100	High	Sequest HT (A10)	Unambiguous	MDKGEhRQERRDRPY	H6(ADP-Ribosyl)	3	Q5SUT0	Q5SUT0; Q61545; Q5SUS9	4	3	0.1406	0	1	1	838.676	2514.01	0.08	7e-05	0.64	1	0.00546	0.1437	0	0
-455	1082	FALSE	F2.1	11.7463	2887	HCD	0	240	20150916_002_Liver_Rep1.raw	-455	173	FourierTransform	MS2	6	1	1	1	776.988	2328.95	3	66.3743	88.4397	19.6258	57.4316	100	High	Sequest HT (A10)	Unambiguous	ErETRGGGDDRRDIR	R2(ADP-Ribosyl)	2	P97379	P97379; P97379-2	4	3	1	0	1	1	776.988	2328.95	0.85	0.00066	0.79	1	0.0002554	0.007338	7.06852	0
-455	108200	FALSE	F2.2	12.0478	2900	HCD	64.8389	240	20150916_003_Liver_Rep2.raw	-455	16616	FourierTransform	MS2	5	1	1	1	838.676	2514.01	3	61.7182	76.546	22.2305	48.0962	100	High	Sequest HT (A10)	Unambiguous	MDKGEHrQERRDRPY	R7(ADP-Ribosyl)	3	Q5SUT0	Q5SUT0; Q61545; Q5SUS9	4	3	0.1406	0	1	2	838.676	2514.01	0.08	7e-05	0.64	1	0.00546	0.1437	0	0
-455	108201	FALSE	F2.2	12.0478	2900	HCD	64.8389	240	20150916_003_Liver_Rep2.raw	-455	16616	FourierTransform	MS2	5	1	1	1	838.676	2514.01	3	61.7182	76.546	22.2305	48.0962	100	High	Sequest HT (A10)	Unambiguous	MDKGEHRQERrDRPY	R11(ADP-Ribosyl)	3	Q5SUT0	Q5SUT0; Q61545; Q5SUS9	4	3	0.1406	0	1	3	838.676	2514.01	0.08	7e-05	0.64	1	0.00546	0.1438	0	0
-455	108202	FALSE	F2.2	12.0478	2900	HCD	64.8389	240	20150916_003_Liver_Rep2.raw	-455	16616	FourierTransform	MS2	5	1	1	1	838.676	2514.01	3	61.7182	76.546	22.2305	48.0962	100	High	Sequest HT (A10)	Unambiguous	MDKGEHRQeRRDRPY	E9(ADP-Ribosyl)	3	Q5SUT0	Q5SUT0; Q61545; Q5SUS9	4	3	0.1406	0	1	4	838.676	2514.01	0.08	7e-05	0.64	1	0.00546	0.1438	0	0
-455	108203	FALSE	F2.2	12.0478	2900	HCD	64.8389	240	20150916_003_Liver_Rep2.raw	-455	16616	FourierTransform	MS2	5	1	1	1	838.676	2514.01	3	61.7182	76.546	22.2305	48.0962	100	High	Sequest HT (A10)	Unambiguous	MDKGEHRQErRDRPY	R10(ADP-Ribosyl)	3	Q5SUT0	Q5SUT0; Q61545; Q5SUS9	4	3	0.1406	0	1	5	838.676	2514.01	0.08	7e-05	0.64	1	0.00546	0.1439	0	0
-455	108216	FALSE	F2.2	12.066	2904	HCD	9.07388	240	20150916_003_Liver_Rep2.raw	-455	16618	FourierTransform	MS2	1	1	1	1	509.876	1527.61	3	29.2071	100	3.72283	7.97758	5.128	Medium	Sequest HT (A10)	Unambiguous	TWISrAPR	R5(ADP-Ribosyl)	1	O09009	O09009	1	3	0.1373	0	1	1	509.876	1527.61	-1.4	-0.00071	0.51	1	0.02336	0.4976	0	0
-455	10822	FALSE	F2.1	19.9918	4586	HCD	47.9704	240	20150916_002_Liver_Rep1.raw	-455	1639	FourierTransform	MS2	1	1	1	1	462.287	923.567	2	3.03827	11.5106	0.11582	0.52664	0	High	Sequest HT (A10)	Unambiguous	IIAPPERK		9	Q8BFZ3; P60710; P68134	Q8BFZ3; P63268; E9Q1F2; P60710; P62737; P68134; B1ATY1; P68033; P63260	1	2	0.6878	0	1	1	462.287	923.567	0.23	0.00011	1.89	3	0.001951	0.0557	0	0
-455	108225	FALSE	F2.2	12.0704	2905	HCD	5.58111	240	20150916_003_Liver_Rep2.raw	-455	16619	FourierTransform	MS2	1	1	1	1	437.205	873.402	2	6.92009	27.6804	0	0	0	High	Sequest HT (A10)	Unambiguous	MAHWSNK		3	P10649	F6WHQ7; P10649; A2AE89	0	2	0.7129	0	1	1	437.205	873.404	-1.71	-0.00075	2.09	1	0.0002554	0.006887	0	0
-455	108234	FALSE	F2.2	12.0749	2906	HCD	52.7997	240	20150916_003_Liver_Rep2.raw	-455	16620	FourierTransform	MS2	1	1	1	1	384.43	1918.12	5	0	0	0	0	0	High	Sequest HT (A10)	Unambiguous	KLLSHGKKPFSQHVRR		1	P47911	P47911	3	5	0.5321	0	1	1	384.43	1918.12	-0.99	-0.00038	2.65	1	0.002027	0.05818	0	0
-455	108243	FALSE	F2.2	12.0887	2909	HCD	74.1809	240	20150916_003_Liver_Rep2.raw	-455	16621	FourierTransform	MS2	2	1	1	1	581.582	1742.73	3	29.4779	100	3.71376	7.67298	6.52494	High	Sequest HT (A10)	Unambiguous	DLNrKSNQVK	R4(ADP-Ribosyl)	3	Q9D358	Q561M1; Q9D358-2; Q9D358	2	3	0.0169	0	1	1	581.582	1742.73	2.41	0.0014	0.59	1	0.001629	0.04627	2.87234	2.3193
-455	108244	FALSE	F2.2	12.0887	2909	HCD	74.1809	240	20150916_003_Liver_Rep2.raw	-455	16621	FourierTransform	MS2	2	1	1	1	581.582	1742.73	3	29.4779	100	3.71376	7.67298	6.52494	High	Sequest HT (A10)	Unambiguous	DLNRkSNQVK	K5(ADP-Ribosyl)	3	Q9D358	Q561M1; Q9D358-2; Q9D358	2	3	NA	0.0169	2	2	581.582	1742.73	2.41	0.0014	0.58	1	0.004338	0.115	8.57883	2.3193
-455	108258	FALSE	F2.2	12.0977	2911	HCD	37.4686	240	20150916_003_Liver_Rep2.raw	-455	16623	FourierTransform	MS2	1	1	1	1	423.216	845.425	2	1.36242	5.44967	0	0	0	High	Sequest HT (A10)	Unambiguous	HLQYER		1	Q9DD20	Q9DD20	0	2	0.6033	0	1	1	423.216	845.426	-1.28	-0.00054	1.84	1	0.0001654	0.005123	0	0
-455	108272	FALSE	F2.2	12.112	2914	HCD	7.14577	240	20150916_003_Liver_Rep2.raw	-455	16625	FourierTransform	MS2	2	1	1	1	751.635	2252.89	3	45.2525	100	17.5109	21.4942	42.0051	High	Sequest HT (A10)	Unambiguous	GGMKDDrRDRYSAGK	R7(ADP-Ribosyl)	2	Q61656	Q61656; Q8BTS0	4	3	0.1892	0	1	1	751.635	2252.89	-0.45	-0.00034	0.74	1	0.006233	0.1645	3.6365	0
-455	108273	FALSE	F2.2	12.112	2914	HCD	7.14577	240	20150916_003_Liver_Rep2.raw	-455	16625	FourierTransform	MS2	2	1	1	1	751.635	2252.89	3	45.2525	100	17.5109	21.4942	42.0051	High	Sequest HT (A10)	Unambiguous	GGMKDDRrDRYSAGK	R8(ADP-Ribosyl)	2	Q61656	Q61656; Q8BTS0	4	3	0.1892	0	1	2	751.635	2252.89	-0.45	-0.00034	0.74	1	0.006233	0.1645	3.6365	0
-455	108279	FALSE	F2.2	12.1164	2915	HCD	35.0601	240	20150916_003_Liver_Rep2.raw	-455	16626	FourierTransform	MS2	1	1	1	1	405.576	1214.71	3	1.8024	7.2096	0	0	0	High	Sequest HT (A10)	Unambiguous	HLKQTYIRR		5	A0A571BEN1	A0A571BEN1; Q6P6L5; F7D574; F6RQD1; D3YU50	2	3	0.4723	0	1	1	405.576	1214.71	0.32	0.00013	2.71	1	0.0001067	0.0007048	0	0
-455	1083	FALSE	F2.1	11.7463	2887	HCD	0	240	20150916_002_Liver_Rep1.raw	-455	173	FourierTransform	MS2	6	1	1	1	776.988	2328.95	3	66.3743	88.4397	19.6258	57.4316	100	High	Sequest HT (A10)	Unambiguous	EReTRGGGDDRRDIR	E3(ADP-Ribosyl)	2	P97379	P97379; P97379-2	4	3	1	0	1	2	776.988	2328.95	0.85	0.00066	0.79	1	0.0002554	0.007043	65.9459	0
-455	10832	FALSE	F2.1	19.9963	4587	HCD	12.7507	240	20150916_002_Liver_Rep1.raw	-455	1640	FourierTransform	MS2	1	1	1	1	433.216	1297.63	3	1.93343	7.37571	0	0.35801	0	High	Sequest HT (A10)	Unambiguous	TQLAPHSEQMR		1	Q00623	Q00623	0	3	0.6024	0	1	1	433.216	1297.63	0.19	8e-05	3.27	1	3.923e-05	0.0001373	0	0
-455	108363	FALSE	F2.2	12.1929	2931	HCD	30.363	240	20150916_003_Liver_Rep2.raw	-455	16638	FourierTransform	MS2	1	1	1	1	387.707	1547.81	4	0.27209	1.08837	0	0	0	High	Sequest HT (A10)	Unambiguous	APGTPHSHTKPYVR		5	A0A1B0GSS8	A0A1B0GSS8; A0A1B0GQU8; A0A1B0GS28; A0A1B0GSF7; P35980	0	4	0.655	0	1	1	387.707	1547.81	-0.22	-9e-05	4.29	1	3.923e-05	4.42e-06	0	0
-455	108371	FALSE	F2.2	12.1974	2932	HCD	57.6076	240	20150916_003_Liver_Rep2.raw	-455	16639	FourierTransform	MS2	1	1	1	1	516.608	1547.81	3	27.069	100	0	5.65979	2.61625	High	Sequest HT (A10)	Unambiguous	APGTPHSHTKPYVR		5	A0A1B0GSS8	A0A1B0GSS8; A0A1B0GQU8; A0A1B0GS28; A0A1B0GSF7; P35980	0	3	0.7811	0	1	1	516.608	1547.81	1.05	0.00054	4.02	1	3.923e-05	3.753e-07	0	0
-455	108383	FALSE	F2.2	12.2117	2935	HCD	5.41586	240	20150916_003_Liver_Rep2.raw	-455	16641	FourierTransform	MS2	2	1	1	1	647.585	1940.74	3	32.8068	100	10.7078	9.79065	10.7287	High	Sequest HT (A10)	Unambiguous	YQEQHrSAGAPR	R6(ADP-Ribosyl)	1	Q62418-3	Q62418-3	1	3	0.0077	0	1	1	647.585	1940.74	-1.52	-0.00098	1.3	1	0.0001067	0.0007058	28.2732	15.7136
-455	108384	FALSE	F2.2	12.2117	2935	HCD	5.41586	240	20150916_003_Liver_Rep2.raw	-455	16641	FourierTransform	MS2	2	1	1	1	647.585	1940.74	3	32.8068	100	10.7078	9.79065	10.7287	High	Sequest HT (A10)	Unambiguous	YQEQhRSAGAPR	H5(ADP-Ribosyl)	1	Q62418-3	Q62418-3	1	3	NA	0.0077	2	2	647.585	1940.74	-1.52	-0.00098	1.29	1	0.0001067	0.001374	36.389	15.2453
-455	10839	FALSE	F2.1	20.0008	4588	HCD	58.5123	240	20150916_002_Liver_Rep1.raw	-455	1641	FourierTransform	MS2	1	1	1	1	600.617	1799.84	3	31.3249	100	5.96824	10.2491	9.08244	High	Sequest HT (A10)	Unambiguous	QKYEESQSELESSQK		2	Q02566	Q02566; Q91Z83	1	3	0.7431	0	1	1	600.617	1799.83	4.55	0.00273	3.27	1	3.923e-05	2.976e-05	0	0
-455	1084	FALSE	F2.1	11.7463	2887	HCD	0	240	20150916_002_Liver_Rep1.raw	-455	173	FourierTransform	MS2	6	1	1	1	776.988	2328.95	3	66.3743	88.4397	19.6258	57.4316	100	High	Sequest HT (A10)	Unambiguous	eRETRGGGDDRRDIR	E1(ADP-Ribosyl)	2	P97379	P97379; P97379-2	4	3	1	0	1	3	776.988	2328.95	0.85	0.00066	0.79	1	0.0002554	0.007044	65.9459	0
-455	108407	FALSE	F2.2	12.2393	2941	HCD	46.006	240	20150916_003_Liver_Rep2.raw	-455	16645	FourierTransform	MS2	1	1	1	1	314.453	1254.79	4	0	0	0	0	0	Medium	Sequest HT (A10)	Unambiguous	GKFKRPPLRR		7	A2A6K0	A2A6K0; F6QC77; Q9WUZ5; A0A1B0GRY8; P13412; D3YUN3; A2A6J8	3	4	0.4679	0	1	1	314.453	1254.79	-0.02	-1e-05	2.18	1	0.02943	0.5663	0	0
-455	108419	FALSE	F2.2	12.2535	2944	HCD	20.2439	240	20150916_003_Liver_Rep2.raw	-455	16647	FourierTransform	MS2	1	1	1	1	653.266	1957.78	3	32.795	100	9.88487	10.3406	10.9546	High	Sequest HT (A10)	Unambiguous	TSDKSPrQQVDR	R7(ADP-Ribosyl)	1	O89104	O89104	2	3	0.131	0	1	1	653.266	1957.78	1.79	0.00117	0.84	1	0.0015	0.04003	3.5795	1.12095
-455	108428	FALSE	F2.2	12.2625	2946	HCD	36.6547	240	20150916_003_Liver_Rep2.raw	-455	16649	FourierTransform	MS2	1	1	1	1	418.935	1254.79	3	0.11541	0.46165	0	0	0	High	Sequest HT (A10)	Unambiguous	GKFKRPPLRR		7	A2A6K0	A2A6K0; F6QC77; Q9WUZ5; A0A1B0GRY8; P13412; D3YUN3; A2A6J8	3	3	0.6159	0	1	1	418.935	1254.79	0.12	5e-05	2.89	1	0.004009	0.1054	0	0
-455	10847	FALSE	F2.1	20.0052	4589	HCD	48.1958	240	20150916_002_Liver_Rep1.raw	-455	1642	FourierTransform	MS2	1	1	1	1	375.693	750.378	2	0.70204	2.80816	0	0	0	High	Sequest HT (A10)	Unambiguous	NFNVEK		23	Q5FW60; A2CEL1	A2AJX3; E9QA79; L7N222; B5X0G2; P02762; Q9D1H6; A2AKN8; P04938; E9PVW0; A9C497; Q4FZE8; Q5FW60; L7MUC7; A2CEL1; A2AV72; P11589; P11588; A2CEL0; A2CEK7; A2BIN1; A9C496; Q58EV3; A2CEK6	0	2	0.3923	0	1	1	375.693	750.378	-0.14	-5e-05	1.81	2	0.004419	0.1153	0	0
-455	108473	FALSE	F2.2	12.2947	2953	HCD	4.7665	240	20150916_003_Liver_Rep2.raw	-455	16655	FourierTransform	MS2	2	1	1	1	559.57	1676.7	3	30.0088	100	1.84717	11.9931	6.19511	Medium	Sequest HT (A10)	Unambiguous	TQHIQQPrK	R8(ADP-Ribosyl)	3	Q91XC8	A0A087WR57; A0A087WRC6; Q91XC8	1	3	0.0408	0	1	1	559.57	1676.69	0.55	0.00031	0.98	1	0.01127	0.2886	19.5274	9.62686
-455	108474	FALSE	F2.2	12.2947	2953	HCD	4.7665	240	20150916_003_Liver_Rep2.raw	-455	16655	FourierTransform	MS2	2	1	1	1	559.57	1676.7	3	30.0088	100	1.84717	11.9931	6.19511	Medium	Sequest HT (A10)	Unambiguous	TQHIQQPRk	K9(ADP-Ribosyl)	3	Q91XC8	A0A087WR57; A0A087WRC6; Q91XC8	1	3	NA	0.0408	2	2	559.57	1676.69	0.55	0.00031	0.94	1	0.0377	0.6528	29.8502	9.62686
-455	108487	FALSE	F2.2	12.3038	2955	HCD	0	240	20150916_003_Liver_Rep2.raw	-455	16657	FourierTransform	MS2	2	1	1	1	707.774	1414.54	2	44.6396	100	26.1617	24.485	27.9118	High	Sequest HT (A10)	Unambiguous	SVrDTPAK	R3(ADP-Ribosyl)	3	Q61937	Q61937; Q9DAY9; Q5SQB5	1	2	0.0417	0	1	1	707.774	1414.54	0.86	0.00061	0.72	1	0.0005497	0.01675	66.815	39.0482
-455	108488	FALSE	F2.2	12.3038	2955	HCD	0	240	20150916_003_Liver_Rep2.raw	-455	16657	FourierTransform	MS2	2	1	1	1	707.774	1414.54	2	44.6396	100	26.1617	24.485	27.9118	High	Sequest HT (A10)	Unambiguous	sVRDTPAK	S1(ADP-Ribosyl)	3	Q61937	Q61937; Q9DAY9; Q5SQB5	1	2	NA	0.0417	2	2	707.774	1414.54	0.86	0.00061	0.69	1	0.0008832	0.02836	79.2356	44.149
-455	108497	FALSE	F2.2	12.3177	2958	HCD	49.9037	240	20150916_003_Liver_Rep2.raw	-455	16658	FourierTransform	MS2	1	1	1	1	341.443	1362.75	4	0	0	0	0	0	High	Sequest HT (A10)	Unambiguous	KRHFNAPSHIR		3	B1ARA5	B1ARA5; B1ARA3; P61255	2	4	0.6127	0	1	1	341.443	1362.75	-1	-0.00034	3.15	1	0.0001067	0.001809	0	0
-455	1085	FALSE	F2.1	11.7463	2887	HCD	0	240	20150916_002_Liver_Rep1.raw	-455	173	FourierTransform	MS2	6	1	1	1	776.988	2328.95	3	66.3743	88.4397	19.6258	57.4316	100	High	Sequest HT (A10)	Unambiguous	EREtRGGGDDRRDIR	T4(ADP-Ribosyl)	2	P97379	P97379; P97379-2	4	3	1	0	1	4	776.988	2328.95	0.85	0.00066	0.79	1	0.0002554	0.007045	65.9459	0
-455	108511	FALSE	F2.2	12.3267	2960	HCD	35.7497	240	20150916_003_Liver_Rep2.raw	-455	16660	FourierTransform	MS2	1	1	1	1	463.248	1387.73	3	1.47481	5.63892	0	0.26033	0	High	Sequest HT (A10)	Unambiguous	IKVENTEENRR		1	Q91Y97	Q91Y97	2	3	0.4652	0	1	1	463.248	1387.73	0.09	4e-05	2.3	1	3.923e-05	0.0001375	0	0
-455	108537	FALSE	F2.2	12.3545	2966	HCD	47.6675	240	20150916_003_Liver_Rep2.raw	-455	16663	FourierTransform	MS2	1	1	1	1	357.193	1069.56	3	0	0	0	0	0	High	Sequest HT (A10)	Unambiguous	RAFGSGYRR		2	Q8BGD9	Q8BGD9; B2RWE8	2	3	0.5486	0	1	1	357.193	1069.56	-1.04	-0.00037	2.88	1	0.001741	0.04827	0	0
-455	10854	FALSE	F2.1	20.0097	4590	HCD	37.0618	240	20150916_002_Liver_Rep1.raw	-455	1643	FourierTransform	MS2	1	1	1	1	480.226	1438.66	3	27.0672	100	1.54579	5.42931	1.29363	High	Sequest HT (A10)	Unambiguous	MDSTEPPYSQKR		3	P10126	D3YZ68; P10126; D3Z3I8	1	3	0.7014	0	1	1	480.226	1438.66	0.01	1e-05	3.55	1	3.923e-05	0.0001116	0	0
-455	108546	FALSE	F2.2	12.359	2967	HCD	4.65281	240	20150916_003_Liver_Rep2.raw	-455	16664	FourierTransform	MS2	4	1	1	1	649.286	1945.84	3	38.0914	100	12.75	12.6414	26.9743	High	Sequest HT (A10)	Unambiguous	TIHGLAsHKRER	S7(ADP-Ribosyl)	4	E9QMU3	O88735-2; E9QMU3; D3YWN7; O88735	2	3	0.0118	0	1	1	649.286	1945.84	0.55	0.00035	0.85	1	0.002244	0.06446	24.0929	0.820489
-455	108547	FALSE	F2.2	12.359	2967	HCD	4.65281	240	20150916_003_Liver_Rep2.raw	-455	16664	FourierTransform	MS2	4	1	1	1	649.286	1945.84	3	38.0914	100	12.75	12.6414	26.9743	High	Sequest HT (A10)	Unambiguous	TIHGLAShKRER	H8(ADP-Ribosyl)	4	E9QMU3	O88735-2; E9QMU3; D3YWN7; O88735	2	3	0.0118	0	1	2	649.286	1945.84	0.55	0.00035	0.85	1	0.002244	0.06457	24.0929	0.820489
-455	108548	FALSE	F2.2	12.359	2967	HCD	4.65281	240	20150916_003_Liver_Rep2.raw	-455	16664	FourierTransform	MS2	4	1	1	1	649.286	1945.84	3	38.0914	100	12.75	12.6414	26.9743	High	Sequest HT (A10)	Unambiguous	TIHGLASHKrER	R10(ADP-Ribosyl)	4	E9QMU3	O88735-2; E9QMU3; D3YWN7; O88735	2	3	NA	0.0118	3	3	649.286	1945.84	0.55	0.00035	0.84	1	0.001279	0.03629	26.3052	2.46147
-455	108549	FALSE	F2.2	12.359	2967	HCD	4.65281	240	20150916_003_Liver_Rep2.raw	-455	16664	FourierTransform	MS2	4	1	1	1	649.286	1945.84	3	38.0914	100	12.75	12.6414	26.9743	High	Sequest HT (A10)	Unambiguous	TIHGLASHkRER	K9(ADP-Ribosyl)	4	E9QMU3	O88735-2; E9QMU3; D3YWN7; O88735	2	3	NA	0.0118	3	4	649.286	1945.84	0.55	0.00035	0.84	1	0.001279	0.03647	19.5829	1.64098
-455	108562	FALSE	F2.2	12.3725	2970	HCD	0	240	20150916_003_Liver_Rep2.raw	-455	16667	FourierTransform	MS2	2	1	1	1	715.651	2144.94	3	33.7455	100	11.0277	11.0087	12.9455	High	Sequest HT (A10)	Unambiguous	KKETITEsAGRQQK	S8(ADP-Ribosyl)	2	A0A0A6YVS2	A0A0A6YVS2; Q921L3	3	3	0.082	0	1	1	715.651	2144.94	0.1	7e-05	0.61	1	0.0008832	0.02962	4.03559	3.43066
-455	108563	FALSE	F2.2	12.3725	2970	HCD	0	240	20150916_003_Liver_Rep2.raw	-455	16667	FourierTransform	MS2	2	1	1	1	715.651	2144.94	3	33.7455	100	11.0277	11.0087	12.9455	High	Sequest HT (A10)	Unambiguous	KKETITESAGrQQK	R11(ADP-Ribosyl)	2	A0A0A6YVS2	A0A0A6YVS2; Q921L3	3	3	0.082	0	1	2	715.651	2144.94	0.1	7e-05	0.61	1	0.0008832	0.02962	4.03559	3.43066
-455	10859	FALSE	F2.1	20.0142	4591	HCD	44.4831	240	20150916_002_Liver_Rep1.raw	-455	1644	FourierTransform	MS2	1	1	1	1	424.58	1271.73	3	2.2043	8.49444	0	0.32277	0	High	Sequest HT (A10)	Unambiguous	HKPNIYFKPK		1	Q9QXB9	Q9QXB9	0	3	0.5744	0	1	1	424.58	1271.73	-0.1	-4e-05	3.36	1	0.0001067	0.00222	0	0
-455	108590	FALSE	F2.2	12.3996	2976	HCD	56.6787	240	20150916_003_Liver_Rep2.raw	-455	16671	FourierTransform	MS2	3	1	1	1	610.893	1830.66	3	12.9861	39.4741	4.85237	4.23646	3.38137	High	Sequest HT (A10)	Unambiguous	KGGPDdRGMGGSR	D6(ADP-Ribosyl)	1	Q9WUK2	Q9WUK2	2	3	0.0469	0	1	1	610.893	1830.66	0.91	0.00055	0.64	1	0.005079	0.1338	17.672	1.2337
-455	108591	FALSE	F2.2	12.3996	2976	HCD	56.6787	240	20150916_003_Liver_Rep2.raw	-455	16671	FourierTransform	MS2	3	1	1	1	610.893	1830.66	3	12.9861	39.4741	4.85237	4.23646	3.38137	High	Sequest HT (A10)	Unambiguous	KGGPDDrGMGGSR	R7(ADP-Ribosyl)	1	Q9WUK2	Q9WUK2	2	3	0.0469	0	1	2	610.893	1830.66	0.91	0.00055	0.64	1	0.005028	0.1334	21.6734	1.56246
-455	108592	FALSE	F2.2	12.3996	2976	HCD	56.6787	240	20150916_003_Liver_Rep2.raw	-455	16671	FourierTransform	MS2	3	1	1	1	610.893	1830.66	3	12.9861	39.4741	4.85237	4.23646	3.38137	High	Sequest HT (A10)	Unambiguous	KGGPdDRGMGGSR	D5(ADP-Ribosyl)	1	Q9WUK2	Q9WUK2	2	3	NA	0.0469	3	3	610.893	1830.66	0.91	0.00055	0.61	1	0.007315	0.1944	20.0418	0.904936
-455	108598	FALSE	F2.2	12.4167	2979	HCD	0	240	20150916_003_Liver_Rep2.raw	-455	16673	FourierTransform	MS2	2	1	1	1	585.915	1755.73	3	41.593	100	15.0752	22.7666	28.5302	Medium	Sequest HT (A10)	Unambiguous	KHHLMkHQR	K6(ADP-Ribosyl)	2	E9Q569	E9Q569; Q8BV16	2	3	0.025	0	1	1	585.915	1755.73	1.03	0.0006	0.4	1	0.02437	0.5123	0	0
-455	108599	FALSE	F2.2	12.4167	2979	HCD	0	240	20150916_003_Liver_Rep2.raw	-455	16673	FourierTransform	MS2	2	1	1	1	585.915	1755.73	3	41.593	100	15.0752	22.7666	28.5302	Medium	Sequest HT (A10)	Unambiguous	KHHLMKhQR	H7(ADP-Ribosyl)	2	E9Q569	E9Q569; Q8BV16	2	3	NA	0.025	2	2	585.915	1755.73	1.03	0.0006	0.39	1	0.02441	0.513	0	0
-455	1086	FALSE	F2.1	11.7463	2887	HCD	0	240	20150916_002_Liver_Rep1.raw	-455	173	FourierTransform	MS2	6	1	1	1	776.988	2328.95	3	66.3743	88.4397	19.6258	57.4316	100	High	Sequest HT (A10)	Unambiguous	ERETrGGGDDRRDIR	R5(ADP-Ribosyl)	2	P97379	P97379; P97379-2	4	3	1	0	1	5	776.988	2328.95	0.85	0.00066	0.79	1	0.0002554	0.007346	7.06852	0
-455	108608	FALSE	F2.2	12.4257	2981	HCD	75.0075	240	20150916_003_Liver_Rep2.raw	-455	16675	FourierTransform	MS2	1	1	1	1	512.958	2048.81	4	28.4607	100	2.30051	8.22137	3.32074	Medium	Sequest HT (A10)	Unambiguous	RTRFDDdDRRR	D7(ADP-Ribosyl)	2	P32067	P32067; F6SXM5	4	4	0.0667	0	1	1	512.958	2048.81	0.18	9e-05	0.75	1	0.01316	0.3216	19.7839	0
-455	108634	FALSE	F2.2	12.4581	2988	HCD	17.7362	240	20150916_003_Liver_Rep2.raw	-455	16679	FourierTransform	MS2	3	1	1	1	676.596	2027.77	3	37.7976	100	17.4812	16.1875	17.5219	High	Sequest HT (A10)	Unambiguous	YQEQhRSAGAPSR	H5(ADP-Ribosyl)	1	Q62418-2	Q62418-2	1	3	0.0073	0	1	1	676.596	2027.78	-0.91	-0.00061	1.37	1	0.0007202	0.02002	11.3991	2.00649
-455	108635	FALSE	F2.2	12.4581	2988	HCD	17.7362	240	20150916_003_Liver_Rep2.raw	-455	16679	FourierTransform	MS2	3	1	1	1	676.596	2027.77	3	37.7976	100	17.4812	16.1875	17.5219	High	Sequest HT (A10)	Unambiguous	YQEQHrSAGAPSR	R6(ADP-Ribosyl)	1	Q62418-2	Q62418-2	1	3	NA	0.0073	2	2	676.596	2027.78	-0.91	-0.00061	1.36	1	0.0003442	0.01222	10.1692	3.00974
-455	108636	FALSE	F2.2	12.4581	2988	HCD	17.7362	240	20150916_003_Liver_Rep2.raw	-455	16679	FourierTransform	MS2	3	1	1	1	676.596	2027.77	3	37.7976	100	17.4812	16.1875	17.5219	High	Sequest HT (A10)	Unambiguous	YQeQHRSAGAPSR	E3(ADP-Ribosyl)	1	Q62418-2	Q62418-2	1	3	NA	0.0438	3	3	676.596	2027.78	-0.91	-0.00061	1.31	1	0.0007202	0.02085	22.7267	4.01298
-455	108644	FALSE	F2.2	12.4626	2989	HCD	0	240	20150916_003_Liver_Rep2.raw	-455	16680	FourierTransform	MS2	1	1	1	1	679.251	1357.49	2	47.0713	100	41.0118	20.036	27.2374	Medium	Sequest HT (A10)	Selected	MWrAPR	R3(ADP-Ribosyl)	1	W4VSP1	W4VSP1	1	2	0	0	1	1	679.251	1357.49	3	0.00204	0.43	1	0.01692	0.398	59.7369	2.07576
-455	108649	FALSE	F2.2	12.4671	2990	HCD	41.2522	240	20150916_003_Liver_Rep2.raw	-455	16681	FourierTransform	MS2	1	1	1	1	454.921	1362.75	3	20.8111	74.4526	0	7.08287	1.70886	High	Sequest HT (A10)	Unambiguous	KRHFNAPSHIR		3	B1ARA5	B1ARA5; B1ARA3; P61255	2	3	0.6974	0	1	1	454.921	1362.75	-0.2	-9e-05	3.47	1	3.923e-05	5.461e-05	0	0
-455	10866	FALSE	F2.1	20.0187	4592	HCD	50.2619	240	20150916_002_Liver_Rep1.raw	-455	1645	FourierTransform	MS2	1	1	1	1	491.766	982.526	2	24.0167	88.0825	2.46161	3.62387	1.89883	High	Sequest HT (A10)	Unambiguous	HAIVIcNR	C6(Carbamidomethyl)	1	Q8CIE6	Q8CIE6	0	2	0.492	0	1	1	491.766	982.525	0.54	0.00026	2.5	1	0.0001067	0.001667	0	0
-455	108691	FALSE	F2.2	12.5126	3000	HCD	26.0429	240	20150916_003_Liver_Rep2.raw	-455	16687	FourierTransform	MS2	1	1	1	1	408.739	1631.93	4	2.91205	11.6482	0	0	0	High	Sequest HT (A10)	Unambiguous	KRKYELGRPAANTK		1	P62242	P62242	3	4	0.4789	0	1	1	408.739	1631.93	-0.01	0	3.32	1	0.001606	0.04297	0	0
-455	1087	FALSE	F2.1	11.7463	2887	HCD	0	240	20150916_002_Liver_Rep1.raw	-455	173	FourierTransform	MS2	6	1	1	1	776.988	2328.95	3	66.3743	88.4397	19.6258	57.4316	100	High	Sequest HT (A10)	Unambiguous	ERETRGGGdDRRDIR	D9(ADP-Ribosyl)	2	P97379	P97379; P97379-2	4	3	1	0	1	6	776.988	2328.95	0.85	0.00066	0.79	1	0.0002554	0.007717	15.1924	0
-455	108700	FALSE	F2.2	12.5269	3003	HCD	69.6844	240	20150916_003_Liver_Rep2.raw	-455	16689	FourierTransform	MS2	2	1	1	1	543.24	1627.71	3	33.0306	100	8.92385	10.8556	12.343	High	Sequest HT (A10)	Unambiguous	TrKVTTAPGR	R2(ADP-Ribosyl)	6	A0A384DV79; P17095	A0A338P6E8; A0A384DV79; P17095; A0A338P6G6; P17095-1; Q3TE85	2	3	0.045	0	1	1	543.24	1627.7	4.89	0.00265	1.11	2	0.0001978	0.006347	5.81213	0.516474
-455	108701	FALSE	F2.2	12.5269	3003	HCD	69.6844	240	20150916_003_Liver_Rep2.raw	-455	16689	FourierTransform	MS2	2	1	1	1	543.24	1627.71	3	33.0306	100	8.92385	10.8556	12.343	High	Sequest HT (A10)	Unambiguous	TRkVTTAPGR	K3(ADP-Ribosyl)	6	A0A384DV79; P17095	A0A338P6E8; A0A384DV79; P17095; A0A338P6G6; P17095-1; Q3TE85	2	3	NA	0.045	2	2	543.24	1627.7	4.89	0.00265	1.06	2	0.000858	0.02748	27.0787	0.516474
-455	108710	FALSE	F2.2	12.5314	3004	HCD	0	240	20150916_003_Liver_Rep2.raw	-455	16690	FourierTransform	MS2	1	1	1	1	574.886	1722.64	3	28.1678	100	4.26425	4.89563	3.51134	High	Sequest HT (A10)	Unambiguous	AMKENGrYGR	R7(ADP-Ribosyl)	2	Q62095; Q62167	Q62095; Q62167	2	3	0.2	0	1	1	574.886	1722.65	-0.8	-0.00046	0.65	2	0.005154	0.1354	22.0261	11.4704
-455	108713	FALSE	F2.2	12.5358	3005	HCD	0	240	20150916_003_Liver_Rep2.raw	-455	16691	FourierTransform	MS2	3	1	1	1	673.92	2019.75	3	53.203	100	20.356	34.8891	57.5671	Medium	Sequest HT (A10)	Unambiguous	GGGFGDRDRdRDR	D10(ADP-Ribosyl)	4	Q501J6	Q3TU25; Q501J6; Q3U741; Q501J6-2	3	3	0.027	0	1	1	673.92	2019.75	0.07	5e-05	0.74	1	0.0154	0.3713	3.3763	0
-455	108714	FALSE	F2.2	12.5358	3005	HCD	0	240	20150916_003_Liver_Rep2.raw	-455	16691	FourierTransform	MS2	3	1	1	1	673.92	2019.75	3	53.203	100	20.356	34.8891	57.5671	Medium	Sequest HT (A10)	Unambiguous	GGGFGDRDrDRDR	R9(ADP-Ribosyl)	4	Q501J6	Q3TU25; Q501J6; Q3U741; Q501J6-2	3	3	0.027	0	1	2	673.92	2019.75	0.07	5e-05	0.74	1	0.0154	0.3721	1.19639	0
-455	108715	FALSE	F2.2	12.5358	3005	HCD	0	240	20150916_003_Liver_Rep2.raw	-455	16691	FourierTransform	MS2	3	1	1	1	673.92	2019.75	3	53.203	100	20.356	34.8891	57.5671	Medium	Sequest HT (A10)	Unambiguous	GGGFGDRDRDrDR	R11(ADP-Ribosyl)	4	Q501J6	Q3TU25; Q501J6; Q3U741; Q501J6-2	3	3	NA	0.027	3	3	673.92	2019.75	0.07	5e-05	0.72	1	0.02554	0.5255	18.2892	0
-455	108737	FALSE	F2.2	12.5724	3013	HCD	30.1031	240	20150916_003_Liver_Rep2.raw	-455	16695	FourierTransform	MS2	1	1	1	1	385.451	1538.78	4	0.33223	1.32892	0	0	0	High	Sequest HT (A10)	Unambiguous	YHTINGHNAEVRK		4	O88569; O88569-2	O88569-3; O88569; A0A0N4SUM2; O88569-2	1	4	0.6015	0	1	1	385.451	1538.78	-0.08	-3e-05	2.71	2	0.0001352	0.002845	0	0
-455	108747	FALSE	F2.2	12.5769	3014	HCD	38.5374	240	20150916_003_Liver_Rep2.raw	-455	16696	FourierTransform	MS2	1	1	1	1	513.599	1538.78	3	28.7998	100	2.48473	7.70394	5.01066	High	Sequest HT (A10)	Unambiguous	YHTINGHNAEVRK		4	O88569; O88569-2	O88569-3; O88569; A0A0N4SUM2; O88569-2	1	3	0.6284	0	1	1	513.599	1538.78	-0.23	-0.00012	2.96	2	3.923e-05	2.089e-05	0	0
-455	108752	FALSE	F2.2	12.5813	3015	HCD	48.8964	240	20150916_003_Liver_Rep2.raw	-455	16697	FourierTransform	MS2	1	1	1	1	347.578	1733.86	5	13.7021	43.7993	0	11.0093	0	Medium	Sequest HT (A10)	Unambiguous	HKHLVETHYHNYR		2	G3UYU5	G3UYU5; Q8R1F9	1	5	0.2556	0	1	1	347.578	1733.86	-0.83	-0.00029	1.8	1	0.01801	0.4182	0	0
-455	108768	FALSE	F2.2	12.5996	3019	HCD	13.3963	240	20150916_003_Liver_Rep2.raw	-455	16699	FourierTransform	MS2	1	1	1	1	351.69	1403.74	4	0	0	0	0	0	Medium	Sequest HT (A10)	Selected	KFKHFQEFHR		4	Q9Z280	Q6NVF2; Q9Z280-2; Q9Z280; D6RH77	2	4	0	0	1	1	351.69	1403.73	4.83	0.00169	1.4	1	0.02401	0.5088	0	0
-455	108784	FALSE	F2.2	12.6086	3021	HCD	58.9517	240	20150916_003_Liver_Rep2.raw	-455	16701	FourierTransform	MS2	2	1	1	1	738.963	2214.87	3	39.8187	100	11.0307	23.1332	25.111	High	Sequest HT (A10)	Unambiguous	KrTAEEEDEADPKR	R2(ADP-Ribosyl)	1	Q9D0J8	Q9D0J8	3	3	0.0291	0	1	1	738.963	2214.87	1.93	0.00142	2.06	1	3.923e-05	4.986e-06	46.5292	0
-455	108785	FALSE	F2.2	12.6086	3021	HCD	58.9517	240	20150916_003_Liver_Rep2.raw	-455	16701	FourierTransform	MS2	2	1	1	1	738.963	2214.87	3	39.8187	100	11.0307	23.1332	25.111	High	Sequest HT (A10)	Unambiguous	kRTAEEEDEADPKR	K1(ADP-Ribosyl)	1	Q9D0J8	Q9D0J8	3	3	NA	0.0291	2	2	738.963	2214.87	1.93	0.00142	2	1	3.923e-05	8.237e-06	97.1752	0
-455	10880	FALSE	F2.1	20.032	4594	HCD	0	240	20150916_002_Liver_Rep1.raw	-455	1647	FourierTransform	MS2	1	1	1	1	676.593	2027.76	3	37.3115	100	15.209	16.4627	17.5741	High	Sequest HT (A10)	Unambiguous	FTrGEADRDTYR	R3(ADP-Ribosyl)	4	P63325	P63325; Q3UW83; A0A338P7K4; A0A3B2W864	2	3	0.0938	0	1	1	676.593	2027.76	0.03	2e-05	0.64	1	0.0009107	0.03078	12.9694	0.759814
-455	108805	FALSE	F2.2	12.6358	3027	HCD	15.9072	240	20150916_003_Liver_Rep2.raw	-455	16705	FourierTransform	MS2	2	1	1	1	693.764	1386.52	2	50.5266	100	29.9635	32.1027	40.0401	High	Sequest HT (A10)	Unambiguous	RdKSPSR	D2(ADP-Ribosyl)	1	Q6P5D4	Q6P5D4	2	2	0.0638	0	1	1	693.764	1386.52	0.03	2e-05	0.47	1	0.009108	0.2529	0	0
-455	108806	FALSE	F2.2	12.6358	3027	HCD	15.9072	240	20150916_003_Liver_Rep2.raw	-455	16705	FourierTransform	MS2	2	1	1	1	693.764	1386.52	2	50.5266	100	29.9635	32.1027	40.0401	High	Sequest HT (A10)	Unambiguous	rDKSPSR	R1(ADP-Ribosyl)	1	Q6P5D4	Q6P5D4	2	2	0.0638	0	1	2	693.764	1386.52	0.03	2e-05	0.47	1	0.009156	0.253	0	0
-455	108834	FALSE	F2.2	12.6582	3032	HCD	16.7544	240	20150916_003_Liver_Rep2.raw	-455	16710	FourierTransform	MS2	2	1	1	1	554.473	2214.87	4	28.9696	100	2.42442	8.11061	5.34343	High	Sequest HT (A10)	Unambiguous	KrTAEEEDEADPKR	R2(ADP-Ribosyl)	1	Q9D0J8	Q9D0J8	3	4	0.025	0	1	1	554.473	2214.87	-0.78	-0.00043	2.8	1	3.923e-05	1.917e-06	83.7754	0
-455	108835	FALSE	F2.2	12.6582	3032	HCD	16.7544	240	20150916_003_Liver_Rep2.raw	-455	16710	FourierTransform	MS2	2	1	1	1	554.473	2214.87	4	28.9696	100	2.42442	8.11061	5.34343	High	Sequest HT (A10)	Unambiguous	kRTAEEEDEADPKR	K1(ADP-Ribosyl)	1	Q9D0J8	Q9D0J8	3	4	NA	0.025	2	2	554.473	2214.87	-0.78	-0.00043	2.73	1	3.923e-05	3.219e-06	192.169	0
-455	108867	FALSE	F2.2	12.6888	3038	HCD	10.8614	240	20150916_003_Liver_Rep2.raw	-455	16715	FourierTransform	MS2	4	1	1	1	650.598	1949.78	3	34.7639	100	8.12018	15.6126	15.3228	Medium	Sequest HT (A10)	Unambiguous	KDdPLHDPTKDK	D3(ADP-Ribosyl)	5	Q9CZN4	Q9CZN4; Q9CZN4-4; Q9CZN4-3; E9QN38; Q9CZN4-2	2	3	0	0	1	1	650.598	1949.77	5.73	0.00372	0.6	1	0.01571	0.3797	22.2924	6.81611
-455	108868	FALSE	F2.2	12.6888	3038	HCD	10.8614	240	20150916_003_Liver_Rep2.raw	-455	16715	FourierTransform	MS2	4	1	1	1	650.598	1949.78	3	34.7639	100	8.12018	15.6126	15.3228	Medium	Sequest HT (A10)	Unambiguous	KDDPLHDPtKDK	T9(ADP-Ribosyl)	5	Q9CZN4	Q9CZN4; Q9CZN4-4; Q9CZN4-3; E9QN38; Q9CZN4-2	2	3	0	0	1	2	650.598	1949.77	5.73	0.00372	0.6	1	0.01573	0.3807	20.1161	7.13475
-455	108870	FALSE	F2.2	12.6888	3038	HCD	10.8614	240	20150916_003_Liver_Rep2.raw	-455	16715	FourierTransform	MS2	4	1	1	1	650.598	1949.78	3	34.7639	100	8.12018	15.6126	15.3228	Medium	Sequest HT (A10)	Unambiguous	KDDPLhDPTKDK	H6(ADP-Ribosyl)	5	Q9CZN4	Q9CZN4; Q9CZN4-4; Q9CZN4-3; E9QN38; Q9CZN4-2	2	3	NA	0	4	4	650.598	1949.77	5.73	0.00372	0.6	1	0.01573	0.3812	20.1161	7.13475
-455	108871	FALSE	F2.2	12.6888	3038	HCD	10.8614	240	20150916_003_Liver_Rep2.raw	-455	16715	FourierTransform	MS2	4	1	1	1	650.598	1949.78	3	34.7639	100	8.12018	15.6126	15.3228	Medium	Sequest HT (A10)	Unambiguous	KDDPLHdPTKDK	D7(ADP-Ribosyl)	5	Q9CZN4	Q9CZN4; Q9CZN4-4; Q9CZN4-3; E9QN38; Q9CZN4-2	2	3	NA	0.0167	5	5	650.598	1949.77	5.73	0.00372	0.59	1	0.01573	0.3814	20.1161	7.13475
-455	108887	FALSE	F2.2	12.7165	3044	HCD	0	240	20150916_003_Liver_Rep2.raw	-455	16720	FourierTransform	MS2	1	1	1	1	698.736	1396.47	2	34.4842	100	11.9606	13.99	11.9862	Medium	Sequest HT (A10)	Unambiguous	YErEMK	R3(ADP-Ribosyl)	5	P63158	P63158; D3YZ18; D3YVC6; A0A0J9YUZ4; A0A0J9YUD8	1	2	0.1707	0	1	1	698.736	1396.46	0.88	0.00062	0.41	1	0.03319	0.6012	32.1519	30.6239
-455	108897	FALSE	F2.2	12.721	3045	HCD	0	240	20150916_003_Liver_Rep2.raw	-455	16721	FourierTransform	MS2	1	1	1	1	706.809	1412.61	2	60.0797	100	58.0054	30.6427	51.6707	Medium	Sequest HT (A10)	Unambiguous	rTPLTKR	R1(ADP-Ribosyl)	2	Q80VJ2	Q80VJ2; G3X8R2	2	2	0.3333	0	1	1	706.809	1412.61	1.3	0.00092	0.57	1	0.02178	0.4742	1.68397	0
-455	108920	FALSE	F2.2	12.7398	3049	HCD	11.2935	240	20150916_003_Liver_Rep2.raw	-455	16724	FourierTransform	MS2	1	1	1	1	628.922	1884.75	3	57.3068	100	20.8385	35.07	73.3185	High	Sequest HT (A10)	Unambiguous	GGDRGDRLDrAR	R10(ADP-Ribosyl)	6	E9Q9E1	Q6NZJ6-2; E9Q9E1; E9PVC5; E9PVC6; A0A0J9YUS5; Q6NZJ6	3	3	0.21	0	1	1	628.922	1884.75	0.1	6e-05	1	1	0.00322	0.08972	0.965837	0
-455	108931	FALSE	F2.2	12.754	3052	HCD	35.5964	240	20150916_003_Liver_Rep2.raw	-455	16726	FourierTransform	MS2	1	1	1	1	433.713	1731.83	4	4.43201	16.8431	0	0.88494	0	High	Sequest HT (A10)	Unambiguous	FHVEEEGKGKDASGNK		2	P09411	P09411; S4R2M7	2	4	0.7059	0	1	1	433.713	1731.83	0.33	0.00014	3.91	1	0.0001067	0.0009195	0	0
-455	108933	FALSE	F2.2	12.7585	3053	HCD	14.7506	240	20150916_003_Liver_Rep2.raw	-455	16727	FourierTransform	MS2	7	1	1	1	614.022	2453.06	4	41.2406	100	13.8022	21.6891	29.4712	High	Sequest HT (A10)	Unambiguous	EKPRrEDKSQVTGEPR	R5(ADP-Ribosyl)	3	Q3MI48	Q3MI48; M0QW57; Q3MI48-2	3	4	0.007	0	1	1	614.022	2453.06	1.52	0.00093	1.42	1	0.0002554	0.008363	1.51464	0
-455	108934	FALSE	F2.2	12.7585	3053	HCD	14.7506	240	20150916_003_Liver_Rep2.raw	-455	16727	FourierTransform	MS2	7	1	1	1	614.022	2453.06	4	41.2406	100	13.8022	21.6891	29.4712	High	Sequest HT (A10)	Unambiguous	EKPRREdKSQVTGEPR	D7(ADP-Ribosyl)	3	Q3MI48	Q3MI48; M0QW57; Q3MI48-2	3	4	NA	0.007	2	2	614.022	2453.06	1.52	0.00093	1.41	1	0.0002554	0.00829	12.7874	0
-455	108935	FALSE	F2.2	12.7585	3053	HCD	14.7506	240	20150916_003_Liver_Rep2.raw	-455	16727	FourierTransform	MS2	7	1	1	1	614.022	2453.06	4	41.2406	100	13.8022	21.6891	29.4712	High	Sequest HT (A10)	Unambiguous	EKPRREDkSQVTGEPR	K8(ADP-Ribosyl)	3	Q3MI48	Q3MI48; M0QW57; Q3MI48-2	3	4	NA	0.007	2	3	614.022	2453.06	1.52	0.00093	1.41	1	0.0006959	0.01904	21.9019	0
-455	108936	FALSE	F2.2	12.7585	3053	HCD	14.7506	240	20150916_003_Liver_Rep2.raw	-455	16727	FourierTransform	MS2	7	1	1	1	614.022	2453.06	4	41.2406	100	13.8022	21.6891	29.4712	High	Sequest HT (A10)	Unambiguous	EKPRReDKSQVTGEPR	E6(ADP-Ribosyl)	3	Q3MI48	Q3MI48; M0QW57; Q3MI48-2	3	4	NA	0.007	2	4	614.022	2453.06	1.52	0.00093	1.41	1	0.0002554	0.00831	12.7874	0
-455	108937	FALSE	F2.2	12.7585	3053	HCD	14.7506	240	20150916_003_Liver_Rep2.raw	-455	16727	FourierTransform	MS2	7	1	1	1	614.022	2453.06	4	41.2406	100	13.8022	21.6891	29.4712	High	Sequest HT (A10)	Unambiguous	EKPrREDKSQVTGEPR	R4(ADP-Ribosyl)	3	Q3MI48	Q3MI48; M0QW57; Q3MI48-2	3	4	NA	0.0141	5	5	614.022	2453.06	1.52	0.00093	1.4	1	0.0002554	0.008434	3.81071	0
-455	108938	FALSE	F2.2	12.7585	3053	HCD	14.7506	240	20150916_003_Liver_Rep2.raw	-455	16727	FourierTransform	MS2	7	1	1	1	614.022	2453.06	4	41.2406	100	13.8022	21.6891	29.4712	High	Sequest HT (A10)	Unambiguous	EkPRREDKSQVTGEPR	K2(ADP-Ribosyl)	3	Q3MI48	Q3MI48; M0QW57; Q3MI48-2	3	4	NA	0.0282	6	6	614.022	2453.06	1.52	0.00093	1.38	1	0.0002554	0.008462	7.99846	0
-455	108939	FALSE	F2.2	12.7585	3053	HCD	14.7506	240	20150916_003_Liver_Rep2.raw	-455	16727	FourierTransform	MS2	7	1	1	1	614.022	2453.06	4	41.2406	100	13.8022	21.6891	29.4712	High	Sequest HT (A10)	Unambiguous	eKPRREDKSQVTGEPR	E1(ADP-Ribosyl)	3	Q3MI48	Q3MI48; M0QW57; Q3MI48-2	3	4	NA	0.0282	6	7	614.022	2453.06	1.52	0.00093	1.38	1	0.0002554	0.008548	0.781432	0
-455	108954	FALSE	F2.2	12.7811	3058	HCD	26.6226	240	20150916_003_Liver_Rep2.raw	-455	16730	FourierTransform	MS2	1	1	1	1	505.229	1009.45	2	9.73726	36.3216	0.12711	2.22871	0.27165	High	Sequest HT (A10)	Unambiguous	HAYGDQYR		4	O88844	O88844; A0A087WPT4; A0A087WRS9; D3YVY3	0	2	0.6946	0	1	1	505.229	1009.45	1.25	0.00063	2.39	1	0.0001067	0.001686	0	0
-455	108959	FALSE	F2.2	12.7856	3059	HCD	4.06425	240	20150916_003_Liver_Rep2.raw	-455	16731	FourierTransform	MS2	1	1	1	1	595.928	1785.77	3	33.0826	100	7.23873	12.7622	12.3296	High	Sequest HT (A10)	Unambiguous	LKrDDGLKGSR	R3(ADP-Ribosyl)	2	Q9CY34	Q9CY34; A0A087WQR9	3	3	0.0753	0	1	1	595.928	1785.77	0.53	0.00032	1.46	1	0.0001067	0.001393	8.55507	7.36085
-455	108974	FALSE	F2.2	12.7997	3062	HCD	16.065	240	20150916_003_Liver_Rep2.raw	-455	16733	FourierTransform	MS2	1	1	1	1	379.22	1135.64	3	1.90651	0	7.62602	0	0	High	Sequest HT (A10)	Unambiguous	HAALLGGGQRR		4	E9Q1J7	A0A087WQV1; D3YZC1; E9Q1J7; Q99MN9	1	3	0.6283	0	1	1	379.22	1135.64	-0.2	-7e-05	2.69	1	0.0001978	0.006389	0	0
-455	109002	FALSE	F2.2	12.8222	3067	HCD	17.0163	240	20150916_003_Liver_Rep2.raw	-455	16738	FourierTransform	MS2	1	1	1	1	396.216	1186.63	3	0.79785	3.19139	0	0	0	High	Sequest HT (A10)	Unambiguous	HFELGGDKKR		2	A0A2I3BPG9	A0A2I3BPG9; P83882	2	3	0.7483	0	1	1	396.216	1186.63	-0.39	-0.00015	4.53	1	3.923e-05	2.851e-06	0	0
-455	109014	FALSE	F2.2	12.8393	3070	HCD	66.8222	240	20150916_003_Liver_Rep2.raw	-455	16740	FourierTransform	MS2	1	1	1	1	577.947	1731.83	3	31.0123	100	5.2096	8.84253	9.99692	High	Sequest HT (A10)	Unambiguous	FHVEEEGKGKDASGNK		2	P09411	P09411; S4R2M7	2	3	0.6148	0	1	1	577.947	1731.83	-2.34	-0.00135	1.35	1	0.008263	0.2245	0	0
-455	109030	FALSE	F2.2	12.8528	3073	HCD	0	240	20150916_003_Liver_Rep2.raw	-455	16743	FourierTransform	MS2	1	1	1	1	643.953	1929.84	3	40.7345	100	17.7253	21.5768	23.6357	High	Sequest HT (A10)	Unambiguous	rQHAPVKGEAPAK	R1(ADP-Ribosyl)	2	A2AKQ0	A2AKQ0; A2AKQ0-2	2	3	0.3706	0	1	1	643.953	1929.84	3.48	0.00224	2.86	1	3.923e-05	2.156e-08	99.9826	0
-455	109050	FALSE	F2.2	12.867	3076	HCD	0	240	20150916_003_Liver_Rep2.raw	-455	16745	FourierTransform	MS2	3	1	1	1	759.636	2276.89	3	54.7182	100	33.0435	34.8719	50.9572	High	Sequest HT (A10)	Unambiguous	SSGrSDDNRESLEKR	R4(ADP-Ribosyl)	2	Q9DBP5; A0A0R4J093	Q9DBP5; A0A0R4J093	3	3	0.0077	0	1	1	759.636	2276.89	0.87	0.00066	1.3	2	0.0005774	0.01693	23.9352	0
-455	109051	FALSE	F2.2	12.867	3076	HCD	0	240	20150916_003_Liver_Rep2.raw	-455	16745	FourierTransform	MS2	3	1	1	1	759.636	2276.89	3	54.7182	100	33.0435	34.8719	50.9572	High	Sequest HT (A10)	Unambiguous	SsGRSDDNRESLEKR	S2(ADP-Ribosyl)	2	Q9DBP5; A0A0R4J093	Q9DBP5; A0A0R4J093	3	3	NA	0.0077	2	2	759.636	2276.89	0.87	0.00066	1.29	2	0.0004019	0.01379	201.118	0
-455	109052	FALSE	F2.2	12.867	3076	HCD	0	240	20150916_003_Liver_Rep2.raw	-455	16745	FourierTransform	MS2	3	1	1	1	759.636	2276.89	3	54.7182	100	33.0435	34.8719	50.9572	High	Sequest HT (A10)	Unambiguous	sSGRSDDNRESLEKR	S1(ADP-Ribosyl)	2	Q9DBP5; A0A0R4J093	Q9DBP5; A0A0R4J093	3	3	NA	0.0077	2	3	759.636	2276.89	0.87	0.00066	1.29	2	0.0004019	0.01379	201.118	0
-455	109060	FALSE	F2.2	12.8715	3077	HCD	89.1516	240	20150916_003_Liver_Rep2.raw	-455	16746	FourierTransform	MS2	1	1	1	1	538.874	1614.61	3	31.3182	100	5.09391	9.95179	10.2272	Medium	Sequest HT (A10)	Unambiguous	LGEEsPSLNK	S5(ADP-Ribosyl)	1	Q9D7B1	Q9D7B1	0	3	1	0	1	1	538.874	1614.61	-0.91	-0.00049	0.41	1	0.01191	0.3007	7.40354	6.50738
-455	10908	FALSE	F2.1	20.0535	4598	HCD	7.38921	240	20150916_002_Liver_Rep1.raw	-455	1650	FourierTransform	MS2	1	1	1	1	387.727	774.446	2	0.13873	0.55491	0	0	0	High	Sequest HT (A10)	Unambiguous	TSVNVVR		1	Q8C196	Q8C196	0	2	0.4772	0	1	1	387.727	774.447	-0.56	-0.00022	2.41	1	0.0004608	0.01562	0	0
-455	109111	FALSE	F2.2	12.9171	3087	HCD	36.4471	240	20150916_003_Liver_Rep2.raw	-455	16755	FourierTransform	MS2	1	1	1	1	355.882	1065.63	3	0.122	0	0.48802	0	0	High	Sequest HT (A10)	Unambiguous	WHTKKLPR		4	P27659	E9PWZ3; Q9CQ09; P27659; A0A2R8VHN4	2	3	0.6129	0	1	1	355.882	1065.63	-0.53	-0.00019	2.79	1	0.0001067	0.0007983	0	0
-455	109124	FALSE	F2.2	12.9313	3090	HCD	35.8268	240	20150916_003_Liver_Rep2.raw	-455	16757	FourierTransform	MS2	1	1	1	1	334.207	1000.61	3	0.22902	0.91608	0	0	0	High	Sequest HT (A10)	Unambiguous	VRKPLMTR		1	P97872	P97872	1	3	0.4872	0	1	1	334.207	1000.61	-0.7	-0.00023	2.73	1	0.0001067	0.0009338	0	0
-455	109162	FALSE	F2.2	12.9773	3100	HCD	3.18555	240	20150916_003_Liver_Rep2.raw	-455	16764	FourierTransform	MS2	1	1	1	1	624.586	1871.74	3	32.929	100	8.32619	10.7745	12.6151	High	Sequest HT (A10)	Unambiguous	AREETGAEGrVR	R10(ADP-Ribosyl)	4	A2AQN4	A2AQN4; D6RHA7; Q9QXG4; A2AQN5	2	3	0.2258	0	1	1	624.586	1871.74	-0.03	-2e-05	1.24	1	0.001872	0.05351	27.7081	0.625208
-455	10917	FALSE	F2.1	20.058	4599	HCD	19.1991	240	20150916_002_Liver_Rep1.raw	-455	1651	FourierTransform	MS2	1	1	1	1	791.807	1582.61	2	62.6745	100	68.9976	31.6995	50.0008	High	Sequest HT (A10)	Unambiguous	AArEPNIDR	R3(ADP-Ribosyl)	2	Q8BGD9	Q8BGD9; B2RWE8	1	2	0.3333	0	1	1	791.807	1582.6	1.14	0.0009	0.93	1	0.006389	0.1657	92.6938	0
-455	109175	FALSE	F2.2	12.9863	3102	HCD	6.88205	240	20150916_003_Liver_Rep2.raw	-455	16766	FourierTransform	MS2	1	1	1	1	726.793	1452.58	2	59.588	100	57.5325	28.2548	52.5648	Medium	Sequest HT (A10)	Unambiguous	GrPIAGQGR	R2(ADP-Ribosyl)	4	Q9WU84	Q9WU84; A0A494BAJ5; A0A494BB58; A0A494BBF1	0	2	0.6	0	1	1	726.793	1452.58	0.9	0.00066	0.65	1	0.0158	0.3833	0	0
-455	109182	FALSE	F2.2	13.0001	3105	HCD	45.2722	240	20150916_003_Liver_Rep2.raw	-455	16767	FourierTransform	MS2	1	1	1	1	567.244	1133.48	2	23.3243	77.5944	4.30333	6.11935	5.28013	High	Sequest HT (A10)	Unambiguous	HPESNFcSR	C7(Carbamidomethyl)	1	P00329	P00329	0	2	0.7217	0	1	1	567.244	1133.48	1.21	0.00069	2.3	1	0.0001067	0.001368	0	0
-455	109202	FALSE	F2.2	13.0227	3110	HCD	18.2311	240	20150916_003_Liver_Rep2.raw	-455	16770	FourierTransform	MS2	1	1	1	1	542.54	1625.6	3	29.969	100	3.27301	8.94494	7.65795	Medium	Sequest HT (A10)	Unambiguous	mDArTHRR	N-Term(Prot)(Acetyl); R4(ADP-Ribosyl)	2	Q3TNA1	Q3TNA1; A0A1L1SUA8	2	3	0.1765	0	1	1	542.54	1625.6	0.52	0.00028	0.51	1	0.01466	0.3512	7.15419	0
-455	109228	FALSE	F2.2	13.0455	3115	HCD	0	240	20150916_003_Liver_Rep2.raw	-455	16773	FourierTransform	MS2	2	1	1	1	690.8	2760.18	4	34.9374	100	8.48658	16.5996	14.6635	High	Sequest HT (A10)	Unambiguous	AGGmRIVQkHPHTGDGKEER	M4(Oxidation); K9(ADP-Ribosyl)	1	Q91XC8	Q91XC8	3	4	0.1799	0	1	1	690.8	2760.17	2.7	0.00186	1.39	1	0.0001067	0.0008448	12.4992	0
-455	109229	FALSE	F2.2	13.0455	3115	HCD	0	240	20150916_003_Liver_Rep2.raw	-455	16773	FourierTransform	MS2	2	1	1	1	690.8	2760.18	4	34.9374	100	8.48658	16.5996	14.6635	High	Sequest HT (A10)	Unambiguous	AGGmrIVQKHPHTGDGKEER	M4(Oxidation); R5(ADP-Ribosyl)	1	Q91XC8	Q91XC8	3	4	0.1799	0	1	2	690.8	2760.17	2.7	0.00186	1.39	1	0.0001067	0.0008457	12.4992	0
-455	109233	FALSE	F2.2	13.05	3116	HCD	45.6163	240	20150916_003_Liver_Rep2.raw	-455	16774	FourierTransform	MS2	1	1	1	1	395.855	1185.55	3	1.80833	7.2333	0	0	0	High	Sequest HT (A10)	Unambiguous	EQDTSAHLER		10	Q5SX40; Q5SX39; Q02566; B1AR69	Q5SX40; P13541; Q5SX39; G3UW82; Q02566; B1AR69; A2AQP0; Q91Z83; M0QWL0; P13542	0	3	0.6834	0	1	1	395.855	1185.55	-0.37	-0.00015	2.59	4	3.923e-05	0.0003675	0	0
-455	109245	FALSE	F2.2	13.0729	3121	HCD	33.8356	240	20150916_003_Liver_Rep2.raw	-455	16777	FourierTransform	MS2	1	1	1	1	316.515	947.531	3	0	0	0	0	0	High	Sequest HT (A10)	Unambiguous	VFGKGNPTK		1	Q8C196	Q8C196	1	3	0.4591	0	1	1	316.515	947.531	0.16	5e-05	2.2	1	3.923e-05	0.00052	0	0
-455	10925	FALSE	F2.1	20.0625	4600	HCD	11.7414	240	20150916_002_Liver_Rep1.raw	-455	1652	FourierTransform	MS2	1	1	1	1	547.551	1640.64	3	28.439	100	4.09541	5.87329	3.78744	High	Sequest HT (A10)	Unambiguous	NGHLPrSYR	R6(ADP-Ribosyl)	1	Q9DC61	Q9DC61	1	3	0.1709	0	1	1	547.551	1640.64	0.8	0.00044	1.17	1	0.00551	0.1444	50.8837	12.035
-455	109287	FALSE	F2.2	13.1096	3129	HCD	0	240	20150916_003_Liver_Rep2.raw	-455	16784	FourierTransform	MS2	1	1	1	1	729.614	2186.83	3	40.6061	100	15.7276	20.6961	26.0008	High	Sequest HT (A10)	Unambiguous	TAEEEDEADPKrQK	R12(ADP-Ribosyl)	1	Q9D0J8	Q9D0J8	2	3	0.056	0	1	1	729.614	2186.83	0.33	0.00024	1.25	1	0.006588	0.1698	37.7432	4.76886
-455	109304	FALSE	F2.2	13.1186	3131	HCD	5.93452	240	20150916_003_Liver_Rep2.raw	-455	16786	FourierTransform	MS2	1	1	1	1	432.193	1294.56	3	0.67647	2.54875	0	0.15712	0	High	Sequest HT (A10)	Unambiguous	HmNGYGSHTFK	M2(Oxidation)	1	P24270	P24270	0	3	0.7962	0	1	1	432.193	1294.56	0.28	0.00012	4.71	1	3.923e-05	2.004e-06	0	0
-455	109347	FALSE	F2.2	13.1768	3143	HCD	51.3506	240	20150916_003_Liver_Rep2.raw	-455	16796	FourierTransform	MS2	1	1	1	1	365.861	1095.57	3	0.32003	0	0	1.28012	0	High	Sequest HT (A10)	Unambiguous	IHLHGNNYK		2	A8Y5N9	A8Y5N9; Q8BWP5	0	3	0.168	0	1	1	365.861	1095.57	0.19	7e-05	2.56	1	0.0001067	0.002396	0	0
-455	109365	FALSE	F2.2	13.191	3146	HCD	5.86554	240	20150916_003_Liver_Rep2.raw	-455	16798	FourierTransform	MS2	2	1	1	1	565.236	1693.69	3	28.2741	100	1.94782	6.94237	4.20639	High	Sequest HT (A10)	Unambiguous	KrVDHcPIK	R2(ADP-Ribosyl); C6(Carbamidomethyl)	1	P45878	P45878	2	3	0.0379	0	1	1	565.236	1693.69	0.19	0.00011	1.32	1	0.0001352	0.002819	2.37874	1.83082
-455	109366	FALSE	F2.2	13.191	3146	HCD	5.86554	240	20150916_003_Liver_Rep2.raw	-455	16798	FourierTransform	MS2	2	1	1	1	565.236	1693.69	3	28.2741	100	1.94782	6.94237	4.20639	High	Sequest HT (A10)	Unambiguous	kRVDHcPIK	K1(ADP-Ribosyl); C6(Carbamidomethyl)	1	P45878	P45878	2	3	NA	0.0379	2	2	565.236	1693.69	0.19	0.00011	1.27	1	0.0001352	0.004045	21.7672	1.83082
-455	10937	FALSE	F2.1	20.0715	4602	HCD	39.9222	240	20150916_002_Liver_Rep1.raw	-455	1654	FourierTransform	MS2	1	1	1	1	563.606	1688.8	3	30.6397	100	5.37794	9.47819	7.70274	High	Sequest HT (A10)	Unambiguous	KkPPRGVLPR	K2(ADP-Ribosyl)	4	B8JJN2	P21180-2; B8JJN2; B8JJM9; P21180	2	3	0.1111	0	1	1	563.606	1688.8	0.32	0.00018	0.99	1	0.007292	0.1916	61.7091	7.27066
-455	109374	FALSE	F2.2	13.2	3148	HCD	29.5852	240	20150916_003_Liver_Rep2.raw	-455	16800	FourierTransform	MS2	1	1	1	1	324.396	1294.56	4	0	0	0	0	0	High	Sequest HT (A10)	Unambiguous	HmNGYGSHTFK	M2(Oxidation)	1	P24270	P24270	0	4	0.6814	0	1	1	324.396	1294.56	0.32	0.0001	3.39	1	0.0001654	0.005817	0	0
-455	109395	FALSE	F2.2	13.2226	3153	HCD	13.8527	240	20150916_003_Liver_Rep2.raw	-455	16803	FourierTransform	MS2	1	1	1	1	647.786	1294.56	2	26.6261	77.862	9.9103	10.0212	8.71093	High	Sequest HT (A10)	Unambiguous	HmNGYGSHTFK	M2(Oxidation)	1	P24270	P24270	0	2	0.7876	0	1	1	647.786	1294.56	1	0.00065	2.26	1	0.0001067	0.001836	0	0
-455	109399	FALSE	F2.2	13.2271	3154	HCD	0	240	20150916_003_Liver_Rep2.raw	-455	16804	FourierTransform	MS2	2	1	1	1	744.951	2232.84	3	38.2677	100	13.7758	20.3372	18.9577	High	Sequest HT (A10)	Unambiguous	EArEEAEEKSEEKQ	R3(ADP-Ribosyl)	2	P34022	P34022; H7BX22	3	3	0.0191	0	1	1	744.951	2232.83	1.78	0.00133	1.57	1	0.0001067	0.00192	155.901	31.8647
-455	109400	FALSE	F2.2	13.2271	3154	HCD	0	240	20150916_003_Liver_Rep2.raw	-455	16804	FourierTransform	MS2	2	1	1	1	744.951	2232.84	3	38.2677	100	13.7758	20.3372	18.9577	High	Sequest HT (A10)	Unambiguous	eAREEAEEKSEEKQ	E1(ADP-Ribosyl)	2	P34022	P34022; H7BX22	3	3	NA	0.0191	2	2	744.951	2232.83	1.78	0.00133	1.54	1	0.0001654	0.006188	211.044	31.8647
-455	109417	FALSE	F2.2	13.2458	3158	HCD	6.45965	240	20150916_003_Liver_Rep2.raw	-455	16807	FourierTransform	MS2	1	1	1	1	496.247	991.488	2	26.6179	100	0	6.47148	0	High	Sequest HT (A10)	Unambiguous	GAAELmQQK	M6(Oxidation)	1	O35490	O35490	0	2	0.5137	0	1	1	496.247	991.488	-0.05	-2e-05	1.83	1	0.0001067	0.0007136	0	0
-455	109432	FALSE	F2.2	13.2639	3162	HCD	34.9465	240	20150916_003_Liver_Rep2.raw	-455	16809	FourierTransform	MS2	1	1	1	1	332.179	994.523	3	0	0	0	0	0	High	Sequest HT (A10)	Unambiguous	TTHPHFVR		2	Q02566	P13541; Q02566	0	3	0.5474	0	1	1	332.179	994.522	0.78	0.00026	2.32	1	0.0007776	0.02321	0	0
-455	109440	FALSE	F2.2	13.2729	3164	HCD	9.81351	240	20150916_003_Liver_Rep2.raw	-455	16811	FourierTransform	MS2	3	1	1	1	691.964	2073.88	3	46.1385	100	16.0454	25.6382	42.8704	Medium	Sequest HT (A10)	Unambiguous	SPAVASGHRPGAGGrR	R15(ADP-Ribosyl)	3	Q9JKS5	Q9JKS5; E9QKB2; A0A1Y7VNT1	1	3	0.0678	0	1	1	691.964	2073.88	0.05	4e-05	0.59	1	0.01181	0.2974	2.68727	0
-455	109441	FALSE	F2.2	13.2729	3164	HCD	9.81351	240	20150916_003_Liver_Rep2.raw	-455	16811	FourierTransform	MS2	3	1	1	1	691.964	2073.88	3	46.1385	100	16.0454	25.6382	42.8704	Medium	Sequest HT (A10)	Unambiguous	SPAVASGhRPGAGGRR	H8(ADP-Ribosyl)	3	Q9JKS5	Q9JKS5; E9QKB2; A0A1Y7VNT1	1	3	0.0678	0	1	2	691.964	2073.88	0.05	4e-05	0.59	1	0.0178	0.4157	31.5055	0
-455	109442	FALSE	F2.2	13.2729	3164	HCD	9.81351	240	20150916_003_Liver_Rep2.raw	-455	16811	FourierTransform	MS2	3	1	1	1	691.964	2073.88	3	46.1385	100	16.0454	25.6382	42.8704	Medium	Sequest HT (A10)	Unambiguous	SPAVASGHrPGAGGRR	R9(ADP-Ribosyl)	3	Q9JKS5	Q9JKS5; E9QKB2; A0A1Y7VNT1	1	3	0.0678	0	1	3	691.964	2073.88	0.05	4e-05	0.59	1	0.01801	0.4186	24.0382	0
-455	109450	FALSE	F2.2	13.2819	3166	HCD	0	240	20150916_003_Liver_Rep2.raw	-455	16813	FourierTransform	MS2	2	1	1	1	750.786	1500.56	2	63.3567	100	73.4698	30.6227	49.3343	High	Sequest HT (A10)	Unambiguous	NdRIQASR	D2(ADP-Ribosyl)	3	A0A2R8VHV7	A0A2R8VHV7; Q8QZR5; A0A2R8VHW0	1	2	0.3239	0	1	1	750.786	1500.56	0.95	0.00071	0.71	1	0.0004313	0.0149	16.8341	0
-455	109451	FALSE	F2.2	13.2819	3166	HCD	0	240	20150916_003_Liver_Rep2.raw	-455	16813	FourierTransform	MS2	2	1	1	1	750.786	1500.56	2	63.3567	100	73.4698	30.6227	49.3343	High	Sequest HT (A10)	Unambiguous	NDrIQASR	R3(ADP-Ribosyl)	3	A0A2R8VHV7	A0A2R8VHV7; Q8QZR5; A0A2R8VHW0	1	2	0.3239	0	1	2	750.786	1500.56	0.95	0.00071	0.71	1	0.0004313	0.0149	16.8341	0
-455	109456	FALSE	F2.2	13.2864	3167	HCD	0	240	20150916_003_Liver_Rep2.raw	-455	16814	FourierTransform	MS2	5	1	1	1	877.023	2629.06	3	69.3469	86.1521	38.8642	52.3712	100	Medium	Sequest HT (A10)	Unambiguous	MDSRGEHRQDrRERPY	R11(ADP-Ribosyl)	3	P56959	P56959; Q8CFQ9; Q91VQ2	4	3	1	0	1	1	877.023	2629.05	1.55	0.00136	0.39	1	0.02385	0.5073	0	0
-455	109457	FALSE	F2.2	13.2864	3167	HCD	0	240	20150916_003_Liver_Rep2.raw	-455	16814	FourierTransform	MS2	5	1	1	1	877.023	2629.06	3	69.3469	86.1521	38.8642	52.3712	100	Medium	Sequest HT (A10)	Unambiguous	MDSRGEHRQDRrERPY	R12(ADP-Ribosyl)	3	P56959	P56959; Q8CFQ9; Q91VQ2	4	3	1	0	1	2	877.023	2629.05	1.55	0.00136	0.39	1	0.02387	0.5075	0	0
-455	109458	FALSE	F2.2	13.2864	3167	HCD	0	240	20150916_003_Liver_Rep2.raw	-455	16814	FourierTransform	MS2	5	1	1	1	877.023	2629.06	3	69.3469	86.1521	38.8642	52.3712	100	Medium	Sequest HT (A10)	Unambiguous	MDSRGEHRQDRRErPY	R14(ADP-Ribosyl)	3	P56959	P56959; Q8CFQ9; Q91VQ2	4	3	1	0	1	3	877.023	2629.05	1.55	0.00136	0.39	1	0.02387	0.5075	0	0
-455	109459	FALSE	F2.2	13.2864	3167	HCD	0	240	20150916_003_Liver_Rep2.raw	-455	16814	FourierTransform	MS2	5	1	1	1	877.023	2629.06	3	69.3469	86.1521	38.8642	52.3712	100	Medium	Sequest HT (A10)	Unambiguous	MDSRGEHRQDRReRPY	E13(ADP-Ribosyl)	3	P56959	P56959; Q8CFQ9; Q91VQ2	4	3	1	0	1	4	877.023	2629.05	1.55	0.00136	0.39	1	0.02387	0.5076	0	0
-455	109460	FALSE	F2.2	13.2864	3167	HCD	0	240	20150916_003_Liver_Rep2.raw	-455	16814	FourierTransform	MS2	5	1	1	1	877.023	2629.06	3	69.3469	86.1521	38.8642	52.3712	100	Medium	Sequest HT (A10)	Unambiguous	MDSRGEHRQDRRERPy	Y16(ADP-Ribosyl)	3	P56959	P56959; Q8CFQ9; Q91VQ2	4	3	1	0	1	5	877.023	2629.05	1.55	0.00136	0.39	1	0.02392	0.5079	0	0
-455	109461	FALSE	F2.2	13.2909	3168	HCD	34.2547	240	20150916_003_Liver_Rep2.raw	-455	16815	FourierTransform	MS2	1	1	1	1	387.196	1159.57	3	0.38794	1.55175	0	0	0	High	Sequest HT (A10)	Unambiguous	FHVEEEGKGK		3	P09411	P09041; P09411; S4R2M7	1	3	0.6567	0	1	1	387.196	1159.57	0.56	0.00022	3.67	1	0.0001067	0.0008434	0	0
-455	109470	FALSE	F2.2	13.3051	3171	HCD	68.4984	240	20150916_003_Liver_Rep2.raw	-455	16817	FourierTransform	MS2	3	1	1	1	556.915	1668.73	3	30.0546	100	3.37523	9.68541	7.1578	Medium	Sequest HT (A10)	Unambiguous	KVIHPYSrK	R8(ADP-Ribosyl)	2	A0A1D5RM14	A0A1D5RM14; Q9CR02	2	3	0.0182	0	1	1	556.915	1668.73	0.64	0.00036	0.55	1	0.01842	0.4262	4.33894	0.592424
-455	109471	FALSE	F2.2	13.3051	3171	HCD	68.4984	240	20150916_003_Liver_Rep2.raw	-455	16817	FourierTransform	MS2	3	1	1	1	556.915	1668.73	3	30.0546	100	3.37523	9.68541	7.1578	Medium	Sequest HT (A10)	Unambiguous	KVIHPYsRK	S7(ADP-Ribosyl)	2	A0A1D5RM14	A0A1D5RM14; Q9CR02	2	3	NA	0.0182	2	2	556.915	1668.73	0.64	0.00036	0.54	1	0.01502	0.3596	0.592424	0.592424
-455	109472	FALSE	F2.2	13.3051	3171	HCD	68.4984	240	20150916_003_Liver_Rep2.raw	-455	16817	FourierTransform	MS2	3	1	1	1	556.915	1668.73	3	30.0546	100	3.37523	9.68541	7.1578	Medium	Sequest HT (A10)	Unambiguous	KVIHPySRK	Y6(ADP-Ribosyl)	2	A0A1D5RM14	A0A1D5RM14; Q9CR02	2	3	NA	0.0182	2	3	556.915	1668.73	0.64	0.00036	0.54	1	0.01502	0.3597	0.592424	0.592424
-455	109481	FALSE	F2.2	13.3141	3173	HCD	6.03441	240	20150916_003_Liver_Rep2.raw	-455	16819	FourierTransform	MS2	1	1	1	1	413.45	1650.78	4	4.60719	16.943	0	0.94935	0.53644	High	Sequest HT (A10)	Unambiguous	HRWYPHGQYHNR		1	Q9CPV3	Q9CPV3	1	4	0.638	0	1	1	413.45	1650.78	0.05	2e-05	6.05	1	3.923e-05	4.412e-08	0	0
-455	109487	FALSE	F2.2	13.3186	3174	HCD	1.89368	240	20150916_003_Liver_Rep2.raw	-455	16820	FourierTransform	MS2	2	1	1	1	500.86	1500.56	3	26.7523	100	0.37873	5.95405	0.67634	High	Sequest HT (A10)	Unambiguous	NDrIQASR	R3(ADP-Ribosyl)	3	A0A2R8VHV7	A0A2R8VHV7; Q8QZR5; A0A2R8VHW0	1	3	0.0462	0	1	1	500.86	1500.56	0.74	0.00037	1.3	1	0.0003442	0.01206	635.767	280.258
-455	109488	FALSE	F2.2	13.3186	3174	HCD	1.89368	240	20150916_003_Liver_Rep2.raw	-455	16820	FourierTransform	MS2	2	1	1	1	500.86	1500.56	3	26.7523	100	0.37873	5.95405	0.67634	High	Sequest HT (A10)	Unambiguous	NdRIQASR	D2(ADP-Ribosyl)	3	A0A2R8VHV7	A0A2R8VHV7; Q8QZR5; A0A2R8VHW0	1	3	NA	0.0462	2	2	500.86	1500.56	0.74	0.00037	1.24	1	0.0003722	0.01298	426.5	226.977
-455	109495	FALSE	F2.2	13.3311	3176	HCD	0	240	20150916_003_Liver_Rep2.raw	-455	16821	FourierTransform	MS2	1	1	1	1	493.935	1479.79	3	5.02916	19.6515	0	0	0.46513	High	Sequest HT (A10)	Unambiguous	YSGKKPATLGSNTR		1	Q8BWQ1	Q8BWQ1	1	3	0.7564	0	1	1	493.935	1479.79	-0.29	-0.00014	3.12	1	3.923e-05	6.052e-06	0	0
-455	1095	FALSE	F2.1	11.7646	2891	HCD	19.3046	240	20150916_002_Liver_Rep1.raw	-455	175	FourierTransform	MS2	1	1	1	1	415.898	1245.68	3	2.09069	8.36277	0	0	0	High	Sequest HT (A10)	Unambiguous	VKDALEKSEAR		2	Q02566	Q02566; Q91Z83	2	3	0.475	0	1	1	415.898	1245.68	-1.02	-0.00042	2.8	1	3.923e-05	5.217e-05	0	0
-455	109504	FALSE	F2.2	13.3356	3177	HCD	0	240	20150916_003_Liver_Rep2.raw	-455	16822	FourierTransform	MS2	1	1	1	1	768.274	2302.81	3	42.1696	100	19.3605	19.9308	29.3872	High	Sequest HT (A10)	Unambiguous	mADEAGSEAHrEGETR	M1(Oxidation); R11(ADP-Ribosyl)	2	E9PV24	E9PV24; E9PV24-2	1	3	0.0896	0	1	1	768.274	2302.81	-0.04	-3e-05	1.34	1	0.0009382	0.03181	4.17138	2.41341
-455	109514	FALSE	F2.2	13.3401	3178	HCD	12.0508	240	20150916_003_Liver_Rep2.raw	-455	16823	FourierTransform	MS2	1	1	1	1	330.961	1650.78	5	0	0	0	0	0	High	Sequest HT (A10)	Unambiguous	HRWYPHGQYHNR		1	Q9CPV3	Q9CPV3	1	5	0.506	0	1	1	330.961	1650.78	-0.1	-3e-05	4.96	1	3.923e-05	1.769e-06	0	0
-455	109529	FALSE	F2.2	13.3491	3180	HCD	14.3856	240	20150916_003_Liver_Rep2.raw	-455	16825	FourierTransform	MS2	1	1	1	1	700.957	2100.86	3	45.1908	100	23.9271	25.075	31.7612	High	Sequest HT (A10)	Unambiguous	GrEEYEGPNKKPR	R2(ADP-Ribosyl)	1	Q8VIJ6	Q8VIJ6	2	3	0.1007	0	1	1	700.957	2100.85	1.4	0.00098	2.78	1	3.923e-05	2.37e-08	39.5677	9.83227
-455	10953	FALSE	F2.1	20.0805	4604	HCD	25.5176	240	20150916_002_Liver_Rep1.raw	-455	1656	FourierTransform	MS2	1	1	1	1	614.267	1840.79	3	36.4819	100	13.1102	15.7456	17.0715	High	Sequest HT (A10)	Unambiguous	rRQGQELSVAR	R1(ADP-Ribosyl)	2	A0A498WFS2	A0A498WFS2; Q922Y1	2	3	0.1348	0	1	1	614.267	1840.79	1.17	0.00072	0.89	1	0.001819	0.0521	20.947	0
-455	109559	FALSE	F2.2	13.3721	3185	HCD	49.7863	240	20150916_003_Liver_Rep2.raw	-455	16829	FourierTransform	MS2	1	1	1	1	333.182	997.531	3	0	0	0	0	0	High	Sequest HT (A10)	Unambiguous	TPVSEHVTK		1	P07724	P07724	0	3	0.5344	0	1	1	333.182	997.531	-0.55	-0.00018	2.62	1	0.0001067	0.0007228	0	0
-455	109563	FALSE	F2.2	13.3766	3186	HCD	19.0605	240	20150916_003_Liver_Rep2.raw	-455	16830	FourierTransform	MS2	1	1	1	1	550.931	1650.78	3	23.5076	82.0173	3.39435	4.64763	3.97131	High	Sequest HT (A10)	Unambiguous	HRWYPHGQYHNR		1	Q9CPV3	Q9CPV3	1	3	0.6176	0	1	1	550.931	1650.78	0.8	0.00044	5.23	1	3.923e-05	1.437e-09	0	0
-455	109569	FALSE	F2.2	13.3811	3187	HCD	2.5537	240	20150916_003_Liver_Rep2.raw	-455	16831	FourierTransform	MS2	1	1	1	1	454.581	1361.73	3	1.97245	7.57707	0	0.31274	0	High	Sequest HT (A10)	Unambiguous	YNRKPAETNLR		2	P15105	D3YVK1; P15105	1	3	0.6045	0	1	1	454.581	1361.73	0.07	3e-05	4.4	1	3.923e-05	1.642e-06	0	0
-455	109603	FALSE	F2.2	13.4035	3192	HCD	35.0981	240	20150916_003_Liver_Rep2.raw	-455	16836	FourierTransform	MS2	1	1	1	1	570.248	1708.73	3	28.824	100	2.83478	7.18597	5.27525	High	Sequest HT (A10)	Unambiguous	KrQSVSGLHR	R2(ADP-Ribosyl)	2	Q505F5	Q505F5; E9PV22	2	3	0.0652	0	1	1	570.248	1708.73	-1.3	-0.00074	1.38	1	0.0003722	0.01233	13.4058	3.07466
-455	109612	FALSE	F2.2	13.408	3193	HCD	46.8214	240	20150916_003_Liver_Rep2.raw	-455	16837	FourierTransform	MS2	1	1	1	1	525.97	2100.86	4	27.5954	100	1.30811	7.72282	1.35072	High	Sequest HT (A10)	Unambiguous	GrEEYEGPNKKPR	R2(ADP-Ribosyl)	1	Q8VIJ6	Q8VIJ6	2	4	0.1141	0	1	1	525.97	2100.85	1.31	0.00069	1.84	1	3.923e-05	0.0001931	65.463	1.72075
-455	109628	FALSE	F2.2	13.4267	3197	HCD	69.6183	240	20150916_003_Liver_Rep2.raw	-455	16840	FourierTransform	MS2	2	1	1	1	655.917	1965.74	3	31.5963	100	7.2893	9.41108	9.68485	High	Sequest HT (A10)	Unambiguous	FTDTrKDEQER	R5(ADP-Ribosyl)	1	P58252	P58252	2	3	0.06	0	1	1	655.917	1965.74	-0.02	-1e-05	1	1	0.0004019	0.01426	28.9912	7.54439
-455	109629	FALSE	F2.2	13.4267	3197	HCD	69.6183	240	20150916_003_Liver_Rep2.raw	-455	16840	FourierTransform	MS2	2	1	1	1	655.917	1965.74	3	31.5963	100	7.2893	9.41108	9.68485	High	Sequest HT (A10)	Unambiguous	FTdTRKDEQER	D3(ADP-Ribosyl)	1	P58252	P58252	2	3	0.06	0	1	2	655.917	1965.74	-0.02	-1e-05	1	1	0.0007202	0.02115	40.6068	11.1509
-455	109639	FALSE	F2.2	13.4401	3200	HCD	0	240	20150916_003_Liver_Rep2.raw	-455	16843	FourierTransform	MS2	2	1	1	1	844.327	2530.97	3	47.4021	100	31.3117	28.2344	30.0624	High	Sequest HT (A10)	Unambiguous	ARETKEDDTAGTrMQGHS	R13(ADP-Ribosyl)	2	Q9EQF5	Q9EQF5; F6ZLZ4	3	3	0.1618	0	1	1	844.327	2530.97	0.59	0.0005	1.73	1	0.0001352	0.004311	36.5124	0
-455	10964	FALSE	F2.1	20.0895	4606	HCD	36.115	240	20150916_002_Liver_Rep1.raw	-455	1658	FourierTransform	MS2	1	1	1	1	367.959	1468.81	4	0.1748	0.33707	0.36213	0	0	High	Sequest HT (A10)	Unambiguous	IQHGHTIISVAHR		2	J3QNY6	J3QNY6; Q9QY30	0	4	0.4701	0	1	1	367.959	1468.81	-0.02	-1e-05	3.51	1	7.95e-05	0.0005949	0	0
-455	109640	FALSE	F2.2	13.4401	3200	HCD	0	240	20150916_003_Liver_Rep2.raw	-455	16843	FourierTransform	MS2	2	1	1	1	844.327	2530.97	3	47.4021	100	31.3117	28.2344	30.0624	High	Sequest HT (A10)	Unambiguous	ARETKEDDTAGtRMQGHS	T12(ADP-Ribosyl)	2	Q9EQF5	Q9EQF5; F6ZLZ4	3	3	0.1618	0	1	2	844.327	2530.97	0.59	0.0005	1.73	1	0.0001352	0.00432	36.5124	0
-455	109679	FALSE	F2.2	13.4626	3205	HCD	22.5503	240	20150916_003_Liver_Rep2.raw	-455	16848	FourierTransform	MS2	2	1	1	1	633.497	2530.97	4	30.7468	100	7.48743	8.41565	7.08394	High	Sequest HT (A10)	Unambiguous	ARETKEDDTAGTrMQGHS	R13(ADP-Ribosyl)	2	Q9EQF5	Q9EQF5; F6ZLZ4	3	4	0.1525	0	1	1	633.497	2530.97	0.32	0.0002	2.23	1	3.923e-05	0.0003732	154.572	47.2824
-455	109680	FALSE	F2.2	13.4626	3205	HCD	22.5503	240	20150916_003_Liver_Rep2.raw	-455	16848	FourierTransform	MS2	2	1	1	1	633.497	2530.97	4	30.7468	100	7.48743	8.41565	7.08394	High	Sequest HT (A10)	Unambiguous	ARETKEDDTAGtRMQGHS	T12(ADP-Ribosyl)	2	Q9EQF5	Q9EQF5; F6ZLZ4	3	4	0.1525	0	1	2	633.497	2530.97	0.32	0.0002	2.23	1	3.923e-05	0.0003541	167.633	50.0637
-455	109702	FALSE	F2.2	13.4995	3213	HCD	30.6632	240	20150916_003_Liver_Rep2.raw	-455	16853	FourierTransform	MS2	1	1	1	1	558.214	1672.63	3	27.8754	100	2.93311	5.02261	3.54593	High	Sequest HT (A10)	Unambiguous	AAVHYDrSGR	R7(ADP-Ribosyl)	2	O08583	O08583-2; O08583	1	3	0.1758	0	1	1	558.214	1672.63	0.66	0.00037	0.91	1	0.001629	0.04514	30.7858	15.0984
-455	109737	FALSE	F2.2	13.5316	3220	HCD	40.2843	240	20150916_003_Liver_Rep2.raw	-455	16859	FourierTransform	MS2	1	1	1	1	568.958	1704.86	3	30.0542	100	3.71854	8.80704	7.69125	High	Sequest HT (A10)	Unambiguous	KLAEKDEEMEQAKR		2	Q02566	Q02566; Q91Z83	3	3	0.7418	0	1	1	568.958	1704.86	0.56	0.00032	3.06	1	3.923e-05	1.473e-05	0	0
-455	109744	FALSE	F2.2	13.5361	3221	HCD	4.82975	240	20150916_003_Liver_Rep2.raw	-455	16860	FourierTransform	MS2	1	1	1	1	836.818	1672.63	2	76.6365	95.5597	60.1583	50.828	100	High	Sequest HT (A10)	Unambiguous	AAVHYDrSGR	R7(ADP-Ribosyl)	2	O08583	O08583-2; O08583	1	2	0.1216	0	1	1	836.818	1672.63	0.96	0.0008	0.74	1	0.002027	0.05818	30.7947	0
-455	109753	FALSE	F2.2	13.5406	3222	HCD	10.2137	240	20150916_003_Liver_Rep2.raw	-455	16861	FourierTransform	MS2	1	1	1	1	619.583	1856.73	3	32.0213	100	8.90086	8.07933	11.1052	High	Sequest HT (A10)	Unambiguous	GKDPSENrGISR	R8(ADP-Ribosyl)	8	O70318	O70318; Q80UE5; A0A1W2P7H7; A0A1W2P7I4; Q80UE4; A0A1W2P6I5; Q8C928; A0A1W2P896	2	3	0.2273	0	1	1	619.583	1856.73	0.32	0.0002	0.88	1	0.007292	0.1932	80.7692	13.0728
-455	109760	FALSE	F2.2	13.5503	3224	HCD	35.318	240	20150916_003_Liver_Rep2.raw	-455	16862	FourierTransform	MS2	1	1	1	1	568.957	1704.86	3	29.1273	100	2.80238	7.65273	6.05416	High	Sequest HT (A10)	Unambiguous	KLAEKDEEMEQAKR		2	Q02566	Q02566; Q91Z83	3	3	0.6332	0	1	1	568.957	1704.86	-1.26	-0.00072	1.99	1	3.923e-05	7.414e-05	0	0
-455	109778	FALSE	F2.2	13.5735	3229	HCD	22.3749	240	20150916_003_Liver_Rep2.raw	-455	16866	FourierTransform	MS2	1	1	1	1	603.263	1807.77	3	35.4961	100	10.2695	12.0603	19.6546	Medium	Sequest HT (A10)	Unambiguous	RQQPQQGLrR	R9(ADP-Ribosyl)	2	Q6PA06	Q6PA06; A0A1Y7VJ85	2	3	0.1081	0	1	1	603.263	1807.77	-0.04	-2e-05	0.37	1	0.01464	0.3485	3.00071	0
-455	109789	FALSE	F2.2	13.5825	3231	HCD	4.72402	240	20150916_003_Liver_Rep2.raw	-455	16868	FourierTransform	MS2	1	1	1	1	585.596	1754.77	3	34.0241	100	8.18596	11.6068	16.3036	High	Sequest HT (A10)	Selected	QRVrEKIER	R4(ADP-Ribosyl)	2	A0A498WFS2	A0A498WFS2; Q922Y1	3	3	0.0263	0	1	1	585.596	1754.77	0.41	0.00024	0.38	1	0.004029	0.1079	0.562599	0.562599
-455	109798	FALSE	F2.2	13.6052	3236	HCD	3.49216	240	20150916_003_Liver_Rep2.raw	-455	16871	FourierTransform	MS2	1	1	1	1	551.967	2204.85	4	28.885	100	1.52291	8.32147	5.69545	High	Sequest HT (A10)	Unambiguous	HrNGEREDcVHVR	R2(ADP-Ribosyl); C9(Carbamidomethyl)	2	P70194	P70194; A0A0R4IZZ5	2	4	0.0535	0	1	1	551.967	2204.84	1.01	0.00056	1.87	1	0.0002554	0.009444	188.695	2.66573
-455	109804	FALSE	F2.2	13.6096	3237	HCD	12.0265	240	20150916_003_Liver_Rep2.raw	-455	16872	FourierTransform	MS2	1	1	1	1	353.21	1762.02	5	0	0	0	0	0	High	Sequest HT (A10)	Unambiguous	KLLSHGKKPFSQHVR		1	P47911	P47911	2	5	0.6571	0	1	1	353.21	1762.02	-1.58	-0.00056	4.52	1	3.923e-05	1.459e-06	0	0
-455	109812	FALSE	F2.2	13.6141	3238	HCD	0	240	20150916_003_Liver_Rep2.raw	-455	16873	FourierTransform	MS2	1	1	1	1	735.62	2204.85	3	56.8501	100	31.4768	36.8723	59.0515	High	Sequest HT (A10)	Unambiguous	HrNGEREDcVHVR	R2(ADP-Ribosyl); C9(Carbamidomethyl)	2	P70194	P70194; A0A0R4IZZ5	2	3	0.0791	0	1	1	735.62	2204.84	0.85	0.00063	1.39	1	0.0004313	0.01501	123.08	0
-455	10982	FALSE	F2.1	20.1125	4610	HCD	20.0828	240	20150916_002_Liver_Rep1.raw	-455	1661	FourierTransform	MS2	2	1	1	1	572.499	2286.98	4	31.6337	100	10.4636	8.77525	7.29589	High	Sequest HT (A10)	Unambiguous	HESLRPGGQSrPPTAR	R11(ADP-Ribosyl)	1	Q8K3H0	Q8K3H0	0	4	0.037	0	1	1	572.499	2286.98	-0.55	-0.00031	1.08	1	0.006633	0.1712	186.108	0
-455	109829	FALSE	F2.2	13.6231	3240	HCD	51.7638	240	20150916_003_Liver_Rep2.raw	-455	16875	FourierTransform	MS2	1	1	1	1	438.547	1313.63	3	6.15932	22.698	0	1.93923	0	High	Sequest HT (A10)	Unambiguous	TQLAPHSEQmR	M10(Oxidation)	1	Q00623	Q00623	0	3	0.3224	0	1	1	438.547	1313.63	0.95	0.00041	1.83	1	0.007532	0.1999	0	0
-455	10983	FALSE	F2.1	20.1125	4610	HCD	20.0828	240	20150916_002_Liver_Rep1.raw	-455	1661	FourierTransform	MS2	2	1	1	1	572.499	2286.98	4	31.6337	100	10.4636	8.77525	7.29589	High	Sequest HT (A10)	Unambiguous	HESLRPGGQsRPPTAR	S10(ADP-Ribosyl)	1	Q8K3H0	Q8K3H0	0	4	NA	0.037	2	2	572.499	2286.98	-0.55	-0.00031	1.04	1	0.006811	0.175	193.761	0
-455	109856	FALSE	F2.2	13.6463	3245	HCD	20.4623	240	20150916_003_Liver_Rep2.raw	-455	16879	FourierTransform	MS2	1	1	1	1	441.262	1762.03	4	8.97608	33.2355	0.56467	1.65475	0.44939	High	Sequest HT (A10)	Unambiguous	KLLSHGKKPFSQHVR		1	P47911	P47911	2	4	0.7138	0	1	1	441.262	1762.02	1.16	0.00051	6.29	1	3.923e-05	9.766e-09	0	0
-455	109862	FALSE	F2.2	13.6508	3246	HCD	32.5213	240	20150916_003_Liver_Rep2.raw	-455	16880	FourierTransform	MS2	3	1	1	1	571.58	1712.73	3	30.2498	100	6.12008	7.36227	7.51675	High	Sequest HT (A10)	Unambiguous	RTrSAVATGPR	R3(ADP-Ribosyl)	1	Q9CXS4	Q9CXS4	2	3	0.0123	0	1	1	571.58	1712.73	-0.29	-0.00016	0.81	1	0.0001352	0.003005	3.47614	0
-455	109863	FALSE	F2.2	13.6508	3246	HCD	32.5213	240	20150916_003_Liver_Rep2.raw	-455	16880	FourierTransform	MS2	3	1	1	1	571.58	1712.73	3	30.2498	100	6.12008	7.36227	7.51675	High	Sequest HT (A10)	Unambiguous	RtRSAVATGPR	T2(ADP-Ribosyl)	1	Q9CXS4	Q9CXS4	2	3	NA	0.0123	2	2	571.58	1712.73	-0.29	-0.00016	0.8	1	0.0001352	0.003008	3.47614	0
-455	109864	FALSE	F2.2	13.6508	3246	HCD	32.5213	240	20150916_003_Liver_Rep2.raw	-455	16880	FourierTransform	MS2	3	1	1	1	571.58	1712.73	3	30.2498	100	6.12008	7.36227	7.51675	High	Sequest HT (A10)	Unambiguous	rTRSAVATGPR	R1(ADP-Ribosyl)	1	Q9CXS4	Q9CXS4	2	3	NA	0.0494	3	3	571.58	1712.73	-0.29	-0.00016	0.77	1	0.0001352	0.004599	11.38	0
-455	109894	FALSE	F2.2	13.6732	3251	HCD	51.219	240	20150916_003_Liver_Rep2.raw	-455	16885	FourierTransform	MS2	1	1	1	1	588.012	1762.02	3	30.7795	100	7.46094	7.86922	7.78784	High	Sequest HT (A10)	Unambiguous	KLLSHGKKPFSQHVR		1	P47911	P47911	2	3	0.7688	0	1	1	588.012	1762.02	-1.11	-0.00065	3.59	1	3.923e-05	1.672e-08	0	0
-455	109902	FALSE	F2.2	13.6935	3255	HCD	61.9078	240	20150916_003_Liver_Rep2.raw	-455	16888	FourierTransform	MS2	1	1	1	1	596.249	1786.73	3	32.8258	100	8.40897	11.5589	11.3354	Medium	Sequest HT (A10)	Unambiguous	rKGHEYTNIK	R1(ADP-Ribosyl)	2	P35235-1	P35235-1; P35235	2	3	0.1324	0	1	1	596.249	1786.73	0.26	0.00015	0.68	1	0.01597	0.3861	10.8209	0
-455	109913	FALSE	F2.2	13.7025	3257	HCD	14.7177	240	20150916_003_Liver_Rep2.raw	-455	16890	FourierTransform	MS2	1	1	1	1	368.861	1104.57	3	0	0	0	0	0	High	Sequest HT (A10)	Unambiguous	YHQRPTFR		1	Q80X90	Q80X90	0	3	0.5434	0	1	1	368.861	1104.57	-0.44	-0.00016	2.19	1	0.0005774	0.01747	0	0
-455	10992	FALSE	F2.1	20.117	4611	HCD	56.0181	240	20150916_002_Liver_Rep1.raw	-455	1662	FourierTransform	MS2	1	1	1	1	308.5	923.485	3	0	0	0	0	0	High	Sequest HT (A10)	Unambiguous	WIHPASGR		2	Q9WTP7	F6RP11; Q9WTP7	0	3	0.5048	0	1	1	308.5	923.485	0.51	0.00016	2.08	1	0.0003442	0.01088	0	0
-455	109932	FALSE	F2.2	13.7212	3261	HCD	1.9106	240	20150916_003_Liver_Rep2.raw	-455	16893	FourierTransform	MS2	2	1	1	1	584.937	1752.8	3	40.4965	100	6.2972	20.2142	35.4746	High	Sequest HT (A10)	Unambiguous	ARErKVPVTR	R4(ADP-Ribosyl)	2	Q60936	Q60936; F7B1B6	3	3	0.0367	0	1	1	584.937	1752.79	0.45	0.00026	1.09	1	0.0001067	0.001147	31.7417	3.95301
-455	109933	FALSE	F2.2	13.7212	3261	HCD	1.9106	240	20150916_003_Liver_Rep2.raw	-455	16893	FourierTransform	MS2	2	1	1	1	584.937	1752.8	3	40.4965	100	6.2972	20.2142	35.4746	High	Sequest HT (A10)	Unambiguous	AReRKVPVTR	E3(ADP-Ribosyl)	2	Q60936	Q60936; F7B1B6	3	3	NA	0.0367	2	2	584.937	1752.79	0.45	0.00026	1.05	1	0.0001067	0.001986	40.6057	5.10808
-455	109952	FALSE	F2.2	13.7347	3264	HCD	22.7479	240	20150916_003_Liver_Rep2.raw	-455	16896	FourierTransform	MS2	1	1	1	1	491.858	1473.56	3	27.9791	100	0.74816	7.55959	3.6088	High	Sequest HT (A10)	Unambiguous	rHIYDTK	R1(ADP-Ribosyl)	2	Q08093	Q08093; D3Z7R6	1	3	0.3333	0	1	1	491.858	1473.56	1.51	0.00074	1.26	1	0.0001352	0.003269	10.9203	2.55099
-455	109976	FALSE	F2.2	13.7578	3269	HCD	32.2311	240	20150916_003_Liver_Rep2.raw	-455	16900	FourierTransform	MS2	1	1	1	1	438.954	1752.79	4	26.9624	100	0.34577	5.5352	1.96858	High	Sequest HT (A10)	Unambiguous	ARErKVPVTR	R4(ADP-Ribosyl)	2	Q60936	Q60936; F7B1B6	3	4	0.0936	0	1	1	438.954	1752.79	-0.7	-0.00031	1.71	1	0.0001352	0.003861	21.3839	9.82259
-455	109984	FALSE	F2.2	13.7623	3270	HCD	0	240	20150916_003_Liver_Rep2.raw	-455	16901	FourierTransform	MS2	1	1	1	1	634.927	1902.77	3	37.4156	100	10.322	19.7835	19.5571	High	Sequest HT (A10)	Unambiguous	NKGrDVETMRR	R4(ADP-Ribosyl)	1	O35344	O35344	3	3	0.0926	0	1	1	634.927	1902.77	0.09	6e-05	1.08	1	0.0008832	0.02917	3.6909	0
-455	109992	FALSE	F2.2	13.7794	3273	HCD	35.4692	240	20150916_003_Liver_Rep2.raw	-455	16903	FourierTransform	MS2	3	1	1	1	578.897	1734.68	3	12.0365	33.8095	3.19377	5.57323	5.56947	High	Sequest HT (A10)	Unambiguous	dDRGPPQRPR	D1(ADP-Ribosyl)	2	Q8BGD9	Q8BGD9; B2RWE8	1	3	0.0112	0	1	1	578.897	1734.67	1.39	0.0008	0.89	1	0.001629	0.04481	1.42454	0
-455	109993	FALSE	F2.2	13.7794	3273	HCD	35.4692	240	20150916_003_Liver_Rep2.raw	-455	16903	FourierTransform	MS2	3	1	1	1	578.897	1734.68	3	12.0365	33.8095	3.19377	5.57323	5.56947	High	Sequest HT (A10)	Unambiguous	DdRGPPQRPR	D2(ADP-Ribosyl)	2	Q8BGD9	Q8BGD9; B2RWE8	1	3	0.0112	0	1	2	578.897	1734.67	1.39	0.0008	0.89	1	0.001629	0.04472	6.30837	0
-455	109994	FALSE	F2.2	13.7794	3273	HCD	35.4692	240	20150916_003_Liver_Rep2.raw	-455	16903	FourierTransform	MS2	3	1	1	1	578.897	1734.68	3	12.0365	33.8095	3.19377	5.57323	5.56947	High	Sequest HT (A10)	Unambiguous	DDrGPPQRPR	R3(ADP-Ribosyl)	2	Q8BGD9	Q8BGD9; B2RWE8	1	3	NA	0.0112	3	3	578.897	1734.67	1.39	0.0008	0.88	1	0.001629	0.04493	16.1814	0
-455	110019	FALSE	F2.2	13.8025	3278	HCD	0	240	20150916_003_Liver_Rep2.raw	-455	16907	FourierTransform	MS2	2	1	1	1	750.785	1500.56	2	51.7502	100	42.0296	24.8263	40.1448	High	Sequest HT (A10)	Unambiguous	NDrIQASR	R3(ADP-Ribosyl)	3	A0A2R8VHV7	A0A2R8VHV7; Q8QZR5; A0A2R8VHW0	1	2	0.3818	0	1	1	750.785	1500.56	-0.1	-8e-05	0.55	1	0.0002554	0.008616	5.38991	0
-455	110020	FALSE	F2.2	13.8025	3278	HCD	0	240	20150916_003_Liver_Rep2.raw	-455	16907	FourierTransform	MS2	2	1	1	1	750.785	1500.56	2	51.7502	100	42.0296	24.8263	40.1448	High	Sequest HT (A10)	Unambiguous	NdRIQASR	D2(ADP-Ribosyl)	3	A0A2R8VHV7	A0A2R8VHV7; Q8QZR5; A0A2R8VHW0	1	2	0.3818	0	1	2	750.785	1500.56	-0.1	-8e-05	0.55	1	0.0002554	0.008616	5.38991	0
-455	110025	FALSE	F2.2	13.807	3279	HCD	0	240	20150916_003_Liver_Rep2.raw	-455	16908	FourierTransform	MS2	3	1	1	1	827.33	2479.98	3	52.1435	100	48.1317	28.3942	32.0481	High	Sequest HT (A10)	Unambiguous	GQAHGSGGLGEQSGeQRQR	E15(ADP-Ribosyl)	1	Q3V4D5	Q3V4D5	1	3	0.1176	0	1	1	827.33	2479.97	0.69	0.00057	2.04	1	0.0001067	0.002344	26.0022	0
-455	110026	FALSE	F2.2	13.807	3279	HCD	0	240	20150916_003_Liver_Rep2.raw	-455	16908	FourierTransform	MS2	3	1	1	1	827.33	2479.98	3	52.1435	100	48.1317	28.3942	32.0481	High	Sequest HT (A10)	Unambiguous	GQAHGSGGLGEQSGEQrQR	R17(ADP-Ribosyl)	1	Q3V4D5	Q3V4D5	1	3	0.1176	0	1	2	827.33	2479.97	0.69	0.00057	2.04	1	0.0001067	0.002347	26.0022	0
-455	110027	FALSE	F2.2	13.807	3279	HCD	0	240	20150916_003_Liver_Rep2.raw	-455	16908	FourierTransform	MS2	3	1	1	1	827.33	2479.98	3	52.1435	100	48.1317	28.3942	32.0481	High	Sequest HT (A10)	Unambiguous	GQAHGSGGLGEQsGEQRQR	S13(ADP-Ribosyl)	1	Q3V4D5	Q3V4D5	1	3	0.1176	0	1	3	827.33	2479.97	0.69	0.00057	2.04	1	0.0001067	0.002347	26.0022	0
-455	110040	FALSE	F2.2	13.8303	3284	HCD	0	240	20150916_003_Liver_Rep2.raw	-455	16912	FourierTransform	MS2	3	1	1	1	929.371	2786.1	3	70.4685	92.6393	33.0113	56.2233	100	High	Sequest HT (A10)	Unambiguous	MADEAGSEAHREGEtRNTKR	T15(ADP-Ribosyl)	2	E9PV24	E9PV24; E9PV24-2	3	3	0.0092	0	1	1	929.371	2786.1	0.2	0.00018	1.09	1	0.002777	0.07377	2.4218	0
-455	110041	FALSE	F2.2	13.8303	3284	HCD	0	240	20150916_003_Liver_Rep2.raw	-455	16912	FourierTransform	MS2	3	1	1	1	929.371	2786.1	3	70.4685	92.6393	33.0113	56.2233	100	High	Sequest HT (A10)	Unambiguous	MADEAGSEAHREGETrNTKR	R16(ADP-Ribosyl)	2	E9PV24	E9PV24; E9PV24-2	3	3	0.0092	0	1	2	929.371	2786.1	0.2	0.00018	1.09	1	0.002777	0.07378	2.4218	0
-455	110042	FALSE	F2.2	13.8303	3284	HCD	0	240	20150916_003_Liver_Rep2.raw	-455	16912	FourierTransform	MS2	3	1	1	1	929.371	2786.1	3	70.4685	92.6393	33.0113	56.2233	100	High	Sequest HT (A10)	Unambiguous	MADEAGSEAHREGeTRNTKR	E14(ADP-Ribosyl)	2	E9PV24	E9PV24; E9PV24-2	3	3	NA	0.0092	3	3	929.371	2786.1	0.2	0.00018	1.08	1	0.002777	0.07386	2.4218	0
-455	110050	FALSE	F2.2	13.8348	3285	HCD	11.5964	240	20150916_003_Liver_Rep2.raw	-455	16913	FourierTransform	MS2	1	1	1	1	411.457	1642.8	4	1.10715	4.42861	0	0	0	High	Sequest HT (A10)	Unambiguous	FTRGEADRDTYRR		4	P63325	P63325; Q3UW83; A0A338P7K4; A0A3B2W864	3	4	0.581	0	1	1	411.457	1642.8	0.31	0.00013	3.15	1	0.004338	0.115	0	0
-455	110062	FALSE	F2.2	13.8619	3291	HCD	52.9323	240	20150916_003_Liver_Rep2.raw	-455	16917	FourierTransform	MS2	1	1	1	1	300.848	900.531	3	0.04961	0.19844	0	0	0	High	Sequest HT (A10)	Unambiguous	HIVKEFK		1	P38647	P38647	1	3	0.4867	0	1	1	300.848	900.53	0.5	0.00015	1.5	1	0.0003442	0.01099	0	0
-455	110068	FALSE	F2.2	13.8663	3292	HCD	33.2151	240	20150916_003_Liver_Rep2.raw	-455	16918	FourierTransform	MS2	1	1	1	1	377.877	1131.62	3	0	0	0	0	0	High	Sequest HT (A10)	Unambiguous	HIYIDKNTK		2	Q9WUM5	Q9WUM5; A0A0N4SVU4	1	3	0.5292	0	1	1	377.877	1131.62	0.06	2e-05	3.08	1	3.923e-05	3.036e-05	0	0
-455	11008	FALSE	F2.1	20.126	4613	HCD	14.4223	240	20150916_002_Liver_Rep1.raw	-455	1664	FourierTransform	MS2	1	1	1	1	380.472	1518.87	4	0.04716	0.18865	0	0	0	High	Sequest HT (A10)	Unambiguous	KLRPLYNHPAGPR		1	Q9D023	Q9D023	1	4	0.5782	0	1	1	380.472	1518.87	-0.04	-1e-05	2.94	1	3.923e-05	0.0004931	0	0
-455	110104	FALSE	F2.2	13.8941	3298	HCD	26.2236	240	20150916_003_Liver_Rep2.raw	-455	16923	FourierTransform	MS2	1	1	1	1	332.851	996.537	3	0	0	0	0	0	High	Sequest HT (A10)	Unambiguous	KIQEWHR		4	Q63880; Q8VCU1	Q8VCU1-2; Q63880-2; Q63880; Q8VCU1	1	3	0.5331	0	1	1	332.851	996.537	-0.26	-9e-05	2.57	2	0.0002554	0.008494	0	0
-455	110112	FALSE	F2.2	13.903	3300	HCD	33.7341	240	20150916_003_Liver_Rep2.raw	-455	16925	FourierTransform	MS2	1	1	1	1	365.865	1095.58	3	0	0	0	0	0	High	Sequest HT (A10)	Unambiguous	RWIHPSSGR		3	F6TEU8	F6TEU8; Q9WUR9; A2ARF5	1	3	0.4069	0	1	1	365.865	1095.58	0.3	0.00011	3.17	1	0.0001067	0.0006646	0	0
-455	110119	FALSE	F2.2	13.9075	3301	HCD	50.2068	240	20150916_003_Liver_Rep2.raw	-455	16926	FourierTransform	MS2	1	1	1	1	408.86	1224.57	3	0.66237	2.64948	0	0	0	High	Sequest HT (A10)	Unambiguous	HFENHFHTR		1	Q9QYI6	Q9QYI6	0	3	0.6728	0	1	1	408.86	1224.57	0.79	0.00032	3.27	1	0.0001067	0.0007248	0	0
-455	110135	FALSE	F2.2	13.9263	3305	HCD	0	240	20150916_003_Liver_Rep2.raw	-455	16929	FourierTransform	MS2	1	1	1	1	641.292	2562.15	4	31.1633	100	5.05957	8.42494	11.1686	High	Sequest HT (A10)	Unambiguous	ARPESKPHKQMLSErAR	R15(ADP-Ribosyl)	1	Q60936	Q60936	2	4	0.0559	0	1	1	641.292	2562.14	1.32	0.00085	1.43	1	0.0002554	0.008012	25.8409	0
-455	110141	FALSE	F2.2	13.9308	3306	HCD	0	240	20150916_003_Liver_Rep2.raw	-455	16930	FourierTransform	MS2	2	1	1	1	836.306	1671.6	2	49.8392	100	31.89	36.5503	30.9165	Medium	Sequest HT (A10)	Unambiguous	SAEDAeRQKP	E6(ADP-Ribosyl)	1	A2ADY9	A2ADY9	1	2	0.0612	0	1	1	836.306	1671.6	-0.05	-4e-05	0.49	1	0.02413	0.5104	19.1672	1.49151
-455	110142	FALSE	F2.2	13.9308	3306	HCD	0	240	20150916_003_Liver_Rep2.raw	-455	16930	FourierTransform	MS2	2	1	1	1	836.306	1671.6	2	49.8392	100	31.89	36.5503	30.9165	Medium	Sequest HT (A10)	Unambiguous	SAEDAErQKP	R7(ADP-Ribosyl)	1	A2ADY9	A2ADY9	1	2	0.0612	0	1	2	836.306	1671.6	-0.05	-4e-05	0.49	1	0.02415	0.5109	19.1672	1.49151
-455	11015	FALSE	F2.1	20.1304	4614	HCD	23.5284	240	20150916_002_Liver_Rep1.raw	-455	1665	FourierTransform	MS2	1	1	1	1	612.815	1224.62	2	7.94127	25.6985	1.74446	2.34708	1.97506	High	Sequest HT (A10)	Unambiguous	TKYETDAIQR		8	Q5SX40; Q5SX39; Q02566; B1AR69	Q5SX40; P13541; Q5SX39; G3UW82; Q02566; B1AR69; Q91Z83; P13542	1	2	0.668	0	1	1	612.815	1224.62	0.28	0.00017	2.5	4	3.923e-05	2.918e-06	0	0
-455	110151	FALSE	F2.2	13.9353	3307	HCD	2.85616	240	20150916_003_Liver_Rep2.raw	-455	16931	FourierTransform	MS2	1	1	1	1	490.504	1958.99	4	11.2761	40.1918	0	3.35355	1.55915	High	Sequest HT (A10)	Unambiguous	FHVEEEGKGKDASGNKVK		2	P09411	P09411; S4R2M7	3	4	0.7376	0	1	1	490.504	1958.99	0.45	0.00022	5.26	1	3.923e-05	8.981e-08	0	0
-455	110156	FALSE	F2.2	13.9398	3308	HCD	4.67024	240	20150916_003_Liver_Rep2.raw	-455	16932	FourierTransform	MS2	1	1	1	1	748.972	2244.9	3	46.6678	100	15.6292	29.7088	41.3332	Medium	Sequest HT (A10)	Unambiguous	ASKEDNrAGSRREDL	R7(ADP-Ribosyl)	1	Q9ERE7	Q9ERE7	4	3	0.1977	0	1	1	748.972	2244.9	-0.09	-6e-05	0.86	1	0.02139	0.4653	137.75	0
-455	110165	FALSE	F2.2	13.9487	3310	HCD	71.94	240	20150916_003_Liver_Rep2.raw	-455	16934	FourierTransform	MS2	1	1	1	1	310.522	929.553	3	0.08516	0.34065	0	0	0	High	Sequest HT (A10)	Unambiguous	RLDELKR		1	Q06185	Q06185	2	3	0.2204	0	1	1	310.522	929.553	-0.15	-5e-05	2.45	1	0.0002554	0.008235	0	0
-455	110171	FALSE	F2.2	13.9532	3311	HCD	6.28089	240	20150916_003_Liver_Rep2.raw	-455	16935	FourierTransform	MS2	1	1	1	1	396.883	1188.63	3	0.95152	3.80607	0	0	0	High	Sequest HT (A10)	Unambiguous	LAADVGKGSSQR		1	P48962	P48962	1	3	0.6006	0	1	1	396.883	1188.63	0.1	4e-05	3.23	1	3.923e-05	3.24e-05	0	0
-455	110192	FALSE	F2.2	13.9667	3314	HCD	41.2142	240	20150916_003_Liver_Rep2.raw	-455	16938	FourierTransform	MS2	1	1	1	1	352.843	1056.51	3	0.25959	1.03837	0	0	0	High	Sequest HT (A10)	Unambiguous	SYKENImR	M7(Oxidation)	9	Q63886; Q62452; B2RT14	P70691; E9PXN7; D3Z748; Q63886; Q6ZQM8; Q64435; K9J7B2; Q62452; B2RT14	1	3	0.4211	0	1	1	352.843	1056.51	-0.29	-0.0001	1.9	3	0.0007202	0.01947	0	0
-455	110201	FALSE	F2.2	13.9837	3317	HCD	0	240	20150916_003_Liver_Rep2.raw	-455	16940	FourierTransform	MS2	2	1	1	1	646.478	3228.36	5	36.4291	100	7.75399	18.0519	19.9106	High	Sequest HT (A10)	Unambiguous	GGRQhHAPYHQQHHQGPPPGGPGPR	H5(ADP-Ribosyl)	1	Q8VIJ6	Q8VIJ6	1	5	0.0136	0	1	1	646.478	3228.36	0.85	0.00055	2.94	1	3.923e-05	2.276e-08	21.7984	0
-455	110202	FALSE	F2.2	13.9837	3317	HCD	0	240	20150916_003_Liver_Rep2.raw	-455	16940	FourierTransform	MS2	2	1	1	1	646.478	3228.36	5	36.4291	100	7.75399	18.0519	19.9106	High	Sequest HT (A10)	Unambiguous	GGrQHHAPYHQQHHQGPPPGGPGPR	R3(ADP-Ribosyl)	1	Q8VIJ6	Q8VIJ6	1	5	NA	0.0136	2	2	646.478	3228.36	0.85	0.00055	2.9	1	3.923e-05	2.333e-08	21.7984	0
-455	110223	FALSE	F2.2	14.0017	3321	HCD	9.00407	240	20150916_003_Liver_Rep2.raw	-455	16944	FourierTransform	MS2	1	1	1	1	500.289	999.57	2	6.69246	23.9269	0.29116	2.55177	0	High	Sequest HT (A10)	Unambiguous	RQVEIAQR		1	P16460	P16460	1	2	0.3571	0	1	1	500.289	999.569	0.41	0.0002	3.36	1	3.923e-05	0.0002144	0	0
-455	11023	FALSE	F2.1	20.1349	4615	HCD	25.8382	240	20150916_002_Liver_Rep1.raw	-455	1666	FourierTransform	MS2	1	1	1	1	528.206	1582.6	3	27.1852	100	1.23821	6.28454	1.21792	High	Sequest HT (A10)	Unambiguous	AArEPNIDR	R3(ADP-Ribosyl)	2	Q8BGD9	Q8BGD9; B2RWE8	1	3	0.2844	0	1	1	528.206	1582.6	-1.49	-0.00079	1.09	1	0.005602	0.1497	116.645	100.8
-455	110230	FALSE	F2.2	14.0061	3322	HCD	10.4995	240	20150916_003_Liver_Rep2.raw	-455	16945	FourierTransform	MS2	2	1	1	1	635.919	1905.74	3	36.5427	100	14.8891	14.1103	17.1712	High	Sequest HT (A10)	Unambiguous	dRDRPAGGGPGGPR	D1(ADP-Ribosyl)	2	Q71FD5	Q71FD5; A0A0N4SVW9	1	3	0.0381	0	1	1	635.919	1905.74	1.39	0.00089	1.05	1	0.001524	0.04194	29.6752	0
-455	110231	FALSE	F2.2	14.0061	3322	HCD	10.4995	240	20150916_003_Liver_Rep2.raw	-455	16945	FourierTransform	MS2	2	1	1	1	635.919	1905.74	3	36.5427	100	14.8891	14.1103	17.1712	High	Sequest HT (A10)	Unambiguous	DrDRPAGGGPGGPR	R2(ADP-Ribosyl)	2	Q71FD5	Q71FD5; A0A0N4SVW9	1	3	NA	0.0381	2	2	635.919	1905.74	1.39	0.00089	1.01	1	0.0015	0.04028	129.463	0
-455	110246	FALSE	F2.2	14.0151	3324	HCD	49.2901	240	20150916_003_Liver_Rep2.raw	-455	16947	FourierTransform	MS2	2	1	1	1	556.496	2222.96	4	30.022	100	4.05688	8.20325	7.82774	Medium	Sequest HT (A10)	Unambiguous	RWEKPGrRPEQSR	R7(ADP-Ribosyl)	3	B1AYU7	B1AYU7; Q8C5N3; Q8C5N3-2	2	4	0.0606	0	1	1	556.496	2222.96	0.17	0.0001	0.66	1	0.03688	0.6441	153.867	0
-455	110247	FALSE	F2.2	14.0151	3324	HCD	49.2901	240	20150916_003_Liver_Rep2.raw	-455	16947	FourierTransform	MS2	2	1	1	1	556.496	2222.96	4	30.022	100	4.05688	8.20325	7.82774	High	Sequest HT (A10)	Unambiguous	RWEKPGRrPEQSR	R8(ADP-Ribosyl)	3	B1AYU7	B1AYU7; Q8C5N3; Q8C5N3-2	2	4	0.0606	0	1	2	556.496	2222.96	0.17	0.0001	0.66	1	0.003123	0.08208	156.233	0
-455	110259	FALSE	F2.2	14.033	3327	HCD	40.689	240	20150916_003_Liver_Rep2.raw	-455	16950	FourierTransform	MS2	1	1	1	1	385.964	1540.84	4	0.5794	2.31759	0	0	0	Medium	Sequest HT (A10)	Unambiguous	RGFRRPYNYRR		2	Q9JKB3	Q9JKB3; Q9JKB3-2	3	4	0.4093	0	1	1	385.964	1540.84	-0.1	-4e-05	2.81	1	0.01358	0.3271	0	0
-455	110271	FALSE	F2.2	14.0522	3331	HCD	0.133235	237.361	20150916_003_Liver_Rep2.raw	-455	16952	FourierTransform	MS2	1	1	1	1	731.984	2193.94	3	46.8902	100	14.0453	27.9614	45.554	High	Sequest HT (A10)	Unambiguous	KIQEWHREQrSR	R10(ADP-Ribosyl)	4	Q63880; Q8VCU1	Q8VCU1-2; Q63880-2; Q63880; Q8VCU1	3	3	0.0909	0	1	1	731.984	2193.93	1.21	0.00088	0.77	2	0.003561	0.09643	4.33099	0.839406
-455	110279	FALSE	F2.2	14.0566	3332	HCD	0.290524	78.053	20150916_003_Liver_Rep2.raw	-455	16953	FourierTransform	MS2	2	1	1	1	549.24	2193.94	4	27.0691	100	1.26878	3.76721	3.24055	Medium	Sequest HT (A10)	Unambiguous	KIQEWhREQRSR	H6(ADP-Ribosyl)	4	Q63880; Q8VCU1	Q8VCU1-2; Q63880-2; Q63880; Q8VCU1	3	4	0.0139	0	1	1	549.24	2193.93	1.48	0.00081	0.72	2	0.01213	0.3034	38.0523	7.63873
-455	110280	FALSE	F2.2	14.0566	3332	HCD	0.290524	78.053	20150916_003_Liver_Rep2.raw	-455	16953	FourierTransform	MS2	2	1	1	1	549.24	2193.94	4	27.0691	100	1.26878	3.76721	3.24055	Medium	Sequest HT (A10)	Unambiguous	KIQEWHrEQRSR	R7(ADP-Ribosyl)	4	Q63880; Q8VCU1	Q8VCU1-2; Q63880-2; Q63880; Q8VCU1	3	4	NA	0.0139	2	2	549.24	2193.93	1.48	0.00081	0.71	2	0.01208	0.303	42.9912	8.40261
-455	110288	FALSE	F2.2	14.0611	3333	HCD	2.83637	240	20150916_003_Liver_Rep2.raw	-455	16954	FourierTransform	MS2	1	1	1	1	537.248	1609.73	3	28.075	100	1.40731	6.79297	4.09961	High	Sequest HT (A10)	Unambiguous	KKrFSFKK	R3(ADP-Ribosyl)	1	P26645	P26645	4	3	0.1064	0	1	1	537.248	1609.73	0.39	0.00021	0.94	1	0.001524	0.04099	40.1225	12.7044
-455	110296	FALSE	F2.2	14.0656	3334	HCD	3.83609	240	20150916_003_Liver_Rep2.raw	-455	16955	FourierTransform	MS2	1	1	1	1	696.263	2086.78	3	39.316	100	16.5491	19.8422	20.8726	High	Sequest HT (A10)	Unambiguous	rTAEEEDEADPKR	R1(ADP-Ribosyl)	1	Q9D0J8	Q9D0J8	2	3	0.1597	0	1	1	696.263	2086.78	0.23	0.00016	3.82	1	3.923e-05	3.78e-10	2715.69	112.083
-455	110306	FALSE	F2.2	14.0701	3335	HCD	10.9697	240	20150916_003_Liver_Rep2.raw	-455	16956	FourierTransform	MS2	1	1	1	1	439.976	1756.88	4	3.65138	14.0515	0	0.55402	0	High	Sequest HT (A10)	Unambiguous	mREmYSASKPLKGAR	M1(Oxidation); M4(Oxidation)	2	P50247	P50247; A2ALT5	2	4	0.7661	0	1	1	439.976	1756.88	-0.26	-0.00011	4.49	1	3.923e-05	4.225e-06	0	0
-455	11031	FALSE	F2.1	20.1439	4617	HCD	40.9187	240	20150916_002_Liver_Rep1.raw	-455	1668	FourierTransform	MS2	1	1	1	1	368.85	1104.53	3	0.08768	0.35071	0	0	0	High	Sequest HT (A10)	Unambiguous	HTDWVPHGR		1	P28666	P28666	0	3	0.6088	0	1	1	368.85	1104.53	0.67	0.00025	3.17	1	0.0001067	0.001061	0	0
-455	110314	FALSE	F2.2	14.0746	3336	HCD	24.0064	240	20150916_003_Liver_Rep2.raw	-455	16957	FourierTransform	MS2	1	1	1	1	393.545	1178.62	3	0.45754	1.83018	0	0	0	High	Sequest HT (A10)	Unambiguous	RFYKNWHK		2	P27659	A0A087WQK0; P27659	2	3	0.5061	0	1	1	393.545	1178.62	0	0	3.3	1	0.0001067	0.00243	0	0
-455	110333	FALSE	F2.2	14.0926	3340	HCD	6.21753	240	20150916_003_Liver_Rep2.raw	-455	16961	FourierTransform	MS2	2	1	1	1	807.846	3228.36	4	11.6832	20.9425	5.34849	7.97673	12.4653	High	Sequest HT (A10)	Unambiguous	GGrQHHAPYHQQHHQGPPPGGPGPR	R3(ADP-Ribosyl)	1	Q8VIJ6	Q8VIJ6	1	4	0.0165	0	1	1	807.846	3228.36	2.27	0.00183	1.82	1	0.0001067	0.0009378	1.78342	0
-455	110334	FALSE	F2.2	14.0926	3340	HCD	6.21753	240	20150916_003_Liver_Rep2.raw	-455	16961	FourierTransform	MS2	2	1	1	1	807.846	3228.36	4	11.6832	20.9425	5.34849	7.97673	12.4653	High	Sequest HT (A10)	Unambiguous	GGRQhHAPYHQQHHQGPPPGGPGPR	H5(ADP-Ribosyl)	1	Q8VIJ6	Q8VIJ6	1	4	NA	0.0165	2	2	807.846	3228.36	2.27	0.00183	1.79	1	0.0001067	0.001622	2.94264	0
-455	110347	FALSE	F2.2	14.1059	3342	HCD	17.5926	240	20150916_003_Liver_Rep2.raw	-455	16963	FourierTransform	MS2	1	1	1	1	403.187	1609.73	4	27.2768	100	0	7.09398	2.01322	High	Sequest HT (A10)	Unambiguous	KKrFSFKK	R3(ADP-Ribosyl)	1	P26645	P26645	4	4	0.1468	0	1	1	403.187	1609.73	-0.6	-0.00024	1.09	1	0.006284	0.1656	14.7572	0
-455	110352	FALSE	F2.2	14.1166	3344	HCD	84.0113	240	20150916_003_Liver_Rep2.raw	-455	16964	FourierTransform	MS2	1	1	1	1	399.22	1593.86	4	1.63396	6.53583	0	0	0	High	Sequest HT (A10)	Unambiguous	AANKKATQEAFMKR		1	Q91Y97	Q91Y97	3	4	0.5245	0	1	1	399.22	1593.85	3.49	0.00139	3.26	1	3.923e-05	0.0003538	0	0
-455	110365	FALSE	F2.2	14.1302	3347	HCD	0	240	20150916_003_Liver_Rep2.raw	-455	16967	FourierTransform	MS2	1	1	1	1	1097.47	2193.93	2	6.64105	3.17346	12.5501	3.29821	7.54242	High	Sequest HT (A10)	Unambiguous	KIQEWHREQrSR	R10(ADP-Ribosyl)	4	Q63880; Q8VCU1	Q8VCU1-2; Q63880-2; Q63880; Q8VCU1	3	2	0.136	0	1	1	1097.47	2193.93	-0.12	-0.00013	1.25	2	0.003196	0.08564	0.327794	0
-455	11040	FALSE	F2.1	20.1484	4618	HCD	50.7819	240	20150916_002_Liver_Rep1.raw	-455	1669	FourierTransform	MS2	1	1	1	1	352.523	1055.55	3	0	0	0	0	0	High	Sequest HT (A10)	Unambiguous	FGGRPHWAK		1	P58710	P58710	0	3	0.2371	0	1	1	352.523	1055.55	0.11	4e-05	1.94	1	0.002626	0.06892	0	0
-455	110431	FALSE	F2.2	14.2025	3362	HCD	5.73426	240	20150916_003_Liver_Rep2.raw	-455	16981	FourierTransform	MS2	1	1	1	1	467.484	1866.91	4	2.84575	10.8198	0	0.56324	0	High	Sequest HT (A10)	Unambiguous	NLKSEEDmKGSEDLKK	M8(Oxidation)	2	P04247	A0A2R8VK58; P04247	3	4	0.5953	0	1	1	467.484	1866.91	1.73	0.00081	4.25	1	3.923e-05	5.032e-06	0	0
-455	110436	FALSE	F2.2	14.207	3363	HCD	20.9386	240	20150916_003_Liver_Rep2.raw	-455	16982	FourierTransform	MS2	3	1	1	1	513.235	2562.15	5	27.5032	100	1.0915	4.63888	4.28223	High	Sequest HT (A10)	Unambiguous	ARPESKPHKQMLSErAR	R15(ADP-Ribosyl)	1	Q60936	Q60936	2	5	0.0162	0	1	1	513.235	2562.14	1.96	0.001	2.47	1	0.0008309	0.02636	127.348	0
-455	110437	FALSE	F2.2	14.207	3363	HCD	20.9386	240	20150916_003_Liver_Rep2.raw	-455	16982	FourierTransform	MS2	3	1	1	1	513.235	2562.15	5	27.5032	100	1.0915	4.63888	4.28223	High	Sequest HT (A10)	Unambiguous	ARPESKPHKQMLsERAR	S13(ADP-Ribosyl)	1	Q60936	Q60936	2	5	NA	0.0162	2	2	513.235	2562.14	1.96	0.001	2.43	1	0.001629	0.04539	67.8695	0
-455	110438	FALSE	F2.2	14.207	3363	HCD	20.9386	240	20150916_003_Liver_Rep2.raw	-455	16982	FourierTransform	MS2	3	1	1	1	513.235	2562.15	5	27.5032	100	1.0915	4.63888	4.28223	High	Sequest HT (A10)	Unambiguous	ARPESKPHKQMLSeRAR	E14(ADP-Ribosyl)	1	Q60936	Q60936	2	5	NA	0.0445	3	3	513.235	2562.14	1.96	0.001	2.36	1	0.001629	0.04733	67.8695	0
-455	11048	FALSE	F2.1	20.1529	4619	HCD	26.3441	240	20150916_002_Liver_Rep1.raw	-455	1670	FourierTransform	MS2	1	1	1	1	506.96	1518.87	3	9.12324	32.2057	0.19865	2.60512	1.48353	High	Sequest HT (A10)	Unambiguous	KLRPLYNHPAGPR		1	Q9D023	Q9D023	1	3	0.7672	0	1	1	506.96	1518.87	0.21	0.00011	4.08	1	3.923e-05	5.917e-06	0	0
-455	110520	FALSE	F2.2	14.2775	3377	HCD	7.30723	240	20150916_003_Liver_Rep2.raw	-455	16995	FourierTransform	MS2	3	1	1	1	573.736	2291.92	4	29.5849	100	2.64204	9.07007	6.62736	High	Sequest HT (A10)	Unambiguous	SKGNYdEGFGRKQHK	D6(ADP-Ribosyl)	1	Q8BGB5	Q8BGB5	3	4	NA	0.0492	2	2	573.736	2291.92	-0.35	-0.0002	0.58	1	0.006836	0.1763	8.74326	0
-455	110521	FALSE	F2.2	14.2775	3377	HCD	7.30723	240	20150916_003_Liver_Rep2.raw	-455	16995	FourierTransform	MS2	3	1	1	1	573.736	2291.92	4	29.5849	100	2.64204	9.07007	6.62736	High	Sequest HT (A10)	Unambiguous	SKGNYDEGFGrKQHK	R11(ADP-Ribosyl)	1	Q8BGB5	Q8BGB5	3	4	NA	0.0492	2	3	573.736	2291.92	-0.35	-0.0002	0.58	1	0.004518	0.1177	1.89325	0
-455	110522	FALSE	F2.2	14.2775	3377	HCD	7.30723	240	20150916_003_Liver_Rep2.raw	-455	16995	FourierTransform	MS2	3	1	1	1	573.736	2291.92	4	29.5849	100	2.64204	9.07007	6.62736	High	Sequest HT (A10)	Unambiguous	SKGNyDEGFGRKQHK	Y5(ADP-Ribosyl)	1	Q8BGB5	Q8BGB5	3	4	NA	0.0492	2	4	573.736	2291.92	-0.35	-0.0002	0.58	1	0.006836	0.1766	8.74326	0
-455	110526	FALSE	F2.2	14.2999	3381	HCD	10.959	240	20150916_003_Liver_Rep2.raw	-455	16999	FourierTransform	MS2	3	1	1	1	663.589	1988.75	3	35.8967	100	9.51415	14.0355	20.0369	High	Sequest HT (A10)	Unambiguous	WSEQTPHrHNR	R8(ADP-Ribosyl)	1	P20918	P20918	1	3	0.0238	0	1	1	663.589	1988.75	-0.78	-0.00052	0.42	1	0.004101	0.11	0	0
-455	110527	FALSE	F2.2	14.2999	3381	HCD	10.959	240	20150916_003_Liver_Rep2.raw	-455	16999	FourierTransform	MS2	3	1	1	1	663.589	1988.75	3	35.8967	100	9.51415	14.0355	20.0369	High	Sequest HT (A10)	Unambiguous	WSEQTPhRHNR	H7(ADP-Ribosyl)	1	P20918	P20918	1	3	NA	0.0238	2	2	663.589	1988.75	-0.78	-0.00052	0.41	1	0.004101	0.1105	0	0
-455	110528	FALSE	F2.2	14.2999	3381	HCD	10.959	240	20150916_003_Liver_Rep2.raw	-455	16999	FourierTransform	MS2	3	1	1	1	663.589	1988.75	3	35.8967	100	9.51415	14.0355	20.0369	High	Sequest HT (A10)	Unambiguous	WSEQtPHRHNR	T5(ADP-Ribosyl)	1	P20918	P20918	1	3	NA	0.0238	2	3	663.589	1988.75	-0.78	-0.00052	0.41	1	0.004101	0.1106	0	0
-455	11055	FALSE	F2.1	20.1618	4620	HCD	6.4023	240	20150916_002_Liver_Rep1.raw	-455	1671	FourierTransform	MS2	1	1	1	1	812.329	2434.97	3	43.819	100	22.3555	22.8919	30.0286	High	Sequest HT (A10)	Unambiguous	ANGQENGHVrSNGDLTPK	R10(ADP-Ribosyl)	1	P28667	P28667	1	3	0.1728	0	1	1	812.329	2434.98	-2.46	-0.002	1.91	1	0.0001654	0.005619	51.7955	17.3628
-455	110553	FALSE	F2.2	14.3186	3385	HCD	2.90816	240	20150916_003_Liver_Rep2.raw	-455	17002	FourierTransform	MS2	1	1	1	1	381.884	1143.64	3	0.03879	0.15516	0	0	0	High	Sequest HT (A10)	Unambiguous	HRAQVIYTR		2	A0A1L1SQA8	A0A1L1SQA8; P62852	1	3	0.7616	0	1	1	381.884	1143.64	-0.13	-5e-05	4.32	1	3.923e-05	8.053e-07	0	0
-455	110559	FALSE	F2.2	14.323	3386	HCD	15.4946	240	20150916_003_Liver_Rep2.raw	-455	17003	FourierTransform	MS2	1	1	1	1	318.503	953.495	3	0	0	0	0	0	High	Sequest HT (A10)	Unambiguous	HYVHLER		2	F6XXE6	F6XXE6; F8VPN4	0	3	0.4878	0	1	1	318.503	953.495	-0.22	-7e-05	2.87	1	3.923e-05	0.0004069	0	0
-455	110576	FALSE	F2.2	14.332	3388	HCD	22.479	240	20150916_003_Liver_Rep2.raw	-455	17005	FourierTransform	MS2	2	1	1	1	592.777	2368.09	4	32.2152	100	7.56224	10.1002	11.1984	High	Sequest HT (A10)	Unambiguous	KLQNLEGKkREQAER	K9(ADP-Ribosyl)	2	Q99K28	Q99K28-2; Q99K28	4	4	0.1562	0	1	1	592.777	2368.08	1.99	0.00118	1.6	1	0.0001067	0.001759	43.7189	11.6451
-455	110577	FALSE	F2.2	14.332	3388	HCD	22.479	240	20150916_003_Liver_Rep2.raw	-455	17005	FourierTransform	MS2	2	1	1	1	592.777	2368.09	4	32.2152	100	7.56224	10.1002	11.1984	High	Sequest HT (A10)	Unambiguous	KLQNLEGKKrEQAER	R10(ADP-Ribosyl)	2	Q99K28	Q99K28-2; Q99K28	4	4	0.1562	0	1	2	592.777	2368.08	1.99	0.00118	1.6	1	0.0001067	0.001761	43.7189	11.6451
-455	110586	FALSE	F2.2	14.3365	3389	HCD	30.4721	240	20150916_003_Liver_Rep2.raw	-455	17006	FourierTransform	MS2	1	1	1	1	594.287	1187.57	2	12.6109	43.053	1.35267	2.9607	3.07733	High	Sequest HT (A10)	Unambiguous	HQGVMVGmGQK	M8(Oxidation)	16	Q8BFZ3; P60710; P68134	D3Z2K3; Q8BFZ3; P63268; E9Q2D1; A0A1D5RM20; P60710; A0A494B9T3; G3UZ07; P62737; G3UYG0; P68134; D3YZY0; E9Q5F4; P68033; P63260; E9Q606	0	2	0.3241	0	1	1	594.287	1187.57	0.2	0.00012	3.24	3	3.923e-05	5.206e-06	0	0
-455	110593	FALSE	F2.2	14.341	3390	HCD	3.48246	240	20150916_003_Liver_Rep2.raw	-455	17007	FourierTransform	MS2	1	1	1	1	396.527	1187.57	3	0.39467	0.37855	1.20014	0	0	High	Sequest HT (A10)	Unambiguous	HQGVMVGmGQK	M8(Oxidation)	16	Q8BFZ3; P60710; P68134	D3Z2K3; Q8BFZ3; P63268; E9Q2D1; A0A1D5RM20; P60710; A0A494B9T3; G3UZ07; P62737; G3UYG0; P68134; D3YZY0; E9Q5F4; P68033; P63260; E9Q606	0	3	0.3465	0	1	1	396.527	1187.57	-0.43	-0.00017	3.03	3	0.0001352	0.002812	0	0
-455	110600	FALSE	F2.2	14.3455	3391	HCD	43.6842	240	20150916_003_Liver_Rep2.raw	-455	17008	FourierTransform	MS2	1	1	1	1	659.291	1975.86	3	43.1114	100	19.0357	21.4904	31.9194	High	Sequest HT (A10)	Unambiguous	AALErQAGHKTPR	R5(ADP-Ribosyl)	2	Q9R078	Q9R078; S4R2R1	2	3	0.0671	0	1	1	659.291	1975.85	2.33	0.00153	1.49	1	3.923e-05	8.177e-06	21.2106	9.04416
-455	11063	FALSE	F2.1	20.1759	4623	HCD	6.64177	240	20150916_002_Liver_Rep1.raw	-455	1673	FourierTransform	MS2	1	1	1	1	411.751	822.494	2	0.53723	2.14893	0	0	0	High	Sequest HT (A10)	Unambiguous	HVQGILR		1	P62309	P62309	0	2	0.1776	0	1	1	411.751	822.494	-0.02	-1e-05	2.14	1	0.0001067	0.002235	0	0
-455	110638	FALSE	F2.2	14.3849	3398	HCD	1.38534	240	20150916_003_Liver_Rep2.raw	-455	17014	FourierTransform	MS2	1	1	1	1	504.031	2516.13	5	13.65	47.978	1.0696	3.1532	2.39911	High	Sequest HT (A10)	Unambiguous	GTPHSHQPQHSDHDASHSGMLPR		4	Q571F8	E0CYF7; F6WPK7; D6RI88; Q571F8	0	5	0.7051	0	1	1	504.031	2516.12	0.95	0.00048	6.51	1	3.923e-05	2.648e-10	0	0
-455	110644	FALSE	F2.2	14.3894	3399	HCD	0	240	20150916_003_Liver_Rep2.raw	-455	17015	FourierTransform	MS2	1	1	1	1	605.216	1813.63	3	31.5924	100	7.65195	8.76974	9.94802	High	Sequest HT (A10)	Unambiguous	YGGRDrYDDR	R6(ADP-Ribosyl)	2	Q8BGD9	Q8BGD9; B2RWE8	2	3	0.1321	0	1	1	605.216	1813.63	1.13	0.00068	1.06	1	0.0009382	0.0312	11.0321	0
-455	110656	FALSE	F2.2	14.3984	3401	HCD	36.4872	240	20150916_003_Liver_Rep2.raw	-455	17017	FourierTransform	MS2	1	1	1	1	421.468	1682.85	4	1.22469	4.32062	0	0.57816	0	High	Sequest HT (A10)	Unambiguous	YKYEDKDGKQPVGR		1	Q8CG76	Q8CG76	3	4	0.577	0	1	1	421.468	1682.85	0.13	5e-05	3.05	1	0.0001352	0.004471	0	0
-455	110666	FALSE	F2.2	14.4028	3402	HCD	30.6551	240	20150916_003_Liver_Rep2.raw	-455	17018	FourierTransform	MS2	1	1	1	1	363.53	1088.57	3	0	0	0	0	0	High	Sequest HT (A10)	Unambiguous	HLTGEFEKK		2	P62827	Q14AA6; P62827	1	3	0.7295	0	1	1	363.53	1088.57	0.71	0.00026	2.92	1	3.923e-05	3.887e-05	0	0
-455	110692	FALSE	F2.2	14.435	3409	HCD	5.82354	240	20150916_003_Liver_Rep2.raw	-455	17024	FourierTransform	MS2	1	1	1	1	497.273	993.54	2	10.1014	37.3313	0	3.07431	0	High	Sequest HT (A10)	Unambiguous	KLSSAMSAAK		2	P14152	P14152; A0A5F8MPN8	1	2	0.5688	0	1	1	497.273	993.54	-0.21	-0.0001	3.2	1	3.923e-05	9.274e-07	0	0
-455	11071	FALSE	F2.1	20.1804	4624	HCD	8.4665	240	20150916_002_Liver_Rep1.raw	-455	1674	FourierTransform	MS2	1	1	1	1	645.942	1935.81	3	33.9511	100	9.93809	13.4098	12.4566	High	Sequest HT (A10)	Unambiguous	HLArQLEEKDR	R4(ADP-Ribosyl)	2	Q9D9P1	Q9D9P1; Q9CRB9	2	3	0.2826	0	1	1	645.942	1935.81	1.02	0.00066	1.84	1	3.923e-05	0.0002257	41.308	5.30991
-455	110711	FALSE	F2.2	14.444	3411	HCD	0	240	20150916_003_Liver_Rep2.raw	-455	17026	FourierTransform	MS2	1	1	1	1	602.284	1203.56	2	30.9314	100	6.17711	10.7618	6.78664	High	Sequest HT (A10)	Unambiguous	HQGVmVGmGQK	M5(Oxidation); M8(Oxidation)	16	Q8BFZ3; P60710; P68134	D3Z2K3; Q8BFZ3; P63268; E9Q2D1; A0A1D5RM20; P60710; A0A494B9T3; G3UZ07; P62737; G3UYG0; P68134; D3YZY0; E9Q5F4; P68033; P63260; E9Q606	0	2	0.7368	0	1	1	602.284	1203.56	0.16	0.0001	1.9	3	0.001606	0.04399	0	0
-455	110723	FALSE	F2.2	14.453	3413	HCD	0	240	20150916_003_Liver_Rep2.raw	-455	17028	FourierTransform	MS2	1	1	1	1	877.338	2630	3	46.4617	100	17.9704	25.9409	41.9355	High	Sequest HT (A10)	Unambiguous	MADEAGSEAHREGETrNTK	R16(ADP-Ribosyl)	2	E9PV24	E9PV24; E9PV24-2	2	3	0.1159	0	1	1	877.338	2630	0.92	0.00081	1.64	1	0.0002554	0.009439	19.2727	3.90234
-455	110743	FALSE	F2.2	14.462	3415	HCD	5.23783	240	20150916_003_Liver_Rep2.raw	-455	17030	FourierTransform	MS2	1	1	1	1	629.786	2516.12	4	34.6172	100	8.11509	13.7509	16.6029	High	Sequest HT (A10)	Unambiguous	GTPHSHQPQHSDHDASHSGMLPR		4	Q571F8	E0CYF7; F6WPK7; D6RI88; Q571F8	0	4	0.8125	0	1	1	629.786	2516.12	-0.79	-0.0005	4.8	1	3.923e-05	3.322e-11	0	0
-455	110748	FALSE	F2.2	14.4708	3416	HCD	29.8804	240	20150916_003_Liver_Rep2.raw	-455	17031	FourierTransform	MS2	1	1	1	1	476.866	1428.58	3	27.1886	100	1.19206	5.20709	2.35523	High	Sequest HT (A10)	Unambiguous	GKVGGrWK	R6(ADP-Ribosyl)	33	Z4YKH8	Q9QZ47-11; Z4YKH8; A0A0R4J1B0; A0A0R4J1B1; Z4YKF8; Z4YKG8; A0A0R4J1A8; Q9QZ47-4; Q9QZ47; Z4YJU0; Q9QZ47-8; A2A6I8; A2A6J0; A2A6I0; A2A6H6; Q9QZ47-13; A2A6I3; Z4YKD9; Q9QZ47-14; Q9QZ47-3; Q9QZ47-5; Q9QZ47-10; Z4YNB2; Q9QZ47-2; Z4YKG3; Q9QZ47-7; J3QP61; Z4YKE7; A2A6J1; Q9QZ47-12; Q9QZ47-9; A2A6I5; Q9QZ47-6	2	3	0.2805	0	1	1	476.866	1428.58	0.74	0.00035	0.82	1	0.006633	0.1705	85.8094	1.46059
-455	110757	FALSE	F2.2	14.4834	3418	HCD	12.3012	240	20150916_003_Liver_Rep2.raw	-455	17032	FourierTransform	MS2	1	1	1	1	545.477	2178.89	4	27.8766	100	2.0111	5.35333	4.14178	High	Sequest HT (A10)	Unambiguous	MHHKYHQrPTFR	R8(ADP-Ribosyl)	1	Q80X90	Q80X90	1	4	0.0845	0	1	1	545.477	2178.88	1.26	0.00069	1.42	1	0.0001654	0.006058	39.5633	0
-455	110764	FALSE	F2.2	14.4932	3420	HCD	18.1722	240	20150916_003_Liver_Rep2.raw	-455	17033	FourierTransform	MS2	5	1	1	1	658.255	2630	4	31.9918	100	6.37539	10.2077	11.3842	Medium	Sequest HT (A10)	Unambiguous	MADEAGsEAHREGETRNTK	S7(ADP-Ribosyl)	2	E9PV24	E9PV24; E9PV24-2	2	4	0.0114	0	1	1	658.255	2630	0.75	0.0005	0.88	1	0.0177	0.4146	12.2602	0
-455	110765	FALSE	F2.2	14.4932	3420	HCD	18.1722	240	20150916_003_Liver_Rep2.raw	-455	17033	FourierTransform	MS2	5	1	1	1	658.255	2630	4	31.9918	100	6.37539	10.2077	11.3842	Medium	Sequest HT (A10)	Unambiguous	MADEAGSeAHREGETRNTK	E8(ADP-Ribosyl)	2	E9PV24	E9PV24; E9PV24-2	2	4	0.0114	0	1	2	658.255	2630	0.75	0.0005	0.88	1	0.01782	0.4161	12.2602	0
-455	110766	FALSE	F2.2	14.4932	3420	HCD	18.1722	240	20150916_003_Liver_Rep2.raw	-455	17033	FourierTransform	MS2	5	1	1	1	658.255	2630	4	31.9918	100	6.37539	10.2077	11.3842	Medium	Sequest HT (A10)	Unambiguous	MADEAGSEAhREGETRNTK	H10(ADP-Ribosyl)	2	E9PV24	E9PV24; E9PV24-2	2	4	NA	0.0114	3	3	658.255	2630	0.75	0.0005	0.87	1	0.01782	0.4165	21.8626	0
-455	110767	FALSE	F2.2	14.4932	3420	HCD	18.1722	240	20150916_003_Liver_Rep2.raw	-455	17033	FourierTransform	MS2	5	1	1	1	658.255	2630	4	31.9918	100	6.37539	10.2077	11.3842	Medium	Sequest HT (A10)	Unambiguous	MADEAGSEAHrEGETRNTK	R11(ADP-Ribosyl)	2	E9PV24	E9PV24; E9PV24-2	2	4	NA	0.0227	4	4	658.255	2630	0.75	0.0005	0.86	1	0.01801	0.4175	21.8626	0
-455	110768	FALSE	F2.2	14.4932	3420	HCD	18.1722	240	20150916_003_Liver_Rep2.raw	-455	17033	FourierTransform	MS2	5	1	1	1	658.255	2630	4	31.9918	100	6.37539	10.2077	11.3842	Medium	Sequest HT (A10)	Unambiguous	MADEAGSEAHReGETRNTK	E12(ADP-Ribosyl)	2	E9PV24	E9PV24; E9PV24-2	2	4	NA	0.0227	4	5	658.255	2630	0.75	0.0005	0.86	1	0.01784	0.4168	25.542	0
-455	110773	FALSE	F2.2	14.4977	3421	HCD	28.4669	240	20150916_003_Liver_Rep2.raw	-455	17034	FourierTransform	MS2	3	1	1	1	624.936	1872.79	3	31.5397	100	7.46468	8.93597	9.75832	High	Sequest HT (A10)	Unambiguous	TNLEkGPSRTTK	K5(ADP-Ribosyl)	1	Q9DBT9	Q9DBT9	2	3	0.1124	0	1	1	624.936	1872.79	2.41	0.0015	0.89	1	0.001136	0.03488	21.9128	8.99275
-455	110774	FALSE	F2.2	14.4977	3421	HCD	28.4669	240	20150916_003_Liver_Rep2.raw	-455	17034	FourierTransform	MS2	3	1	1	1	624.936	1872.79	3	31.5397	100	7.46468	8.93597	9.75832	High	Sequest HT (A10)	Unambiguous	TNLEKGPSrTTK	R9(ADP-Ribosyl)	1	Q9DBT9	Q9DBT9	2	3	0.1124	0	1	2	624.936	1872.79	2.41	0.0015	0.89	1	0.001476	0.03865	52.0667	11.5621
-455	110775	FALSE	F2.2	14.4977	3421	HCD	28.4669	240	20150916_003_Liver_Rep2.raw	-455	17034	FourierTransform	MS2	3	1	1	1	624.936	1872.79	3	31.5397	100	7.46468	8.93597	9.75832	High	Sequest HT (A10)	Unambiguous	TNLEKGPsRTTK	S8(ADP-Ribosyl)	1	Q9DBT9	Q9DBT9	2	3	0.1124	0	1	3	624.936	1872.79	2.41	0.0015	0.89	1	0.001476	0.03868	52.0667	11.5621
-455	110781	FALSE	F2.2	14.5022	3422	HCD	2.01059	240	20150916_003_Liver_Rep2.raw	-455	17035	FourierTransform	MS2	2	1	1	1	768.613	2303.83	3	36.9317	100	17.7512	13.6273	16.3483	High	Sequest HT (A10)	Unambiguous	ETKEDDTAGtRMQGHS	T10(ADP-Ribosyl)	2	Q9EQF5	Q9EQF5; F6ZLZ4	2	3	0.1667	0	1	1	768.613	2303.83	-0.58	-0.00045	0.84	1	0.003795	0.103	73.3657	16.2315
-455	110782	FALSE	F2.2	14.5022	3422	HCD	2.01059	240	20150916_003_Liver_Rep2.raw	-455	17035	FourierTransform	MS2	2	1	1	1	768.613	2303.83	3	36.9317	100	17.7512	13.6273	16.3483	High	Sequest HT (A10)	Unambiguous	ETKEDDTAGTrMQGHS	R11(ADP-Ribosyl)	2	Q9EQF5	Q9EQF5; F6ZLZ4	2	3	0.1667	0	1	2	768.613	2303.83	-0.58	-0.00045	0.84	1	0.003795	0.1031	73.3657	16.2315
-455	110788	FALSE	F2.2	14.5067	3423	HCD	11.0492	240	20150916_003_Liver_Rep2.raw	-455	17036	FourierTransform	MS2	1	1	1	1	507.231	2532.12	5	29.3714	100	0.96083	9.61412	6.91052	High	Sequest HT (A10)	Unambiguous	GTPHSHQPQHSDHDASHSGmLPR	M20(Oxidation)	4	Q571F8	E0CYF7; F6WPK7; D6RI88; Q571F8	0	5	0.7015	0	1	1	507.231	2532.12	2.25	0.00114	3.92	1	3.923e-05	0.0001822	0	0
-455	110805	FALSE	F2.2	14.5201	3426	HCD	22.386	240	20150916_003_Liver_Rep2.raw	-455	17039	FourierTransform	MS2	1	1	1	1	498.58	1493.72	3	6.83696	24.7862	0	1.03408	1.5276	High	Sequest HT (A10)	Unambiguous	RYDDPEVQKDTK		1	P38647	P38647	2	3	0.7688	0	1	1	498.58	1493.72	0.71	0.00035	3.72	1	3.923e-05	4.906e-06	0	0
-455	11081	FALSE	F2.1	20.1849	4625	HCD	19.7974	240	20150916_002_Liver_Rep1.raw	-455	1675	FourierTransform	MS2	1	1	1	1	726.627	2177.87	3	37.8304	100	13.602	17.285	20.4345	High	Sequest HT (A10)	Unambiguous	ADSPLESGTrHPQGGK	R10(ADP-Ribosyl)	1	Q9D1N2	Q9D1N2	1	3	0.0638	0	1	1	726.627	2177.86	0.23	0.00017	1.41	1	0.0002554	0.007497	40.12	8.92739
-455	110823	FALSE	F2.2	14.5336	3429	HCD	27.578	240	20150916_003_Liver_Rep2.raw	-455	17042	FourierTransform	MS2	2	1	1	1	610.255	1828.75	3	29.8329	100	3.92747	7.94741	7.45663	High	Sequest HT (A10)	Unambiguous	KrVETSQHFR	R2(ADP-Ribosyl)	1	Q61029	Q61029	2	3	0.047	0	1	1	610.255	1828.75	-0.85	-0.00052	1.49	1	3.923e-05	0.0002793	1.53395	0
-455	110824	FALSE	F2.2	14.5336	3429	HCD	27.578	240	20150916_003_Liver_Rep2.raw	-455	17042	FourierTransform	MS2	2	1	1	1	610.255	1828.75	3	29.8329	100	3.92747	7.94741	7.45663	High	Sequest HT (A10)	Unambiguous	kRVETSQHFR	K1(ADP-Ribosyl)	1	Q61029	Q61029	2	3	NA	0.047	2	2	610.255	1828.75	-0.85	-0.00052	1.42	1	3.923e-05	0.0003792	12.0401	0
-455	110839	FALSE	F2.2	14.547	3431	HCD	34.919	240	20150916_003_Liver_Rep2.raw	-455	17044	FourierTransform	MS2	1	1	1	1	651.286	1951.84	3	34.7326	100	10.1653	14.1198	14.6454	High	Sequest HT (A10)	Unambiguous	THEKGrQSNILK	R6(ADP-Ribosyl)	2	O88947	O88947; Q3U3V1	2	3	0.0833	0	1	1	651.286	1951.84	0.32	0.00021	1.08	1	0.001872	0.05233	2.61541	0
-455	110855	FALSE	F2.2	14.5685	3435	HCD	4.36858	240	20150916_003_Liver_Rep2.raw	-455	17047	FourierTransform	MS2	1	1	1	1	437.73	874.453	2	0.26616	1.06464	0	0	0	High	Sequest HT (A10)	Unambiguous	HALSAGYR		2	Q9JII6	Q9JII6; B1AXW3	0	2	0.7424	0	1	1	437.73	874.453	0.36	0.00016	2.64	1	0.0001352	0.002935	0	0
-455	110861	FALSE	F2.2	14.573	3436	HCD	23.7621	240	20150916_003_Liver_Rep2.raw	-455	17048	FourierTransform	MS2	1	1	1	1	357.229	1069.67	3	0	0	0	0	0	High	Sequest HT (A10)	Unambiguous	FKRPPLRR		7	A2A6K0	A2A6K0; F6QC77; Q9WUZ5; A0A1B0GRY8; P13412; D3YUN3; A2A6J8	2	3	0.537	0	1	1	357.229	1069.67	-0.46	-0.00016	2.16	1	0.002189	0.06376	0	0
-455	110885	FALSE	F2.2	14.591	3440	HCD	24.9287	240	20150916_003_Liver_Rep2.raw	-455	17052	FourierTransform	MS2	1	1	1	1	377.223	1505.87	4	0	0	0	0	0	High	Sequest HT (A10)	Unambiguous	HPKYPPRKDLVR		4	E9PVP0; Q9JMD3	E9PVP0; G3UY87; Q9JMD3; G3UW37	3	4	0.6625	0	1	1	377.223	1505.87	-0.03	-1e-05	3.23	2	3.923e-05	0.000203	0	0
-455	110891	FALSE	F2.2	14.5955	3441	HCD	0	240	20150916_003_Liver_Rep2.raw	-455	17053	FourierTransform	MS2	1	1	1	1	541.873	1623.6	3	27.4141	100	1.37194	5.35469	2.92972	High	Sequest HT (A10)	Unambiguous	ARYErEMK	R5(ADP-Ribosyl)	5	P63158	P63158; D3YZ18; D3YVC6; A0A0J9YUZ4; A0A0J9YUD8	2	3	0.1562	0	1	1	541.873	1623.6	0.54	0.00029	0.64	1	0.002434	0.06726	48.8203	36.4959
-455	110895	FALSE	F2.2	14.6	3442	HCD	38.0575	240	20150916_003_Liver_Rep2.raw	-455	17054	FourierTransform	MS2	1	1	1	1	491.857	1473.56	3	28.4653	100	1.36782	6.41784	6.07564	High	Sequest HT (A10)	Unambiguous	rHIYDTK	R1(ADP-Ribosyl)	2	Q08093	Q08093; D3Z7R6	1	3	0.4382	0	1	1	491.857	1473.56	0.08	4e-05	0.89	1	3.923e-05	0.000137	23.0351	0.898946
-455	110903	FALSE	F2.2	14.6045	3443	HCD	10.4317	240	20150916_003_Liver_Rep2.raw	-455	17055	FourierTransform	MS2	3	1	1	1	851.648	2552.93	3	36.5288	100	14.01	16.3814	15.7236	High	Sequest HT (A10)	Unambiguous	SGDGGSLGSGSrSGDGGSSGSGAR	R12(ADP-Ribosyl)	3	Q4VAA2	Q4VAA2-2; Q4VAA2; A0A087WNP6	1	3	0.0533	0	1	1	851.648	2552.93	0.57	0.00049	1.5	1	0.0002554	0.007026	8.42573	7.2808
-455	110904	FALSE	F2.2	14.6045	3443	HCD	10.4317	240	20150916_003_Liver_Rep2.raw	-455	17055	FourierTransform	MS2	3	1	1	1	851.648	2552.93	3	36.5288	100	14.01	16.3814	15.7236	High	Sequest HT (A10)	Unambiguous	SGDGGSLGSGsRSGDGGSSGSGAR	S11(ADP-Ribosyl)	3	Q4VAA2	Q4VAA2-2; Q4VAA2; A0A087WNP6	1	3	0.0533	0	1	2	851.648	2552.93	0.57	0.00049	1.5	1	0.0002554	0.007026	8.42573	7.2808
-455	110905	FALSE	F2.2	14.6045	3443	HCD	10.4317	240	20150916_003_Liver_Rep2.raw	-455	17055	FourierTransform	MS2	3	1	1	1	851.648	2552.93	3	36.5288	100	14.01	16.3814	15.7236	High	Sequest HT (A10)	Unambiguous	SGDGGSLGsGSRSGDGGSSGSGAR	S9(ADP-Ribosyl)	3	Q4VAA2	Q4VAA2-2; Q4VAA2; A0A087WNP6	1	3	0.0533	0	1	3	851.648	2552.93	0.57	0.00049	1.5	1	0.0002554	0.007036	8.42573	7.2808
-455	110911	FALSE	F2.2	14.6134	3444	HCD	24.7725	240	20150916_003_Liver_Rep2.raw	-455	17056	FourierTransform	MS2	1	1	1	1	614.253	1840.74	3	30.5465	100	4.64107	9.66294	7.88197	High	Sequest HT (A10)	Unambiguous	TYDrEGFKKR	R4(ADP-Ribosyl)	1	Q8R2U6	Q8R2U6	3	3	0.1132	0	1	1	614.253	1840.74	0.98	0.0006	1.06	1	0.0001352	0.003173	12.0148	7.77508
-455	11093	FALSE	F2.1	20.1939	4627	HCD	0	240	20150916_002_Liver_Rep1.raw	-455	1677	FourierTransform	MS2	1	1	1	1	705.295	2113.87	3	42.6747	100	20.2755	23.0674	27.3559	High	Sequest HT (A10)	Unambiguous	rQQQEKEAEALSR	R1(ADP-Ribosyl)	2	Q8CHP5	Q8CHP5-2; Q8CHP5	2	3	0.4591	0	1	1	705.295	2113.87	0.64	0.00045	2.57	1	3.923e-05	1.437e-07	164.352	32.9337
-455	110932	FALSE	F2.2	14.6349	3448	HCD	0	240	20150916_003_Liver_Rep2.raw	-455	17059	FourierTransform	MS2	1	1	1	1	833.817	1666.63	2	57.0563	100	47.6913	35.6955	44.8385	High	Sequest HT (A10)	Unambiguous	LGGrSGGYSSGK	R4(ADP-Ribosyl)	2	Q3TML0	Q3TML0; Q922R8	1	2	0.2385	0	1	1	833.817	1666.63	0.78	0.00065	1.3	1	0.0001067	0.001087	63.3161	45.3113
-455	110941	FALSE	F2.2	14.6394	3449	HCD	13.9068	240	20150916_003_Liver_Rep2.raw	-455	17060	FourierTransform	MS2	1	1	1	1	715.6	2144.79	3	45.7081	100	32.7601	21.8738	28.1983	High	Sequest HT (A10)	Unambiguous	SRDYSGrSQGGYDR	R7(ADP-Ribosyl)	1	Q8BG13	Q8BG13	2	3	0.1327	0	1	1	715.6	2144.78	1.71	0.00123	0.98	1	0.0005774	0.0173	8.2764	0
-455	110950	FALSE	F2.2	14.6439	3450	HCD	47.8596	240	20150916_003_Liver_Rep2.raw	-455	17061	FourierTransform	MS2	1	1	1	1	556.214	1666.63	3	27.6682	100	1.97947	5.72532	2.96781	High	Sequest HT (A10)	Unambiguous	LGGrSGGYSSGK	R4(ADP-Ribosyl)	2	Q3TML0	Q3TML0; Q922R8	1	3	0.2547	0	1	1	556.214	1666.63	0.74	0.00041	1.06	1	0.0001352	0.003656	8.25397	7.71732
-455	110964	FALSE	F2.2	14.6574	3453	HCD	16.0244	240	20150916_003_Liver_Rep2.raw	-455	17064	FourierTransform	MS2	1	1	1	1	452.19	1354.56	3	26.9021	100	1.25836	4.70764	1.64257	Medium	Sequest HT (A10)	Selected	TQIrPAK	R4(ADP-Ribosyl)	3	A0A0A0MQ68	A0A0A0MQ68; D3Z4I2; Q60759	0	3	0.0345	0	1	1	452.19	1354.56	0.85	0.00038	0.87	1	0.01475	0.3549	67.8989	30.3204
-455	110972	FALSE	F2.2	14.6619	3454	HCD	0	240	20150916_003_Liver_Rep2.raw	-455	17065	FourierTransform	MS2	3	1	1	1	639.939	1917.8	3	47.9538	100	17.2685	25.2033	49.3434	High	Sequest HT (A10)	Unambiguous	RPReRHPSWR	E4(ADP-Ribosyl)	1	Q8BGD9	Q8BGD9	2	3	0.0222	0	1	1	639.939	1917.8	0.2	0.00013	0.45	1	0.001421	0.03781	0	0
-455	110973	FALSE	F2.2	14.6619	3454	HCD	0	240	20150916_003_Liver_Rep2.raw	-455	17065	FourierTransform	MS2	3	1	1	1	639.939	1917.8	3	47.9538	100	17.2685	25.2033	49.3434	High	Sequest HT (A10)	Unambiguous	RPRErHPSWR	R5(ADP-Ribosyl)	1	Q8BGD9	Q8BGD9	2	3	0.0222	0	1	2	639.939	1917.8	0.2	0.00013	0.45	1	0.001421	0.03781	0	0
-455	110974	FALSE	F2.2	14.6619	3454	HCD	0	240	20150916_003_Liver_Rep2.raw	-455	17065	FourierTransform	MS2	3	1	1	1	639.939	1917.8	3	47.9538	100	17.2685	25.2033	49.3434	High	Sequest HT (A10)	Unambiguous	RPrERHPSWR	R3(ADP-Ribosyl)	1	Q8BGD9	Q8BGD9	2	3	NA	0.0222	3	3	639.939	1917.8	0.2	0.00013	0.44	1	0.001421	0.03797	0.681396	0
-455	110976	FALSE	F2.2	14.6664	3455	HCD	16.2593	240	20150916_003_Liver_Rep2.raw	-455	17066	FourierTransform	MS2	2	1	1	1	480.206	1917.8	4	26.7175	100	0.39402	4.09691	2.37894	High	Sequest HT (A10)	Unambiguous	RPReRHPSWR	E4(ADP-Ribosyl)	1	Q8BGD9	Q8BGD9	2	4	0.0063	0	1	1	480.206	1917.8	0.51	0.00025	1.6	1	0.0003722	0.01228	31.4147	0
-455	110977	FALSE	F2.2	14.6664	3455	HCD	16.2593	240	20150916_003_Liver_Rep2.raw	-455	17066	FourierTransform	MS2	2	1	1	1	480.206	1917.8	4	26.7175	100	0.39402	4.09691	2.37894	High	Sequest HT (A10)	Unambiguous	RPrERHPSWR	R3(ADP-Ribosyl)	1	Q8BGD9	Q8BGD9	2	4	NA	0.0063	2	2	480.206	1917.8	0.51	0.00025	1.59	1	0.0003722	0.0124	31.4147	0
-455	111010	FALSE	F2.2	14.6984	3461	HCD	41.086	240	20150916_003_Liver_Rep2.raw	-455	17071	FourierTransform	MS2	1	1	1	1	308.512	923.521	3	0	0	0	0	0	High	Sequest HT (A10)	Unambiguous	HIVVYHR		2	P97742	P97742; A0A494BAD3	0	3	0.576	0	1	1	308.512	923.521	-0.23	-7e-05	2.5	1	0.0001654	0.005107	0	0
-455	111050	FALSE	F2.2	14.7252	3467	HCD	8.42506	240	20150916_003_Liver_Rep2.raw	-455	17077	FourierTransform	MS2	1	1	1	1	439.968	1756.85	4	14.4494	54.2799	0	3.51762	0	High	Sequest HT (A10)	Unambiguous	YTPPPHHSGREEPRP		1	Q99LY9	Q99LY9	1	4	0.4358	0	1	1	439.968	1756.85	0.11	5e-05	2.57	1	0.0001352	0.003742	0	0
-455	111055	FALSE	F2.2	14.735	3469	HCD	58.4815	240	20150916_003_Liver_Rep2.raw	-455	17078	FourierTransform	MS2	5	1	1	1	652.632	1955.88	3	34.5745	100	10.6084	14.4175	13.2721	High	Sequest HT (A10)	Unambiguous	LNVEeKKTRAAR	E5(ADP-Ribosyl)	3	P97379; P97855	P97379; P97855; P97379-2	3	3	0.0161	0	1	1	652.632	1955.87	3.57	0.00233	0.62	2	0.004101	0.1101	0.734293	0
-455	111056	FALSE	F2.2	14.735	3469	HCD	58.4815	240	20150916_003_Liver_Rep2.raw	-455	17078	FourierTransform	MS2	5	1	1	1	652.632	1955.88	3	34.5745	100	10.6084	14.4175	13.2721	High	Sequest HT (A10)	Unambiguous	LNVEEkKTRAAR	K6(ADP-Ribosyl)	3	P97379; P97855	P97379; P97855; P97379-2	3	3	NA	0.0161	2	2	652.632	1955.87	3.57	0.00233	0.61	2	0.004101	0.1107	0.734293	0
-455	111057	FALSE	F2.2	14.735	3469	HCD	58.4815	240	20150916_003_Liver_Rep2.raw	-455	17078	FourierTransform	MS2	5	1	1	1	652.632	1955.88	3	34.5745	100	10.6084	14.4175	13.2721	High	Sequest HT (A10)	Unambiguous	LNVEEKKTrAAR	R9(ADP-Ribosyl)	3	P97379; P97855	P97379; P97855; P97379-2	3	3	NA	0.0161	2	3	652.632	1955.87	3.57	0.00233	0.61	2	0.004101	0.1107	2.10087	0
-455	111058	FALSE	F2.2	14.735	3469	HCD	58.4815	240	20150916_003_Liver_Rep2.raw	-455	17078	FourierTransform	MS2	5	1	1	1	652.632	1955.88	3	34.5745	100	10.6084	14.4175	13.2721	High	Sequest HT (A10)	Unambiguous	LNVEEKKtRAAR	T8(ADP-Ribosyl)	3	P97379; P97855	P97379; P97855; P97379-2	3	3	NA	0.0161	2	4	652.632	1955.87	3.57	0.00233	0.61	2	0.004101	0.1107	2.10087	0
-455	111059	FALSE	F2.2	14.735	3469	HCD	58.4815	240	20150916_003_Liver_Rep2.raw	-455	17078	FourierTransform	MS2	5	1	1	1	652.632	1955.88	3	34.5745	100	10.6084	14.4175	13.2721	High	Sequest HT (A10)	Unambiguous	LNVEEKkTRAAR	K7(ADP-Ribosyl)	3	P97379; P97855	P97379; P97855; P97379-2	3	3	NA	0.0161	2	5	652.632	1955.87	3.57	0.00233	0.61	2	0.004101	0.1107	2.10087	0
-455	11107	FALSE	F2.1	20.2074	4630	HCD	0	240	20150916_002_Liver_Rep1.raw	-455	1680	FourierTransform	MS2	1	1	1	1	691.27	1381.53	2	37.1393	75.9988	29.8456	16.3897	26.3232	High	Sequest HT (A10)	Unambiguous	rLDPPSR	R1(ADP-Ribosyl)	3	Q8CH18	Q8CH18-2; Q8CH18; Q8CH18-3	1	2	0.3636	0	1	1	691.27	1381.53	2.01	0.00139	0.77	1	0.0003442	0.01166	132.019	0.274744
-455	111075	FALSE	F2.2	14.7529	3473	HCD	31.3443	240	20150916_003_Liver_Rep2.raw	-455	17082	FourierTransform	MS2	1	1	1	1	395.549	1184.63	3	1.03019	4.12074	0	0	0	High	Sequest HT (A10)	Unambiguous	KPFGEHWRK		1	Q8K2B3	Q8K2B3	1	3	0.5098	0	1	1	395.549	1184.63	-0.57	-0.00023	3.57	1	3.923e-05	2.962e-05	0	0
-455	1111	FALSE	F2.1	11.7735	2893	HCD	31.4867	240	20150916_002_Liver_Rep1.raw	-455	177	FourierTransform	MS2	3	1	1	1	616.258	2462.01	4	29.5902	100	4.6993	6.60611	7.05544	High	Sequest HT (A10)	Unambiguous	GKSSGrSDDNRESLEKR	R6(ADP-Ribosyl)	2	Q9DBP5; A0A0R4J093	Q9DBP5; A0A0R4J093	4	4	0.0144	0	1	1	616.258	2462.01	-0.35	-0.00022	1.39	2	0.001925	0.05414	8.64287	3.78485
-455	111103	FALSE	F2.2	14.7664	3476	HCD	36.7562	240	20150916_003_Liver_Rep2.raw	-455	17085	FourierTransform	MS2	4	1	1	1	681.257	2722	4	38.8514	100	13.6042	17.9506	23.8509	High	Sequest HT (A10)	Unambiguous	RrHYNGEAYEDDEHHPR	R2(ADP-Ribosyl)	1	P63037	P63037	2	4	0.0143	0	1	1	681.257	2722.02	-6.27	-0.00427	2.8	1	3.923e-05	2.352e-07	78.3832	0
-455	111104	FALSE	F2.2	14.7664	3476	HCD	36.7562	240	20150916_003_Liver_Rep2.raw	-455	17085	FourierTransform	MS2	4	1	1	1	681.257	2722	4	38.8514	100	13.6042	17.9506	23.8509	High	Sequest HT (A10)	Unambiguous	rRHYNGEAYEDDEHHPR	R1(ADP-Ribosyl)	1	P63037	P63037	2	4	NA	0.0143	2	2	681.257	2722.02	-6.27	-0.00427	2.76	1	3.923e-05	1.042e-07	1246.08	0
-455	111105	FALSE	F2.2	14.7664	3476	HCD	36.7562	240	20150916_003_Liver_Rep2.raw	-455	17085	FourierTransform	MS2	4	1	1	1	681.257	2722	4	38.8514	100	13.6042	17.9506	23.8509	High	Sequest HT (A10)	Unambiguous	RRhYNGEAYEDDEHHPR	H3(ADP-Ribosyl)	1	P63037	P63037	2	4	NA	0.0393	3	3	681.257	2722.02	-6.27	-0.00427	2.69	1	3.923e-05	2.467e-07	59.1858	0
-455	111106	FALSE	F2.2	14.7664	3476	HCD	36.7562	240	20150916_003_Liver_Rep2.raw	-455	17085	FourierTransform	MS2	4	1	1	1	681.257	2722	4	38.8514	100	13.6042	17.9506	23.8509	High	Sequest HT (A10)	Unambiguous	RRHyNGEAYEDDEHHPR	Y4(ADP-Ribosyl)	1	P63037	P63037	2	4	NA	0.0393	3	4	681.257	2722.02	-6.27	-0.00427	2.69	1	3.923e-05	2.44e-07	69.33	0
-455	111125	FALSE	F2.2	14.7799	3479	HCD	0	240	20150916_003_Liver_Rep2.raw	-455	17088	FourierTransform	MS2	1	1	1	1	688.794	1376.58	2	42.7223	100	20.7327	21.2236	28.9329	High	Sequest HT (A10)	Unambiguous	rSVAFKK	R1(ADP-Ribosyl)	1	P10922	P10922	2	2	0.4348	0	1	1	688.794	1376.58	2.94	0.00202	0.69	1	0.009739	0.2675	3.58141	2.94341
-455	111135	FALSE	F2.2	14.7887	3480	HCD	16.011	240	20150916_003_Liver_Rep2.raw	-455	17089	FourierTransform	MS2	1	1	1	1	583.628	1748.87	3	46.978	100	4.19918	27.0555	56.6574	High	Sequest HT (A10)	Unambiguous	KHHLDGETEEERIR		3	P10649	F6WHQ7; P10649; A2AE89	2	3	0.613	0	1	1	583.628	1748.87	0.72	0.00042	2.3	1	3.923e-05	0.0004226	0	0
-455	11116	FALSE	F2.1	20.2164	4632	HCD	12.6498	240	20150916_002_Liver_Rep1.raw	-455	1682	FourierTransform	MS2	1	1	1	1	732.312	2926.23	4	53.1452	100	26.8348	35.8657	49.8803	High	Sequest HT (A10)	Unambiguous	SSGArSPSPGRREEDGDELARR	R5(ADP-Ribosyl)	1	P36552	P36552	4	4	0.0796	0	1	1	732.312	2926.22	1.11	0.00081	1.13	1	0.0001067	0.0009139	220.634	0
-455	111182	FALSE	F2.2	14.8287	3488	HCD	42.6279	240	20150916_003_Liver_Rep2.raw	-455	17095	FourierTransform	MS2	1	1	1	1	465.194	1393.57	3	29.8785	100	0.65542	16.7238	2.13489	Medium	Sequest HT (A10)	Selected	AhLEKVR	H2(ADP-Ribosyl)	1	Q8BH00	Q8BH00	1	3	0.0263	0	1	1	465.194	1393.57	0.29	0.00014	0.76	1	0.01621	0.3889	184.314	5.13068
-455	111190	FALSE	F2.2	14.8332	3489	HCD	25.0052	240	20150916_003_Liver_Rep2.raw	-455	17096	FourierTransform	MS2	1	1	1	1	437.972	1748.87	4	6.24983	22.7264	0.36699	1.39587	0.51003	High	Sequest HT (A10)	Unambiguous	KHHLDGETEEERIR		3	P10649	F6WHQ7; P10649; A2AE89	2	4	0.5725	0	1	1	437.972	1748.87	-0.55	-0.00024	3.93	1	3.923e-05	0.0002237	0	0
-455	111197	FALSE	F2.2	14.8377	3490	HCD	40.3167	240	20150916_003_Liver_Rep2.raw	-455	17097	FourierTransform	MS2	1	1	1	1	384.434	1534.71	4	0.15376	0.61504	0	0	0	High	Sequest HT (A10)	Unambiguous	RRDYYDRGYDR		2	F8WJG3	F8WJG3; P62996	3	4	0.5229	0	1	1	384.434	1534.71	-0.36	-0.00014	3.5	1	0.0001067	0.001384	0	0
-455	1112	FALSE	F2.1	11.7735	2893	HCD	31.4867	240	20150916_002_Liver_Rep1.raw	-455	177	FourierTransform	MS2	3	1	1	1	616.258	2462.01	4	29.5902	100	4.6993	6.60611	7.05544	High	Sequest HT (A10)	Unambiguous	GKSsGRSDDNRESLEKR	S4(ADP-Ribosyl)	2	Q9DBP5; A0A0R4J093	Q9DBP5; A0A0R4J093	4	4	0.0144	0	1	2	616.258	2462.01	-0.35	-0.00022	1.39	2	0.001925	0.05425	10.9721	4.54182
-455	111202	FALSE	F2.2	14.8422	3491	HCD	24.6373	240	20150916_003_Liver_Rep2.raw	-455	17098	FourierTransform	MS2	1	1	1	1	340.456	1358.8	4	0	0	0	0	0	High	Sequest HT (A10)	Unambiguous	ILLHHAANSVKR		1	Q8BWF0	Q8BWF0	1	4	0.6586	0	1	1	340.456	1358.8	-0.26	-9e-05	3.31	1	3.923e-05	8.483e-05	0	0
-455	111210	FALSE	F2.2	14.8467	3492	HCD	66.6853	240	20150916_003_Liver_Rep2.raw	-455	17099	FourierTransform	MS2	4	1	1	1	641.752	2563.98	4	33.8617	100	6.89263	14.6041	13.9502	High	Sequest HT (A10)	Unambiguous	SQQDLRdDHQQSHSVSR	D7(ADP-Ribosyl)	1	Q91XT4	Q91XT4	1	4	0.0044	0	1	1	641.752	2563.99	-3.89	-0.00249	2.26	1	3.923e-05	0.0001944	24.1738	8.87369
-455	111211	FALSE	F2.2	14.8467	3492	HCD	66.6853	240	20150916_003_Liver_Rep2.raw	-455	17099	FourierTransform	MS2	4	1	1	1	641.752	2563.98	4	33.8617	100	6.89263	14.6041	13.9502	High	Sequest HT (A10)	Unambiguous	SQQDLrDDHQQSHSVSR	R6(ADP-Ribosyl)	1	Q91XT4	Q91XT4	1	4	NA	0.0044	2	2	641.752	2563.99	-3.89	-0.00249	2.25	1	3.923e-05	3.381e-05	10.5277	4.43684
-455	111212	FALSE	F2.2	14.8467	3492	HCD	66.6853	240	20150916_003_Liver_Rep2.raw	-455	17099	FourierTransform	MS2	4	1	1	1	641.752	2563.98	4	33.8617	100	6.89263	14.6041	13.9502	High	Sequest HT (A10)	Unambiguous	SQQdLRDDHQQSHSVSR	D4(ADP-Ribosyl)	1	Q91XT4	Q91XT4	1	4	NA	0.0177	3	3	641.752	2563.99	-3.89	-0.00249	2.22	1	3.923e-05	5.51e-05	15.3494	6.86095
-455	111213	FALSE	F2.2	14.8467	3492	HCD	66.6853	240	20150916_003_Liver_Rep2.raw	-455	17099	FourierTransform	MS2	4	1	1	1	641.752	2563.98	4	33.8617	100	6.89263	14.6041	13.9502	High	Sequest HT (A10)	Unambiguous	sQQDLRDDHQQSHSVSR	S1(ADP-Ribosyl)	1	Q91XT4	Q91XT4	1	4	NA	0.0354	4	4	641.752	2563.99	-3.89	-0.00249	2.18	1	3.923e-05	7.946e-05	24.3572	8.87369
-455	111216	FALSE	F2.2	14.8512	3493	HCD	58.0687	240	20150916_003_Liver_Rep2.raw	-455	17100	FourierTransform	MS2	3	1	1	1	575.253	2297.99	4	31.3292	100	4.75486	11.1305	9.43163	Medium	Sequest HT (A10)	Unambiguous	SNQNGKDLKPStPRSK	T12(ADP-Ribosyl)	3	Q61937	Q61937; Q9DAY9; Q5SQB5	2	4	0.0112	0	1	1	575.253	2297.99	0.09	5e-05	0.89	1	0.01571	0.3775	24.805	0
-455	111217	FALSE	F2.2	14.8512	3493	HCD	58.0687	240	20150916_003_Liver_Rep2.raw	-455	17100	FourierTransform	MS2	3	1	1	1	575.253	2297.99	4	31.3292	100	4.75486	11.1305	9.43163	Medium	Sequest HT (A10)	Unambiguous	SNQNGKDLKPSTPrSK	R14(ADP-Ribosyl)	3	Q61937	Q61937; Q9DAY9; Q5SQB5	2	4	0.0112	0	1	2	575.253	2297.99	0.09	5e-05	0.89	1	0.01571	0.3776	24.805	0
-455	111218	FALSE	F2.2	14.8512	3493	HCD	58.0687	240	20150916_003_Liver_Rep2.raw	-455	17100	FourierTransform	MS2	3	1	1	1	575.253	2297.99	4	31.3292	100	4.75486	11.1305	9.43163	Medium	Sequest HT (A10)	Unambiguous	SNQNGKDLKPsTPRSK	S11(ADP-Ribosyl)	3	Q61937	Q61937; Q9DAY9; Q5SQB5	2	4	NA	0.0112	3	3	575.253	2297.99	0.09	5e-05	0.88	1	0.01571	0.378	28.2608	0
-455	111230	FALSE	F2.2	14.8741	3497	HCD	37.3439	240	20150916_003_Liver_Rep2.raw	-455	17103	FourierTransform	MS2	1	1	1	1	414.91	1242.72	3	15.5023	58.9884	0	3.02069	0	High	Sequest HT (A10)	Unambiguous	KKLLADQAEAR		2	P84099	P84099; A2A547	2	3	0.459	0	1	1	414.91	1242.72	-0.22	-9e-05	2.68	1	3.923e-05	0.0003401	0	0
-455	111239	FALSE	F2.2	14.8831	3499	HCD	5.58152	240	20150916_003_Liver_Rep2.raw	-455	17105	FourierTransform	MS2	1	1	1	1	432.193	1294.56	3	2.12335	7.55749	0.08693	0.72737	0.12161	High	Sequest HT (A10)	Unambiguous	HmNGYGSHTFK	M2(Oxidation)	1	P24270	P24270	0	3	0.8055	0	1	1	432.193	1294.56	0.07	3e-05	3.65	1	3.923e-05	6.529e-06	0	0
-455	111242	FALSE	F2.2	14.8876	3500	HCD	32.2565	240	20150916_003_Liver_Rep2.raw	-455	17106	FourierTransform	MS2	1	1	1	1	394.903	1182.7	3	0.86047	3.44186	0	0	0	High	Sequest HT (A10)	Unambiguous	GGVEKGPAALRK		1	Q61176	Q61176	2	3	0.6781	0	1	1	394.903	1182.7	0.06	3e-05	3.51	1	3.923e-05	1.43e-05	0	0
-455	111249	FALSE	F2.2	14.8965	3502	HCD	13.9127	240	20150916_003_Liver_Rep2.raw	-455	17108	FourierTransform	MS2	4	1	1	1	595.532	2379.11	4	30.6607	100	4.93388	8.37045	9.33827	High	Sequest HT (A10)	Unambiguous	RKPDPLADRtAGTRKR	T10(ADP-Ribosyl)	1	E9Q3V2	E9Q3V2	4	4	0.0097	0	1	1	595.532	2379.11	-0.84	-0.0005	1.03	1	0.004618	0.1216	131.041	0
-455	111250	FALSE	F2.2	14.8965	3502	HCD	13.9127	240	20150916_003_Liver_Rep2.raw	-455	17108	FourierTransform	MS2	4	1	1	1	595.532	2379.11	4	30.6607	100	4.93388	8.37045	9.33827	High	Sequest HT (A10)	Unambiguous	RKPDPLADRTAGTrKR	R14(ADP-Ribosyl)	1	E9Q3V2	E9Q3V2	4	4	NA	0.0097	2	2	595.532	2379.11	-0.84	-0.0005	1.02	1	0.004692	0.1251	103.092	0
-455	111251	FALSE	F2.2	14.8965	3502	HCD	13.9127	240	20150916_003_Liver_Rep2.raw	-455	17108	FourierTransform	MS2	4	1	1	1	595.532	2379.11	4	30.6607	100	4.93388	8.37045	9.33827	High	Sequest HT (A10)	Unambiguous	RKPDPLADRTAGtRKR	T13(ADP-Ribosyl)	1	E9Q3V2	E9Q3V2	4	4	NA	0.0097	2	3	595.532	2379.11	-0.84	-0.0005	1.02	1	0.004692	0.1254	103.092	0
-455	111252	FALSE	F2.2	14.8965	3502	HCD	13.9127	240	20150916_003_Liver_Rep2.raw	-455	17108	FourierTransform	MS2	4	1	1	1	595.532	2379.11	4	30.6607	100	4.93388	8.37045	9.33827	High	Sequest HT (A10)	Unambiguous	RKPDPLADrTAGTRKR	R9(ADP-Ribosyl)	1	E9Q3V2	E9Q3V2	4	4	NA	0.0388	4	4	595.532	2379.11	-0.84	-0.0005	0.99	1	0.006811	0.1753	159.994	0
-455	111258	FALSE	F2.2	14.901	3503	HCD	39.9616	240	20150916_003_Liver_Rep2.raw	-455	17109	FourierTransform	MS2	1	1	1	1	434.209	867.41	2	2.08494	8.33977	0	0	0	High	Sequest HT (A10)	Unambiguous	HGNPWEK		2	Q9ET01	Q9ET01; Q3UEJ6	0	2	0.6016	0	1	1	434.209	867.411	-0.73	-0.00032	2.56	1	0.0001067	0.001505	0	0
-455	111267	FALSE	F2.2	14.91	3505	HCD	28.4763	240	20150916_003_Liver_Rep2.raw	-455	17111	FourierTransform	MS2	1	1	1	1	379.185	1513.72	4	2.01742	3.64002	4.42967	0	0	High	Sequest HT (A10)	Unambiguous	WYPHGQYHNRR		1	Q9CPV3	Q9CPV3	1	4	0.4297	0	1	1	379.185	1513.72	0.35	0.00013	2.56	1	0.0002554	0.008209	0	0
-455	111282	FALSE	F2.2	14.9278	3508	HCD	16.3038	240	20150916_003_Liver_Rep2.raw	-455	17114	FourierTransform	MS2	1	1	1	1	412.223	1234.65	3	0.49896	1.99583	0	0	0	High	Sequest HT (A10)	Unambiguous	HFNAPSHIRR		3	B1ARA5	B1ARA5; B1ARA3; P61255	1	3	0.6287	0	1	1	412.223	1234.66	-1.74	-0.00072	3.42	1	3.923e-05	6.663e-05	0	0
-455	111297	FALSE	F2.2	14.942	3511	HCD	84.8277	240	20150916_003_Liver_Rep2.raw	-455	17116	FourierTransform	MS2	1	1	1	1	528.903	1584.69	3	29.9846	100	4.25589	8.74702	6.93542	High	Sequest HT (A10)	Unambiguous	rIIKETQR	R1(ADP-Ribosyl)	2	A0A1W2P7Z3	A0A1W2P7Z3; P61089	2	3	0.5812	0	1	1	528.903	1584.69	0.29	0.00015	1.17	1	0.001192	0.03554	7.16153	0
-455	1113	FALSE	F2.1	11.7735	2893	HCD	31.4867	240	20150916_002_Liver_Rep1.raw	-455	177	FourierTransform	MS2	3	1	1	1	616.258	2462.01	4	29.5902	100	4.6993	6.60611	7.05544	High	Sequest HT (A10)	Unambiguous	GKsSGRSDDNRESLEKR	S3(ADP-Ribosyl)	2	Q9DBP5; A0A0R4J093	Q9DBP5; A0A0R4J093	4	4	NA	0.0144	3	3	616.258	2462.01	-0.35	-0.00022	1.37	2	0.001925	0.05481	8.39994	3.78485
-455	111325	FALSE	F2.2	14.9555	3514	HCD	44.7262	240	20150916_003_Liver_Rep2.raw	-455	17119	FourierTransform	MS2	1	1	1	1	309.419	1234.66	4	0	0	0	0	0	High	Sequest HT (A10)	Unambiguous	HFNAPSHIRR		3	B1ARA5	B1ARA5; B1ARA3; P61255	1	4	0.5076	0	1	1	309.419	1234.66	-0.02	-1e-05	3.29	1	0.001629	0.04582	0	0
-455	111341	FALSE	F2.2	14.9644	3516	HCD	44.2496	240	20150916_003_Liver_Rep2.raw	-455	17121	FourierTransform	MS2	1	1	1	1	448.818	896.629	2	3.16825	11.7989	0	0.87409	0	High	Sequest HT (A10)	Unambiguous	ILKKPGLK		2	P70694	D3Z3P8; P70694	1	2	0.3756	0	1	1	448.818	896.629	-0.15	-7e-05	2.13	1	0.001629	0.04645	0	0
-455	111353	FALSE	F2.2	14.9734	3518	HCD	2.53999	240	20150916_003_Liver_Rep2.raw	-455	17123	FourierTransform	MS2	1	1	1	1	580.28	2318.1	4	19.0909	56.3295	5.79978	6.10259	8.13165	High	Sequest HT (A10)	Unambiguous	TmVVHEKQDDLGKGGNEESTK	M2(Oxidation)	1	P08228	P08228	2	4	0.6704	0	1	1	580.28	2318.09	2.54	0.00147	5.37	1	3.923e-05	3.981e-09	0	0
-455	111377	FALSE	F2.2	15.0069	3524	HCD	20.2144	240	20150916_003_Liver_Rep2.raw	-455	17128	FourierTransform	MS2	1	1	1	1	584.507	2335.01	4	38.5963	100	2.50501	17.7896	34.0906	High	Sequest HT (A10)	Unambiguous	ArPESKPHKQMLSER	R2(ADP-Ribosyl)	1	Q60936	Q60936	1	4	0.1573	0	1	1	584.507	2335.01	1.26	0.00073	2.67	1	3.923e-05	3.897e-05	12.5355	8.88492
-455	111385	FALSE	F2.2	15.0114	3525	HCD	18.531	240	20150916_003_Liver_Rep2.raw	-455	17129	FourierTransform	MS2	2	1	1	1	509.224	1525.66	3	27.4823	100	1.13558	5.90074	2.89274	High	Sequest HT (A10)	Unambiguous	ErKVPVTR	R2(ADP-Ribosyl)	2	Q60936	Q60936; F7B1B6	2	3	0.014	0	1	1	509.224	1525.66	0.65	0.00033	1.43	1	0.0002554	0.00935	7.38827	7.31623
-455	111386	FALSE	F2.2	15.0114	3525	HCD	18.531	240	20150916_003_Liver_Rep2.raw	-455	17129	FourierTransform	MS2	2	1	1	1	509.224	1525.66	3	27.4823	100	1.13558	5.90074	2.89274	High	Sequest HT (A10)	Unambiguous	eRKVPVTR	E1(ADP-Ribosyl)	2	Q60936	Q60936; F7B1B6	2	3	NA	0.014	2	2	509.224	1525.66	0.65	0.00033	1.41	1	0.0002554	0.009398	12.535	10.2053
-455	111412	FALSE	F2.2	15.0294	3529	HCD	73.3459	240	20150916_003_Liver_Rep2.raw	-455	17133	FourierTransform	MS2	1	1	1	1	304.153	910.443	3	0.14162	0	0.56648	0	0	High	Sequest HT (A10)	Unambiguous	HFWQHR		2	G5E866	G5E866; Q99NB9	0	3	0.3744	0	1	1	304.153	910.443	0.14	4e-05	2.03	1	0.001524	0.04075	0	0
-455	111417	FALSE	F2.2	15.0339	3530	HCD	0	240	20150916_003_Liver_Rep2.raw	-455	17134	FourierTransform	MS2	1	1	1	1	644.267	1930.79	3	45.574	100	29.1346	24.647	28.5146	High	Sequest HT (A10)	Unambiguous	rFGGPVHHQAQR	R1(ADP-Ribosyl)	1	P70372	P70372	1	3	0.65	0	1	1	644.267	1930.79	0.01	1e-05	3.4	1	3.923e-05	5.383e-09	56.542	0
-455	11142	FALSE	F2.1	20.2411	4636	HCD	0	240	20150916_002_Liver_Rep1.raw	-455	1685	FourierTransform	MS2	1	1	1	1	724.314	1447.62	2	41.7514	100	20.4622	20.5701	25.9732	High	Sequest HT (A10)	Unambiguous	YmcENQATISSK	M2(Oxidation); C3(Carbamidomethyl)	1	P07724	P07724	0	2	0.7812	0	1	1	724.314	1447.62	1.6	0.00116	2.88	1	3.923e-05	4.584e-06	0	0
-455	111433	FALSE	F2.2	15.0428	3532	HCD	70.3969	240	20150916_003_Liver_Rep2.raw	-455	17136	FourierTransform	MS2	1	1	1	1	376.715	1503.84	4	0.61269	2.45076	0	0	0	High	Sequest HT (A10)	Unambiguous	RKYELGRPAANTK		1	P62242	P62242	2	4	0.5891	0	1	1	376.715	1503.84	-0.02	-1e-05	5.33	1	3.923e-05	0.0001692	0	0
-455	111445	FALSE	F2.2	15.0562	3534	HCD	0	240	20150916_003_Liver_Rep2.raw	-455	17138	FourierTransform	MS2	1	1	1	1	910.35	1819.69	2	56.1784	100	50.2288	37.73	36.7549	High	Sequest HT (A10)	Unambiguous	SSGLESSEArQK	R10(ADP-Ribosyl)	2	Q99K28	Q99K28-2; Q99K28	1	2	0.1103	0	1	1	910.35	1819.69	2.06	0.00187	1.45	1	0.00746	0.199	405.848	54.1241
-455	111454	FALSE	F2.2	15.0659	3536	HCD	0	240	20150916_003_Liver_Rep2.raw	-455	17139	FourierTransform	MS2	2	1	1	1	763.334	1525.66	2	65.85	100	45.0504	42.5363	75.8134	High	Sequest HT (A10)	Unambiguous	ErKVPVTR	R2(ADP-Ribosyl)	2	Q60936	Q60936; F7B1B6	2	2	0.0111	0	1	1	763.334	1525.66	2.76	0.0021	0.9	1	0.008533	0.232	0.584555	0
-455	111455	FALSE	F2.2	15.0659	3536	HCD	0	240	20150916_003_Liver_Rep2.raw	-455	17139	FourierTransform	MS2	2	1	1	1	763.334	1525.66	2	65.85	100	45.0504	42.5363	75.8134	High	Sequest HT (A10)	Unambiguous	eRKVPVTR	E1(ADP-Ribosyl)	2	Q60936	Q60936; F7B1B6	2	2	NA	0.0111	2	2	763.334	1525.66	2.76	0.0021	0.89	1	0.008558	0.2325	0	0
-455	111467	FALSE	F2.2	15.0749	3538	HCD	6.61595	240	20150916_003_Liver_Rep2.raw	-455	17141	FourierTransform	MS2	1	1	1	1	486.778	972.548	2	2.49978	9.36506	0.12556	0.36401	0.14449	High	Sequest HT (A10)	Unambiguous	VKLEEAQR		1	Q02566	Q02566	1	2	0.5439	0	1	1	486.778	972.547	0.65	0.00031	2.39	1	0.0001067	0.002641	0	0
-455	111476	FALSE	F2.2	15.0794	3539	HCD	6.06546	240	20150916_003_Liver_Rep2.raw	-455	17142	FourierTransform	MS2	3	1	1	1	523.891	1569.66	3	27.598	100	2.5883	4.28191	3.52182	High	Sequest HT (A10)	Unambiguous	LIdRRAER	D3(ADP-Ribosyl)	11	Q9CY58	A0A0N4SUQ1; A0A0N4SV40; A0A0N4SV32; Q9CY58-3; A0A0N4SUN8; Q9CY58-4; A0A0N4SWH2; A0A0N4SVK5; Q9CY58; Q9CY58-2; Q3UMP4	2	3	0.25	0	1	1	523.891	1569.66	0.63	0.00033	0.64	1	0.008626	0.2361	36.469	1.4202
-455	111477	FALSE	F2.2	15.0794	3539	HCD	6.06546	240	20150916_003_Liver_Rep2.raw	-455	17142	FourierTransform	MS2	3	1	1	1	523.891	1569.66	3	27.598	100	2.5883	4.28191	3.52182	High	Sequest HT (A10)	Unambiguous	LIDrRAER	R4(ADP-Ribosyl)	11	Q9CY58	A0A0N4SUQ1; A0A0N4SV40; A0A0N4SV32; Q9CY58-3; A0A0N4SUN8; Q9CY58-4; A0A0N4SWH2; A0A0N4SVK5; Q9CY58; Q9CY58-2; Q3UMP4	2	3	0.25	0	1	2	523.891	1569.66	0.63	0.00033	0.64	1	0.008626	0.2361	36.469	1.4202
-455	111478	FALSE	F2.2	15.0794	3539	HCD	6.06546	240	20150916_003_Liver_Rep2.raw	-455	17142	FourierTransform	MS2	3	1	1	1	523.891	1569.66	3	27.598	100	2.5883	4.28191	3.52182	High	Sequest HT (A10)	Unambiguous	LIDRrAER	R5(ADP-Ribosyl)	11	Q9CY58	A0A0N4SUQ1; A0A0N4SV40; A0A0N4SV32; Q9CY58-3; A0A0N4SUN8; Q9CY58-4; A0A0N4SWH2; A0A0N4SVK5; Q9CY58; Q9CY58-2; Q3UMP4	2	3	0.25	0	1	3	523.891	1569.66	0.63	0.00033	0.64	1	0.007227	0.1876	38.4352	1.4202
-455	111492	FALSE	F2.2	15.0884	3541	HCD	3.36891	240	20150916_003_Liver_Rep2.raw	-455	17144	FourierTransform	MS2	1	1	1	1	588.553	1763.64	3	33.844	100	9.04298	13.3777	12.9553	High	Sequest HT (A10)	Unambiguous	NQPDNWrHR	R7(ADP-Ribosyl)	2	P70194	P70194; A0A0R4IZZ5	1	3	0.1383	0	1	1	588.553	1763.64	0.27	0.00016	0.94	1	0.00938	0.2565	74.1085	0.200698
-455	111495	FALSE	F2.2	15.0929	3542	HCD	16.9102	240	20150916_003_Liver_Rep2.raw	-455	17145	FourierTransform	MS2	2	1	1	1	641.056	2561.2	4	37.5263	100	17.1116	15.5024	17.4911	High	Sequest HT (A10)	Unambiguous	RAVArEESGKPGAHVTVKK	R5(ADP-Ribosyl)	3	O88569; O88569-2	O88569-3; O88569; O88569-2	3	4	0.0335	0	1	1	641.056	2561.2	0.44	0.00028	1.79	2	3.923e-05	4.251e-06	215.459	0
-455	111496	FALSE	F2.2	15.0929	3542	HCD	16.9102	240	20150916_003_Liver_Rep2.raw	-455	17145	FourierTransform	MS2	2	1	1	1	641.056	2561.2	4	37.5263	100	17.1116	15.5024	17.4911	High	Sequest HT (A10)	Unambiguous	RAVAReESGKPGAHVTVKK	E6(ADP-Ribosyl)	3	O88569; O88569-2	O88569-3; O88569; O88569-2	3	4	NA	0.0335	2	2	641.056	2561.2	0.44	0.00028	1.73	2	3.923e-05	7.582e-06	234.171	0
-455	111508	FALSE	F2.2	15.1108	3546	HCD	27.5338	240	20150916_003_Liver_Rep2.raw	-455	17149	FourierTransform	MS2	1	1	1	1	380.222	759.436	2	1.49751	3.79209	2.19796	0	0	High	Sequest HT (A10)	Unambiguous	TILNNGK		1	P16015	P16015	0	2	0.4667	0	1	1	380.222	759.436	-0.04	-1e-05	1.8	1	0.000858	0.02703	0	0
-455	111518	FALSE	F2.2	15.1197	3547	HCD	21.3204	240	20150916_003_Liver_Rep2.raw	-455	17150	FourierTransform	MS2	1	1	1	1	501.951	1503.84	3	28.133	100	3.42697	5.28305	3.82195	High	Sequest HT (A10)	Unambiguous	RKYELGRPAANTK		1	P62242	P62242	2	3	0.5576	0	1	1	501.951	1503.84	0.38	0.00019	2.69	1	0.002189	0.06427	0	0
-455	111525	FALSE	F2.2	15.1294	3549	HCD	65.2444	240	20150916_003_Liver_Rep2.raw	-455	17151	FourierTransform	MS2	1	1	1	1	542.225	1624.66	3	28.2301	100	2.21458	6.90145	3.80436	High	Sequest HT (A10)	Unambiguous	THTrVSVQR	R4(ADP-Ribosyl)	1	P25444	P25444	1	3	0.0842	0	1	1	542.225	1624.66	-1.54	-0.00083	0.95	1	0.0003442	0.01098	21.5953	11.9942
-455	111534	FALSE	F2.2	15.1338	3550	HCD	12.1287	240	20150916_003_Liver_Rep2.raw	-455	17152	FourierTransform	MS2	2	1	1	1	513.046	2561.2	5	29.1688	100	3.55545	9.22424	3.89554	High	Sequest HT (A10)	Unambiguous	RAVArEESGKPGAHVTVKK	R5(ADP-Ribosyl)	3	O88569; O88569-2	O88569-3; O88569; O88569-2	3	5	0.0376	0	1	1	513.046	2561.2	-0.33	-0.00017	1.86	2	0.0002554	0.009102	165.6	35.8335
-455	111535	FALSE	F2.2	15.1338	3550	HCD	12.1287	240	20150916_003_Liver_Rep2.raw	-455	17152	FourierTransform	MS2	2	1	1	1	513.046	2561.2	5	29.1688	100	3.55545	9.22424	3.89554	High	Sequest HT (A10)	Unambiguous	RAVAReESGKPGAHVTVKK	E6(ADP-Ribosyl)	3	O88569; O88569-2	O88569-3; O88569; O88569-2	3	5	NA	0.0376	2	2	513.046	2561.2	-0.33	-0.00017	1.79	2	0.0002867	0.009561	184.844	39.4169
-455	111550	FALSE	F2.2	15.1428	3552	HCD	11.5874	240	20150916_003_Liver_Rep2.raw	-455	17154	FourierTransform	MS2	3	1	1	1	658.525	2631.08	4	33.4675	100	6.81943	13.8934	13.1571	High	Sequest HT (A10)	Unambiguous	MDGEKPVDASEeKRKEGGK	E12(ADP-Ribosyl)	2	Q9D0R2	Q9D0R2; A0A2I3BPK8	3	4	0.0066	0	1	1	658.525	2631.08	-0.79	-0.00052	1.51	1	0.001524	0.04113	39.1799	0
-455	111551	FALSE	F2.2	15.1428	3552	HCD	11.5874	240	20150916_003_Liver_Rep2.raw	-455	17154	FourierTransform	MS2	3	1	1	1	658.525	2631.08	4	33.4675	100	6.81943	13.8934	13.1571	High	Sequest HT (A10)	Unambiguous	MDGEKPVDASEEkRKEGGK	K13(ADP-Ribosyl)	2	Q9D0R2	Q9D0R2; A0A2I3BPK8	3	4	0.0066	0	1	2	658.525	2631.08	-0.79	-0.00052	1.51	1	0.0015	0.03983	26.6891	0
-455	111552	FALSE	F2.2	15.1428	3552	HCD	11.5874	240	20150916_003_Liver_Rep2.raw	-455	17154	FourierTransform	MS2	3	1	1	1	658.525	2631.08	4	33.4675	100	6.81943	13.8934	13.1571	High	Sequest HT (A10)	Unambiguous	MDGEKPVDASEEKrKEGGK	R14(ADP-Ribosyl)	2	Q9D0R2	Q9D0R2; A0A2I3BPK8	3	4	NA	0.0066	3	3	658.525	2631.08	-0.79	-0.00052	1.5	1	0.0015	0.03969	30.6122	0
-455	111570	FALSE	F2.2	15.1563	3555	HCD	0	240	20150916_003_Liver_Rep2.raw	-455	17157	FourierTransform	MS2	1	1	1	1	882.325	1763.64	2	79.2254	100	73.1431	44.0621	99.6963	High	Sequest HT (A10)	Unambiguous	NQPDNWrHR	R7(ADP-Ribosyl)	2	P70194	P70194; A0A0R4IZZ5	1	2	0.2475	0	1	1	882.325	1763.64	-0.59	-0.00052	1.01	1	0.009597	0.2624	3.00538	0
-455	111587	FALSE	F2.2	15.1698	3558	HCD	45.7298	240	20150916_003_Liver_Rep2.raw	-455	17160	FourierTransform	MS2	1	1	1	1	408.96	1632.82	4	3.47294	13.8918	0	0	0	High	Sequest HT (A10)	Unambiguous	VGGTSDVEVNEKKDR		2	P63038	P63038-2; P63038	2	4	0.4399	0	1	1	408.96	1632.82	0.59	0.00024	3.66	1	3.923e-05	5.535e-05	0	0
-455	111596	FALSE	F2.2	15.1743	3559	HCD	34.5197	240	20150916_003_Liver_Rep2.raw	-455	17161	FourierTransform	MS2	1	1	1	1	482.027	1925.09	4	27.445	100	1.61337	6.46756	1.69906	High	Sequest HT (A10)	Unambiguous	KPYVKPDRRHPLYQK		1	Q3TMH2	Q3TMH2	2	4	0.3601	0	1	1	482.027	1925.09	-0.44	-0.00021	2.86	1	0.001765	0.05129	0	0
-455	11160	FALSE	F2.1	20.2501	4638	HCD	9.23574	240	20150916_002_Liver_Rep1.raw	-455	1687	FourierTransform	MS2	1	1	1	1	489.79	978.573	2	10.5982	37.7864	1.41195	2.22906	0.96549	High	Sequest HT (A10)	Unambiguous	HQPTAIIAK		1	P40142	P40142	0	2	0.5172	0	1	1	489.79	978.573	0.39	0.00019	2.9	1	3.923e-05	0.0001178	0	0
-455	111602	FALSE	F2.2	15.1832	3560	HCD	0	240	20150916_003_Liver_Rep2.raw	-455	17162	FourierTransform	MS2	1	1	1	1	703.742	1406.48	2	49.9967	100	41.3245	26.487	32.1754	High	Sequest HT (A10)	Unambiguous	rEFEER	R1(ADP-Ribosyl)	3	Q99J99	A0A2R8VHE5; A0A2R8VHT1; Q99J99	1	2	0.2872	0	1	1	703.742	1406.48	0.07	5e-05	0.94	1	0.002268	0.0649	51.1466	0
-455	111621	FALSE	F2.2	15.1989	3563	HCD	10.1928	240	20150916_003_Liver_Rep2.raw	-455	17164	FourierTransform	MS2	2	1	1	1	765.293	1529.58	2	52.5477	100	46.0283	25.4521	38.7103	High	Sequest HT (A10)	Unambiguous	GSrPIDTSR	R3(ADP-Ribosyl)	6	E9Q9E1	Q6NZJ6-2; E9Q9E1; E9PVC5; E9PVC6; A0A0J9YUS5; Q6NZJ6	0	2	0.0244	0	1	1	765.293	1529.58	-0.06	-5e-05	0.82	1	0.0008309	0.0245	1.04785	1.04785
-455	111622	FALSE	F2.2	15.1989	3563	HCD	10.1928	240	20150916_003_Liver_Rep2.raw	-455	17164	FourierTransform	MS2	2	1	1	1	765.293	1529.58	2	52.5477	100	46.0283	25.4521	38.7103	High	Sequest HT (A10)	Unambiguous	GsRPIDTSR	S2(ADP-Ribosyl)	6	E9Q9E1	Q6NZJ6-2; E9Q9E1; E9PVC5; E9PVC6; A0A0J9YUS5; Q6NZJ6	0	2	NA	0.0244	2	2	765.293	1529.58	-0.06	-5e-05	0.8	1	0.001606	0.04317	3.15692	1.04785
-455	111628	FALSE	F2.2	15.2034	3564	HCD	1.60779	240	20150916_003_Liver_Rep2.raw	-455	17165	FourierTransform	MS2	1	1	1	1	404.216	2017.05	5	0.32778	1.31112	0	0	0	High	Sequest HT (A10)	Unambiguous	HFGKAPGTPHSHTKPYVR		5	A0A1B0GSS8	A0A1B0GSS8; A0A1B0GQU8; A0A1B0GS28; A0A1B0GSF7; P35980	1	5	0.7086	0	1	1	404.216	2017.05	-0.29	-0.00012	6.76	1	3.923e-05	3.548e-09	0	0
-455	11164	FALSE	F2.1	20.2545	4639	HCD	27.425	240	20150916_002_Liver_Rep1.raw	-455	1688	FourierTransform	MS2	1	1	1	1	361.187	1081.55	3	0.21468	0.36496	0.49376	0	0	High	Sequest HT (A10)	Unambiguous	ATQEAFMKR		1	Q91Y97	Q91Y97	1	3	0.4419	0	1	1	361.187	1081.55	-0.3	-0.00011	3.53	1	0.0001067	0.001423	0	0
-455	111641	FALSE	F2.2	15.2124	3566	HCD	5.41237	240	20150916_003_Liver_Rep2.raw	-455	17167	FourierTransform	MS2	1	1	1	1	505.018	2017.05	4	10.4888	37.316	0.77603	2.69774	1.16548	High	Sequest HT (A10)	Unambiguous	HFGKAPGTPHSHTKPYVR		5	A0A1B0GSS8	A0A1B0GSS8; A0A1B0GQU8; A0A1B0GS28; A0A1B0GSF7; P35980	1	4	0.7359	0	1	1	505.018	2017.05	-0.1	-5e-05	6.74	1	3.923e-05	6.113e-09	0	0
-455	111646	FALSE	F2.2	15.2169	3567	HCD	3.43431	240	20150916_003_Liver_Rep2.raw	-455	17168	FourierTransform	MS2	2	1	1	1	651.287	2602.13	4	34.464	100	6.13465	12.6441	19.0772	High	Sequest HT (A10)	Unambiguous	rRGEEGHDPKEPEQLRK	R1(ADP-Ribosyl)	2	Q8BG05	Q8BG05; A2AL12	4	4	0.0497	0	1	1	651.287	2602.12	2.62	0.00171	1.81	1	3.923e-05	3.956e-06	90.1172	0
-455	111647	FALSE	F2.2	15.2169	3567	HCD	3.43431	240	20150916_003_Liver_Rep2.raw	-455	17168	FourierTransform	MS2	2	1	1	1	651.287	2602.13	4	34.464	100	6.13465	12.6441	19.0772	High	Sequest HT (A10)	Unambiguous	RrGEEGHDPKEPEQLRK	R2(ADP-Ribosyl)	2	Q8BG05	Q8BG05; A2AL12	4	4	NA	0.0497	2	2	651.287	2602.12	2.62	0.00171	1.72	1	3.923e-05	7.141e-06	210.306	0
-455	111652	FALSE	F2.2	15.2214	3568	HCD	13.0046	240	20150916_003_Liver_Rep2.raw	-455	17169	FourierTransform	MS2	2	1	1	1	564.007	2253.01	4	29.5183	100	4.67724	7.66571	5.73042	High	Sequest HT (A10)	Unambiguous	HVSPrTQHIQQPRK	R5(ADP-Ribosyl)	3	Q91XC8	A0A087WR57; A0A087WRC6; Q91XC8	2	4	0.0071	0	1	1	564.007	2253.01	0.03	2e-05	2.83	1	3.923e-05	3.934e-05	39.126	0
-455	111653	FALSE	F2.2	15.2214	3568	HCD	13.0046	240	20150916_003_Liver_Rep2.raw	-455	17169	FourierTransform	MS2	2	1	1	1	564.007	2253.01	4	29.5183	100	4.67724	7.66571	5.73042	High	Sequest HT (A10)	Unambiguous	HVsPRTQHIQQPRK	S3(ADP-Ribosyl)	3	Q91XC8	A0A087WR57; A0A087WRC6; Q91XC8	2	4	NA	0.0071	2	2	564.007	2253.01	0.03	2e-05	2.81	1	3.923e-05	6.422e-05	37.7402	0
-455	111660	FALSE	F2.2	15.2258	3569	HCD	26.1797	240	20150916_003_Liver_Rep2.raw	-455	17170	FourierTransform	MS2	1	1	1	1	337.014	2017.05	6	0.04822	0.19287	0	0	0	High	Sequest HT (A10)	Unambiguous	HFGKAPGTPHSHTKPYVR		5	A0A1B0GSS8	A0A1B0GSS8; A0A1B0GQU8; A0A1B0GS28; A0A1B0GSF7; P35980	1	6	0.6085	0	1	1	337.014	2017.05	-0.44	-0.00015	4.7	1	3.923e-05	5.569e-05	0	0
-455	111664	FALSE	F2.2	15.2303	3570	HCD	16.6212	240	20150916_003_Liver_Rep2.raw	-455	17171	FourierTransform	MS2	4	1	1	1	521.23	2602.12	5	29.392	100	2.10261	8.30447	7.16102	High	Sequest HT (A10)	Unambiguous	RRGEEGhDPKEPEQLRK	H7(ADP-Ribosyl)	2	Q8BG05	Q8BG05; A2AL12	4	5	0.0041	0	1	1	521.23	2602.12	1.31	0.00068	2.45	1	0.0001067	0.0007875	124.223	0
-455	111665	FALSE	F2.2	15.2303	3570	HCD	16.6212	240	20150916_003_Liver_Rep2.raw	-455	17171	FourierTransform	MS2	4	1	1	1	521.23	2602.12	5	29.392	100	2.10261	8.30447	7.16102	High	Sequest HT (A10)	Unambiguous	RRGEeGHDPKEPEQLRK	E5(ADP-Ribosyl)	2	Q8BG05	Q8BG05; A2AL12	4	5	NA	0.0041	2	2	521.23	2602.12	1.31	0.00068	2.44	1	0.0001067	0.0007911	124.223	0
-455	111666	FALSE	F2.2	15.2303	3570	HCD	16.6212	240	20150916_003_Liver_Rep2.raw	-455	17171	FourierTransform	MS2	4	1	1	1	521.23	2602.12	5	29.392	100	2.10261	8.30447	7.16102	High	Sequest HT (A10)	Unambiguous	RRGeEGHDPKEPEQLRK	E4(ADP-Ribosyl)	2	Q8BG05	Q8BG05; A2AL12	4	5	NA	0.0367	3	3	521.23	2602.12	1.31	0.00068	2.36	1	0.0001067	0.0008309	124.223	0
-455	111667	FALSE	F2.2	15.2303	3570	HCD	16.6212	240	20150916_003_Liver_Rep2.raw	-455	17171	FourierTransform	MS2	4	1	1	1	521.23	2602.12	5	29.392	100	2.10261	8.30447	7.16102	High	Sequest HT (A10)	Unambiguous	RRGEEGHdPKEPEQLRK	D8(ADP-Ribosyl)	2	Q8BG05	Q8BG05; A2AL12	4	5	NA	0.0408	4	4	521.23	2602.12	1.31	0.00068	2.35	1	0.0001067	0.0008433	108.843	0
-455	111671	FALSE	F2.2	15.2348	3571	HCD	0	240	20150916_003_Liver_Rep2.raw	-455	17172	FourierTransform	MS2	3	1	1	1	753.971	2259.9	3	44.6812	100	20.6634	26.1184	31.9432	High	Sequest HT (A10)	Unambiguous	MDGEKPVDASEEKrK	R14(ADP-Ribosyl)	2	Q9D0R2	Q9D0R2; A0A2I3BPK8	2	3	0.019	0	1	1	753.971	2259.9	0.06	5e-05	1.58	1	0.005154	0.1367	50.7938	0
-455	111672	FALSE	F2.2	15.2348	3571	HCD	0	240	20150916_003_Liver_Rep2.raw	-455	17172	FourierTransform	MS2	3	1	1	1	753.971	2259.9	3	44.6812	100	20.6634	26.1184	31.9432	High	Sequest HT (A10)	Unambiguous	MDGEKPVDASEEkRK	K13(ADP-Ribosyl)	2	Q9D0R2	Q9D0R2; A0A2I3BPK8	2	3	0.019	0	1	2	753.971	2259.9	0.06	5e-05	1.58	1	0.005154	0.1368	50.7938	0
-455	111673	FALSE	F2.2	15.2348	3571	HCD	0	240	20150916_003_Liver_Rep2.raw	-455	17172	FourierTransform	MS2	3	1	1	1	753.971	2259.9	3	44.6812	100	20.6634	26.1184	31.9432	Medium	Sequest HT (A10)	Unambiguous	MDGEKPVDASEEKRk	K15(ADP-Ribosyl)	2	Q9D0R2	Q9D0R2; A0A2I3BPK8	2	3	NA	0.019	3	3	753.971	2259.9	0.06	5e-05	1.55	1	0.01417	0.3389	68.9261	0
-455	111681	FALSE	F2.2	15.2393	3572	HCD	30.7994	240	20150916_003_Liver_Rep2.raw	-455	17173	FourierTransform	MS2	1	1	1	1	409.237	1633.93	4	3.08989	11.4665	0	0.89301	0	High	Sequest HT (A10)	Unambiguous	LLSHGKKPFSQHVR		1	P47911	P47911	1	4	0.5932	0	1	1	409.237	1633.93	-0.99	-0.0004	4.13	1	3.923e-05	2.566e-05	0	0
-455	111728	FALSE	F2.2	15.2831	3580	HCD	12.2335	240	20150916_003_Liver_Rep2.raw	-455	17180	FourierTransform	MS2	1	1	1	1	576.242	1726.71	3	28.4819	100	2.41412	7.4957	4.01763	High	Sequest HT (A10)	Unambiguous	NrPAPYSRPK	R2(ADP-Ribosyl)	1	O08583	O08583	0	3	0.488	0	1	1	576.242	1726.71	0.95	0.00054	1.25	1	0.001192	0.03595	346.482	109.626
-455	11173	FALSE	F2.1	20.259	4640	HCD	0	240	20150916_002_Liver_Rep1.raw	-455	1689	FourierTransform	MS2	1	1	1	1	786.796	1572.58	2	79.8111	100	98.6975	43.0028	77.5442	High	Sequest HT (A10)	Unambiguous	rDDGLSAAAR	R1(ADP-Ribosyl)	5	A2ARQ4	A2ARQ4; P84102; D6RCY2; D6RIP7; A2ARQ2	1	2	0.1974	0	1	1	786.796	1572.58	0.2	0.00016	1.52	1	3.923e-05	4.015e-05	121.432	0.856742
-455	111741	FALSE	F2.2	15.2921	3582	HCD	1.9882	240	20150916_003_Liver_Rep2.raw	-455	17182	FourierTransform	MS2	1	1	1	1	735.256	1469.5	2	57.386	100	47.5052	32.2961	49.7427	Medium	Sequest HT (A10)	Unambiguous	mDArTHR	N-Term(Prot)(Acetyl); R4(ADP-Ribosyl)	2	Q3TNA1	Q3TNA1; A0A1L1SUA8	1	2	0.197	0	1	1	735.256	1469.5	0.99	0.00073	0.66	1	0.01316	0.3217	36.2156	2.90602
-455	111749	FALSE	F2.2	15.2966	3583	HCD	33.249	240	20150916_003_Liver_Rep2.raw	-455	17183	FourierTransform	MS2	2	1	1	1	565.241	1693.71	3	28.2991	100	2.38166	6.92033	3.89452	High	Sequest HT (A10)	Unambiguous	NKrDEHLLK	R3(ADP-Ribosyl)	4	D3YTN1; O35344	D3YTN1; O35343; O35344; A0A0B4J1E7	2	3	0.0274	0	1	1	565.241	1693.71	-0.03	-2e-05	0.73	2	0.0007202	0.02051	52.5181	22.3878
-455	111750	FALSE	F2.2	15.2966	3583	HCD	33.249	240	20150916_003_Liver_Rep2.raw	-455	17183	FourierTransform	MS2	2	1	1	1	565.241	1693.71	3	28.2991	100	2.38166	6.92033	3.89452	High	Sequest HT (A10)	Unambiguous	NkRDEHLLK	K2(ADP-Ribosyl)	4	D3YTN1; O35344	D3YTN1; O35343; O35344; A0A0B4J1E7	2	3	NA	0.0274	2	2	565.241	1693.71	-0.03	-2e-05	0.71	2	0.0007202	0.02079	51.8288	19.9993
-455	111756	FALSE	F2.2	15.301	3584	HCD	32.2724	240	20150916_003_Liver_Rep2.raw	-455	17184	FourierTransform	MS2	1	1	1	1	393.544	1178.62	3	0.45949	1.83795	0	0	0	High	Sequest HT (A10)	Unambiguous	WHNNLGGRPK		1	A6H6A9	A6H6A9	0	3	0.5034	0	1	1	393.544	1178.62	-0.16	-6e-05	2.92	1	0.0001352	0.004733	0	0
-455	111765	FALSE	F2.2	15.3055	3585	HCD	13.0126	240	20150916_003_Liver_Rep2.raw	-455	17185	FourierTransform	MS2	3	1	1	1	603.885	1809.64	3	30.2486	100	4.10862	9.83549	7.05041	High	Sequest HT (A10)	Unambiguous	GPGDGGSrDHWK	R8(ADP-Ribosyl)	1	Q8BGD9	Q8BGD9	1	3	0.0308	0	1	1	603.885	1809.64	0.88	0.00053	0.65	1	0.001872	0.0524	3.65595	2.79012
-455	111766	FALSE	F2.2	15.3055	3585	HCD	13.0126	240	20150916_003_Liver_Rep2.raw	-455	17185	FourierTransform	MS2	3	1	1	1	603.885	1809.64	3	30.2486	100	4.10862	9.83549	7.05041	High	Sequest HT (A10)	Unambiguous	GPGDGGsRDHWK	S7(ADP-Ribosyl)	1	Q8BGD9	Q8BGD9	1	3	0.0308	0	1	2	603.885	1809.64	0.88	0.00053	0.65	1	0.001872	0.05249	3.65595	2.79012
-455	111767	FALSE	F2.2	15.3055	3585	HCD	13.0126	240	20150916_003_Liver_Rep2.raw	-455	17185	FourierTransform	MS2	3	1	1	1	603.885	1809.64	3	30.2486	100	4.10862	9.83549	7.05041	High	Sequest HT (A10)	Unambiguous	GPGdGGSRDHWK	D4(ADP-Ribosyl)	1	Q8BGD9	Q8BGD9	1	3	NA	0.0308	3	3	603.885	1809.64	0.88	0.00053	0.63	1	0.003146	0.08321	8.55471	1.86008
-455	111804	FALSE	F2.2	15.3419	3592	HCD	2.85245	240	20150916_003_Liver_Rep2.raw	-455	17191	FourierTransform	MS2	1	1	1	1	673.022	2017.05	3	19.8523	52.1063	7.00319	9.9136	10.3861	High	Sequest HT (A10)	Unambiguous	HFGKAPGTPHSHTKPYVR		5	A0A1B0GSS8	A0A1B0GSS8; A0A1B0GQU8; A0A1B0GS28; A0A1B0GSF7; P35980	1	3	0.7765	0	1	1	673.022	2017.05	-0.51	-0.00035	5.86	1	3.923e-05	4.095e-11	0	0
-455	111808	FALSE	F2.2	15.3464	3593	HCD	15.7819	240	20150916_003_Liver_Rep2.raw	-455	17192	FourierTransform	MS2	1	1	1	1	490.506	1469.5	3	27.2962	100	0.90553	7.16324	1.11609	High	Sequest HT (A10)	Unambiguous	mDArTHR	N-Term(Prot)(Acetyl); R4(ADP-Ribosyl)	2	Q3TNA1	Q3TNA1; A0A1L1SUA8	1	3	0.1905	0	1	1	490.506	1469.5	0.11	5e-05	0.84	1	0.00546	0.1437	98.3516	56.2758
-455	11183	FALSE	F2.1	20.2635	4641	HCD	26.318	240	20150916_002_Liver_Rep1.raw	-455	1690	FourierTransform	MS2	1	1	1	1	511.915	1533.73	3	7.46482	26.8366	0.57877	1.77574	0.66817	High	Sequest HT (A10)	Unambiguous	HNPSNQSYTLSGTK		2	A0A0A0MQ68	A0A0A0MQ68; Q60759	0	3	0.7804	0	1	1	511.915	1533.73	0.82	0.00042	3.87	1	3.923e-05	3.939e-06	0	0
-455	111830	FALSE	F2.2	15.3599	3596	HCD	46.2723	240	20150916_003_Liver_Rep2.raw	-455	17195	FourierTransform	MS2	1	1	1	1	401.72	802.433	2	0.52584	2.10335	0	0	0	High	Sequest HT (A10)	Unambiguous	LWRDGR		5	A0A0A0MQF6	A0A1D5RLD8; A0A0A0MQF6; P16858; S4R1W1; S4R257	1	2	0.3226	0	1	1	401.72	802.432	1.93	0.00078	1.86	1	0.0002298	0.0065	0	0
-455	111838	FALSE	F2.2	15.3644	3597	HCD	17.4602	240	20150916_003_Liver_Rep2.raw	-455	17196	FourierTransform	MS2	2	1	1	1	571.589	1712.75	3	28.5612	100	3.97275	6.81395	3.45799	High	Sequest HT (A10)	Unambiguous	IQASrNGLKGK	R5(ADP-Ribosyl)	3	A0A2R8VHV7	A0A2R8VHV7; Q8QZR5; A0A2R8VHW0	2	3	0	0	1	1	571.589	1712.75	0.64	0.00036	0.51	1	0.002027	0.05834	1.988	1.72239
-455	111839	FALSE	F2.2	15.3644	3597	HCD	17.4602	240	20150916_003_Liver_Rep2.raw	-455	17196	FourierTransform	MS2	2	1	1	1	571.589	1712.75	3	28.5612	100	3.97275	6.81395	3.45799	High	Sequest HT (A10)	Unambiguous	IQAsRNGLKGK	S4(ADP-Ribosyl)	3	A0A2R8VHV7	A0A2R8VHV7; Q8QZR5; A0A2R8VHW0	2	3	0	0	1	2	571.589	1712.75	0.64	0.00036	0.51	1	0.002027	0.05835	1.988	1.72239
-455	111842	FALSE	F2.2	15.3689	3598	HCD	0	240	20150916_003_Liver_Rep2.raw	-455	17197	FourierTransform	MS2	1	1	1	1	863.862	1726.72	2	76.1922	87.6465	69.5672	47.5551	100	High	Sequest HT (A10)	Unambiguous	NrPAPYSRPK	R2(ADP-Ribosyl)	1	O08583	O08583	0	2	0.4756	0	1	1	863.862	1726.71	3.5	0.00302	0.82	1	0.008458	0.2301	55.9852	0
-455	111855	FALSE	F2.2	15.3964	3603	HCD	4.66251	240	20150916_003_Liver_Rep2.raw	-455	17201	FourierTransform	MS2	1	1	1	1	624.302	1247.6	2	29.4631	84.3692	9.7023	11.6669	12.114	High	Sequest HT (A10)	Unambiguous	SNVNDGVAQSTR		2	P17751	H7BXC3; P17751	0	2	0.7703	0	1	1	624.302	1247.6	-1.28	-0.0008	3.44	1	3.923e-05	9.946e-06	0	0
-455	111861	FALSE	F2.2	15.4053	3605	HCD	23.5415	240	20150916_003_Liver_Rep2.raw	-455	17203	FourierTransform	MS2	1	1	1	1	414.254	827.5	2	2.91513	10.6302	0	1.03035	0	High	Sequest HT (A10)	Unambiguous	HFVIRR		2	Q8VDJ3	Q8VDJ3; A0A087WP83	1	2	0.1667	0	1	1	414.254	827.5	0	0	2.1	1	0.006415	0.1659	0	0
-455	111886	FALSE	F2.2	15.4188	3608	HCD	14.7019	240	20150916_003_Liver_Rep2.raw	-455	17206	FourierTransform	MS2	2	1	1	1	596.908	1788.71	3	27.9779	100	2.07441	7.03003	2.80729	High	Sequest HT (A10)	Unambiguous	NSTLrTYHQK	R5(ADP-Ribosyl)	1	Q9ERB0	Q9ERB0	1	3	0.0345	0	1	1	596.908	1788.71	0.22	0.00013	0.87	1	0.0001352	0.003445	25.236	13.1782
-455	111887	FALSE	F2.2	15.4188	3608	HCD	14.7019	240	20150916_003_Liver_Rep2.raw	-455	17206	FourierTransform	MS2	2	1	1	1	596.908	1788.71	3	27.9779	100	2.07441	7.03003	2.80729	High	Sequest HT (A10)	Unambiguous	NStLRTYHQK	T3(ADP-Ribosyl)	1	Q9ERB0	Q9ERB0	1	3	NA	0.0345	2	2	596.908	1788.71	0.22	0.00013	0.84	1	0.0001654	0.005542	70.6804	18.2926
-455	11189	FALSE	F2.1	20.268	4642	HCD	6.33526	240	20150916_002_Liver_Rep1.raw	-455	1691	FourierTransform	MS2	1	1	1	1	476.861	1428.57	3	27.278	100	1.84093	5.65587	1.6153	Medium	Sequest HT (A10)	Unambiguous	GVSAIrER	R6(ADP-Ribosyl)	3	P08226	G3UWN5; A0A1B0GX15; P08226	1	3	0.1193	0	1	1	476.861	1428.57	0.4	0.00019	1.09	1	0.01398	0.335	458.721	208.533
-455	111917	FALSE	F2.2	15.4411	3612	HCD	22.2918	240	20150916_003_Liver_Rep2.raw	-455	17210	FourierTransform	MS2	1	1	1	1	451.711	902.414	2	4.88183	18.0505	0	1.27194	0.20489	High	Sequest HT (A10)	Unambiguous	TYYYHR		2	Q9DCS9	Q9DCS9; D3YUK4	0	2	0.6985	0	1	1	451.711	902.416	-1.3	-0.00059	1.99	1	0.006081	0.1596	0	0
-455	111932	FALSE	F2.2	15.4621	3616	HCD	0	240	20150916_003_Liver_Rep2.raw	-455	17213	FourierTransform	MS2	1	1	1	1	674.934	2022.79	3	41.2706	100	18.9091	19.8582	26.3149	Medium	Sequest HT (A10)	Unambiguous	YYGGGNEGGrAPKR	R10(ADP-Ribosyl)	2	Q8R081	Q8R081; G5E924	2	3	0.08	0	1	1	674.934	2022.79	0.81	0.00054	1	1	0.01799	0.4173	189.83	25.7165
-455	111941	FALSE	F2.2	15.4666	3617	HCD	52.7466	240	20150916_003_Liver_Rep2.raw	-455	17214	FourierTransform	MS2	1	1	1	1	301.477	902.416	3	0.02411	0.09644	0	0	0	High	Sequest HT (A10)	Unambiguous	TYYYHR		2	Q9DCS9	Q9DCS9; D3YUK4	0	3	0.4682	0	1	1	301.477	902.416	0.38	0.00011	1.73	1	0.004618	0.1226	0	0
-455	111945	FALSE	F2.2	15.4711	3618	HCD	4.36837	240	20150916_003_Liver_Rep2.raw	-455	17215	FourierTransform	MS2	1	1	1	1	470.901	1410.69	3	9.13835	30.1634	1.84879	2.40277	2.13843	High	Sequest HT (A10)	Unambiguous	YHTINGHNAEVR		4	O88569; O88569-2	O88569-3; O88569; A0A0N4SUM2; O88569-2	0	3	0.7076	0	1	1	470.901	1410.69	1.73	0.00082	4.48	2	3.923e-05	6.635e-07	0	0
-455	111955	FALSE	F2.2	15.4801	3620	HCD	35.5781	240	20150916_003_Liver_Rep2.raw	-455	17217	FourierTransform	MS2	1	1	1	1	377.534	1130.59	3	0.60801	2.43205	0	0	0	High	Sequest HT (A10)	Unambiguous	HFKNGMAVAR		1	Q8VCN5	Q8VCN5	1	3	0.6137	0	1	1	377.534	1130.59	-0.6	-0.00023	3.21	1	3.923e-05	0.0001532	0	0
-455	111958	FALSE	F2.2	15.4846	3621	HCD	0	240	20150916_003_Liver_Rep2.raw	-455	17218	FourierTransform	MS2	2	1	1	1	841.322	1681.64	2	62.8624	100	65.4704	31.5066	54.4726	Medium	Sequest HT (A10)	Unambiguous	TGTTQSrSFR	R7(ADP-Ribosyl)	12	Q8CI51-2; Q8CI51	D9J301; E9Q8P5; Q8CI51-3; F8WJI6; D9J2Z9; Q8CI51-2; D9J302; Q9CRA2; A0A0G2JEJ0; D9J300; D9J303; Q8CI51	1	2	0.0526	0	1	1	841.322	1681.64	0.32	0.00027	0.57	2	0.01306	0.3199	2.06616	0
-455	111959	FALSE	F2.2	15.4846	3621	HCD	0	240	20150916_003_Liver_Rep2.raw	-455	17218	FourierTransform	MS2	2	1	1	1	841.322	1681.64	2	62.8624	100	65.4704	31.5066	54.4726	Medium	Sequest HT (A10)	Unambiguous	TGTTQsRSFR	S6(ADP-Ribosyl)	12	Q8CI51-2; Q8CI51	D9J301; E9Q8P5; Q8CI51-3; F8WJI6; D9J2Z9; Q8CI51-2; D9J302; Q9CRA2; A0A0G2JEJ0; D9J300; D9J303; Q8CI51	1	2	0.0526	0	1	2	841.322	1681.64	0.32	0.00027	0.57	2	0.01306	0.3199	2.06616	0
-455	111975	FALSE	F2.2	15.4936	3623	HCD	4.41483	240	20150916_003_Liver_Rep2.raw	-455	17220	FourierTransform	MS2	1	1	1	1	741.105	2961.4	4	66.3535	88.3022	29.633	47.4786	100	High	Sequest HT (A10)	Unambiguous	TmVVHEKQDDLGKGGNEESTKTGNAGSR	M2(Oxidation)	1	P08228	P08228	3	4	0.7988	0	1	1	741.105	2961.4	0.56	0.00042	4.97	1	3.923e-05	1.413e-10	0	0
-455	111981	FALSE	F2.2	15.4981	3624	HCD	33.0537	240	20150916_003_Liver_Rep2.raw	-455	17221	FourierTransform	MS2	1	1	1	1	778.817	1556.63	2	66.3519	100	58.4268	36.8856	70.0953	High	Sequest HT (A10)	Unambiguous	TrSAVATGPR	R2(ADP-Ribosyl)	1	Q9CXS4	Q9CXS4	1	2	0.0781	0	1	1	778.817	1556.63	0.7	0.00054	1.28	1	3.923e-05	7.251e-05	0	0
-455	11199	FALSE	F2.1	20.2725	4643	HCD	26.547	240	20150916_002_Liver_Rep1.raw	-455	1692	FourierTransform	MS2	1	1	1	1	415.73	830.452	2	1.07812	4.31247	0	0	0	High	Sequest HT (A10)	Unambiguous	IHFGATGK		4	Q5SX39; Q02566; B1AR69	Q5SX39; Q02566; B1AR69; Q91Z83	0	2	0.5367	0	1	1	415.73	830.452	0.41	0.00017	2.59	3	3.923e-05	0.000171	0	0
-455	111999	FALSE	F2.2	15.5282	3629	HCD	1.53697	125.496	20150916_003_Liver_Rep2.raw	-455	17225	FourierTransform	MS2	1	1	1	1	389.189	1165.55	3	0.00881	0.03524	0	0	0	High	Sequest HT (A10)	Unambiguous	HIGDGcHLTR	C6(Carbamidomethyl)	1	Q9DD20	Q9DD20	0	3	0.8438	0	1	1	389.189	1165.55	0.29	0.00011	3.97	1	3.923e-05	2.993e-06	0	0
-455	112	FALSE	F2.1	8.6782	2157	HCD	39.8914	240	20150916_002_Liver_Rep1.raw	-455	20	FourierTransform	MS2	1	1	1	1	349.682	1395.71	4	0.58638	2.34551	0	0	0	High	Sequest HT (A10)	Unambiguous	HLHQHHSIQMK		2	Q571B6	Q571B6-2; Q571B6	0	4	0.6343	0	1	1	349.682	1395.71	-0.56	-0.0002	3.09	1	0.0008309	0.02406	0	0
-455	1120	FALSE	F2.1	11.791	2897	HCD	37.9591	240	20150916_002_Liver_Rep1.raw	-455	178	FourierTransform	MS2	1	1	1	1	313.406	1250.6	4	0	0	0	0	0	High	Sequest HT (A10)	Unambiguous	FHHSLTDHTR		1	Q99LB7	Q99LB7	0	4	0.5673	0	1	1	313.406	1250.6	-0.53	-0.00017	3.12	1	0.0001067	0.002008	0	0
-455	112004	FALSE	F2.2	15.5327	3630	HCD	20.2262	240	20150916_003_Liver_Rep2.raw	-455	17226	FourierTransform	MS2	1	1	1	1	353.427	1410.69	4	0.67073	2.04822	0.63469	0	0	High	Sequest HT (A10)	Unambiguous	YHTINGHNAEVR		4	O88569; O88569-2	O88569-3; O88569; A0A0N4SUM2; O88569-2	0	4	0.6486	0	1	1	353.427	1410.69	-0.27	-9e-05	3.7	2	3.923e-05	0.0002041	0	0
-455	112011	FALSE	F2.2	15.5372	3631	HCD	26.8399	240	20150916_003_Liver_Rep2.raw	-455	17227	FourierTransform	MS2	1	1	1	1	593.086	2961.4	5	42.6092	100	18.0641	21.6478	30.725	High	Sequest HT (A10)	Unambiguous	TmVVHEKQDDLGKGGNEESTKTGNAGSR	M2(Oxidation)	1	P08228	P08228	3	5	0.7508	0	1	1	593.086	2961.4	0.91	0.00054	3.21	1	3.923e-05	4.621e-08	0	0
-455	112014	FALSE	F2.2	15.5417	3632	HCD	24.0468	240	20150916_003_Liver_Rep2.raw	-455	17228	FourierTransform	MS2	1	1	1	1	583.28	1165.55	2	30.5741	84.1466	2.66273	12.3283	23.1589	High	Sequest HT (A10)	Unambiguous	HIGDGcHLTR	C6(Carbamidomethyl)	1	Q9DD20	Q9DD20	0	2	0.7386	0	1	1	583.28	1165.55	0.15	8e-05	2.41	1	3.923e-05	4.505e-05	0	0
-455	112055	FALSE	F2.2	15.5827	3640	HCD	4.93137	240	20150916_003_Liver_Rep2.raw	-455	17235	FourierTransform	MS2	1	1	1	1	646.59	1937.76	3	34.0032	100	14.1934	10.0901	11.7293	High	Sequest HT (A10)	Unambiguous	DRLGGrSGGYSSGK	R6(ADP-Ribosyl)	2	Q3TML0	Q3TML0; Q922R8	2	3	0.1019	0	1	1	646.59	1937.75	0.66	0.00043	1.08	1	3.923e-05	0.0001016	199.141	76.3707
-455	11207	FALSE	F2.1	20.277	4644	HCD	23.2962	240	20150916_002_Liver_Rep1.raw	-455	1693	FourierTransform	MS2	1	1	1	1	600.909	1800.71	3	28.0054	100	3.39947	5.51045	3.11176	High	Sequest HT (A10)	Unambiguous	FAVHGDTrATGK	R8(ADP-Ribosyl)	1	Q7TQD2	Q7TQD2	1	3	0.1074	0	1	1	600.909	1800.71	0.72	0.00043	1.21	1	0.001136	0.03425	133.243	40.4974
-455	112091	FALSE	F2.2	15.6051	3645	HCD	0	240	20150916_003_Liver_Rep2.raw	-455	17240	FourierTransform	MS2	2	1	1	1	509.224	1525.66	3	27.4085	100	1.13687	5.90978	2.58717	High	Sequest HT (A10)	Unambiguous	ErKVPVTR	R2(ADP-Ribosyl)	2	Q60936	Q60936; F7B1B6	2	3	0.0373	0	1	1	509.224	1525.66	0.35	0.00018	1.34	1	0.0001352	0.003733	10.2857	8.98237
-455	112092	FALSE	F2.2	15.6051	3645	HCD	0	240	20150916_003_Liver_Rep2.raw	-455	17240	FourierTransform	MS2	2	1	1	1	509.224	1525.66	3	27.4085	100	1.13687	5.90978	2.58717	High	Sequest HT (A10)	Unambiguous	eRKVPVTR	E1(ADP-Ribosyl)	2	Q60936	Q60936; F7B1B6	2	3	NA	0.0373	2	2	509.224	1525.66	0.35	0.00018	1.29	1	0.0001352	0.003864	8.45901	5.52329
-455	112109	FALSE	F2.2	15.6231	3649	HCD	33.1129	240	20150916_003_Liver_Rep2.raw	-455	17244	FourierTransform	MS2	1	1	1	1	501.783	1002.56	2	17.4575	62.9646	1.6138	2.8997	2.35195	High	Sequest HT (A10)	Unambiguous	LKAEGSEIR		1	P09103	P09103	1	2	0.3529	0	1	1	501.783	1002.56	-0.05	-2e-05	2.38	1	0.0001352	0.003245	0	0
-455	11214	FALSE	F2.1	20.2815	4645	HCD	0	240	20150916_002_Liver_Rep1.raw	-455	1694	FourierTransform	MS2	1	1	1	1	576.005	2301	4	31.0684	100	4.40803	9.93652	9.92908	High	Sequest HT (A10)	Unambiguous	ASWRAEKDrESLRR	R9(ADP-Ribosyl)	2	P23116	P23116; A0A494B9I0	4	4	0.0741	0	1	1	576.005	2300.99	1.99	0.00114	1.35	1	0.007292	0.1931	56.8493	0
-455	112153	FALSE	F2.2	15.6686	3658	HCD	26.4665	240	20150916_003_Liver_Rep2.raw	-455	17252	FourierTransform	MS2	1	1	1	1	343.703	686.398	2	0.17423	0.69691	0	0	0	High	Sequest HT (A10)	Unambiguous	HVVFGK		7	P24369; P17742	P24369; P30412; P17742; Q9D868; A0A1L1SST0; Q9D868-2; A2BGI8	0	2	0.7448	0	1	1	343.703	686.398	-0.62	-0.00021	2.39	2	0.0008309	0.02444	0	0
-455	112215	FALSE	F2.2	15.7214	3668	HCD	13.7131	240	20150916_003_Liver_Rep2.raw	-455	17261	FourierTransform	MS2	1	1	1	1	301.165	901.479	3	0	0	0	0	0	High	Sequest HT (A10)	Unambiguous	HKQFWR		1	P48962	P48962	1	3	0.4862	0	1	1	301.165	901.479	0.37	0.00011	2.18	1	0.002626	0.06887	0	0
-455	112235	FALSE	F2.2	15.7349	3671	HCD	33.8949	240	20150916_003_Liver_Rep2.raw	-455	17264	FourierTransform	MS2	1	1	1	1	679.592	2036.76	3	38.5481	100	16.6734	17.0123	20.5065	High	Sequest HT (A10)	Unambiguous	mKEAELNrDmAR	M1(Oxidation); R8(ADP-Ribosyl); M10(Oxidation)	2	P70194	P70194; A0A0R4IZZ5	2	3	0.0941	0	1	1	679.592	2036.76	0	0	0.85	1	0.0005774	0.01741	61.9289	13.9163
-455	11224	FALSE	F2.1	20.2904	4646	HCD	46.0739	240	20150916_002_Liver_Rep1.raw	-455	1695	FourierTransform	MS2	1	1	1	1	541.278	1081.55	2	29.3356	100	4.38874	7.37212	5.58168	High	Sequest HT (A10)	Unambiguous	ATQEAFMKR		1	Q91Y97	Q91Y97	1	2	0.4579	0	1	1	541.278	1081.55	2.2	0.00119	2.73	1	0.0001067	0.002086	0	0
-455	112240	FALSE	F2.2	15.7393	3672	HCD	23.7898	240	20150916_003_Liver_Rep2.raw	-455	17265	FourierTransform	MS2	1	1	1	1	364.452	1454.79	4	0.13564	0.54256	0	0	0	High	Sequest HT (A10)	Unambiguous	IHHDQPVKPLDR		6	Q8BWQ1; Q8K154	Q8BWQ1; D3YUX6; Q80X89; Q6PDD0; Q8K154; A0A0J9YU36	0	4	0.663	0	1	1	364.452	1454.79	0	0	4.54	2	3.923e-05	2.228e-05	0	0
-455	112277	FALSE	F2.2	15.7758	3679	HCD	27.6071	240	20150916_003_Liver_Rep2.raw	-455	17271	FourierTransform	MS2	1	1	1	1	404.215	2017.05	5	1.83915	7.35662	0	0	0	High	Sequest HT (A10)	Unambiguous	HFGKAPGTPHSHTKPYVR		5	A0A1B0GSS8	A0A1B0GSS8; A0A1B0GQU8; A0A1B0GS28; A0A1B0GSF7; P35980	1	5	0.6108	0	1	1	404.215	2017.05	-1.87	-0.00076	4.24	1	3.923e-05	4.587e-06	0	0
-455	112287	FALSE	F2.2	15.7846	3681	HCD	3.56278	128.313	20150916_003_Liver_Rep2.raw	-455	17273	FourierTransform	MS2	1	1	1	1	574.577	1721.72	3	32.7523	100	6.66537	12.5778	11.7661	Medium	Sequest HT (A10)	Unambiguous	NLQAQVSHrK	R9(ADP-Ribosyl)	3	A2A848; Q9R0H0	A2A848; Q9R0H0; Q9R0H0-2	1	3	0.0548	0	1	1	574.577	1721.72	0.2	0.00011	0.73	2	0.04749	0.7431	143.027	27.4945
-455	112301	FALSE	F2.2	15.7935	3683	HCD	0	240	20150916_003_Liver_Rep2.raw	-455	17275	FourierTransform	MS2	1	1	1	1	861.361	1721.72	2	75.0408	100	65.192	53.4666	81.5044	Medium	Sequest HT (A10)	Selected	NLQAQVSHrK	R9(ADP-Ribosyl)	3	A2A848; Q9R0H0	A2A848; Q9R0H0; Q9R0H0-2	1	2	0.0486	0	1	1	861.361	1721.72	-0.01	-1e-05	1.44	2	0.01782	0.4163	215.475	35.3046
-455	112310	FALSE	F2.2	15.798	3684	HCD	4.84934	240	20150916_003_Liver_Rep2.raw	-455	17276	FourierTransform	MS2	1	1	1	1	511.532	2043.11	4	27.5954	100	2.24776	6.14359	1.99015	High	Sequest HT (A10)	Unambiguous	KKGQHAAEIQPLAQSHATK		2	P04247	P04247; A0A2R8W6F8	2	4	0.6474	0	1	1	511.532	2043.11	-0.78	-0.0004	4.85	1	3.923e-05	2.169e-08	0	0
-455	112325	FALSE	F2.2	15.8115	3687	HCD	4.69965	240	20150916_003_Liver_Rep2.raw	-455	17279	FourierTransform	MS2	1	1	1	1	802.302	1603.6	2	61.2402	100	61.9091	35.297	47.7546	High	Sequest HT (A10)	Unambiguous	IINDrEmR	R5(ADP-Ribosyl); M7(Oxidation)	1	P62331	P62331	1	2	0.1	0	1	1	802.302	1603.6	-0.35	-0.00028	0.4	1	0.007384	0.1982	8.3208	0
-455	112329	FALSE	F2.2	15.816	3688	HCD	4.16542	240	20150916_003_Liver_Rep2.raw	-455	17280	FourierTransform	MS2	1	1	1	1	438.886	1314.64	3	14.7302	55.7459	0	3.17493	0	High	Sequest HT (A10)	Unambiguous	WDPDKTGDKPR		1	Q9CQA3	Q9CQA3	1	3	0.685	0	1	1	438.886	1314.64	0.13	6e-05	3.46	1	3.923e-05	0.0004447	0	0
-455	11234	FALSE	F2.1	20.3	4648	HCD	26.8394	240	20150916_002_Liver_Rep1.raw	-455	1696	FourierTransform	MS2	1	1	1	1	835.855	1670.7	2	62.5151	100	69.2295	34.384	46.4472	High	Sequest HT (A10)	Unambiguous	AVAArAAGSTVR	R5(ADP-Ribosyl)	2	E9PW43	E9PW43; Q9CQS8	1	2	0.5315	0	1	1	835.855	1670.7	-1.01	-0.00084	1.11	1	3.923e-05	0.0003276	8.95073	0
-455	112367	FALSE	F2.2	15.8524	3695	HCD	24.1454	240	20150916_003_Liver_Rep2.raw	-455	17286	FourierTransform	MS2	1	1	1	1	427.233	1705.91	4	14.7167	46.3766	0.1455	9.45055	2.89418	High	Sequest HT (A10)	Unambiguous	GATYGKPVHHGVNQLK		2	Q9CZM2	Q9CZM2; B8JKK2	0	4	0.5421	0	1	1	427.233	1705.91	-1.02	-0.00044	3.56	1	3.923e-05	0.0002113	0	0
-455	112374	FALSE	F2.2	15.8569	3696	HCD	7.08897	240	20150916_003_Liver_Rep2.raw	-455	17287	FourierTransform	MS2	1	1	1	1	522.537	1565.6	3	28.3274	100	1.4244	8.39825	3.48714	High	Sequest HT (A10)	Unambiguous	rVDHcPIK	R1(ADP-Ribosyl); C5(Carbamidomethyl)	1	P45878	P45878	1	3	0.4706	0	1	1	522.537	1565.6	0	0	1.53	1	3.923e-05	0.0003622	38.4326	21.9679
-455	112381	FALSE	F2.2	15.8614	3697	HCD	41.4749	240	20150916_003_Liver_Rep2.raw	-455	17288	FourierTransform	MS2	1	1	1	1	563.764	2252.03	4	38.0166	100	20.5917	14.7749	16.7001	Medium	Sequest HT (A10)	Unambiguous	rGPTRDFHILFVPR	R1(ADP-Ribosyl)	1	Q9D2N9	Q9D2N9	2	4	0.12	0	1	1	563.764	2252.02	7.19	0.00405	1	1	0.03991	0.6704	14.96	0
-455	112435	FALSE	F2.2	15.9053	3706	HCD	53.4644	240	20150916_003_Liver_Rep2.raw	-455	17296	FourierTransform	MS2	1	1	1	1	409.428	2043.11	5	10.3235	38.5977	0	2.69618	0	High	Sequest HT (A10)	Unambiguous	KKGQHAAEIQPLAQSHATK		2	P04247	P04247; A0A2R8W6F8	2	5	0.5573	0	1	1	409.428	2043.11	-0.29	-0.00012	3.23	1	0.0001067	0.001293	0	0
-455	112439	FALSE	F2.2	15.9098	3707	HCD	3.66962	240	20150916_003_Liver_Rep2.raw	-455	17297	FourierTransform	MS2	3	1	1	1	762.941	2286.81	3	38.6379	100	16.8581	16.2233	21.4703	High	Sequest HT (A10)	Unambiguous	MADEAGSEAHrEGETR	R11(ADP-Ribosyl)	2	E9PV24	E9PV24; E9PV24-2	1	3	0.0414	0	1	1	762.941	2286.81	-1.92	-0.00146	1.45	1	0.0008832	0.02906	15.6988	5.08261
-455	11244	FALSE	F2.1	20.3045	4649	HCD	11.8376	240	20150916_002_Liver_Rep1.raw	-455	1697	FourierTransform	MS2	1	1	1	1	524.866	1572.58	3	27.968	100	1.97641	7.58918	2.30629	High	Sequest HT (A10)	Unambiguous	rDDGLSAAAR	R1(ADP-Ribosyl)	5	A2ARQ4	A2ARQ4; P84102; D6RCY2; D6RIP7; A2ARQ2	1	3	0.1648	0	1	1	524.866	1572.58	0.43	0.00022	1.82	1	3.923e-05	8.099e-05	53.5325	43.1841
-455	112440	FALSE	F2.2	15.9098	3707	HCD	3.66962	240	20150916_003_Liver_Rep2.raw	-455	17297	FourierTransform	MS2	3	1	1	1	762.941	2286.81	3	38.6379	100	16.8581	16.2233	21.4703	High	Sequest HT (A10)	Unambiguous	MADEAGSEAhREGETR	H10(ADP-Ribosyl)	2	E9PV24	E9PV24; E9PV24-2	1	3	NA	0.0414	2	2	762.941	2286.81	-1.92	-0.00146	1.39	1	0.0008832	0.02944	27.3588	8.8148
-455	112441	FALSE	F2.2	15.9098	3707	HCD	3.66962	240	20150916_003_Liver_Rep2.raw	-455	17297	FourierTransform	MS2	3	1	1	1	762.941	2286.81	3	38.6379	100	16.8581	16.2233	21.4703	High	Sequest HT (A10)	Unambiguous	MADEAGSeAHREGETR	E8(ADP-Ribosyl)	2	E9PV24	E9PV24; E9PV24-2	1	3	NA	0.0483	3	3	762.941	2286.81	-1.92	-0.00146	1.38	1	0.0008832	0.02918	38.1584	8.8148
-455	112452	FALSE	F2.2	15.9188	3709	HCD	14.0904	240	20150916_003_Liver_Rep2.raw	-455	17299	FourierTransform	MS2	1	1	1	1	783.303	1565.6	2	63.88	100	54.5557	43.3595	57.6048	High	Sequest HT (A10)	Unambiguous	rVDHcPIK	R1(ADP-Ribosyl); C5(Carbamidomethyl)	1	P45878	P45878	1	2	0.4524	0	1	1	783.303	1565.6	0.91	0.00071	1.26	1	0.0001067	0.001582	77.7534	1.214
-455	112462	FALSE	F2.2	15.9233	3710	HCD	26.918	240	20150916_003_Liver_Rep2.raw	-455	17300	FourierTransform	MS2	1	1	1	1	358.525	1073.56	3	0.22613	0.90451	0	0	0	High	Sequest HT (A10)	Unambiguous	SDRPELTGAK		1	Q99LC5	Q99LC5	0	3	0.5171	0	1	1	358.525	1073.56	0.46	0.00016	2.92	1	3.923e-05	0.0002251	0	0
-455	112513	FALSE	F2.2	15.9806	3721	HCD	13.4723	240	20150916_003_Liver_Rep2.raw	-455	17310	FourierTransform	MS2	1	1	1	1	530.294	1059.58	2	13.7263	50.1514	1.45948	2.35919	0.93502	High	Sequest HT (A10)	Unambiguous	SNAAAAALDKK		2	Q02566	Q02566; Q91Z83	1	2	0.7462	0	1	1	530.294	1059.58	0.78	0.00041	3.94	1	3.923e-05	4.018e-07	0	0
-455	112520	FALSE	F2.2	15.985	3722	HCD	25.931	240	20150916_003_Liver_Rep2.raw	-455	17311	FourierTransform	MS2	1	1	1	1	476.312	1902.23	4	7.82542	28.8059	0.32988	1.74769	0.41817	High	Sequest HT (A10)	Unambiguous	KKPLKKKPTTVPLPQAK		1	Q8VHE0	Q8VHE0	3	4	0.761	0	1	1	476.312	1902.23	0.42	0.0002	3.64	1	0.003561	0.09688	0	0
-455	11253	FALSE	F2.1	20.309	4650	HCD	4.39427	240	20150916_002_Liver_Rep1.raw	-455	1698	FourierTransform	MS2	3	1	1	1	777.353	2330.05	3	38.5447	100	11.5493	18.5157	24.1137	High	Sequest HT (A10)	Unambiguous	VISSIEQKTErNEKK	R11(ADP-Ribosyl)	3	Q9CQV8	Q9CQV8-2; Q9CQV8; A2A5N1	3	3	0.0476	0	1	1	777.353	2330.04	1.1	0.00086	1.26	1	0.0005774	0.0169	50.3376	10.6013
-455	112533	FALSE	F2.2	15.9941	3724	HCD	0	240	20150916_003_Liver_Rep2.raw	-455	17313	FourierTransform	MS2	3	1	1	1	953.344	1905.68	2	70.1372	100	78.744	47.0047	54.7999	High	Sequest HT (A10)	Unambiguous	DQsREQSLcGGK	S3(ADP-Ribosyl); C9(Carbamidomethyl)	3	Q542I8	Q542I8; P11835; M0QWA7	1	2	0.034	0	1	1	953.344	1905.68	-0.9	-0.00086	1.47	1	3.923e-05	0.0002033	4.17264	0
-455	112534	FALSE	F2.2	15.9941	3724	HCD	0	240	20150916_003_Liver_Rep2.raw	-455	17313	FourierTransform	MS2	3	1	1	1	953.344	1905.68	2	70.1372	100	78.744	47.0047	54.7999	High	Sequest HT (A10)	Unambiguous	DQSrEQSLcGGK	R4(ADP-Ribosyl); C9(Carbamidomethyl)	3	Q542I8	Q542I8; P11835; M0QWA7	1	2	0.034	0	1	2	953.344	1905.68	-0.9	-0.00086	1.47	1	3.923e-05	0.0002034	4.17264	0
-455	112535	FALSE	F2.2	15.9941	3724	HCD	0	240	20150916_003_Liver_Rep2.raw	-455	17313	FourierTransform	MS2	3	1	1	1	953.344	1905.68	2	70.1372	100	78.744	47.0047	54.7999	High	Sequest HT (A10)	Unambiguous	dQSREQSLcGGK	D1(ADP-Ribosyl); C9(Carbamidomethyl)	3	Q542I8	Q542I8; P11835; M0QWA7	1	2	NA	0.034	3	3	953.344	1905.68	-0.9	-0.00086	1.42	1	3.923e-05	0.0004045	14.4521	0
-455	11254	FALSE	F2.1	20.309	4650	HCD	4.39427	240	20150916_002_Liver_Rep1.raw	-455	1698	FourierTransform	MS2	3	1	1	1	777.353	2330.05	3	38.5447	100	11.5493	18.5157	24.1137	Medium	Sequest HT (A10)	Unambiguous	VISSIEQKTERNEKk	K15(ADP-Ribosyl)	3	Q9CQV8	Q9CQV8-2; Q9CQV8; A2A5N1	3	3	0.0476	0	1	2	777.353	2330.04	1.1	0.00086	1.26	1	0.01529	0.3675	348.658	16.962
-455	112542	FALSE	F2.2	16.0031	3726	HCD	54.8971	240	20150916_003_Liver_Rep2.raw	-455	17315	FourierTransform	MS2	2	1	1	1	687.294	2059.87	3	39.7795	100	20.5505	18.3117	20.2559	High	Sequest HT (A10)	Unambiguous	KFKGDNrSAGVPSR	R7(ADP-Ribosyl)	6	Q922I7	E9QMW9; E9PZ39; P17225; E9Q0W3; Q922I7; Q8BGJ5	3	3	0.019	0	1	1	687.294	2059.87	-2.78	-0.00191	1.58	1	0.0001067	0.001188	45.3131	19.7659
-455	112543	FALSE	F2.2	16.0031	3726	HCD	54.8971	240	20150916_003_Liver_Rep2.raw	-455	17315	FourierTransform	MS2	2	1	1	1	687.294	2059.87	3	39.7795	100	20.5505	18.3117	20.2559	High	Sequest HT (A10)	Unambiguous	KFKGdNRSAGVPSR	D5(ADP-Ribosyl)	6	Q922I7	E9QMW9; E9PZ39; P17225; E9Q0W3; Q922I7; Q8BGJ5	3	3	NA	0.019	2	2	687.294	2059.87	-2.78	-0.00191	1.55	1	3.923e-05	0.0004164	30.0497	12.3537
-455	112548	FALSE	F2.2	16.0076	3727	HCD	0	240	20150916_003_Liver_Rep2.raw	-455	17316	FourierTransform	MS2	1	1	1	1	1143.91	2286.81	2	65.8043	61.0898	69.3532	32.774	100	High	Sequest HT (A10)	Unambiguous	MADEAGSEAHrEGETR	R11(ADP-Ribosyl)	2	E9PV24	E9PV24; E9PV24-2	1	2	0.1481	0	1	1	1143.91	2286.81	-0.98	-0.00112	0.81	1	0.003123	0.0823	0	0
-455	11255	FALSE	F2.1	20.309	4650	HCD	4.39427	240	20150916_002_Liver_Rep1.raw	-455	1698	FourierTransform	MS2	3	1	1	1	777.353	2330.05	3	38.5447	100	11.5493	18.5157	24.1137	High	Sequest HT (A10)	Unambiguous	VISSIEQKTERNEkK	K14(ADP-Ribosyl)	3	Q9CQV8	Q9CQV8-2; Q9CQV8; A2A5N1	3	3	NA	0.0476	3	3	777.353	2330.04	1.1	0.00086	1.2	1	0.007005	0.1796	315.945	16.962
-455	112558	FALSE	F2.2	16.0121	3728	HCD	14.1941	240	20150916_003_Liver_Rep2.raw	-455	17317	FourierTransform	MS2	1	1	1	1	694.307	2080.91	3	45.7954	100	27.4442	23.4105	32.3268	Medium	Sequest HT (A10)	Unambiguous	SRErPSQPEGLRK	R4(ADP-Ribosyl)	6	E9Q9E1	Q6NZJ6-2; E9Q9E1; E9PVC5; E9PVC6; A0A0J9YUS5; Q6NZJ6	2	3	0.0714	0	1	1	694.307	2080.9	4.88	0.00339	0.42	1	0.01756	0.4091	20.5888	0
-455	112575	FALSE	F2.2	16.0395	3733	HCD	1.6243	221.776	20150916_003_Liver_Rep2.raw	-455	17321	FourierTransform	MS2	1	1	1	1	650.939	1950.8	3	32.0725	100	8.93343	9.31751	10.0389	High	Sequest HT (A10)	Unambiguous	KIQEWHrEQR	R7(ADP-Ribosyl)	4	Q63880; Q8VCU1	Q8VCU1-2; Q63880-2; Q63880; Q8VCU1	2	3	0.0719	0	1	1	650.939	1950.8	0.81	0.00053	1.53	2	0.001925	0.05464	68.4162	40.3744
-455	112584	FALSE	F2.2	16.044	3734	HCD	2.08438	240	20150916_003_Liver_Rep2.raw	-455	17322	FourierTransform	MS2	1	1	1	1	491.266	981.525	2	2.8244	10.5631	0.2747	0.45977	0	High	Sequest HT (A10)	Unambiguous	KYEATLEK		1	P07724	P07724	1	2	0.6456	0	1	1	491.266	981.525	0.37	0.00018	3.64	1	3.923e-05	0.0003692	0	0
-455	112591	FALSE	F2.2	16.0484	3735	HCD	16.6777	240	20150916_003_Liver_Rep2.raw	-455	17323	FourierTransform	MS2	1	1	1	1	368.229	735.451	2	0.10848	0.23222	0.20172	0	0	High	Sequest HT (A10)	Unambiguous	HQILPK		2	Q9CQB4	Q9CQB4; Q9D855	0	2	0.347	0	1	1	368.229	735.451	0.05	2e-05	2.19	1	0.001109	0.03359	0	0
-455	112605	FALSE	F2.2	16.0574	3737	HCD	14.6829	240	20150916_003_Liver_Rep2.raw	-455	17325	FourierTransform	MS2	1	1	1	1	620.587	1859.75	3	36.6816	100	12.6114	15.9531	18.1619	High	Sequest HT (A10)	Unambiguous	rASGHYVTSAAAK	R1(ADP-Ribosyl)	6	Q3UMF0	Q3UMF0; B1AZ15; Q3UMF0-3; Q3UMF0-4; Q3UMF0-2; B1AZ14	1	3	0.374	0	1	1	620.587	1859.75	0.27	0.00017	2.54	1	3.923e-05	1.3e-08	953.886	0.889745
-455	112615	FALSE	F2.2	16.0619	3738	HCD	43.5505	240	20150916_003_Liver_Rep2.raw	-455	17326	FourierTransform	MS2	1	1	1	1	385.214	1153.63	3	1.07189	4.28757	0	0	0	High	Sequest HT (A10)	Unambiguous	HRPSGLImAR	M8(Oxidation)	3	Q91YS7	Q91YS7; M0QWN2; Q63932	0	3	0.5908	0	1	1	385.214	1153.63	0.31	0.00012	4.13	1	0.0001067	0.002231	0	0
-455	112621	FALSE	F2.2	16.0664	3739	HCD	18.1776	240	20150916_003_Liver_Rep2.raw	-455	17327	FourierTransform	MS2	1	1	1	1	558.24	1672.71	3	30.9657	100	6.47904	8.82584	8.55794	High	Sequest HT (A10)	Unambiguous	rPHLEARPR	R1(ADP-Ribosyl)	3	Q8R151	A2A5R4; A2A5R5; Q8R151	0	3	0.3631	0	1	1	558.24	1672.71	-2.16	-0.0012	1.79	1	0.0001067	0.001814	69.5192	0
-455	112644	FALSE	F2.2	16.0843	3742	HCD	15.0454	240	20150916_003_Liver_Rep2.raw	-455	17330	FourierTransform	MS2	3	1	1	1	794.569	3175.25	4	51.2192	100	32.982	26.3015	45.5934	High	Sequest HT (A10)	Unambiguous	mELERPGKDGGSRGDSPGDsRGDSR	M1(Oxidation); S20(ADP-Ribosyl)	2	E9PV24	E9PV24; E9PV24-2	3	4	0.0341	0	1	1	794.569	3175.25	0.27	0.00021	0.88	1	0.008715	0.2422	143.863	0
-455	112645	FALSE	F2.2	16.0843	3742	HCD	15.0454	240	20150916_003_Liver_Rep2.raw	-455	17330	FourierTransform	MS2	3	1	1	1	794.569	3175.25	4	51.2192	100	32.982	26.3015	45.5934	High	Sequest HT (A10)	Unambiguous	mELERPGKDGGSRGDSPGDSrGDSR	M1(Oxidation); R21(ADP-Ribosyl)	2	E9PV24	E9PV24; E9PV24-2	3	4	0.0341	0	1	2	794.569	3175.25	0.27	0.00021	0.88	1	0.008715	0.2422	143.863	0
-455	112646	FALSE	F2.2	16.0843	3742	HCD	15.0454	240	20150916_003_Liver_Rep2.raw	-455	17330	FourierTransform	MS2	3	1	1	1	794.569	3175.25	4	51.2192	100	32.982	26.3015	45.5934	Medium	Sequest HT (A10)	Unambiguous	mELERPGKDGGSRGDSPGDSRGdSR	M1(Oxidation); D23(ADP-Ribosyl)	2	E9PV24	E9PV24; E9PV24-2	3	4	NA	0.0341	3	3	794.569	3175.25	0.27	0.00021	0.85	1	0.01665	0.3955	218.515	0
-455	112655	FALSE	F2.2	16.0983	3745	HCD	23.7867	240	20150916_003_Liver_Rep2.raw	-455	17332	FourierTransform	MS2	1	1	1	1	353.864	1059.58	3	0	0	0	0	0	High	Sequest HT (A10)	Unambiguous	SNAAAAALDKK		2	Q02566	Q02566; Q91Z83	1	3	0.6013	0	1	1	353.864	1059.58	-1.02	-0.00036	3.11	1	0.0001067	0.00222	0	0
-455	112662	FALSE	F2.2	16.1027	3746	HCD	0	59.431	20150916_003_Liver_Rep2.raw	-455	17333	FourierTransform	MS2	1	1	1	1	488.456	1950.8	4	27.4102	100	0.72041	6.22262	2.69771	High	Sequest HT (A10)	Unambiguous	KIQEWHrEQR	R7(ADP-Ribosyl)	4	Q63880; Q8VCU1	Q8VCU1-2; Q63880-2; Q63880; Q8VCU1	2	4	0.1033	0	1	1	488.456	1950.8	0.83	0.00041	1.84	2	0.003196	0.08564	56.7597	12.2762
-455	112682	FALSE	F2.2	16.1116	3748	HCD	0.88825	240	20150916_003_Liver_Rep2.raw	-455	17335	FourierTransform	MS2	1	1	1	1	975.904	1950.8	2	62.2873	62.4811	46.6803	39.9877	100	High	Sequest HT (A10)	Unambiguous	KIQEWHrEQR	R7(ADP-Ribosyl)	4	Q63880; Q8VCU1	Q8VCU1-2; Q63880-2; Q63880; Q8VCU1	2	2	0.0672	0	1	1	975.904	1950.8	0.41	0.0004	1.34	2	0.004618	0.1221	32.4747	0
-455	112699	FALSE	F2.2	16.125	3751	HCD	5.83878	240	20150916_003_Liver_Rep2.raw	-455	17338	FourierTransform	MS2	1	1	1	1	614.936	1842.79	3	28.8665	100	4.24316	6.29775	4.92488	High	Sequest HT (A10)	Unambiguous	LKEYHrLQSK	R6(ADP-Ribosyl)	1	P16460	P16460	2	3	0.2667	0	1	1	614.936	1842.79	-0.6	-0.00037	0.9	1	0.001082	0.03351	62.3942	29.3761
-455	112741	FALSE	F2.2	16.1656	3759	HCD	10.2022	240	20150916_003_Liver_Rep2.raw	-455	17345	FourierTransform	MS2	1	1	1	1	677.815	1354.62	2	9.68303	26.5879	4.19961	3.55097	4.39365	High	Sequest HT (A10)	Unambiguous	DSYVGDEAQSKR		15	P60710; P68134	D3Z2K3; P63268; V9GXQ2; A0A1D5RM20; P60710; A0A494B9T3; G3UZ07; P62737; G3UYG0; P68134; D3YZY0; E9Q5F4; P68033; P63260; E9Q606	1	2	0.7592	0	1	1	677.815	1354.62	0.17	0.00012	2.45	2	3.923e-05	7.829e-06	0	0
-455	112747	FALSE	F2.2	16.17	3760	HCD	4.44315	240	20150916_003_Liver_Rep2.raw	-455	17346	FourierTransform	MS2	1	1	1	1	452.213	1354.62	3	7.94492	29.6859	0.46191	1.26127	0.37066	High	Sequest HT (A10)	Unambiguous	DSYVGDEAQSKR		15	P60710; P68134	D3Z2K3; P63268; V9GXQ2; A0A1D5RM20; P60710; A0A494B9T3; G3UZ07; P62737; G3UYG0; P68134; D3YZY0; E9Q5F4; P68033; P63260; E9Q606	1	3	0.7695	0	1	1	452.213	1354.62	0.77	0.00035	3.21	2	3.923e-05	1.07e-05	0	0
-455	112758	FALSE	F2.2	16.179	3762	HCD	4.20548	240	20150916_003_Liver_Rep2.raw	-455	17348	FourierTransform	MS2	1	1	1	1	403.219	1207.64	3	0.41326	1.65305	0	0	0	High	Sequest HT (A10)	Selected	YTGTRPSNLAK		13	Q63886; Q62452; B2RT14	P70691; E9PXN7; D3Z748; Q63886; G3UZC9; D3YZE6; D3Z7G0; D3YZ96; Q6ZQM8; Q64435; K9J7B2; Q62452; B2RT14	0	3	0.0351	0	1	1	403.219	1207.64	0.39	0.00016	1.71	3	0.002648	0.07079	0	0
-455	112779	FALSE	F2.2	16.1925	3765	HCD	6.20566	240	20150916_003_Liver_Rep2.raw	-455	17351	FourierTransform	MS2	1	1	1	1	363.716	726.425	2	0.22068	0.88274	0	0	0	High	Sequest HT (A10)	Unambiguous	HLTLSR		1	Q8VCB3	Q8VCB3	0	2	0.3802	0	1	1	363.716	726.426	-0.58	-0.00021	1.92	1	0.002777	0.07576	0	0
-455	112795	FALSE	F2.2	16.2015	3767	HCD	0	240	20150916_003_Liver_Rep2.raw	-455	17353	FourierTransform	MS2	1	1	1	1	921.901	1842.79	2	75.3593	100	51.0851	63.0261	87.3262	High	Sequest HT (A10)	Unambiguous	LKEYHrLQSK	R6(ADP-Ribosyl)	1	P16460	P16460	2	2	0.2841	0	1	1	921.901	1842.79	0.17	0.00016	0.88	1	0.0015	0.04043	21.0124	15.0548
-455	1128	FALSE	F2.1	11.7955	2898	HCD	0	240	20150916_002_Liver_Rep1.raw	-455	179	FourierTransform	MS2	5	1	1	1	821.342	2462.01	3	70.9468	100	39.0076	50.8859	93.8937	High	Sequest HT (A10)	Unambiguous	GKsSGRSDDNRESLEKR	S3(ADP-Ribosyl)	2	Q9DBP5; A0A0R4J093	Q9DBP5; A0A0R4J093	4	3	0.0086	0	1	1	821.342	2462.01	1.21	0.001	1.16	2	0.002777	0.07428	46.2781	0
-455	112831	FALSE	F2.2	16.2395	3774	HCD	0	240	20150916_003_Liver_Rep2.raw	-455	17359	FourierTransform	MS2	1	1	1	1	376.565	1127.68	3	0.2516	1.00639	0	0	0	High	Sequest HT (A10)	Unambiguous	HALPLVGHRK		2	A0A0R4J0Z1	A0A0R4J0Z1; P08003	1	3	0.7705	0	1	1	376.565	1127.68	-0.56	-0.00021	3.53	1	3.923e-05	1.952e-05	0	0
-455	112840	FALSE	F2.2	16.2485	3776	HCD	65.3593	240	20150916_003_Liver_Rep2.raw	-455	17361	FourierTransform	MS2	2	1	1	1	463.849	1389.53	3	27.5286	100	0.75042	8.75022	0.6139	Medium	Sequest HT (A10)	Unambiguous	ReFIQR	E2(ADP-Ribosyl)	1	Q9DC22	Q9DC22	1	3	0.0317	0	1	1	463.849	1389.53	-1.58	-0.00073	0.63	1	0.01953	0.4423	430.119	128.911
-455	112843	FALSE	F2.2	16.2485	3776	HCD	65.3593	240	20150916_003_Liver_Rep2.raw	-455	17361	FourierTransform	MS2	2	1	1	1	463.849	1389.53	3	27.5286	100	0.75042	8.75022	0.6139	Medium	Sequest HT (A10)	Unambiguous	rEFIQR	R1(ADP-Ribosyl)	1	Q9DC22	Q9DC22	1	3	NA	0.0476	4	4	463.849	1389.53	-1.58	-0.00073	0.6	1	0.01856	0.4287	249.704	158.091
-455	11286	FALSE	F2.1	20.327	4654	HCD	0	240	20150916_002_Liver_Rep1.raw	-455	1702	FourierTransform	MS2	1	1	1	1	900.86	1800.71	2	71.4342	100	57.1511	48.1333	80.4526	High	Sequest HT (A10)	Unambiguous	FAVHGDTrATGK	R8(ADP-Ribosyl)	1	Q7TQD2	Q7TQD2	1	2	0.053	0	1	1	900.86	1800.71	1.1	0.00099	1.32	1	0.0005497	0.01677	100.785	25.2398
-455	1129	FALSE	F2.1	11.7955	2898	HCD	0	240	20150916_002_Liver_Rep1.raw	-455	179	FourierTransform	MS2	5	1	1	1	821.342	2462.01	3	70.9468	100	39.0076	50.8859	93.8937	High	Sequest HT (A10)	Unambiguous	GKSSGrSDDNRESLEKR	R6(ADP-Ribosyl)	2	Q9DBP5; A0A0R4J093	Q9DBP5; A0A0R4J093	4	3	0.0086	0	1	2	821.342	2462.01	1.21	0.001	1.16	2	0.002937	0.07906	2.20318	0
-455	112911	FALSE	F2.2	16.2984	3786	HCD	35.6729	240	20150916_003_Liver_Rep2.raw	-455	17370	FourierTransform	MS2	1	1	1	1	308.179	922.523	3	0	0	0	0	0	High	Sequest HT (A10)	Unambiguous	HVVFGHVK		1	Q99KR7	Q99KR7	0	3	0.7815	0	1	1	308.179	922.526	-2.73	-0.00084	3.25	1	0.0001067	0.002061	0	0
-455	112918	FALSE	F2.2	16.3029	3787	HCD	40.3463	240	20150916_003_Liver_Rep2.raw	-455	17371	FourierTransform	MS2	1	1	1	1	490.616	1469.83	3	26.9968	100	1.17558	5.50444	1.30706	High	Sequest HT (A10)	Unambiguous	VLGKPKQEELNSK		3	P09542	A0A0G2JDM3; P09542; A0A0G2JDW2	1	3	0.6831	0	1	1	490.616	1469.83	1.2	0.00059	3.44	1	3.923e-05	5.637e-05	0	0
-455	112927	FALSE	F2.2	16.3074	3788	HCD	0	240	20150916_003_Liver_Rep2.raw	-455	17372	FourierTransform	MS2	1	1	1	1	572.942	1716.81	3	30.8807	100	5.57845	9.86962	8.07461	High	Sequest HT (A10)	Unambiguous	NAIHTYTQAGSHmAAK	M13(Oxidation)	2	P24270	A2AL20; P24270	0	3	0.7614	0	1	1	572.942	1716.81	-0.43	-0.00024	5.03	1	3.923e-05	1.464e-07	0	0
-455	112973	FALSE	F2.2	16.3387	3794	HCD	53.0327	240	20150916_003_Liver_Rep2.raw	-455	17378	FourierTransform	MS2	4	2	1	1	471.836	1413.49	3	26.8262	100	2.01929	4.33625	0.94928	Medium	Sequest HT (A10)	Rejected	ENyPPPR	Y3(ADP-Ribosyl)	2		A0A087WSS2; A0A338P6M2	0	3	0	0	1	1	471.836	1413.49	5.45	0.00257	1.09	0	0.01004	0.2713	4.20845	0.655029
-455	112974	FALSE	F2.2	16.3387	3794	HCD	53.0327	240	20150916_003_Liver_Rep2.raw	-455	17378	FourierTransform	MS2	4	2	1	1	471.836	1413.49	3	26.8262	100	2.01929	4.33625	0.94928	Medium	Sequest HT (A10)	Selected	sTAmPPPR	S1(ADP-Ribosyl); M4(Oxidation)	4	P00520	P00520-4; P00520-3; P00520-2; P00520	0	3	NA	0	2	2	471.836	1413.49	3.07	0.00144	1.09	1	0.01179	0.296	0.655029	0.655029
-455	112975	FALSE	F2.2	16.3387	3794	HCD	53.0327	240	20150916_003_Liver_Rep2.raw	-455	17378	FourierTransform	MS2	4	2	1	1	471.836	1413.49	3	26.8262	100	2.01929	4.33625	0.94928	Medium	Sequest HT (A10)	Rejected	StAmPPPR	T2(ADP-Ribosyl); M4(Oxidation)	4	P00520	P00520-4; P00520-3; P00520-2; P00520	0	3	NA	0	2	3	471.836	1413.49	3.07	0.00144	1.09	1	0.01385	0.332	1.91372	1.31006
-455	112976	FALSE	F2.2	16.3387	3794	HCD	53.0327	240	20150916_003_Liver_Rep2.raw	-455	17378	FourierTransform	MS2	4	2	1	1	471.836	1413.49	3	26.8262	100	2.01929	4.33625	0.94928	Medium	Sequest HT (A10)	Rejected	eNYPPPR	E1(ADP-Ribosyl)	2		A0A087WSS2; A0A338P6M2	0	3	NA	0.0092	4	4	471.836	1413.49	5.45	0.00257	1.08	0	0.01004	0.2726	0.655029	0.655029
-455	112991	FALSE	F2.2	16.3601	3798	HCD	8.06788	240	20150916_003_Liver_Rep2.raw	-455	17381	FourierTransform	MS2	1	1	1	1	346.939	1384.73	4	2.15552	7.04653	0	1.57556	0	High	Sequest HT (A10)	Unambiguous	RGFRRPYNYR		2	Q9JKB3	Q9JKB3; Q9JKB3-2	2	4	0.3537	0	1	1	346.939	1384.73	-0.17	-6e-05	3.76	1	3.923e-05	0.0003958	0	0
-455	112995	FALSE	F2.2	16.3646	3799	HCD	24.2281	240	20150916_003_Liver_Rep2.raw	-455	17382	FourierTransform	MS2	2	1	1	1	667.622	2000.85	3	34.6542	100	11.7359	11.8062	15.0749	High	Sequest HT (A10)	Unambiguous	QKPGETsRALASSK	S7(ADP-Ribosyl)	1	P11031	P11031	1	3	0.0345	0	1	1	667.622	2000.85	2.29	0.00153	1.16	1	0.0005774	0.01712	68.456	0
-455	112996	FALSE	F2.2	16.3646	3799	HCD	24.2281	240	20150916_003_Liver_Rep2.raw	-455	17382	FourierTransform	MS2	2	1	1	1	667.622	2000.85	3	34.6542	100	11.7359	11.8062	15.0749	High	Sequest HT (A10)	Unambiguous	QKPGETSrALASSK	R8(ADP-Ribosyl)	1	P11031	P11031	1	3	NA	0.0345	2	2	667.622	2000.85	2.29	0.00153	1.12	1	0.0005774	0.01769	68.456	0
-455	1130	FALSE	F2.1	11.7955	2898	HCD	0	240	20150916_002_Liver_Rep1.raw	-455	179	FourierTransform	MS2	5	1	1	1	821.342	2462.01	3	70.9468	100	39.0076	50.8859	93.8937	High	Sequest HT (A10)	Unambiguous	GKSsGRSDDNRESLEKR	S4(ADP-Ribosyl)	2	Q9DBP5; A0A0R4J093	Q9DBP5; A0A0R4J093	4	3	0.0086	0	1	3	821.342	2462.01	1.21	0.001	1.16	2	0.002802	0.07703	29.5886	0
-455	113012	FALSE	F2.2	16.3736	3801	HCD	16.1981	240	20150916_003_Liver_Rep2.raw	-455	17384	FourierTransform	MS2	1	1	1	1	498.881	1494.63	3	18.2584	67.3135	1.37197	3.39781	0.95016	High	Sequest HT (A10)	Unambiguous	HSGDFGADAQGAmSK	M13(Oxidation)	2	P04247	P04247; A0A2R8W6F8	0	3	0.7639	0	1	1	498.881	1494.63	0.78	0.00039	4.49	1	3.923e-05	1.378e-06	0	0
-455	113018	FALSE	F2.2	16.3781	3802	HCD	8.0129	240	20150916_003_Liver_Rep2.raw	-455	17385	FourierTransform	MS2	1	1	1	1	473.845	1419.52	3	28.4516	100	1.81977	7.7924	4.1942	High	Sequest HT (A10)	Selected	dERRFR	D1(ADP-Ribosyl)	5	A0A1B0GS22	A0A1B0GS22; A0A1B0GSK5; A0A1B0GR19; A0A1B0GR86; Q8BH97	2	3	NA	0.0175	2	2	473.845	1419.52	0.67	0.00032	0.56	1	0.007363	0.1954	2.92685	2.33979
-455	113028	FALSE	F2.2	16.3871	3804	HCD	6.44322	240	20150916_003_Liver_Rep2.raw	-455	17387	FourierTransform	MS2	2	1	1	1	763.977	2289.92	3	49.6013	100	30.7843	27.1025	40.5184	High	Sequest HT (A10)	Unambiguous	RLETEDTSGSPsRASR	S12(ADP-Ribosyl)	3	A0A0R4J0Q5	P21619-2; A0A0R4J0Q5; P21619	2	3	0.0124	0	1	1	763.977	2289.91	1.77	0.00135	1.61	1	0.0008309	0.02408	44.9414	0
-455	113029	FALSE	F2.2	16.3871	3804	HCD	6.44322	240	20150916_003_Liver_Rep2.raw	-455	17387	FourierTransform	MS2	2	1	1	1	763.977	2289.92	3	49.6013	100	30.7843	27.1025	40.5184	High	Sequest HT (A10)	Unambiguous	RLETEDTSGSPSrASR	R13(ADP-Ribosyl)	3	A0A0R4J0Q5	P21619-2; A0A0R4J0Q5; P21619	2	3	NA	0.0124	2	2	763.977	2289.91	1.77	0.00135	1.59	1	0.0003722	0.01283	52.5752	0
-455	11303	FALSE	F2.1	20.3405	4657	HCD	19.1569	240	20150916_002_Liver_Rep1.raw	-455	1705	FourierTransform	MS2	1	1	1	1	454.203	1360.6	3	12.0024	44.4877	0.80142	1.97269	0.74787	High	Sequest HT (A10)	Unambiguous	WcAVSEHENTK	C2(Carbamidomethyl)	4	Q921I1	E9Q2Q7; E9Q939; Q921I1; D3YYR8	0	3	0.6648	0	1	1	454.203	1360.6	0.39	0.00018	3.49	1	3.923e-05	0.0001419	0	0
-455	113036	FALSE	F2.2	16.3916	3805	HCD	38.2567	240	20150916_003_Liver_Rep2.raw	-455	17388	FourierTransform	MS2	1	1	1	1	378.725	756.443	2	0.58853	1.29256	1.06155	0	0	High	Sequest HT (A10)	Unambiguous	HLLVmK	M5(Oxidation)	4	Q8VDN2	E9QNX7; Q8VDN2; Q64436; Q91WH7	0	2	0.2038	0	1	1	378.725	756.444	-0.73	-0.00028	2.11	1	0.0003442	0.009909	0	0
-455	113047	FALSE	F2.2	16.3961	3806	HCD	33.2829	240	20150916_003_Liver_Rep2.raw	-455	17389	FourierTransform	MS2	1	1	1	1	404.548	1211.63	3	12.508	47.1877	0	2.4312	0.41289	Medium	Sequest HT (A10)	Selected	QHWDDVKRK		1	A2AF73	A2AF73	2	3	NA	0.0245	2	2	404.548	1211.63	0.24	0.0001	1.59	1	0.03539	0.627	0	0
-455	113066	FALSE	F2.2	16.419	3810	HCD	39.8019	240	20150916_003_Liver_Rep2.raw	-455	17392	FourierTransform	MS2	1	1	1	1	563.761	2252.02	4	32.7266	100	11.7407	9.73007	9.43549	Medium	Sequest HT (A10)	Unambiguous	rGPTRDFHILFVPR	R1(ADP-Ribosyl)	1	Q9D2N9	Q9D2N9	2	4	0.1408	0	1	1	563.761	2252.02	3.18	0.00179	0.71	1	0.01469	0.3515	23.4601	0
-455	11309	FALSE	F2.1	20.345	4658	HCD	8.48617	240	20150916_002_Liver_Rep1.raw	-455	1706	FourierTransform	MS2	1	1	1	1	586.051	2926.22	5	31.8648	100	5.40138	13.1336	8.92436	High	Sequest HT (A10)	Unambiguous	SSGArSPSPGRREEDGDELARR	R5(ADP-Ribosyl)	1	P36552	P36552	4	5	0.0936	0	1	1	586.051	2926.22	0.58	0.00034	1.71	1	0.001765	0.04872	209.969	28.653
-455	113093	FALSE	F2.2	16.4371	3814	HCD	8.06696	240	20150916_003_Liver_Rep2.raw	-455	17396	FourierTransform	MS2	1	1	1	1	747.818	1494.63	2	22.113	55.3927	12.1985	9.01316	11.8478	High	Sequest HT (A10)	Unambiguous	HSGDFGADAQGAmSK	M13(Oxidation)	2	P04247	P04247; A0A2R8W6F8	0	2	0.8721	0	1	1	747.818	1494.63	0.62	0.00046	5.55	1	3.923e-05	3.382e-09	0	0
-455	1131	FALSE	F2.1	11.7955	2898	HCD	0	240	20150916_002_Liver_Rep1.raw	-455	179	FourierTransform	MS2	5	1	1	1	821.342	2462.01	3	70.9468	100	39.0076	50.8859	93.8937	High	Sequest HT (A10)	Unambiguous	GKSSGRsDDNRESLEKR	S7(ADP-Ribosyl)	2	Q9DBP5; A0A0R4J093	Q9DBP5; A0A0R4J093	4	3	0.0086	0	1	4	821.342	2462.01	1.21	0.001	1.16	2	0.002883	0.07875	7.01465	0
-455	113109	FALSE	F2.2	16.446	3816	HCD	22.4209	240	20150916_003_Liver_Rep2.raw	-455	17398	FourierTransform	MS2	1	1	1	1	587.626	1760.86	3	32.8692	100	9.05864	12.0424	10.3758	High	Sequest HT (A10)	Unambiguous	ARHNPSNQSYTLSGTK		2	A0A0A0MQ68	A0A0A0MQ68; Q60759	1	3	0.7227	0	1	1	587.626	1760.87	-1.58	-0.00093	4.76	1	3.923e-05	3.056e-09	0	0
-455	113123	FALSE	F2.2	16.455	3818	HCD	18.2803	240	20150916_003_Liver_Rep2.raw	-455	17400	FourierTransform	MS2	1	1	1	1	592.261	1774.77	3	30.6648	100	5.80909	8.43211	8.41781	High	Sequest HT (A10)	Unambiguous	RKrEEFIQK	R3(ADP-Ribosyl)	2	Q9DBG7	A0A1L1SSI7; Q9DBG7	3	3	0.0984	0	1	1	592.261	1774.77	0.08	5e-05	0.61	1	0.001741	0.04825	7.16391	3.95457
-455	113133	FALSE	F2.2	16.4595	3819	HCD	34.6327	240	20150916_003_Liver_Rep2.raw	-455	17401	FourierTransform	MS2	1	1	1	1	435.978	1740.89	4	27.1832	100	0.98058	5.96504	1.78726	High	Sequest HT (A10)	Unambiguous	MREmYSASKPLKGAR	M4(Oxidation)	2	P50247	P50247; A2ALT5	2	4	0.1096	0	1	1	435.978	1740.89	0.11	5e-05	4.56	1	3.923e-05	0.0001985	0	0
-455	113140	FALSE	F2.2	16.4684	3820	HCD	0	240	20150916_003_Liver_Rep2.raw	-455	17402	FourierTransform	MS2	1	1	1	1	619.269	1855.79	3	30.3819	100	6.43666	7.34948	7.74156	High	Sequest HT (A10)	Unambiguous	KPArGGQGPPPPR	R4(ADP-Ribosyl)	2	G3UX48	G3UX48; Q7TSC1	1	3	0.0657	0	1	1	619.269	1855.8	-4.22	-0.00261	1.37	1	0.0007776	0.02258	27.3445	2.24477
-455	113145	FALSE	F2.2	16.478	3822	HCD	0	240	20150916_003_Liver_Rep2.raw	-455	17403	FourierTransform	MS2	1	1	1	1	786.831	1572.65	2	60.7032	100	61.7051	33.9794	47.1285	High	Sequest HT (A10)	Unambiguous	VVQrSSLSR	R4(ADP-Ribosyl)	6	E9Q9E1	Q6NZJ6-2; E9Q9E1; E9PVC5; E9PVC6; A0A0J9YUS5; Q6NZJ6	1	2	0.3188	0	1	1	786.831	1572.66	-1.13	-0.00089	0.69	1	0.0008064	0.02378	9.20753	0
-455	113164	FALSE	F2.2	16.4869	3824	HCD	28.4481	217.972	20150916_003_Liver_Rep2.raw	-455	17405	FourierTransform	MS2	1	1	1	1	329.191	985.558	3	0.07108	0.09209	0.19223	0	0	High	Sequest HT (A10)	Unambiguous	VFEHIGKR		1	P24270	P24270	1	3	0.5197	0	1	1	329.191	985.558	-0.03	-1e-05	2.54	1	0.0002554	0.007218	0	0
-455	113189	FALSE	F2.2	16.5093	3829	HCD	11.6701	240	20150916_003_Liver_Rep2.raw	-455	17410	FourierTransform	MS2	1	1	1	1	472.775	944.543	2	27.1528	100	2.16114	4.43312	2.01687	High	Sequest HT (A10)	Unambiguous	APHLTHLR		4	Q80X81	A0A3B2WAL8; G3XA25; Q80X81; Q8CAY6	0	2	0.5025	0	1	1	472.775	944.542	0.46	0.00022	1.99	1	3.923e-05	0.0003417	0	0
-455	1132	FALSE	F2.1	11.7955	2898	HCD	0	240	20150916_002_Liver_Rep1.raw	-455	179	FourierTransform	MS2	5	1	1	1	821.342	2462.01	3	70.9468	100	39.0076	50.8859	93.8937	High	Sequest HT (A10)	Unambiguous	GKSSGRSdDNRESLEKR	D8(ADP-Ribosyl)	2	Q9DBP5; A0A0R4J093	Q9DBP5; A0A0R4J093	4	3	NA	0.0086	5	5	821.342	2462.01	1.21	0.001	1.15	2	0.00291	0.07891	7.01465	0
-455	113202	FALSE	F2.2	16.5183	3831	HCD	20.9004	240	20150916_003_Liver_Rep2.raw	-455	17412	FourierTransform	MS2	3	1	1	1	584.263	2334.03	4	45.0175	100	4.58223	22.435	53.0528	High	Sequest HT (A10)	Unambiguous	GVFRrEAHKSEIAHR	R5(ADP-Ribosyl)	1	P07724	P07724	3	4	0.0121	0	1	1	584.263	2334.03	0.87	0.00051	1.65	1	0.0001352	0.003152	166.736	3.8833
-455	113203	FALSE	F2.2	16.5183	3831	HCD	20.9004	240	20150916_003_Liver_Rep2.raw	-455	17412	FourierTransform	MS2	3	1	1	1	584.263	2334.03	4	45.0175	100	4.58223	22.435	53.0528	High	Sequest HT (A10)	Unambiguous	GVFRReAHKSEIAHR	E6(ADP-Ribosyl)	1	P07724	P07724	3	4	NA	0.0121	2	2	584.263	2334.03	0.87	0.00051	1.63	1	0.0001352	0.003287	134.808	3.8833
-455	113204	FALSE	F2.2	16.5183	3831	HCD	20.9004	240	20150916_003_Liver_Rep2.raw	-455	17412	FourierTransform	MS2	3	1	1	1	584.263	2334.03	4	45.0175	100	4.58223	22.435	53.0528	High	Sequest HT (A10)	Unambiguous	GVFrREAHKSEIAHR	R4(ADP-Ribosyl)	1	P07724	P07724	3	4	NA	0.0121	2	3	584.263	2334.03	0.87	0.00051	1.63	1	0.0001352	0.004872	190.31	4.85412
-455	113216	FALSE	F2.2	16.5316	3833	HCD	55.3251	240	20150916_003_Liver_Rep2.raw	-455	17414	FourierTransform	MS2	2	1	1	1	562.9	1686.68	3	30.1767	100	7.15249	7.11583	6.43865	Medium	Sequest HT (A10)	Unambiguous	TPSsPLPPPPR	S4(ADP-Ribosyl)	1	Q9DBY0	Q9DBY0	0	3	0.0222	0	1	1	562.9	1686.69	-4.87	-0.00274	0.9	1	0.01865	0.431	5.01803	1.01062
-455	113217	FALSE	F2.2	16.5316	3833	HCD	55.3251	240	20150916_003_Liver_Rep2.raw	-455	17414	FourierTransform	MS2	2	1	1	1	562.9	1686.68	3	30.1767	100	7.15249	7.11583	6.43865	Medium	Sequest HT (A10)	Unambiguous	TPsSPLPPPPR	S3(ADP-Ribosyl)	1	Q9DBY0	Q9DBY0	0	3	NA	0.0222	2	2	562.9	1686.69	-4.87	-0.00274	0.88	1	0.01875	0.4327	9.05771	1.01062
-455	113229	FALSE	F2.2	16.5484	3836	HCD	30.3028	240	20150916_003_Liver_Rep2.raw	-455	17416	FourierTransform	MS2	1	1	1	1	604.92	1812.74	3	36.0332	100	11.5557	15.1016	17.4755	High	Sequest HT (A10)	Unambiguous	LQrEVEGERR	R3(ADP-Ribosyl)	3	D3Z6I8	D3Z6I8; P21107-2; E9Q7Q3	2	3	0.1325	0	1	1	604.92	1812.74	1.25	0.00075	0.83	1	0.0002554	0.00708	15.3388	0.854006
-455	113235	FALSE	F2.2	16.5528	3837	HCD	3.85766	148.32	20150916_003_Liver_Rep2.raw	-455	17417	FourierTransform	MS2	1	1	1	1	426.861	1278.57	3	0.11699	0.41811	0	0.04987	0	High	Sequest HT (A10)	Unambiguous	HMNGYGSHTFK		1	P24270	P24270	0	3	0.8412	0	1	1	426.861	1278.57	0.58	0.00025	4.66	1	3.923e-05	2.547e-06	0	0
-455	113242	FALSE	F2.2	16.5618	3839	HCD	10.0675	240	20150916_003_Liver_Rep2.raw	-455	17419	FourierTransform	MS2	1	1	1	1	664.264	1327.52	2	44.0345	100	28.17	21.4934	26.4747	High	Sequest HT (A10)	Unambiguous	LrAPSSR	R2(ADP-Ribosyl)	1	A0A3B2WBC6	A0A3B2WBC6	1	2	0.2836	0	1	1	664.264	1327.52	0.95	0.00063	0.67	1	0.002699	0.07263	1.53672	1.2165
-455	113252	FALSE	F2.2	16.5663	3840	HCD	12.6155	240	20150916_003_Liver_Rep2.raw	-455	17420	FourierTransform	MS2	6	1	1	1	643.792	2572.15	4	41.5569	100	14.2558	22.0779	29.8938	High	Sequest HT (A10)	Unambiguous	HIHITQATETTTTrHKR	R14(ADP-Ribosyl)	4	Q5SUH7	Q5SUH7; Q99KN9; Q5SUH6; Q99KN9-2	2	4	0.0086	0	1	1	643.792	2572.15	-0.07	-5e-05	3.48	1	3.923e-05	9.485e-05	148.689	0
-455	113253	FALSE	F2.2	16.5663	3840	HCD	12.6155	240	20150916_003_Liver_Rep2.raw	-455	17420	FourierTransform	MS2	6	1	1	1	643.792	2572.15	4	41.5569	100	14.2558	22.0779	29.8938	High	Sequest HT (A10)	Unambiguous	HIHITQATETTtTRHKR	T12(ADP-Ribosyl)	4	Q5SUH7	Q5SUH7; Q99KN9; Q5SUH6; Q99KN9-2	2	4	0.0086	0	1	2	643.792	2572.15	-0.07	-5e-05	3.48	1	3.923e-05	9.631e-05	137.017	0
-455	113254	FALSE	F2.2	16.5663	3840	HCD	12.6155	240	20150916_003_Liver_Rep2.raw	-455	17420	FourierTransform	MS2	6	1	1	1	643.792	2572.15	4	41.5569	100	14.2558	22.0779	29.8938	High	Sequest HT (A10)	Unambiguous	HIHITQATETTTtRHKR	T13(ADP-Ribosyl)	4	Q5SUH7	Q5SUH7; Q99KN9; Q5SUH6; Q99KN9-2	2	4	NA	0.0086	3	3	643.792	2572.15	-0.07	-5e-05	3.45	1	3.923e-05	9.727e-05	138.312	0
-455	113255	FALSE	F2.2	16.5663	3840	HCD	12.6155	240	20150916_003_Liver_Rep2.raw	-455	17420	FourierTransform	MS2	6	1	1	1	643.792	2572.15	4	41.5569	100	14.2558	22.0779	29.8938	High	Sequest HT (A10)	Unambiguous	HIHITQATETtTTRHKR	T11(ADP-Ribosyl)	4	Q5SUH7	Q5SUH7; Q99KN9; Q5SUH6; Q99KN9-2	2	4	NA	0.0345	4	4	643.792	2572.15	-0.07	-5e-05	3.36	1	3.923e-05	0.0001016	137.017	0
-455	113256	FALSE	F2.2	16.5663	3840	HCD	12.6155	240	20150916_003_Liver_Rep2.raw	-455	17420	FourierTransform	MS2	6	1	1	1	643.792	2572.15	4	41.5569	100	14.2558	22.0779	29.8938	High	Sequest HT (A10)	Unambiguous	HIHITQATEtTTTRHKR	T10(ADP-Ribosyl)	4	Q5SUH7	Q5SUH7; Q99KN9; Q5SUH6; Q99KN9-2	2	4	NA	0.0402	5	5	643.792	2572.15	-0.07	-5e-05	3.34	1	3.923e-05	0.0001588	146.041	0
-455	113257	FALSE	F2.2	16.5663	3840	HCD	12.6155	240	20150916_003_Liver_Rep2.raw	-455	17420	FourierTransform	MS2	6	1	1	1	643.792	2572.15	4	41.5569	100	14.2558	22.0779	29.8938	High	Sequest HT (A10)	Unambiguous	HIHITQATETTTTRhKR	H15(ADP-Ribosyl)	4	Q5SUH7	Q5SUH7; Q99KN9; Q5SUH6; Q99KN9-2	2	4	NA	0.0489	6	6	643.792	2572.15	-0.07	-5e-05	3.31	1	3.923e-05	0.0004079	340.48	0
-455	113262	FALSE	F2.2	16.5707	3841	HCD	21.0214	240	20150916_003_Liver_Rep2.raw	-455	17421	FourierTransform	MS2	1	1	1	1	432.193	1294.56	3	2.05534	7.36494	0	0.71092	0.1455	High	Sequest HT (A10)	Unambiguous	HmNGYGSHTFK	M2(Oxidation)	1	P24270	P24270	0	3	0.8071	0	1	1	432.193	1294.56	-0.07	-3e-05	4.51	1	3.923e-05	2.999e-07	0	0
-455	11327	FALSE	F2.1	20.3635	4661	HCD	0	240	20150916_002_Liver_Rep1.raw	-455	1708	FourierTransform	MS2	1	1	1	1	773.312	2317.92	3	55.7317	100	40.9845	34.6099	47.3323	High	Sequest HT (A10)	Unambiguous	rGEEGHDPKEPEQLR	R1(ADP-Ribosyl)	2	Q8BG05	Q8BG05; A2AL12	2	3	0.1089	0	1	1	773.312	2317.92	-0.54	-0.00042	2.48	1	3.923e-05	1.727e-05	1456.42	14.6059
-455	113279	FALSE	F2.2	16.5887	3845	HCD	15.1273	240	20150916_003_Liver_Rep2.raw	-455	17425	FourierTransform	MS2	1	1	1	1	639.789	1278.57	2	5.04196	16.1766	1.08042	1.71691	1.19389	High	Sequest HT (A10)	Unambiguous	HMNGYGSHTFK		1	P24270	P24270	0	2	0.8195	0	1	1	639.789	1278.57	1.71	0.00109	3.49	1	3.923e-05	1.304e-05	0	0
-455	113283	FALSE	F2.2	16.5976	3846	HCD	0	240	20150916_003_Liver_Rep2.raw	-455	17426	FourierTransform	MS2	1	1	1	1	798.011	2392.02	3	43.766	100	18.9056	24.9793	31.1791	High	Sequest HT (A10)	Unambiguous	NFEEKKEDrKTDLAK	R9(ADP-Ribosyl)	2	O35601	O35601; O35601-2	4	3	0.061	0	1	1	798.011	2392.02	-0.87	-0.0007	1.64	1	3.923e-05	5.755e-05	19.6154	0
-455	113293	FALSE	F2.2	16.6071	3848	HCD	0	240	20150916_003_Liver_Rep2.raw	-455	17427	FourierTransform	MS2	1	1	1	1	650.939	1950.8	3	31.905	100	8.84016	9.87277	8.90715	High	Sequest HT (A10)	Unambiguous	KIQEWHrEQR	R7(ADP-Ribosyl)	4	Q63880; Q8VCU1	Q8VCU1-2; Q63880-2; Q63880; Q8VCU1	2	3	0.1138	0	1	1	650.939	1950.8	0.24	0.00016	1.23	2	0.0007202	0.01932	3.35333	3.15716
-455	113308	FALSE	F2.2	16.6206	3851	HCD	17.8149	240	20150916_003_Liver_Rep2.raw	-455	17430	FourierTransform	MS2	1	1	1	1	320.398	1278.57	4	0	0	0	0	0	High	Sequest HT (A10)	Unambiguous	HMNGYGSHTFK		1	P24270	P24270	0	4	0.6221	0	1	1	320.398	1278.57	-0.12	-4e-05	2.99	1	0.001136	0.03459	0	0
-455	113314	FALSE	F2.2	16.6251	3852	HCD	0	240	20150916_003_Liver_Rep2.raw	-455	17431	FourierTransform	MS2	1	1	1	1	512.235	1534.69	3	6.15382	22.6476	0.48144	0.99428	0.49193	High	Sequest HT (A10)	Unambiguous	IcKHPESNFcSR	C2(Carbamidomethyl); C10(Carbamidomethyl)	1	P00329	P00329	1	3	0.7421	0	1	1	512.235	1534.69	0.59	0.0003	3.8	1	3.923e-05	3.381e-05	0	0
-455	113341	FALSE	F2.2	16.643	3856	HCD	0	240	20150916_003_Liver_Rep2.raw	-455	17435	FourierTransform	MS2	2	1	1	1	721.285	1441.56	2	54.1189	100	46.8299	27.6418	42.004	High	Sequest HT (A10)	Unambiguous	GsRSQIPR	S2(ADP-Ribosyl)	5	E9Q5L2	E9Q5L2; E9PVD2; A0A2K6EDJ7; A6X935-2; A6X935	1	2	0.2989	0	1	1	721.285	1441.56	0.06	4e-05	0.87	1	0.002648	0.07097	33.0841	1.4522
-455	113342	FALSE	F2.2	16.643	3856	HCD	0	240	20150916_003_Liver_Rep2.raw	-455	17435	FourierTransform	MS2	2	1	1	1	721.285	1441.56	2	54.1189	100	46.8299	27.6418	42.004	High	Sequest HT (A10)	Unambiguous	GSrSQIPR	R3(ADP-Ribosyl)	5	E9Q5L2	E9Q5L2; E9PVD2; A0A2K6EDJ7; A6X935-2; A6X935	1	2	0.2989	0	1	2	721.285	1441.56	0.06	4e-05	0.87	1	0.002434	0.06684	25.3926	2.17831
-455	113354	FALSE	F2.2	16.652	3858	HCD	25.821	240	20150916_003_Liver_Rep2.raw	-455	17437	FourierTransform	MS2	2	1	1	1	503.521	1508.55	3	29.2122	100	2.3348	9.49653	5.01741	High	Sequest HT (A10)	Unambiguous	ErHPSWR	R2(ADP-Ribosyl)	1	Q8BGD9	Q8BGD9	1	3	0.0403	0	1	1	503.521	1508.55	0.49	0.00025	1.24	1	0.0005497	0.01588	8.58243	8.28798
-455	113355	FALSE	F2.2	16.652	3858	HCD	25.821	240	20150916_003_Liver_Rep2.raw	-455	17437	FourierTransform	MS2	2	1	1	1	503.521	1508.55	3	29.2122	100	2.3348	9.49653	5.01741	High	Sequest HT (A10)	Unambiguous	eRHPSWR	E1(ADP-Ribosyl)	1	Q8BGD9	Q8BGD9	1	3	NA	0.0403	2	2	503.521	1508.55	0.49	0.00025	1.19	1	0.0004608	0.01551	56.3489	13.4038
-455	113363	FALSE	F2.2	16.6609	3859	HCD	18.4863	240	20150916_003_Liver_Rep2.raw	-455	17438	FourierTransform	MS2	5	1	1	1	515.234	2572.14	5	29.6649	100	2.10756	8.95641	7.59567	High	Sequest HT (A10)	Unambiguous	HIHITQATEtTTTRHKR	T10(ADP-Ribosyl)	4	Q5SUH7	Q5SUH7; Q99KN9; Q5SUH6; Q99KN9-2	2	5	0.0075	0	1	1	515.234	2572.15	-2.55	-0.00131	2.66	1	0.0001352	0.003793	70.6177	0
-455	113364	FALSE	F2.2	16.6609	3859	HCD	18.4863	240	20150916_003_Liver_Rep2.raw	-455	17438	FourierTransform	MS2	5	1	1	1	515.234	2572.14	5	29.6649	100	2.10756	8.95641	7.59567	High	Sequest HT (A10)	Unambiguous	HIHITQATETTTTrHKR	R14(ADP-Ribosyl)	4	Q5SUH7	Q5SUH7; Q99KN9; Q5SUH6; Q99KN9-2	2	5	NA	0.0075	2	2	515.234	2572.15	-2.55	-0.00131	2.64	1	0.0001352	0.004086	110.666	0
-455	113365	FALSE	F2.2	16.6609	3859	HCD	18.4863	240	20150916_003_Liver_Rep2.raw	-455	17438	FourierTransform	MS2	5	1	1	1	515.234	2572.14	5	29.6649	100	2.10756	8.95641	7.59567	High	Sequest HT (A10)	Unambiguous	HIHITQATETtTTRHKR	T11(ADP-Ribosyl)	4	Q5SUH7	Q5SUH7; Q99KN9; Q5SUH6; Q99KN9-2	2	5	NA	0.0113	3	3	515.234	2572.15	-2.55	-0.00131	2.63	1	0.0001352	0.003836	86.0382	0
-455	113366	FALSE	F2.2	16.6609	3859	HCD	18.4863	240	20150916_003_Liver_Rep2.raw	-455	17438	FourierTransform	MS2	5	1	1	1	515.234	2572.14	5	29.6649	100	2.10756	8.95641	7.59567	High	Sequest HT (A10)	Unambiguous	HIHITQATETTtTRHKR	T12(ADP-Ribosyl)	4	Q5SUH7	Q5SUH7; Q99KN9; Q5SUH6; Q99KN9-2	2	5	NA	0.015	4	4	515.234	2572.15	-2.55	-0.00131	2.62	1	0.0001352	0.003854	86.0382	0
-455	113367	FALSE	F2.2	16.6609	3859	HCD	18.4863	240	20150916_003_Liver_Rep2.raw	-455	17438	FourierTransform	MS2	5	1	1	1	515.234	2572.14	5	29.6649	100	2.10756	8.95641	7.59567	High	Sequest HT (A10)	Unambiguous	HIHITQATETTTtRHKR	T13(ADP-Ribosyl)	4	Q5SUH7	Q5SUH7; Q99KN9; Q5SUH6; Q99KN9-2	2	5	NA	0.0188	5	5	515.234	2572.15	-2.55	-0.00131	2.61	1	0.0001352	0.004099	129.664	0
-455	11337	FALSE	F2.1	20.368	4662	HCD	4.14189	240	20150916_002_Liver_Rep1.raw	-455	1709	FourierTransform	MS2	5	1	1	1	580.236	2317.92	4	30.1191	100	4.57876	9.60993	6.28749	High	Sequest HT (A10)	Unambiguous	RGEEGHdPKEPEQLR	D7(ADP-Ribosyl)	2	Q8BG05	Q8BG05; A2AL12	2	4	0.0116	0	1	1	580.236	2317.92	-0.83	-0.00048	1.72	1	0.0003722	0.0133	97.0879	24.4019
-455	113373	FALSE	F2.2	16.6704	3861	HCD	0	240	20150916_003_Liver_Rep2.raw	-455	17439	FourierTransform	MS2	1	1	1	1	614.936	1842.79	3	29.1295	100	3.87118	7.39357	5.25326	High	Sequest HT (A10)	Unambiguous	LKEYHrLQSK	R6(ADP-Ribosyl)	1	P16460	P16460	2	3	0.2432	0	1	1	614.936	1842.79	0.5	0.0003	0.74	1	0.0004019	0.01384	12.653	9.54702
-455	11338	FALSE	F2.1	20.368	4662	HCD	4.14189	240	20150916_002_Liver_Rep1.raw	-455	1709	FourierTransform	MS2	5	1	1	1	580.236	2317.92	4	30.1191	100	4.57876	9.60993	6.28749	High	Sequest HT (A10)	Unambiguous	RGEEGhDPKEPEQLR	H6(ADP-Ribosyl)	2	Q8BG05	Q8BG05; A2AL12	2	4	0.0116	0	1	2	580.236	2317.92	-0.83	-0.00048	1.72	1	0.0003722	0.01324	90.8134	22.1836
-455	11339	FALSE	F2.1	20.368	4662	HCD	4.14189	240	20150916_002_Liver_Rep1.raw	-455	1709	FourierTransform	MS2	5	1	1	1	580.236	2317.92	4	30.1191	100	4.57876	9.60993	6.28749	High	Sequest HT (A10)	Unambiguous	rGEEGHDPKEPEQLR	R1(ADP-Ribosyl)	2	Q8BG05	Q8BG05; A2AL12	2	4	0.0116	0	1	3	580.236	2317.92	-0.83	-0.00048	1.72	1	0.0002554	0.00742	97.6956	19.9652
-455	11340	FALSE	F2.1	20.368	4662	HCD	4.14189	240	20150916_002_Liver_Rep1.raw	-455	1709	FourierTransform	MS2	5	1	1	1	580.236	2317.92	4	30.1191	100	4.57876	9.60993	6.28749	High	Sequest HT (A10)	Unambiguous	RGEeGHDPKEPEQLR	E4(ADP-Ribosyl)	2	Q8BG05	Q8BG05; A2AL12	2	4	NA	0.0116	4	4	580.236	2317.92	-0.83	-0.00048	1.7	1	0.0003722	0.01336	131.001	26.6203
-455	113400	FALSE	F2.2	16.6884	3865	HCD	0	240	20150916_003_Liver_Rep2.raw	-455	17443	FourierTransform	MS2	1	1	1	1	735.274	1469.54	2	53.6637	77.9921	63.8052	25.6198	47.2377	High	Sequest HT (A10)	Unambiguous	rAGPPMGSR	R1(ADP-Ribosyl)	2	Q9WUK2-2; Q9WUK2	Q9WUK2-2; Q9WUK2	1	2	0.6207	0	1	1	735.274	1469.54	0.9	0.00066	1.16	2	0.002777	0.07517	18.9167	0
-455	113409	FALSE	F2.2	16.6929	3866	HCD	7.52436	240	20150916_003_Liver_Rep2.raw	-455	17444	FourierTransform	MS2	2	1	1	1	652.287	1954.85	3	31.564	100	6.43345	11.3567	8.46578	High	Sequest HT (A10)	Unambiguous	QQLErQNKELK	R5(ADP-Ribosyl)	4	Q5SV64; Q8VDD5	Q5SV64; Q3UH59; Q8VDD5; Q61879	2	3	0.0102	0	1	1	652.287	1954.84	2.09	0.00136	0.98	2	0.0009382	0.03183	27.8544	3.0393
-455	11341	FALSE	F2.1	20.368	4662	HCD	4.14189	240	20150916_002_Liver_Rep1.raw	-455	1709	FourierTransform	MS2	5	1	1	1	580.236	2317.92	4	30.1191	100	4.57876	9.60993	6.28749	High	Sequest HT (A10)	Unambiguous	RGeEGHDPKEPEQLR	E3(ADP-Ribosyl)	2	Q8BG05	Q8BG05; A2AL12	2	4	NA	0.0174	5	5	580.236	2317.92	-0.83	-0.00048	1.69	1	0.0003722	0.01344	131.001	26.6203
-455	113410	FALSE	F2.2	16.6929	3866	HCD	7.52436	240	20150916_003_Liver_Rep2.raw	-455	17444	FourierTransform	MS2	2	1	1	1	652.287	1954.85	3	31.564	100	6.43345	11.3567	8.46578	High	Sequest HT (A10)	Unambiguous	QQLeRQNKELK	E4(ADP-Ribosyl)	4	Q5SV64; Q8VDD5	Q5SV64; Q3UH59; Q8VDD5; Q61879	2	3	NA	0.0102	2	2	652.287	1954.84	2.09	0.00136	0.97	2	0.0009107	0.03061	26.5518	2.50677
-455	113416	FALSE	F2.2	16.6974	3867	HCD	0	240	20150916_003_Liver_Rep2.raw	-455	17445	FourierTransform	MS2	1	1	1	1	821.343	1641.68	2	59.428	100	59.883	39.9559	37.873	High	Sequest HT (A10)	Unambiguous	NITQrGNVAK	R5(ADP-Ribosyl)	5	Q6TAW2	Q6TAW2; A0A2I3BRA6; Q6TAW2-2; Q9Z1W5; A0A2I3BRH9	1	2	0.1408	0	1	1	821.343	1641.68	0.12	0.0001	0.71	1	0.001629	0.04486	512.728	154.688
-455	113433	FALSE	F2.2	16.7064	3869	HCD	20.1805	240	20150916_003_Liver_Rep2.raw	-455	17447	FourierTransform	MS2	1	1	1	1	324.396	1294.56	4	0	0	0	0	0	High	Sequest HT (A10)	Unambiguous	HmNGYGSHTFK	M2(Oxidation)	1	P24270	P24270	0	4	0.5498	0	1	1	324.396	1294.56	0.41	0.00013	3.11	1	0.0001654	0.005075	0	0
-455	113446	FALSE	F2.2	16.7154	3871	HCD	20.1718	240	20150916_003_Liver_Rep2.raw	-455	17449	FourierTransform	MS2	1	1	1	1	496.259	1486.76	3	27.5772	100	1.41361	6.16161	2.73354	High	Sequest HT (A10)	Unambiguous	IHHDQPMKPLDR		1	Q8R084	Q8R084	0	3	0.5737	0	1	1	496.259	1486.76	2.64	0.00131	3.8	1	3.923e-05	1.006e-06	0	0
-455	11347	FALSE	F2.1	20.3725	4663	HCD	23.5463	240	20150916_002_Liver_Rep1.raw	-455	1710	FourierTransform	MS2	1	1	1	1	767.369	1533.73	2	19.9231	44.178	9.88477	9.92876	15.7009	High	Sequest HT (A10)	Unambiguous	HNPSNQSYTLSGTK		2	A0A0A0MQ68	A0A0A0MQ68; Q60759	0	2	0.8021	0	1	1	767.369	1533.73	1.09	0.00084	4.7	1	3.923e-05	1.177e-10	0	0
-455	113509	FALSE	F2.2	16.7708	3882	HCD	0	240	20150916_003_Liver_Rep2.raw	-455	17459	FourierTransform	MS2	1	1	1	1	647.787	1294.57	2	32.5031	100	7.10421	12.0649	10.8433	High	Sequest HT (A10)	Unambiguous	HmNGYGSHTFK	M2(Oxidation)	1	P24270	P24270	0	2	0.8022	0	1	1	647.787	1294.56	2.51	0.00162	2.68	1	3.923e-05	9.727e-06	0	0
-455	113512	FALSE	F2.2	16.7753	3883	HCD	0	240	20150916_003_Liver_Rep2.raw	-455	17460	FourierTransform	MS2	1	1	1	1	764.285	2290.84	3	37.4918	100	12.9726	18.8972	18.0974	High	Sequest HT (A10)	Unambiguous	rVAEDDEDDDVDTKK	R1(ADP-Ribosyl)	1	P26350	P26350	2	3	0.2552	0	1	1	764.285	2290.84	1.48	0.00113	2.86	1	3.923e-05	2.228e-09	102.534	43.1093
-455	113522	FALSE	F2.2	16.7798	3884	HCD	5.82985	240	20150916_003_Liver_Rep2.raw	-455	17461	FourierTransform	MS2	1	1	1	1	490.518	1469.54	3	27.5797	100	0.78733	7.14074	2.39081	High	Sequest HT (A10)	Unambiguous	rAGPPMGSR	R1(ADP-Ribosyl)	2	Q9WUK2-2; Q9WUK2	Q9WUK2-2; Q9WUK2	1	3	0.675	0	1	1	490.518	1469.54	1.08	0.00053	1.6	2	0.001279	0.03629	48.5563	33.9758
-455	11355	FALSE	F2.1	20.377	4664	HCD	11.9108	240	20150916_002_Liver_Rep1.raw	-455	1711	FourierTransform	MS2	1	1	1	1	698.976	2094.91	3	46.2862	100	33.8058	21.2383	30.1005	High	Sequest HT (A10)	Unambiguous	RKPDPLADrTAGTR	R9(ADP-Ribosyl)	1	E9Q3V2	E9Q3V2	2	3	0.0643	0	1	1	698.976	2094.91	0.73	0.00051	1.71	1	3.923e-05	0.0003088	286.846	0
-455	113562	FALSE	F2.2	16.8117	3890	HCD	0	240	20150916_003_Liver_Rep2.raw	-455	17466	FourierTransform	MS2	2	1	1	1	939.702	2817.09	3	38.5488	100	14.9608	18.4198	20.8147	High	Sequest HT (A10)	Unambiguous	TAEEEDEADPkRQKTENGASA	K11(ADP-Ribosyl)	1	Q9D0J8	Q9D0J8	3	3	0.1364	0	1	1	939.702	2817.09	0.91	0.00085	2.64	1	0.0001352	0.00428	117.305	32.4942
-455	113563	FALSE	F2.2	16.8117	3890	HCD	0	240	20150916_003_Liver_Rep2.raw	-455	17466	FourierTransform	MS2	2	1	1	1	939.702	2817.09	3	38.5488	100	14.9608	18.4198	20.8147	High	Sequest HT (A10)	Unambiguous	TAEEEDEADPKrQKTENGASA	R12(ADP-Ribosyl)	1	Q9D0J8	Q9D0J8	3	3	0.1364	0	1	2	939.702	2817.09	0.91	0.00085	2.64	1	0.0001352	0.004281	117.305	32.4942
-455	113572	FALSE	F2.2	16.8162	3891	HCD	0	240	20150916_003_Liver_Rep2.raw	-455	17467	FourierTransform	MS2	3	1	1	1	688.261	2062.77	3	36.0802	100	13.9696	15.224	15.127	High	Sequest HT (A10)	Unambiguous	QEMQEVQSSrSGR	R10(ADP-Ribosyl)	3	O88569; O88569-2	O88569-3; O88569; O88569-2	1	3	0.0075	0	1	1	688.261	2062.77	0.38	0.00026	1.33	2	0.004618	0.1219	142.435	0
-455	113573	FALSE	F2.2	16.8162	3891	HCD	0	240	20150916_003_Liver_Rep2.raw	-455	17467	FourierTransform	MS2	3	1	1	1	688.261	2062.77	3	36.0802	100	13.9696	15.224	15.127	High	Sequest HT (A10)	Unambiguous	QEMQEVQSsRSGR	S9(ADP-Ribosyl)	3	O88569; O88569-2	O88569-3; O88569; O88569-2	1	3	0.0075	0	1	2	688.261	2062.77	0.38	0.00026	1.33	2	0.004641	0.1242	125.9	0
-455	113574	FALSE	F2.2	16.8162	3891	HCD	0	240	20150916_003_Liver_Rep2.raw	-455	17467	FourierTransform	MS2	3	1	1	1	688.261	2062.77	3	36.0802	100	13.9696	15.224	15.127	High	Sequest HT (A10)	Unambiguous	QEMQEVQsSRSGR	S8(ADP-Ribosyl)	3	O88569; O88569-2	O88569-3; O88569; O88569-2	1	3	NA	0.0075	3	3	688.261	2062.77	0.38	0.00026	1.32	2	0.004667	0.1242	125.9	0
-455	113580	FALSE	F2.2	16.8207	3892	HCD	0	240	20150916_003_Liver_Rep2.raw	-455	17468	FourierTransform	MS2	3	1	1	1	728.628	2183.87	3	68.3241	96.5776	32.174	44.5446	100	High	Sequest HT (A10)	Unambiguous	FTRGEADRDTYrR	R12(ADP-Ribosyl)	4	P63325	P63325; Q3UW83; A0A338P7K4; A0A3B2W864	3	3	0.0373	0	1	1	728.628	2183.87	1.77	0.00129	1.34	1	0.002027	0.05994	5.01355	3.39746
-455	113581	FALSE	F2.2	16.8207	3892	HCD	0	240	20150916_003_Liver_Rep2.raw	-455	17468	FourierTransform	MS2	3	1	1	1	728.628	2183.87	3	68.3241	96.5776	32.174	44.5446	100	High	Sequest HT (A10)	Unambiguous	FTRGEADRDTyRR	Y11(ADP-Ribosyl)	4	P63325	P63325; Q3UW83; A0A338P7K4; A0A3B2W864	3	3	NA	0.0373	2	2	728.628	2183.87	1.77	0.00129	1.29	1	0.004101	0.1119	9.59579	5.09619
-455	113582	FALSE	F2.2	16.8207	3892	HCD	0	240	20150916_003_Liver_Rep2.raw	-455	17468	FourierTransform	MS2	3	1	1	1	728.628	2183.87	3	68.3241	96.5776	32.174	44.5446	100	High	Sequest HT (A10)	Unambiguous	FTRGEADRDtYRR	T10(ADP-Ribosyl)	4	P63325	P63325; Q3UW83; A0A338P7K4; A0A3B2W864	3	3	NA	0.0373	2	3	728.628	2183.87	1.77	0.00129	1.29	1	0.004101	0.1119	9.59579	5.09619
-455	113590	FALSE	F2.2	16.8297	3894	HCD	0	240	20150916_003_Liver_Rep2.raw	-455	17470	FourierTransform	MS2	3	1	1	1	1031.89	2062.77	2	67.3577	67.7458	100	34.588	67.097	High	Sequest HT (A10)	Unambiguous	QEMQEVQSSrSGR	R10(ADP-Ribosyl)	3	O88569; O88569-2	O88569-3; O88569; O88569-2	1	2	0.1024	0	1	1	1031.89	2062.77	0.86	0.00089	1.27	2	0.003664	0.1009	38.3418	0
-455	113591	FALSE	F2.2	16.8297	3894	HCD	0	240	20150916_003_Liver_Rep2.raw	-455	17470	FourierTransform	MS2	3	1	1	1	1031.89	2062.77	2	67.3577	67.7458	100	34.588	67.097	High	Sequest HT (A10)	Unambiguous	QEMQEVQSsRSGR	S9(ADP-Ribosyl)	3	O88569; O88569-2	O88569-3; O88569; O88569-2	1	2	0.1024	0	1	2	1031.89	2062.77	0.86	0.00089	1.27	2	0.003795	0.1024	23.2099	0
-455	113592	FALSE	F2.2	16.8297	3894	HCD	0	240	20150916_003_Liver_Rep2.raw	-455	17470	FourierTransform	MS2	3	1	1	1	1031.89	2062.77	2	67.3577	67.7458	100	34.588	67.097	High	Sequest HT (A10)	Unambiguous	QEMQEVQsSRSGR	S8(ADP-Ribosyl)	3	O88569; O88569-2	O88569-3; O88569; O88569-2	1	2	0.1024	0	1	3	1031.89	2062.77	0.86	0.00089	1.27	2	0.003743	0.1019	30.829	0
-455	1136	FALSE	F2.1	11.8089	2901	HCD	37.1296	240	20150916_002_Liver_Rep1.raw	-455	180	FourierTransform	MS2	1	1	1	1	339.436	1354.72	4	0.70551	2.82203	0	0	0	High	Sequest HT (A10)	Unambiguous	HGFREGTTPKPK		1	Q9D823	Q9D823	1	4	0.6117	0	1	1	339.436	1354.72	-0.49	-0.00017	2.73	1	0.002648	0.07017	0	0
-455	113606	FALSE	F2.2	16.8387	3896	HCD	42.8208	240	20150916_003_Liver_Rep2.raw	-455	17472	FourierTransform	MS2	5	1	1	1	612.259	2446.01	4	36.4051	100	9.3088	17.1621	19.1495	High	Sequest HT (A10)	Unambiguous	rGEEGHDPKEPEQLRK	R1(ADP-Ribosyl)	2	Q8BG05	Q8BG05; A2AL12	3	4	0.0185	0	1	1	612.259	2446.02	-1.48	-0.00091	1.62	1	0.0001352	0.004766	121.33	22.1949
-455	113607	FALSE	F2.2	16.8387	3896	HCD	42.8208	240	20150916_003_Liver_Rep2.raw	-455	17472	FourierTransform	MS2	5	1	1	1	612.259	2446.01	4	36.4051	100	9.3088	17.1621	19.1495	High	Sequest HT (A10)	Unambiguous	RGEEGHdPKEPEQLRK	D7(ADP-Ribosyl)	2	Q8BG05	Q8BG05; A2AL12	3	4	NA	0.0185	2	2	612.259	2446.02	-1.48	-0.00091	1.59	1	0.0002554	0.008289	123.755	31.0729
-455	113608	FALSE	F2.2	16.8387	3896	HCD	42.8208	240	20150916_003_Liver_Rep2.raw	-455	17472	FourierTransform	MS2	5	1	1	1	612.259	2446.01	4	36.4051	100	9.3088	17.1621	19.1495	High	Sequest HT (A10)	Unambiguous	RGEEGhDPKEPEQLRK	H6(ADP-Ribosyl)	2	Q8BG05	Q8BG05; A2AL12	3	4	NA	0.0185	2	3	612.259	2446.02	-1.48	-0.00091	1.59	1	0.0001352	0.004533	156.607	35.5119
-455	113609	FALSE	F2.2	16.8387	3896	HCD	42.8208	240	20150916_003_Liver_Rep2.raw	-455	17472	FourierTransform	MS2	5	1	1	1	612.259	2446.01	4	36.4051	100	9.3088	17.1621	19.1495	High	Sequest HT (A10)	Unambiguous	RGEeGHDPKEPEQLRK	E4(ADP-Ribosyl)	2	Q8BG05	Q8BG05; A2AL12	3	4	NA	0.0247	4	4	612.259	2446.02	-1.48	-0.00091	1.58	1	0.0001352	0.004559	156.607	35.5119
-455	113610	FALSE	F2.2	16.8387	3896	HCD	42.8208	240	20150916_003_Liver_Rep2.raw	-455	17472	FourierTransform	MS2	5	1	1	1	612.259	2446.01	4	36.4051	100	9.3088	17.1621	19.1495	High	Sequest HT (A10)	Unambiguous	RGeEGHDPKEPEQLRK	E3(ADP-Ribosyl)	2	Q8BG05	Q8BG05; A2AL12	3	4	NA	0.0309	5	5	612.259	2446.02	-1.48	-0.00091	1.57	1	0.0001352	0.004471	174.265	37.7314
-455	113623	FALSE	F2.2	16.8521	3898	HCD	7.64185	240	20150916_003_Liver_Rep2.raw	-455	17474	FourierTransform	MS2	1	1	1	1	750.999	2250.98	3	58.8226	100	32.9495	38.9093	63.4315	High	Sequest HT (A10)	Unambiguous	rVGRRPDQQLQGDGK	R1(ADP-Ribosyl)	11	Q9CY58	A0A0N4SUQ1; A0A0N4SV40; A0A0N4SV32; Q9CY58-3; A0A0N4SUN8; Q9CY58-4; A0A0N4SWH2; A0A0N4SVK5; Q9CY58; Q9CY58-2; Q3UMP4	2	3	0.1284	0	1	1	750.999	2250.98	2.59	0.00195	1.09	1	0.002434	0.06689	25.0672	0
-455	113632	FALSE	F2.2	16.8646	3900	HCD	80.1179	240	20150916_003_Liver_Rep2.raw	-455	17475	FourierTransform	MS2	1	1	1	1	308.512	923.521	3	0	0	0	0	0	Medium	Sequest HT (A10)	Unambiguous	RKPIWSH		1	Q9D7J9	Q9D7J9	1	3	0.6171	0	1	1	308.512	923.521	-0.33	-0.0001	1.75	1	0.01306	0.3194	0	0
-455	113639	FALSE	F2.2	16.8691	3901	HCD	7.18448	240	20150916_003_Liver_Rep2.raw	-455	17476	FourierTransform	MS2	2	1	1	1	623.5	2490.98	4	40.6077	100	13.9955	19.1494	29.286	High	Sequest HT (A10)	Unambiguous	HTDDDRPPRrGLDDER	R10(ADP-Ribosyl)	1	P23116	P23116	2	4	0.0611	0	1	1	623.5	2490.98	0.61	0.00038	1.31	1	0.0008832	0.02826	166.671	0
-455	113640	FALSE	F2.2	16.8691	3901	HCD	7.18448	240	20150916_003_Liver_Rep2.raw	-455	17476	FourierTransform	MS2	2	1	1	1	623.5	2490.98	4	40.6077	100	13.9955	19.1494	29.286	High	Sequest HT (A10)	Unambiguous	HTDDDRPPrRGLDDER	R9(ADP-Ribosyl)	1	P23116	P23116	2	4	0.0611	0	1	2	623.5	2490.98	0.61	0.00038	1.31	1	0.0008832	0.02829	166.671	0
-455	11365	FALSE	F2.1	20.3815	4665	HCD	0	240	20150916_002_Liver_Rep1.raw	-455	1712	FourierTransform	MS2	1	1	1	1	888.38	1775.75	2	67.1563	100	65.7228	48.3308	54.5715	High	Sequest HT (A10)	Unambiguous	VAPAPArPSGPSK	R7(ADP-Ribosyl)	1	Q5XJY5	Q5XJY5	0	2	0.3929	0	1	1	888.38	1775.75	1.33	0.00118	1.12	1	0.008739	0.2438	276.862	72.5172
-455	113659	FALSE	F2.2	16.8781	3903	HCD	17.6226	240	20150916_003_Liver_Rep2.raw	-455	17478	FourierTransform	MS2	2	1	1	1	546.722	2183.87	4	28.6789	100	2.63874	6.89589	5.18077	Medium	Sequest HT (A10)	Unambiguous	FTRGEADRDTyRR	Y11(ADP-Ribosyl)	4	P63325	P63325; Q3UW83; A0A338P7K4; A0A3B2W864	3	4	0.011	0	1	1	546.722	2183.87	0.26	0.00014	0.91	1	0.01475	0.3544	24.1512	0
-455	113660	FALSE	F2.2	16.8781	3903	HCD	17.6226	240	20150916_003_Liver_Rep2.raw	-455	17478	FourierTransform	MS2	2	1	1	1	546.722	2183.87	4	28.6789	100	2.63874	6.89589	5.18077	Medium	Sequest HT (A10)	Unambiguous	FTRGEADRDtYRR	T10(ADP-Ribosyl)	4	P63325	P63325; Q3UW83; A0A338P7K4; A0A3B2W864	3	4	NA	0.011	2	2	546.722	2183.87	0.26	0.00014	0.9	1	0.01483	0.3556	24.1512	0
-455	113675	FALSE	F2.2	16.8915	3906	HCD	20.6357	240	20150916_003_Liver_Rep2.raw	-455	17481	FourierTransform	MS2	3	1	1	1	693.592	2078.76	3	36.7102	100	12.7455	15.8738	18.2214	High	Sequest HT (A10)	Unambiguous	QEmQEVQSSrSGR	M3(Oxidation); R10(ADP-Ribosyl)	3	O88569; O88569-2	O88569-3; O88569; O88569-2	1	3	0.0133	0	1	1	693.592	2078.76	-0.82	-0.00057	0.75	2	0.00785	0.2112	19.6228	0
-455	113676	FALSE	F2.2	16.8915	3906	HCD	20.6357	240	20150916_003_Liver_Rep2.raw	-455	17481	FourierTransform	MS2	3	1	1	1	693.592	2078.76	3	36.7102	100	12.7455	15.8738	18.2214	High	Sequest HT (A10)	Unambiguous	QEmQEVQSsRSGR	M3(Oxidation); S9(ADP-Ribosyl)	3	O88569; O88569-2	O88569-3; O88569; O88569-2	1	3	NA	0.0133	2	2	693.592	2078.76	-0.82	-0.00057	0.74	2	0.00785	0.2114	19.6228	0
-455	113677	FALSE	F2.2	16.8915	3906	HCD	20.6357	240	20150916_003_Liver_Rep2.raw	-455	17481	FourierTransform	MS2	3	1	1	1	693.592	2078.76	3	36.7102	100	12.7455	15.8738	18.2214	High	Sequest HT (A10)	Unambiguous	QEmQEVQsSRSGR	M3(Oxidation); S8(ADP-Ribosyl)	3	O88569; O88569-2	O88569-3; O88569; O88569-2	1	3	NA	0.0133	2	3	693.592	2078.76	-0.82	-0.00057	0.74	2	0.00785	0.2119	19.6228	0
-455	113695	FALSE	F2.2	16.905	3909	HCD	48.1404	240	20150916_003_Liver_Rep2.raw	-455	17484	FourierTransform	MS2	1	1	1	1	339.694	678.381	2	0	0	0	0	0	High	Sequest HT (A10)	Unambiguous	YIPGTK		2	P62897	P00015; P62897	0	2	0.1343	0	1	1	339.694	678.382	-1.04	-0.00035	1.34	1	0.005003	0.1315	0	0
-455	113751	FALSE	F2.2	16.955	3919	HCD	10.4224	240	20150916_003_Liver_Rep2.raw	-455	17493	FourierTransform	MS2	1	1	1	1	562.253	1684.75	3	28.7162	100	2.70377	8.30354	3.85732	High	Sequest HT (A10)	Unambiguous	ArIGDLDKKK	R2(ADP-Ribosyl)	2	B1AR50	B1AR50; Q9DCD6	3	3	0.4404	0	1	1	562.253	1684.75	-0.23	-0.00013	1.09	1	0.0003722	0.01276	31.8228	10.1653
-455	113774	FALSE	F2.2	16.9685	3922	HCD	0	240	20150916_003_Liver_Rep2.raw	-455	17496	FourierTransform	MS2	2	1	1	1	722.306	1443.6	2	45.3836	100	27.3872	24.8369	29.3105	High	Sequest HT (A10)	Unambiguous	TLrGGATVK	R3(ADP-Ribosyl)	10	E9Q310	E9Q310; P06537-3; P06537-2; E9PYV1; P06537-5; P06537; E9PUR6; E9Q8A6; D3YTK8; P06537-4	1	2	NA	0.0357	2	2	722.306	1443.6	0.97	0.0007	0.54	1	0.007005	0.1808	13.2834	8.54903
-455	113775	FALSE	F2.2	16.9685	3922	HCD	0	240	20150916_003_Liver_Rep2.raw	-455	17496	FourierTransform	MS2	2	1	1	1	722.306	1443.6	2	45.3836	100	27.3872	24.8369	29.3105	High	Sequest HT (A10)	Unambiguous	tLRGGATVK	T1(ADP-Ribosyl)	10	E9Q310	E9Q310; P06537-3; P06537-2; E9PYV1; P06537-5; P06537; E9PUR6; E9Q8A6; D3YTK8; P06537-4	1	2	NA	0.0357	2	3	722.306	1443.6	0.97	0.0007	0.54	1	0.007005	0.1814	13.2834	8.54903
-455	113782	FALSE	F2.2	16.973	3923	HCD	41.6735	240	20150916_003_Liver_Rep2.raw	-455	17497	FourierTransform	MS2	1	1	1	1	435.27	869.532	2	2.21829	8.66152	0	0.21165	0	Medium	Sequest HT (A10)	Unambiguous	RPLQSIR		1	O70167	O70167	0	2	0.1148	0	1	1	435.27	869.532	0.33	0.00014	2.09	1	0.02163	0.4687	0	0
-455	11380	FALSE	F2.1	20.3906	4667	HCD	18.2971	240	20150916_002_Liver_Rep1.raw	-455	1714	FourierTransform	MS2	1	1	1	1	382.232	763.457	2	0.03719	0.14877	0	0	0	High	Sequest HT (A10)	Unambiguous	HIPIAGR		5	A0A087WRA1	Q641P0; A0A087WP86; A0A087WRA1; Q641P0-2; Q99JY9	0	2	0.8036	0	1	1	382.232	763.457	-0.33	-0.00013	1.68	1	0.002189	0.06409	0	0
-455	113803	FALSE	F2.2	16.9961	3927	HCD	85.7439	240	20150916_003_Liver_Rep2.raw	-455	17500	FourierTransform	MS2	2	1	1	1	663.239	1987.7	3	37.8518	100	15.181	17.8269	18.3993	High	Sequest HT (A10)	Unambiguous	GSrDYDRGYDSR	R3(ADP-Ribosyl)	2	Q8BGD9	Q8BGD9; B2RWE8	2	3	0.0253	0	1	1	663.239	1987.7	2.52	0.00167	0.79	1	0.003018	0.08041	3.75467	0
-455	113804	FALSE	F2.2	16.9961	3927	HCD	85.7439	240	20150916_003_Liver_Rep2.raw	-455	17500	FourierTransform	MS2	2	1	1	1	663.239	1987.7	3	37.8518	100	15.181	17.8269	18.3993	High	Sequest HT (A10)	Unambiguous	GsRDYDRGYDSR	S2(ADP-Ribosyl)	2	Q8BGD9	Q8BGD9; B2RWE8	2	3	NA	0.0253	2	2	663.239	1987.7	2.52	0.00167	0.77	1	0.003045	0.08046	10.9575	0
-455	113810	FALSE	F2.2	17.0005	3928	HCD	38.0883	240	20150916_003_Liver_Rep2.raw	-455	17501	FourierTransform	MS2	1	1	1	1	361.542	1082.61	3	0.04072	0.09743	0.06545	0	0	High	Sequest HT (A10)	Unambiguous	RYSYLKPR		1	Q06185	Q06185	1	3	0.5691	0	1	1	361.542	1082.61	-0.28	-0.0001	3.04	1	0.0001067	0.0007735	0	0
-455	113840	FALSE	F2.2	17.023	3933	HCD	5.24352	240	20150916_003_Liver_Rep2.raw	-455	17506	FourierTransform	MS2	1	1	1	1	492.899	1476.68	3	28.691	100	3.67552	7.23238	3.85606	High	Sequest HT (A10)	Unambiguous	LEEAEKAADESER		27	Q8BSH3; D3Z6I8; P58774	E9Q456; E9Q455; G5E8R2; E9Q453; G5E8R1; Q8BSH3; D3Z6I8; E9Q452; P58774; F8WID5; S4R2U0; A2AIM4; P21107-2; D3Z2H9; P58774-2; E9Q454; E9Q5J9; A0A0R4J1P2; E9Q448; P21107; E9Q450; G5E8R0; P58771-2; B7ZNL3; Q8BP43; E9Q7Q3; P58771	1	3	0.7463	0	1	1	492.899	1476.68	-0.09	-4e-05	4.02	3	3.923e-05	1.461e-05	0	0
-455	113858	FALSE	F2.2	17.0365	3936	HCD	20.3377	240	20150916_003_Liver_Rep2.raw	-455	17509	FourierTransform	MS2	1	1	1	1	635.908	1905.71	3	31.8579	100	5.89992	11.0074	10.5245	Medium	Sequest HT (A10)	Unambiguous	GYFEHREDrR	R9(ADP-Ribosyl)	3	Q8VDM6	Q8VDM6; Q8VDM6-3; Q8VDM6-2	2	3	0.0984	0	1	1	635.908	1905.71	0.89	0.00056	1.22	1	0.01004	0.272	1.51388	0
-455	113877	FALSE	F2.2	17.0623	3940	HCD	43.4306	240	20150916_003_Liver_Rep2.raw	-455	17512	FourierTransform	MS2	1	1	1	1	705.939	2115.8	3	40.093	100	21.4366	16.5631	22.3722	High	Sequest HT (A10)	Unambiguous	SASHASrEmEALNR	R7(ADP-Ribosyl); M9(Oxidation)	1	O70451	O70451	1	3	0.1594	0	1	1	705.939	2115.8	3.08	0.00217	0.69	1	0.003098	0.08075	2.41316	0
-455	113883	FALSE	F2.2	17.0668	3941	HCD	3.56861	240	20150916_003_Liver_Rep2.raw	-455	17513	FourierTransform	MS2	2	1	1	1	579.929	1737.77	3	29.9875	100	3.2144	10.3544	6.38124	High	Sequest HT (A10)	Unambiguous	SArLSAKPAPAK	R3(ADP-Ribosyl)	1	P18608	P18608	1	3	0.0207	0	1	1	579.929	1737.77	0.44	0.00026	1.93	1	0.0001067	0.001081	246.552	137.24
-455	113884	FALSE	F2.2	17.0668	3941	HCD	3.56861	240	20150916_003_Liver_Rep2.raw	-455	17513	FourierTransform	MS2	2	1	1	1	579.929	1737.77	3	29.9875	100	3.2144	10.3544	6.38124	High	Sequest HT (A10)	Unambiguous	sARLSAKPAPAK	S1(ADP-Ribosyl)	1	P18608	P18608	1	3	NA	0.0207	2	2	579.929	1737.77	0.44	0.00026	1.89	1	0.0001067	0.001639	423.48	142.472
-455	11389	FALSE	F2.1	20.3951	4668	HCD	5.86518	240	20150916_002_Liver_Rep1.raw	-455	1715	FourierTransform	MS2	3	1	1	1	976.081	2926.23	3	57.8251	53.9678	35.5899	41.7428	100	High	Sequest HT (A10)	Unambiguous	sSGARSPSPGRREEDGDELARR	S1(ADP-Ribosyl)	1	P36552	P36552	4	3	0.0065	0	1	1	976.081	2926.22	2.22	0.00216	1.55	1	0.0015	0.03971	113.919	0
-455	113891	FALSE	F2.2	17.0803	3944	HCD	10.0151	240	20150916_003_Liver_Rep2.raw	-455	17516	FourierTransform	MS2	1	1	1	1	509.708	2035.81	4	29.1054	100	3.22066	7.96083	5.24014	High	Sequest HT (A10)	Unambiguous	RHDMrVHPYQR	R5(ADP-Ribosyl)	2	Q9QYS9	Q9QYS9; Q9QYS9-7	2	4	0.1792	0	1	1	509.708	2035.81	-0.27	-0.00013	2.79	1	3.923e-05	3.434e-05	61.6256	0
-455	11390	FALSE	F2.1	20.3951	4668	HCD	5.86518	240	20150916_002_Liver_Rep1.raw	-455	1715	FourierTransform	MS2	3	1	1	1	976.081	2926.23	3	57.8251	53.9678	35.5899	41.7428	100	High	Sequest HT (A10)	Unambiguous	SSGArSPSPGRREEDGDELARR	R5(ADP-Ribosyl)	1	P36552	P36552	4	3	NA	0.0065	2	2	976.081	2926.22	2.22	0.00216	1.54	1	0.0006959	0.01851	323.651	0
-455	11391	FALSE	F2.1	20.3951	4668	HCD	5.86518	240	20150916_002_Liver_Rep1.raw	-455	1715	FourierTransform	MS2	3	1	1	1	976.081	2926.23	3	57.8251	53.9678	35.5899	41.7428	100	High	Sequest HT (A10)	Unambiguous	SsGARSPSPGRREEDGDELARR	S2(ADP-Ribosyl)	1	P36552	P36552	4	3	NA	0.0129	3	3	976.081	2926.22	2.22	0.00216	1.53	1	0.0015	0.04013	113.919	0
-455	113914	FALSE	F2.2	17.0938	3947	HCD	46.0303	240	20150916_003_Liver_Rep2.raw	-455	17519	FourierTransform	MS2	1	1	1	1	318.507	953.506	3	0	0	0	0	0	High	Sequest HT (A10)	Unambiguous	RFGRFDR		1	Q01853	Q01853	2	3	0.3744	0	1	1	318.507	953.506	-0.19	-6e-05	2.11	1	0.008458	0.2295	0	0
-455	113926	FALSE	F2.2	17.1027	3949	HCD	11.125	240	20150916_003_Liver_Rep2.raw	-455	17521	FourierTransform	MS2	1	1	1	1	501.88	1503.63	3	30.026	100	3.66137	10.8588	5.58369	Medium	Sequest HT (A10)	Unambiguous	LrQSFRR	R2(ADP-Ribosyl)	11	Q9QZS3	Q05BE7; D3Z549; Q9QZS3-3; F8WJ71; Q9QZS3-4; D3Z7J1; A0A1Y7VJJ7; Q9QZS3; D3Z1E8; D3Z7I6; Q9QZS3-2	2	3	0.1311	0	1	1	501.88	1503.63	0.31	0.00015	0.61	1	0.0217	0.4715	49.4004	13.4344
-455	113968	FALSE	F2.2	17.1437	3957	HCD	26.2629	240	20150916_003_Liver_Rep2.raw	-455	17528	FourierTransform	MS2	1	1	1	1	547.762	1094.52	2	27.7806	100	1.95959	5.45225	3.71046	High	Sequest HT (A10)	Unambiguous	EmLTTQAER	M2(Oxidation)	3	P51667	E9Q8Y0; D3YUI7; P51667	0	2	0.5093	0	1	1	547.762	1094.51	1.16	0.00063	2.14	1	0.0001352	0.004672	0	0
-455	113989	FALSE	F2.2	17.1617	3961	HCD	0	240	20150916_003_Liver_Rep2.raw	-455	17532	FourierTransform	MS2	1	1	1	1	677.633	2030.89	3	32.4045	100	9.61367	9.18087	10.8234	High	Sequest HT (A10)	Unambiguous	APRPTGPPASrPASK	R11(ADP-Ribosyl)	2	Q8R3P2	Q8R3P2; A0A0R4IZY1	0	3	0.2231	0	1	1	677.633	2030.88	0.51	0.00035	1.3	1	0.007249	0.1895	33.998	28.6847
-455	11399	FALSE	F2.1	20.3996	4669	HCD	29.1242	240	20150916_002_Liver_Rep1.raw	-455	1716	FourierTransform	MS2	1	1	1	1	674.26	2020.77	3	33.7274	100	10.7208	12.5504	11.6384	High	Sequest HT (A10)	Unambiguous	MKEAeLNRDmAR	E5(ADP-Ribosyl); M10(Oxidation)	2	P70194	P70194; A0A0R4IZZ5	2	3	0.0824	0	1	1	674.26	2020.77	0.05	4e-05	0.85	1	0.0007202	0.0215	69.1439	16.5935
-455	113998	FALSE	F2.2	17.1662	3962	HCD	0	240	20150916_003_Liver_Rep2.raw	-455	17533	FourierTransform	MS2	2	1	1	1	869.389	1737.77	2	72.6264	100	65.4386	47.9189	77.1479	High	Sequest HT (A10)	Unambiguous	SArLSAKPAPAK	R3(ADP-Ribosyl)	1	P18608	P18608	1	2	0.0072	0	1	1	869.389	1737.77	-0.95	-0.00083	1.39	1	3.923e-05	0.0005072	7.23619	4.12008
-455	113999	FALSE	F2.2	17.1662	3962	HCD	0	240	20150916_003_Liver_Rep2.raw	-455	17533	FourierTransform	MS2	2	1	1	1	869.389	1737.77	2	72.6264	100	65.4386	47.9189	77.1479	High	Sequest HT (A10)	Unambiguous	sARLSAKPAPAK	S1(ADP-Ribosyl)	1	P18608	P18608	1	2	NA	0.0072	2	2	869.389	1737.77	-0.95	-0.00083	1.38	1	3.923e-05	0.0005105	11.8537	5.49344
-455	114017	FALSE	F2.2	17.1892	3966	HCD	0	240	20150916_003_Liver_Rep2.raw	-455	17536	FourierTransform	MS2	1	1	1	1	625.572	1874.7	3	36.2856	100	12.3236	16.0833	16.7355	High	Sequest HT (A10)	Unambiguous	rGGHQNNYKPY	R1(ADP-Ribosyl)	2	Q99020	Q99020; Q20BD0	1	3	0.3232	0	1	1	625.572	1874.7	0.42	0.00026	0.99	1	0.006613	0.1702	242.362	8.29779
-455	114024	FALSE	F2.2	17.1937	3967	HCD	5.85021	240	20150916_003_Liver_Rep2.raw	-455	17537	FourierTransform	MS2	1	1	1	1	481.185	1441.54	3	27.7618	100	1.01307	6.6394	3.39459	High	Sequest HT (A10)	Unambiguous	HrPSFTR	R2(ADP-Ribosyl)	7	Q3UMF0	Q3UMF0; B1AZ15; Q3UMF0-3; B1AZ26; Q3UMF0-4; Q3UMF0-2; B1AZ14	0	3	0.0549	0	1	1	481.185	1441.54	0.58	0.00028	0.91	1	0.004518	0.1178	281.338	16.1448
-455	114029	FALSE	F2.2	17.1982	3968	HCD	11.1166	240	20150916_003_Liver_Rep2.raw	-455	17538	FourierTransform	MS2	1	1	1	1	382.568	1145.69	3	0.12647	0.50589	0	0	0	High	Sequest HT (A10)	Unambiguous	HKVSVHVLAR		2	Q9JHR7	Q9JHR7; F6RPJ9	1	3	0.6485	0	1	1	382.568	1145.69	-0.34	-0.00013	4.21	1	3.923e-05	1.129e-05	0	0
-455	114033	FALSE	F2.2	17.2027	3969	HCD	3.26663	240	20150916_003_Liver_Rep2.raw	-455	17539	FourierTransform	MS2	2	1	1	1	576.9	1728.69	3	34.1962	100	8.04556	14.1962	14.5431	High	Sequest HT (A10)	Unambiguous	rRDDGLSAAAR	R1(ADP-Ribosyl)	5	A2ARQ4	A2ARQ4; P84102; D6RCY2; D6RIP7; A2ARQ2	2	3	0.0351	0	1	1	576.9	1728.69	0.69	0.0004	1.71	1	0.0003442	0.0107	65.7698	0
-455	114034	FALSE	F2.2	17.2027	3969	HCD	3.26663	240	20150916_003_Liver_Rep2.raw	-455	17539	FourierTransform	MS2	2	1	1	1	576.9	1728.69	3	34.1962	100	8.04556	14.1962	14.5431	High	Sequest HT (A10)	Unambiguous	RrDDGLSAAAR	R2(ADP-Ribosyl)	5	A2ARQ4	A2ARQ4; P84102; D6RCY2; D6RIP7; A2ARQ2	2	3	NA	0.0351	2	2	576.9	1728.69	0.69	0.0004	1.65	1	0.001765	0.0499	66.4022	0
-455	114053	FALSE	F2.2	17.2162	3972	HCD	8.0179	240	20150916_003_Liver_Rep2.raw	-455	17542	FourierTransform	MS2	1	1	1	1	721.274	1441.54	2	60.8857	100	40.4739	39.9668	63.1021	Medium	Sequest HT (A10)	Unambiguous	HrPSFTR	R2(ADP-Ribosyl)	7	Q3UMF0	Q3UMF0; B1AZ15; Q3UMF0-3; B1AZ26; Q3UMF0-4; Q3UMF0-2; B1AZ14	0	2	0.1061	0	1	1	721.274	1441.54	0.15	0.00011	0.66	1	0.01006	0.2728	173.251	1.26893
-455	114063	FALSE	F2.2	17.2251	3974	HCD	67.8471	240	20150916_003_Liver_Rep2.raw	-455	17544	FourierTransform	MS2	2	1	1	1	708.609	2123.81	3	41.1779	100	17.9648	18.4033	28.3436	Medium	Sequest HT (A10)	Unambiguous	DGYRDGyRDGPRR	Y7(ADP-Ribosyl)	2	Q8BGD9	Q8BGD9; B2RWE8	3	3	0.1235	0	1	1	708.609	2123.81	1.83	0.0013	0.81	1	0.01385	0.3319	10.2706	0
-455	114064	FALSE	F2.2	17.2251	3974	HCD	67.8471	240	20150916_003_Liver_Rep2.raw	-455	17544	FourierTransform	MS2	2	1	1	1	708.609	2123.81	3	41.1779	100	17.9648	18.4033	28.3436	Medium	Sequest HT (A10)	Unambiguous	DGYRDGYrDGPRR	R8(ADP-Ribosyl)	2	Q8BGD9	Q8BGD9; B2RWE8	3	3	0.1235	0	1	2	708.609	2123.81	1.83	0.0013	0.81	1	0.01385	0.3322	10.2706	0
-455	114087	FALSE	F2.2	17.2497	3978	HCD	18.1479	240	20150916_003_Liver_Rep2.raw	-455	17547	FourierTransform	MS2	1	1	1	1	735.284	1469.56	2	56.216	100	45.0954	30.6699	49.0986	High	Sequest HT (A10)	Unambiguous	rHLYDPK	R1(ADP-Ribosyl)	9	Q08093; Q08091; Q9DAW9	Q08093; Q08091; Q9DAW9; A0A1L1SRV0; A0A0G2JFI6; Q08091-2; D3Z7R6; A0A1L1SUB2; A0A0G2JDV8	1	2	0.2892	0	1	1	735.284	1469.56	-0.72	-0.00053	0.83	3	0.001524	0.04138	73.6349	2.4142
-455	11409	FALSE	F2.1	20.404	4670	HCD	7.13151	240	20150916_002_Liver_Rep1.raw	-455	1717	FourierTransform	MS2	1	1	1	1	434.54	1301.61	3	2.00348	6.61568	1.10954	0.2887	0	High	Sequest HT (A10)	Unambiguous	HTNYTMEHIR		5	A0A1L1SV25	A0A1L1SVJ6; A0A1L1SV25; P57780; Q9JI91; A0A1Y7VMW4	0	3	0.7554	0	1	1	434.54	1301.61	0.52	0.00022	4.17	1	3.923e-05	5.439e-06	0	0
-455	114097	FALSE	F2.2	17.2542	3979	HCD	15.6657	240	20150916_003_Liver_Rep2.raw	-455	17548	FourierTransform	MS2	1	1	1	1	712.32	2134.95	3	37.7397	100	15.6727	17.8347	17.4516	High	Sequest HT (A10)	Unambiguous	AKHLArQLEEKDR	R6(ADP-Ribosyl)	2	Q9D9P1	Q9D9P1; Q9CRB9	3	3	0.2199	0	1	1	712.32	2134.94	1.72	0.00123	1.41	1	0.0001067	0.001715	44.2611	12.571
-455	114107	FALSE	F2.2	17.2587	3980	HCD	6.45587	240	20150916_003_Liver_Rep2.raw	-455	17549	FourierTransform	MS2	1	1	1	1	346.182	1036.53	3	0	0	0	0	0	High	Sequest HT (A10)	Unambiguous	HYELYRR		18	Q8C1B7	Q8CHH9-2; B7ZC46; Q8C650; Q9R1T4-3; Q9R1T4; A0A1W2P6J7; Q8CHH9; Q8C1B7; Q8C1B7-3; B1AQZ0; B1AQY9; Q8C650-2; A0A0R4J233; A0A1W2P866; A0A0J9YUL3; Q9R1T4-2; A0A0J9YTY0; Q8C1B7-2	1	3	0.4638	0	1	1	346.182	1036.53	0.09	3e-05	2.35	1	0.0002554	0.007391	0	0
-455	114112	FALSE	F2.2	17.2632	3981	HCD	53.3803	240	20150916_003_Liver_Rep2.raw	-455	17550	FourierTransform	MS2	1	1	1	1	700.785	1400.56	2	39.546	100	18.3097	19.4392	20.4351	High	Sequest HT (A10)	Unambiguous	GPSrTTKL	R4(ADP-Ribosyl)	1	Q9DBT9	Q9DBT9	2	2	0.1538	0	1	1	700.785	1400.56	0.97	0.00068	0.39	1	0.004029	0.1057	70.5652	25.0749
-455	114120	FALSE	F2.2	17.2722	3983	HCD	36.8812	240	20150916_003_Liver_Rep2.raw	-455	17552	FourierTransform	MS2	1	1	1	1	557.884	1671.64	3	30.3692	100	4.1341	9.42252	7.92017	High	Sequest HT (A10)	Unambiguous	mrTHVDSLR	M1(Oxidation); R2(ADP-Ribosyl)	1	Q00623	Q00623	1	3	0.2763	0	1	1	557.884	1671.63	0.99	0.00055	1.52	1	0.0001067	0.002022	1.17586	1.17586
-455	114123	FALSE	F2.2	17.2767	3984	HCD	20.1899	240	20150916_003_Liver_Rep2.raw	-455	17553	FourierTransform	MS2	1	1	1	1	686.799	2744.17	4	31.6025	100	6.19714	11.5875	8.62527	High	Sequest HT (A10)	Unambiguous	AGGMrIVQKHPHTGDGKEER	R5(ADP-Ribosyl)	1	Q91XC8	Q91XC8	3	4	0.1356	0	1	1	686.799	2744.18	-0.38	-0.00026	3.17	1	3.923e-05	2.873e-05	90.732	15.6124
-455	114150	FALSE	F2.2	17.2946	3988	HCD	47.0977	240	20150916_003_Liver_Rep2.raw	-455	17557	FourierTransform	MS2	1	1	1	1	488.507	1951.01	4	20.3934	74.395	1.47739	4.00543	1.6957	High	Sequest HT (A10)	Unambiguous	HcPLKAPGGPEAGAAHKPR	C2(Carbamidomethyl)	1	Q9D809	Q9D809	1	4	0.7163	0	1	1	488.507	1951.01	-0.48	-0.00023	5.04	1	3.923e-05	3.834e-08	0	0
-455	114154	FALSE	F2.2	17.3035	3989	HCD	4.52213	240	20150916_003_Liver_Rep2.raw	-455	17558	FourierTransform	MS2	2	1	1	1	534.492	2134.95	4	28.6486	100	2.88872	6.76337	4.9421	High	Sequest HT (A10)	Unambiguous	AKHLArQLEEKDR	R6(ADP-Ribosyl)	2	Q9D9P1	Q9D9P1; Q9CRB9	3	4	0.0278	0	1	1	534.492	2134.94	1.12	0.0006	1.44	1	0.0001067	0.00183	26.9231	0
-455	114155	FALSE	F2.2	17.3035	3989	HCD	4.52213	240	20150916_003_Liver_Rep2.raw	-455	17558	FourierTransform	MS2	2	1	1	1	534.492	2134.95	4	28.6486	100	2.88872	6.76337	4.9421	High	Sequest HT (A10)	Unambiguous	AkHLARQLEEKDR	K2(ADP-Ribosyl)	2	Q9D9P1	Q9D9P1; Q9CRB9	3	4	NA	0.0278	2	2	534.492	2134.94	1.12	0.0006	1.4	1	0.0001067	0.002424	41.4687	0
-455	114163	FALSE	F2.2	17.3131	3991	HCD	9.52795	240	20150916_003_Liver_Rep2.raw	-455	17559	FourierTransform	MS2	1	1	1	1	490.526	1469.56	3	28.3419	100	1.77891	7.41754	4.17104	High	Sequest HT (A10)	Unambiguous	rHLYDPK	R1(ADP-Ribosyl)	9	Q08093; Q08091; Q9DAW9	Q08093; Q08091; Q9DAW9; A0A1L1SRV0; A0A0G2JFI6; Q08091-2; D3Z7R6; A0A1L1SUB2; A0A0G2JDV8	1	3	0.1461	0	1	1	490.526	1469.56	1.95	0.00096	0.89	3	0.001109	0.03393	44.565	6.44947
-455	114180	FALSE	F2.2	17.3221	3993	HCD	5.36271	240	20150916_003_Liver_Rep2.raw	-455	17561	FourierTransform	MS2	1	1	1	1	537.547	1610.63	3	34.5924	100	11.0347	15.2575	12.0775	High	Sequest HT (A10)	Unambiguous	rAFGSGYRR	R1(ADP-Ribosyl)	2	Q8BGD9	Q8BGD9; B2RWE8	2	3	0.4932	0	1	1	537.547	1610.63	0.33	0.00018	1.48	1	0.0003442	0.01069	844.855	0.822726
-455	114185	FALSE	F2.2	17.3266	3994	HCD	15.6739	240	20150916_003_Liver_Rep2.raw	-455	17562	FourierTransform	MS2	1	1	1	1	393.877	1179.62	3	0.57841	1.95103	0.19091	0.17169	0	High	Sequest HT (A10)	Unambiguous	YGTKVEHFAK		2	P32020	A2APS4; P32020	1	3	0.6556	0	1	1	393.877	1179.62	-0.25	-0.0001	3.31	1	3.923e-05	3.969e-05	0	0
-455	11419	FALSE	F2.1	20.4174	4672	HCD	16.3379	240	20150916_002_Liver_Rep1.raw	-455	1719	FourierTransform	MS2	1	1	1	1	846.31	2536.92	3	72.1282	100	47.1416	46.3761	94.9951	High	Sequest HT (A10)	Unambiguous	YDDRGSRDYDrGYDSR	R11(ADP-Ribosyl)	2	Q8BGD9	Q8BGD9; B2RWE8	3	3	0.1533	0	1	1	846.31	2536.92	0.14	0.00012	1.5	1	0.0005774	0.0172	253.602	0
-455	114192	FALSE	F2.2	17.3311	3995	HCD	16.1796	240	20150916_003_Liver_Rep2.raw	-455	17563	FourierTransform	MS2	1	1	1	1	549.641	2744.18	5	28.7385	100	2.76084	8.2462	3.94675	High	Sequest HT (A10)	Unambiguous	AGGMrIVQKHPHTGDGKEER	R5(ADP-Ribosyl)	1	Q91XC8	Q91XC8	3	5	0.2218	0	1	1	549.641	2744.18	-0.28	-0.00015	2.93	1	3.923e-05	4.094e-06	81.505	0
-455	1142	FALSE	F2.1	11.8134	2902	HCD	34.8516	240	20150916_002_Liver_Rep1.raw	-455	181	FourierTransform	MS2	1	1	1	1	553.209	1657.61	3	28.6463	100	2.9028	6.23639	5.44601	Medium	Sequest HT (A10)	Unambiguous	GGGDDRrDIR	R7(ADP-Ribosyl)	2	P97379	P97379; P97379-2	2	3	1	0	1	1	553.209	1657.61	0.17	9e-05	0.53	1	0.01314	0.321	36.8454	0.799524
-455	114201	FALSE	F2.2	17.3356	3996	HCD	22.2084	240	20150916_003_Liver_Rep2.raw	-455	17564	FourierTransform	MS2	1	1	1	1	568.567	1703.69	3	29.8502	100	3.28408	9.40048	6.71633	High	Sequest HT (A10)	Unambiguous	HrNVVHLcK	R2(ADP-Ribosyl); C8(Carbamidomethyl)	1	Q80W22	Q80W22	1	3	0.0802	0	1	1	568.567	1703.69	-0.27	-0.00015	1.62	1	0.0001352	0.004429	7.60638	5.06104
-455	114216	FALSE	F2.2	17.3445	3998	HCD	16.0026	240	20150916_003_Liver_Rep2.raw	-455	17566	FourierTransform	MS2	1	1	1	1	609.033	2433.11	4	32.8623	100	11.6728	9.96468	9.81171	High	Sequest HT (A10)	Unambiguous	RAVArEESGKPGAHVTVK	R5(ADP-Ribosyl)	3	O88569; O88569-2	O88569-3; O88569; O88569-2	2	4	0.0529	0	1	1	609.033	2433.11	0.56	0.00034	2.08	2	0.0001352	0.004782	191.817	14.5376
-455	114225	FALSE	F2.2	17.3535	4000	HCD	0	240	20150916_003_Liver_Rep2.raw	-455	17568	FourierTransform	MS2	3	1	1	1	619.262	2474.03	4	34.0738	100	8.12529	12.6114	15.5587	High	Sequest HT (A10)	Unambiguous	RRGEeGHDPKEPEQLR	E5(ADP-Ribosyl)	2	Q8BG05	Q8BG05; A2AL12	3	4	0.0046	0	1	1	619.262	2474.02	1.18	0.00073	2.17	1	7.95e-05	0.0005881	460.746	1.99043
-455	114226	FALSE	F2.2	17.3535	4000	HCD	0	240	20150916_003_Liver_Rep2.raw	-455	17568	FourierTransform	MS2	3	1	1	1	619.262	2474.03	4	34.0738	100	8.12529	12.6114	15.5587	High	Sequest HT (A10)	Unambiguous	rRGEEGHDPKEPEQLR	R1(ADP-Ribosyl)	2	Q8BG05	Q8BG05; A2AL12	3	4	NA	0.0046	2	2	619.262	2474.02	1.18	0.00073	2.16	1	3.923e-05	0.000157	177.221	1.19426
-455	114227	FALSE	F2.2	17.3535	4000	HCD	0	240	20150916_003_Liver_Rep2.raw	-455	17568	FourierTransform	MS2	3	1	1	1	619.262	2474.03	4	34.0738	100	8.12529	12.6114	15.5587	High	Sequest HT (A10)	Unambiguous	RRGEEGhDPKEPEQLR	H7(ADP-Ribosyl)	2	Q8BG05	Q8BG05; A2AL12	3	4	NA	0.0323	3	3	619.262	2474.02	1.18	0.00073	2.1	1	0.0001067	0.0006493	407.244	1.59234
-455	114236	FALSE	F2.2	17.3669	4002	HCD	17.1395	240	20150916_003_Liver_Rep2.raw	-455	17570	FourierTransform	MS2	1	1	1	1	777.662	2330.97	3	64.0911	100	37.1654	38.1848	81.0143	Medium	Sequest HT (A10)	Unambiguous	SFSSQRPGVDRQNrR	R14(ADP-Ribosyl)	7	A0A0A0MQ79	A0A0A0MQ79; S4R294; S4R2L9; S4R2J9; Q3TLH4; S4R209; Q3TLH4-5	2	3	0.0759	0	1	1	777.662	2330.98	-2.33	-0.00181	0.79	1	0.02718	0.5408	15.733	0
-455	114245	FALSE	F2.2	17.3765	4004	HCD	1.30022	240	20150916_003_Liver_Rep2.raw	-455	17571	FourierTransform	MS2	1	1	1	1	728.627	2183.87	3	60.506	100	35.843	34.9048	71.2763	High	Sequest HT (A10)	Unambiguous	FTRGEADrDTYRR	R8(ADP-Ribosyl)	4	P63325	P63325; Q3UW83; A0A338P7K4; A0A3B2W864	3	3	0.1176	0	1	1	728.627	2183.87	1.02	0.00074	1.36	1	0.0001352	0.00308	25.7381	0
-455	114254	FALSE	F2.2	17.381	4005	HCD	0	240	20150916_003_Liver_Rep2.raw	-455	17572	FourierTransform	MS2	1	1	1	1	864.848	1728.69	2	27.0051	30.9785	22.2703	15.3066	39.4651	High	Sequest HT (A10)	Unambiguous	RrDDGLSAAAR	R2(ADP-Ribosyl)	5	A2ARQ4	A2ARQ4; P84102; D6RCY2; D6RIP7; A2ARQ2	2	2	0.0642	0	1	1	864.848	1728.69	1.58	0.00136	1.09	1	0.004978	0.1305	0	0
-455	114264	FALSE	F2.2	17.3855	4006	HCD	33.1671	240	20150916_003_Liver_Rep2.raw	-455	17573	FourierTransform	MS2	1	1	1	1	311.497	932.477	3	0.16629	0	0.66516	0	0	High	Sequest HT (A10)	Unambiguous	LVPHQMAH		2	P19536	P19536; Q9D881	0	3	0.617	0	1	1	311.497	932.477	0.04	1e-05	1.88	1	0.0002554	0.008153	0	0
-455	114271	FALSE	F2.2	17.39	4007	HCD	7.43729	240	20150916_003_Liver_Rep2.raw	-455	17574	FourierTransform	MS2	1	1	1	1	435.977	1740.89	4	2.40626	8.90032	0	0.72473	0	High	Sequest HT (A10)	Unambiguous	mREMYSASKPLKGAR	M1(Oxidation)	2	P50247	P50247; A2ALT5	2	4	0.1281	0	1	1	435.977	1740.89	-0.31	-0.00013	4.84	1	3.923e-05	4.138e-05	0	0
-455	114290	FALSE	F2.2	17.4034	4010	HCD	16.9338	240	20150916_003_Liver_Rep2.raw	-455	17577	FourierTransform	MS2	2	1	1	1	600.929	1800.77	3	38.2557	100	10.1527	17.5575	25.3128	Medium	Sequest HT (A10)	Unambiguous	RRPEYGrGLR	R7(ADP-Ribosyl)	4	P98203	P98203; P98203-4; P98203-2; P98203-5	2	3	0.0154	0	1	1	600.929	1800.77	1.29	0.00077	0.65	1	0.01437	0.3415	5.75803	0
-455	114291	FALSE	F2.2	17.4034	4010	HCD	16.9338	240	20150916_003_Liver_Rep2.raw	-455	17577	FourierTransform	MS2	2	1	1	1	600.929	1800.77	3	38.2557	100	10.1527	17.5575	25.3128	Medium	Sequest HT (A10)	Unambiguous	RRPEyGRGLR	Y5(ADP-Ribosyl)	4	P98203	P98203; P98203-4; P98203-2; P98203-5	2	3	NA	0.0154	2	2	600.929	1800.77	1.29	0.00077	0.64	1	0.0144	0.3427	5.75803	0
-455	114297	FALSE	F2.2	17.4079	4011	HCD	24.992	240	20150916_003_Liver_Rep2.raw	-455	17578	FourierTransform	MS2	1	1	1	1	811.712	2433.12	3	55.0597	100	30.7151	35.004	54.5197	High	Sequest HT (A10)	Unambiguous	RAVArEESGKPGAHVTVK	R5(ADP-Ribosyl)	3	O88569; O88569-2	O88569-3; O88569; O88569-2	2	3	0.1029	0	1	1	811.712	2433.11	5.83	0.00473	1.75	2	0.0001352	0.00386	16.7759	0
-455	114314	FALSE	F2.2	17.4214	4014	HCD	21.138	240	20150916_003_Liver_Rep2.raw	-455	17581	FourierTransform	MS2	1	1	1	1	825.347	2474.03	3	62.4285	100	36.967	43.5151	69.2319	High	Sequest HT (A10)	Unambiguous	rRGEEGHDPKEPEQLR	R1(ADP-Ribosyl)	2	Q8BG05	Q8BG05; A2AL12	3	3	0.0539	0	1	1	825.347	2474.02	0.89	0.00073	2.04	1	3.923e-05	0.0004866	53.7662	0
-455	114336	FALSE	F2.2	17.446	4018	HCD	9.90488	240	20150916_003_Liver_Rep2.raw	-455	17584	FourierTransform	MS2	2	1	1	1	717.269	2149.79	3	49.3147	100	21.5044	27.6647	48.0898	Medium	Sequest HT (A10)	Unambiguous	DGYRDGPRrDMDR	R9(ADP-Ribosyl)	2	Q8BGD9	Q8BGD9; B2RWE8	3	3	0.1282	0	1	1	717.269	2149.79	0.72	0.00051	0.39	1	0.03252	0.5937	2.33151	0
-455	114337	FALSE	F2.2	17.446	4018	HCD	9.90488	240	20150916_003_Liver_Rep2.raw	-455	17584	FourierTransform	MS2	2	1	1	1	717.269	2149.79	3	49.3147	100	21.5044	27.6647	48.0898	Medium	Sequest HT (A10)	Unambiguous	DGYRDGPrRDMDR	R8(ADP-Ribosyl)	2	Q8BGD9	Q8BGD9; B2RWE8	3	3	0.1282	0	1	2	717.269	2149.79	0.72	0.00051	0.39	1	0.0183	0.4247	8.57318	0
-455	114340	FALSE	F2.2	17.4506	4019	HCD	5.85833	240	20150916_003_Liver_Rep2.raw	-455	17585	FourierTransform	MS2	1	1	1	1	675.772	1350.54	2	54.7577	100	41.1474	30.5384	47.3451	High	Sequest HT (A10)	Unambiguous	LrGPGGPR	R2(ADP-Ribosyl)	1	P97855	P97855	1	2	0.2059	0	1	1	675.772	1350.54	0.94	0.00063	0.68	1	0.001082	0.03282	15.2636	5.0223
-455	114350	FALSE	F2.2	17.455	4020	HCD	25.3201	240	20150916_003_Liver_Rep2.raw	-455	17586	FourierTransform	MS2	1	1	1	1	556.917	1668.74	3	39.8044	100	14.6872	17.5265	27.004	High	Sequest HT (A10)	Unambiguous	RLEELrRR	R6(ADP-Ribosyl)	10	Q8VCQ8; E9QA16	Q8VCQ8; F6RGN9; E9QA15; F6ZAW1; E9Q0M9; D3Z6I7; S4R1T7; F6T2Z7; E9QA16; F6QLP8	3	3	0.0758	0	1	1	556.917	1668.74	0.38	0.00021	0.66	2	0.007557	0.2017	0.336362	0
-455	114356	FALSE	F2.2	17.4595	4021	HCD	11.8031	240	20150916_003_Liver_Rep2.raw	-455	17587	FourierTransform	MS2	1	1	1	1	362.709	1447.81	4	0.08877	0	0.35508	0	0	High	Sequest HT (A10)	Unambiguous	LEKPAKYDDIKK		4	A0A0A0MQF6	A0A1D5RLD8; A0A0A0MQF6; P16858; S4R257	2	4	0.6047	0	1	1	362.709	1447.82	-0.38	-0.00014	3.39	1	3.923e-05	0.0001096	0	0
-455	114369	FALSE	F2.2	17.4685	4023	HCD	14.7629	240	20150916_003_Liver_Rep2.raw	-455	17589	FourierTransform	MS2	1	1	1	1	605.57	1814.7	3	28.743	100	3.69136	6.42515	4.8556	High	Sequest HT (A10)	Unambiguous	KMWHrEQMK	R5(ADP-Ribosyl)	7	A0A498WGK2	A0A498WGK2; A0A494B996; A0A494BAX5; Q8BP47; A0A494BB89; A0A494BAW6; A0A494B927	2	3	0.1053	0	1	1	605.57	1814.69	2.62	0.00158	0.76	1	0.0003442	0.01221	43.9889	13.6097
-455	11437	FALSE	F2.1	20.4331	4675	HCD	20.1007	240	20150916_002_Liver_Rep1.raw	-455	1721	FourierTransform	MS2	1	1	1	1	452.735	904.462	2	6.94069	26.2571	0	1.50568	0	High	Sequest HT (A10)	Unambiguous	IEEELGSK		2	P17182	P17182; Q6PHC1	0	2	0.0609	0	1	1	452.735	904.462	0.27	0.00012	2.3	1	7.95e-05	0.0006062	0	0
-455	114376	FALSE	F2.2	17.473	4024	HCD	24.4101	240	20150916_003_Liver_Rep2.raw	-455	17590	FourierTransform	MS2	1	1	1	1	413.564	1238.68	3	13.4256	50.952	0	1.91574	0.8347	High	Sequest HT (A10)	Unambiguous	RMGHAGAIIAGGK		1	Q9WUM5	Q9WUM5	1	3	0.7127	0	1	1	413.564	1238.68	-0.01	0	4.63	1	3.923e-05	6.279e-06	0	0
-455	114384	FALSE	F2.2	17.4775	4025	HCD	24.8647	240	20150916_003_Liver_Rep2.raw	-455	17591	FourierTransform	MS2	1	1	1	1	483.277	1447.82	3	5.82663	21.4198	0.42441	1.30529	0.15707	High	Sequest HT (A10)	Unambiguous	LEKPAKYDDIKK		4	A0A0A0MQF6	A0A1D5RLD8; A0A0A0MQF6; P16858; S4R257	2	3	0.6504	0	1	1	483.277	1447.82	0.92	0.00044	3.89	1	3.923e-05	2.126e-07	0	0
-455	114409	FALSE	F2.2	17.514	4032	HCD	17.1156	240	20150916_003_Liver_Rep2.raw	-455	17597	FourierTransform	MS2	4	1	1	1	576.259	2302.01	4	41.6693	100	14.5641	22.9859	29.1272	High	Sequest HT (A10)	Unambiguous	LDRrPRERHPSWR	R4(ADP-Ribosyl)	1	Q8BGD9	Q8BGD9	3	4	0.0081	0	1	1	576.259	2302.01	-0.03	-2e-05	1.23	1	0.0001067	0.002637	196	0
-455	114410	FALSE	F2.2	17.514	4032	HCD	17.1156	240	20150916_003_Liver_Rep2.raw	-455	17597	FourierTransform	MS2	4	1	1	1	576.259	2302.01	4	41.6693	100	14.5641	22.9859	29.1272	High	Sequest HT (A10)	Unambiguous	LDRRPrERHPSWR	R6(ADP-Ribosyl)	1	Q8BGD9	Q8BGD9	3	4	NA	0.0081	2	2	576.259	2302.01	-0.03	-2e-05	1.22	1	0.0001067	0.001538	151.57	0
-455	114411	FALSE	F2.2	17.514	4032	HCD	17.1156	240	20150916_003_Liver_Rep2.raw	-455	17597	FourierTransform	MS2	4	1	1	1	576.259	2302.01	4	41.6693	100	14.5641	22.9859	29.1272	High	Sequest HT (A10)	Unambiguous	LdRRPRERHPSWR	D2(ADP-Ribosyl)	1	Q8BGD9	Q8BGD9	3	4	NA	0.0244	3	3	576.259	2302.01	-0.03	-2e-05	1.2	1	0.0001352	0.003997	138.848	0
-455	114412	FALSE	F2.2	17.514	4032	HCD	17.1156	240	20150916_003_Liver_Rep2.raw	-455	17597	FourierTransform	MS2	4	1	1	1	576.259	2302.01	4	41.6693	100	14.5641	22.9859	29.1272	High	Sequest HT (A10)	Unambiguous	LDrRPRERHPSWR	R3(ADP-Ribosyl)	1	Q8BGD9	Q8BGD9	3	4	NA	0.0407	4	4	576.259	2302.01	-0.03	-2e-05	1.18	1	0.0001352	0.003853	176.078	0
-455	114418	FALSE	F2.2	17.5185	4033	HCD	8.3729	240	20150916_003_Liver_Rep2.raw	-455	17598	FourierTransform	MS2	1	1	1	1	379.888	1137.65	3	0.36628	0.37205	1.09308	0	0	High	Sequest HT (A10)	Unambiguous	HLVQESLRR		2	Q3UEL5	Q3UEL5; Q8VC12	1	3	0.4153	0	1	1	379.888	1137.65	-0.16	-6e-05	3.01	1	0.0001067	0.001621	0	0
-455	11442	FALSE	F2.1	20.4377	4676	HCD	4.49441	240	20150916_002_Liver_Rep1.raw	-455	1722	FourierTransform	MS2	3	1	1	1	789.976	2367.91	3	40.1709	100	20.5932	18.2036	21.8868	High	Sequest HT (A10)	Unambiguous	EVYQQQQYGSGGrGNR	R13(ADP-Ribosyl)	3	Q99020	Q80XR6; Q99020; Q20BD0	1	3	0.007	0	1	1	789.976	2367.91	0.11	9e-05	1.42	1	0.009477	0.2592	807.908	189.573
-455	114427	FALSE	F2.2	17.523	4034	HCD	48.3644	240	20150916_003_Liver_Rep2.raw	-455	17599	FourierTransform	MS2	1	1	1	1	346.705	1383.8	4	0.05456	0.21824	0	0	0	High	Sequest HT (A10)	Unambiguous	HHLLAAVNRQPK		1	Q810A3	Q810A3	1	4	0.5075	0	1	1	346.705	1383.8	-0.09	-3e-05	4	1	3.923e-05	0.0001492	0	0
-455	11443	FALSE	F2.1	20.4377	4676	HCD	4.49441	240	20150916_002_Liver_Rep1.raw	-455	1722	FourierTransform	MS2	3	1	1	1	789.976	2367.91	3	40.1709	100	20.5932	18.2036	21.8868	Medium	Sequest HT (A10)	Unambiguous	EVYQQQQyGSGGRGNR	Y8(ADP-Ribosyl)	3	Q99020	Q80XR6; Q99020; Q20BD0	1	3	NA	0.007	2	2	789.976	2367.91	0.11	9e-05	1.41	1	0.01004	0.2714	545.62	146.683
-455	11444	FALSE	F2.1	20.4377	4676	HCD	4.49441	240	20150916_002_Liver_Rep1.raw	-455	1722	FourierTransform	MS2	3	1	1	1	789.976	2367.91	3	40.1709	100	20.5932	18.2036	21.8868	High	Sequest HT (A10)	Unambiguous	EVYQQQQYGsGGRGNR	S10(ADP-Ribosyl)	3	Q99020	Q80XR6; Q99020; Q20BD0	1	3	NA	0.0141	3	3	789.976	2367.91	0.11	9e-05	1.4	1	0.009966	0.2703	592.422	150.042
-455	114447	FALSE	F2.2	17.5364	4037	HCD	5.79096	240	20150916_003_Liver_Rep2.raw	-455	17602	FourierTransform	MS2	1	1	1	1	669.817	2676.24	4	44.6583	100	21.8716	25.5099	31.2516	High	Sequest HT (A10)	Unambiguous	RAVSREDSQrPGAHLTVKK	R10(ADP-Ribosyl)	3	P49312	P49312; P49312-2; Q5EBP8	3	4	0.1274	0	1	1	669.817	2676.24	1.48	0.00099	1.57	1	0.0006959	0.01837	226.172	7.36584
-455	114466	FALSE	F2.2	17.5499	4040	HCD	35.767	240	20150916_003_Liver_Rep2.raw	-455	17605	FourierTransform	MS2	1	1	1	1	429.562	1286.67	3	9.48558	36.1904	0	1.75196	0	High	Sequest HT (A10)	Unambiguous	HKSETDTSLIR		2	A0A571BEL9	A0A571BEL9; P80317	1	3	0.6726	0	1	1	429.562	1286.67	0.8	0.00034	2.81	1	3.923e-05	9.014e-05	0	0
-455	114479	FALSE	F2.2	17.5684	4043	HCD	50.9006	240	20150916_003_Liver_Rep2.raw	-455	17607	FourierTransform	MS2	1	1	1	1	330.514	989.527	3	0.37731	1.50923	0	0	0	High	Sequest HT (A10)	Unambiguous	LSKEDIER		2	P63017	P63017; Q504P4	1	3	0.5222	0	1	1	330.514	989.526	0.36	0.00012	2.93	1	0.0001067	0.0006544	0	0
-455	114504	FALSE	F2.2	17.5864	4047	HCD	33.6444	240	20150916_003_Liver_Rep2.raw	-455	17611	FourierTransform	MS2	1	1	1	1	720.272	2158.8	3	38.0737	100	15.2922	18.3795	18.6231	High	Sequest HT (A10)	Unambiguous	MWHrEQMKNDSR	R4(ADP-Ribosyl)	7	A0A498WGK2	A0A498WGK2; A0A494B996; A0A494BAX5; Q8BP47; A0A494BB89; A0A494BAW6; A0A494B927	2	3	0.0888	0	1	1	720.272	2158.8	1.03	0.00074	1.69	1	3.923e-05	7.488e-05	16.4332	3.69839
-455	11451	FALSE	F2.1	20.4422	4677	HCD	18.5946	240	20150916_002_Liver_Rep1.raw	-455	1723	FourierTransform	MS2	1	1	1	1	636.941	1908.81	3	49.3976	100	38.0764	26.2131	33.3009	High	Sequest HT (A10)	Unambiguous	rAAAAEGARPLER	R1(ADP-Ribosyl)	1	Q80UM7	Q80UM7	1	3	0.5227	0	1	1	636.941	1908.81	-0.87	-0.00055	1.76	1	0.0003442	0.01203	24.6131	1.23539
-455	114539	FALSE	F2.2	17.6134	4053	HCD	10.8929	240	20150916_003_Liver_Rep2.raw	-455	17617	FourierTransform	MS2	1	1	1	1	555.876	1665.61	3	28.3024	100	2.18789	6.75477	4.26711	High	Sequest HT (A10)	Unambiguous	MErEFKER	R3(ADP-Ribosyl)	2	Q99JY3	D3YWB5; Q99JY3	2	3	0.1224	0	1	1	555.876	1665.61	0.45	0.00025	0.98	1	0.0001352	0.004374	45.4673	33.5023
-455	11460	FALSE	F2.1	20.4466	4678	HCD	0	240	20150916_002_Liver_Rep1.raw	-455	1724	FourierTransform	MS2	1	1	1	1	599.25	1795.74	3	36.1775	100	11.0754	17.3569	16.2777	High	Sequest HT (A10)	Unambiguous	rmGHAGAIIAGGK	R1(ADP-Ribosyl); M2(Oxidation)	1	Q9WUM5	Q9WUM5	1	3	0.3876	0	1	1	599.25	1795.73	0.23	0.00014	2.58	1	3.923e-05	1.537e-05	26.5309	1.22314
-455	114603	FALSE	F2.2	17.665	4063	HCD	19.718	240	20150916_003_Liver_Rep2.raw	-455	17626	FourierTransform	MS2	1	1	1	1	449.918	1347.74	3	4.74987	18.3338	0	0.66568	0	High	Sequest HT (A10)	Unambiguous	KYELGRPAANTK		1	P62242	P62242	1	3	0.6216	0	1	1	449.918	1347.74	0.31	0.00014	5.18	1	3.923e-05	0.0001421	0	0
-455	114627	FALSE	F2.2	17.6785	4066	HCD	25.8058	240	20150916_003_Liver_Rep2.raw	-455	17629	FourierTransform	MS2	1	1	1	1	642.614	1925.83	3	32.1668	100	8.75707	9.82274	10.0876	High	Sequest HT (A10)	Unambiguous	RQVEIAQrEGAK	R8(ADP-Ribosyl)	1	P16460	P16460	2	3	0.0935	0	1	1	642.614	1925.83	0.44	0.00028	1.07	1	0.004641	0.124	67.1334	60.227
-455	114645	FALSE	F2.2	17.7016	4070	HCD	25.9701	240	20150916_003_Liver_Rep2.raw	-455	17632	FourierTransform	MS2	1	1	1	1	601.641	1802.91	3	23.5772	77.0477	4.33305	7.29104	5.63699	High	Sequest HT (A10)	Unambiguous	RLQSIGTENTEENRR		8	A6ZI44	A0A0U1RPT5; D3YWI1; A0A0U1RPN8; A6ZI47; D3YV98; D3Z510; A6ZI44; P05064	2	3	0.7306	0	1	1	601.641	1802.91	-0.26	-0.00016	5.27	1	3.923e-05	3.168e-06	0	0
-455	114653	FALSE	F2.2	17.706	4071	HCD	13.5284	240	20150916_003_Liver_Rep2.raw	-455	17633	FourierTransform	MS2	1	1	1	1	394.888	1182.65	3	0.06193	0.11126	0.13644	0	0	High	Sequest HT (A10)	Unambiguous	GVSEIVHEGKK		1	P12710	P12710	1	3	0.571	0	1	1	394.888	1182.65	0.38	0.00015	3.1	1	7.95e-05	0.0005958	0	0
-455	114676	FALSE	F2.2	17.724	4075	HCD	26.7066	240	20150916_003_Liver_Rep2.raw	-455	17637	FourierTransform	MS2	1	1	1	1	494.55	1481.64	3	27.4062	100	0.71249	6.12787	2.78449	High	Sequest HT (A10)	Unambiguous	KrFSFKK	R2(ADP-Ribosyl)	1	P26645	P26645	3	3	0.1837	0	1	1	494.55	1481.63	0.96	0.00047	0.98	1	0.001524	0.04193	33.5247	10.5347
-455	114693	FALSE	F2.2	17.7329	4077	HCD	17.5705	240	20150916_003_Liver_Rep2.raw	-455	17639	FourierTransform	MS2	3	1	1	1	708.779	2832.09	4	39.8951	100	16.4239	18.3249	24.8317	High	Sequest HT (A10)	Unambiguous	ReREQccYNcGKPGHLAR	E2(ADP-Ribosyl); C6(Carbamidomethyl); C7(Carbamidomethyl); C10(Carbamidomethyl)	4	A0A0N4SVS6	P53996-3; P53996-2; A0A0N4SVS6; P53996	2	4	0.0066	0	1	1	708.779	2832.09	-0.91	-0.00064	3.04	1	3.923e-05	0.000115	246.985	0
-455	114694	FALSE	F2.2	17.7329	4077	HCD	17.5705	240	20150916_003_Liver_Rep2.raw	-455	17639	FourierTransform	MS2	3	1	1	1	708.779	2832.09	4	39.8951	100	16.4239	18.3249	24.8317	High	Sequest HT (A10)	Unambiguous	RErEQccYNcGKPGHLAR	R3(ADP-Ribosyl); C6(Carbamidomethyl); C7(Carbamidomethyl); C10(Carbamidomethyl)	4	A0A0N4SVS6	P53996-3; P53996-2; A0A0N4SVS6; P53996	2	4	NA	0.0066	2	2	708.779	2832.09	-0.91	-0.00064	3.02	1	3.923e-05	0.000107	232.389	0
-455	114695	FALSE	F2.2	17.7329	4077	HCD	17.5705	240	20150916_003_Liver_Rep2.raw	-455	17639	FourierTransform	MS2	3	1	1	1	708.779	2832.09	4	39.8951	100	16.4239	18.3249	24.8317	High	Sequest HT (A10)	Unambiguous	rEREQccYNcGKPGHLAR	R1(ADP-Ribosyl); C6(Carbamidomethyl); C7(Carbamidomethyl); C10(Carbamidomethyl)	4	A0A0N4SVS6	P53996-3; P53996-2; A0A0N4SVS6; P53996	2	4	NA	0.023	3	3	708.779	2832.09	-0.91	-0.00064	2.97	1	3.923e-05	6.311e-05	1174.77	0
-455	11470	FALSE	F2.1	20.4511	4679	HCD	32.8324	240	20150916_002_Liver_Rep1.raw	-455	1725	FourierTransform	MS2	1	1	1	1	378.724	756.44	2	0.18735	0.56615	0.18324	0	0	High	Sequest HT (A10)	Unambiguous	HYVIPK		2	E9Q5K4	E9Q5K4-2; E9Q5K4	0	2	0.2804	0	1	1	378.724	756.44	0.01	0	2.14	1	0.0001352	0.004566	0	0
-455	114700	FALSE	F2.2	17.7374	4078	HCD	0	240	20150916_003_Liver_Rep2.raw	-455	17640	FourierTransform	MS2	3	1	1	1	836.011	2506.02	3	50.7823	100	34.4697	28.1225	40.5371	High	Sequest HT (A10)	Unambiguous	ALSRQEmQEVQSsRSGR	M7(Oxidation); S13(ADP-Ribosyl)	3	O88569; O88569-2	O88569-3; O88569; O88569-2	2	3	0.0101	0	1	1	836.011	2506.02	0.33	0.00027	1.98	2	0.0001067	0.001284	23.9222	0
-455	114701	FALSE	F2.2	17.7374	4078	HCD	0	240	20150916_003_Liver_Rep2.raw	-455	17640	FourierTransform	MS2	3	1	1	1	836.011	2506.02	3	50.7823	100	34.4697	28.1225	40.5371	High	Sequest HT (A10)	Unambiguous	ALSRQEmQEVQSSrSGR	M7(Oxidation); R14(ADP-Ribosyl)	3	O88569; O88569-2	O88569-3; O88569; O88569-2	2	3	0.0101	0	1	2	836.011	2506.02	0.33	0.00027	1.98	2	0.0001067	0.001274	30.9956	0
-455	114702	FALSE	F2.2	17.7374	4078	HCD	0	240	20150916_003_Liver_Rep2.raw	-455	17640	FourierTransform	MS2	3	1	1	1	836.011	2506.02	3	50.7823	100	34.4697	28.1225	40.5371	High	Sequest HT (A10)	Unambiguous	ALSRQEmQEVQsSRSGR	M7(Oxidation); S12(ADP-Ribosyl)	3	O88569; O88569-2	O88569-3; O88569; O88569-2	2	3	NA	0.0101	3	3	836.011	2506.02	0.33	0.00027	1.96	2	0.0001067	0.001295	23.9222	0
-455	114729	FALSE	F2.2	17.7649	4083	HCD	24.9512	240	20150916_003_Liver_Rep2.raw	-455	17644	FourierTransform	MS2	1	1	1	1	591.828	1182.65	2	11.0191	35.6944	2.79833	3.18766	2.39616	High	Sequest HT (A10)	Unambiguous	GVSEIVHEGKK		1	P12710	P12710	1	2	0.6198	0	1	1	591.828	1182.65	0.34	0.0002	3.63	1	3.923e-05	1.274e-05	0	0
-455	11475	FALSE	F2.1	20.4556	4680	HCD	28.9153	240	20150916_002_Liver_Rep1.raw	-455	1726	FourierTransform	MS2	1	1	1	1	770.002	2307.99	3	47.4618	100	21.2475	26.1415	42.4584	High	Sequest HT (A10)	Unambiguous	DLRQDEHTRrELAK	R10(ADP-Ribosyl)	2	H3BL56	H3BL56; Q62159	3	3	0.0521	0	1	1	770.002	2307.99	1.9	0.00146	0.96	1	0.007249	0.1881	41.232	0
-455	114757	FALSE	F2.2	17.7829	4087	HCD	40.0992	240	20150916_003_Liver_Rep2.raw	-455	17648	FourierTransform	MS2	2	1	1	1	575.909	1725.71	3	33.55	100	8.42475	13.0172	12.7581	High	Sequest HT (A10)	Unambiguous	TrDRSPSPLR	R2(ADP-Ribosyl)	1	Q9CR86	Q9CR86	2	3	0.0488	0	1	1	575.909	1725.71	0.98	0.00057	1.23	1	0.0003722	0.01313	8.90088	0.268836
-455	114758	FALSE	F2.2	17.7829	4087	HCD	40.0992	240	20150916_003_Liver_Rep2.raw	-455	17648	FourierTransform	MS2	2	1	1	1	575.909	1725.71	3	33.55	100	8.42475	13.0172	12.7581	High	Sequest HT (A10)	Unambiguous	tRDRSPSPLR	T1(ADP-Ribosyl)	1	Q9CR86	Q9CR86	2	3	NA	0.0488	2	2	575.909	1725.71	0.98	0.00057	1.17	1	0.0003722	0.01361	9.14239	0.268836
-455	114778	FALSE	F2.2	17.7964	4090	HCD	23.7296	240	20150916_003_Liver_Rep2.raw	-455	17651	FourierTransform	MS2	1	1	1	1	357.69	1427.74	4	0.12037	0.48146	0	0	0	High	Sequest HT (A10)	Unambiguous	HHPEDVEPALRK		2	Q9JII6	Q9JII6; B1AXW3	1	4	0.7019	0	1	1	357.69	1427.74	-0.22	-8e-05	4.26	1	3.923e-05	2.87e-05	0	0
-455	114787	FALSE	F2.2	17.8053	4092	HCD	11.2408	240	20150916_003_Liver_Rep2.raw	-455	17653	FourierTransform	MS2	1	1	1	1	386.719	772.432	2	0.98896	3.95584	0	0	0	High	Sequest HT (A10)	Unambiguous	NSPLVSR		2	P08249	A0A0G2JGY4; P08249	0	2	0.5166	0	1	1	386.719	772.431	0.58	0.00022	2.11	1	0.0001352	0.004835	0	0
-455	114804	FALSE	F2.2	17.8297	4096	HCD	25.0686	240	20150916_003_Liver_Rep2.raw	-455	17656	FourierTransform	MS2	1	1	1	1	367.212	1099.62	3	1.42878	5.71513	0	0	0	High	Sequest HT (A10)	Unambiguous	QKLQELQGR		1	Q00623	Q00623	1	3	0.4528	0	1	1	367.212	1099.62	0.5	0.00018	3.07	1	0.0001352	0.002819	0	0
-455	114812	FALSE	F2.2	17.8386	4098	HCD	23.5541	240	20150916_003_Liver_Rep2.raw	-455	17658	FourierTransform	MS2	1	1	1	1	531.984	2124.91	4	27.9714	100	3.23154	5.36149	3.29262	High	Sequest HT (A10)	Unambiguous	HVSPrTQHIQQPR	R5(ADP-Ribosyl)	3	Q91XC8	A0A087WR57; A0A087WRC6; Q91XC8	1	4	0.0586	0	1	1	531.984	2124.91	0.95	0.0005	2.9	1	3.923e-05	5.232e-05	101.671	0
-455	114819	FALSE	F2.2	17.8431	4099	HCD	10.4982	240	20150916_003_Liver_Rep2.raw	-455	17659	FourierTransform	MS2	1	1	1	1	599.765	1198.52	2	6.15573	20.4657	1.24434	1.46638	1.44651	High	Sequest HT (A10)	Unambiguous	DSYVGDEAQSK		15	P60710; P68134	D3Z2K3; P63268; V9GXQ2; A0A1D5RM20; P60710; A0A494B9T3; G3UZ07; P62737; G3UYG0; P68134; D3YZY0; E9Q5F4; P68033; P63260; E9Q606	0	2	0.6829	0	1	1	599.765	1198.52	1.04	0.00062	2.46	2	3.923e-05	0.0004178	0	0
-455	11482	FALSE	F2.1	20.4601	4681	HCD	28.7841	240	20150916_002_Liver_Rep1.raw	-455	1727	FourierTransform	MS2	1	1	1	1	428.574	1283.71	3	25.7892	82.9314	0	16.3498	3.8755	High	Sequest HT (A10)	Unambiguous	TKTPGPGAQSALR		3	D3YVF4	D3YVF4; D3Z7I1; P62264	1	3	0.625	0	1	1	428.574	1283.71	0.72	0.00031	4	1	3.923e-05	3.291e-06	0	0
-455	114829	FALSE	F2.2	17.8476	4100	HCD	18.0619	240	20150916_003_Liver_Rep2.raw	-455	17660	FourierTransform	MS2	1	1	1	1	594.287	1187.57	2	30.7078	100	6.32263	9.29648	7.21195	High	Sequest HT (A10)	Unambiguous	HQGVmVGMGQK	M5(Oxidation)	16	Q8BFZ3; P60710; P68134	D3Z2K3; Q8BFZ3; P63268; E9Q2D1; A0A1D5RM20; P60710; A0A494B9T3; G3UZ07; P62737; G3UYG0; P68134; D3YZY0; E9Q5F4; P68033; P63260; E9Q606	0	2	0.352	0	1	1	594.287	1187.57	-0.11	-7e-05	3.75	3	3.923e-05	7.419e-08	0	0
-455	114835	FALSE	F2.2	17.8521	4101	HCD	55.792	240	20150916_003_Liver_Rep2.raw	-455	17661	FourierTransform	MS2	1	1	1	1	396.527	1187.57	3	1.29329	4.15829	0.81546	0.19941	0	High	Sequest HT (A10)	Unambiguous	HQGVmVGMGQK	M5(Oxidation)	16	Q8BFZ3; P60710; P68134	D3Z2K3; Q8BFZ3; P63268; E9Q2D1; A0A1D5RM20; P60710; A0A494B9T3; G3UZ07; P62737; G3UYG0; P68134; D3YZY0; E9Q5F4; P68033; P63260; E9Q606	0	3	0.4345	0	1	1	396.527	1187.57	-0.04	-2e-05	3.59	3	0.0001067	0.001294	0	0
-455	114848	FALSE	F2.2	17.8611	4103	HCD	25.7304	240	20150916_003_Liver_Rep2.raw	-455	17663	FourierTransform	MS2	1	1	1	1	525.93	1575.78	3	27.6868	100	2.38917	5.84674	2.51122	High	Sequest HT (A10)	Unambiguous	SHYKVGENADSQIK		1	P10922	P10922	1	3	0.7609	0	1	1	525.93	1575.78	0.23	0.00012	5.06	1	3.923e-05	1.015e-09	0	0
-455	114866	FALSE	F2.2	17.8701	4105	HCD	32.9721	240	20150916_003_Liver_Rep2.raw	-455	17665	FourierTransform	MS2	1	1	1	1	406.213	811.419	2	0.83939	3.0602	0.29734	0	0	High	Sequest HT (A10)	Unambiguous	WLEHAR		1	Q8CHT0	Q8CHT0	0	2	0.5682	0	1	1	406.213	811.421	-2.86	-0.00116	1.76	1	0.004518	0.1186	0	0
-455	114877	FALSE	F2.2	17.891	4108	HCD	18.8845	240	20150916_003_Liver_Rep2.raw	-455	17667	FourierTransform	MS2	1	1	1	1	490.525	1469.56	3	29.1262	100	1.95994	8.80186	5.74287	High	Sequest HT (A10)	Unambiguous	rHLYDPK	R1(ADP-Ribosyl)	9	Q08093; Q08091; Q9DAW9	Q08093; Q08091; Q9DAW9; A0A1L1SRV0; A0A0G2JFI6; Q08091-2; D3Z7R6; A0A1L1SUB2; A0A0G2JDV8	1	3	0.1609	0	1	1	490.525	1469.56	0.46	0.00022	0.87	3	0.004261	0.1136	50.4374	7.06059
-455	11488	FALSE	F2.1	20.4646	4682	HCD	7.4177	240	20150916_002_Liver_Rep1.raw	-455	1728	FourierTransform	MS2	1	1	1	1	817.306	1633.61	2	52.1449	100	43.0496	29.7294	35.8006	High	Sequest HT (A10)	Unambiguous	GDFATrGPGSK	R6(ADP-Ribosyl)	2	E9PV24	E9PV24; E9PV24-2	1	2	0.1111	0	1	1	817.306	1633.6	0.78	0.00064	0.81	1	0.0007202	0.0205	147.438	64.3434
-455	114897	FALSE	F2.2	17.9045	4111	HCD	6.50155	240	20150916_003_Liver_Rep2.raw	-455	17670	FourierTransform	MS2	1	1	1	1	735.284	1469.56	2	52.6498	100	37.9885	31.369	41.2416	High	Sequest HT (A10)	Unambiguous	rHLYDPK	R1(ADP-Ribosyl)	9	Q08093; Q08091; Q9DAW9	Q08093; Q08091; Q9DAW9; A0A1L1SRV0; A0A0G2JFI6; Q08091-2; D3Z7R6; A0A1L1SUB2; A0A0G2JDV8	1	2	0.3	0	1	1	735.284	1469.56	-0.3	-0.00022	1	3	0.0001352	0.003695	89.9155	4.67897
-455	114906	FALSE	F2.2	17.909	4112	HCD	26.4579	240	20150916_003_Liver_Rep2.raw	-455	17671	FourierTransform	MS2	1	1	1	1	708.976	2124.91	3	42.8618	100	22.0669	22.367	27.0135	High	Sequest HT (A10)	Unambiguous	HVSPrTQHIQQPR	R5(ADP-Ribosyl)	3	Q91XC8	A0A087WR57; A0A087WRC6; Q91XC8	1	3	0.0558	0	1	1	708.976	2124.91	0.66	0.00047	2.15	1	3.923e-05	4.263e-05	91.7875	0
-455	114917	FALSE	F2.2	17.918	4114	HCD	0	240	20150916_003_Liver_Rep2.raw	-455	17673	FourierTransform	MS2	3	1	1	1	723.288	2890.13	4	64.3507	100	28.7236	44.6275	84.0517	High	Sequest HT (A10)	Unambiguous	TREFEDRDRsHREEMEAR	S10(ADP-Ribosyl)	2	Q08024	Q08024; Q08024-4	4	4	0.007	0	1	1	723.288	2890.14	-1.73	-0.00125	1.42	1	0.001765	0.04985	208.932	0
-455	114918	FALSE	F2.2	17.918	4114	HCD	0	240	20150916_003_Liver_Rep2.raw	-455	17673	FourierTransform	MS2	3	1	1	1	723.288	2890.13	4	64.3507	100	28.7236	44.6275	84.0517	High	Sequest HT (A10)	Unambiguous	TREFEDRDRShREEMEAR	H11(ADP-Ribosyl)	2	Q08024	Q08024; Q08024-4	4	4	NA	0.007	2	2	723.288	2890.14	-1.73	-0.00125	1.41	1	0.001765	0.04996	208.932	0
-455	114919	FALSE	F2.2	17.918	4114	HCD	0	240	20150916_003_Liver_Rep2.raw	-455	17673	FourierTransform	MS2	3	1	1	1	723.288	2890.13	4	64.3507	100	28.7236	44.6275	84.0517	High	Sequest HT (A10)	Unambiguous	TREFEDRDRSHrEEMEAR	R12(ADP-Ribosyl)	2	Q08024	Q08024; Q08024-4	4	4	NA	0.0211	3	3	723.288	2890.14	-1.73	-0.00125	1.39	1	0.002006	0.05672	282.697	0
-455	114927	FALSE	F2.2	17.9225	4115	HCD	36.2908	240	20150916_003_Liver_Rep2.raw	-455	17674	FourierTransform	MS2	1	1	1	1	338.538	1013.6	3	0.0351	0.1404	0	0	0	High	Sequest HT (A10)	Unambiguous	RYAHVVLR		4	P62270	S4R1N6; P62270; F6YVP7; A0A1Y7VKY1	1	3	0.483	0	1	1	338.538	1013.6	0.04	1e-05	2.94	1	3.923e-05	7.477e-05	0	0
-455	114935	FALSE	F2.2	17.927	4116	HCD	6.34429	240	20150916_003_Liver_Rep2.raw	-455	17675	FourierTransform	MS2	2	1	1	1	570.9	1710.69	3	28.5517	100	3.64867	6.5417	4.01662	Medium	Sequest HT (A10)	Unambiguous	LHDSLATErK	R9(ADP-Ribosyl)	5	A0A140LJG6	A0A140LJG6; A0A140LHR3; Q9CYN2; A0A140LHG8; A0A140LJ01	1	3	0.0349	0	1	1	570.9	1710.69	-1.16	-0.00066	1.72	1	0.01366	0.3289	90.0408	19.3838
-455	114936	FALSE	F2.2	17.927	4116	HCD	6.34429	240	20150916_003_Liver_Rep2.raw	-455	17675	FourierTransform	MS2	2	1	1	1	570.9	1710.69	3	28.5517	100	3.64867	6.5417	4.01662	Medium	Sequest HT (A10)	Unambiguous	LHDSLATERk	K10(ADP-Ribosyl)	5	A0A140LJG6	A0A140LJG6; A0A140LHR3; Q9CYN2; A0A140LHG8; A0A140LJ01	1	3	NA	0.0349	2	2	570.9	1710.69	-1.16	-0.00066	1.66	1	0.03859	0.6602	133.122	19.3838
-455	114941	FALSE	F2.2	17.9315	4117	HCD	0	240	20150916_003_Liver_Rep2.raw	-455	17676	FourierTransform	MS2	1	1	1	1	869.016	2605.03	3	46.8212	100	26.3593	28.4059	32.5197	High	Sequest HT (A10)	Unambiguous	ArGNWEQPQNQNQTQHK	R2(ADP-Ribosyl)	11	A0A0G2JDV6	A0A0G2JDV6; Q80X50-4; Q80X50-3; A0A0G2JDT1; A0A0G2JGD0; Q80X50-5; A0A0H2UH17; Q80X50-2; Q80X50; A0A0G2JG47; A0A0G2JE24	1	3	0.0947	0	1	1	869.016	2605.04	-0.91	-0.00079	2.43	1	3.923e-05	6.934e-07	224.426	25.93
-455	114962	FALSE	F2.2	17.959	4122	HCD	33.2852	240	20150916_003_Liver_Rep2.raw	-455	17680	FourierTransform	MS2	1	1	1	1	602.287	1203.57	2	29.2065	100	5.16425	6.6211	5.0408	High	Sequest HT (A10)	Unambiguous	HQGVmVGmGQK	M5(Oxidation); M8(Oxidation)	16	Q8BFZ3; P60710; P68134	D3Z2K3; Q8BFZ3; P63268; E9Q2D1; A0A1D5RM20; P60710; A0A494B9T3; G3UZ07; P62737; G3UYG0; P68134; D3YZY0; E9Q5F4; P68033; P63260; E9Q606	0	2	0.7124	0	1	1	602.287	1203.56	4.73	0.00284	2.33	3	0.001819	0.05156	0	0
-455	11497	FALSE	F2.1	20.4691	4683	HCD	2.45959	240	20150916_002_Liver_Rep1.raw	-455	1729	FourierTransform	MS2	1	1	1	1	577.753	2307.99	4	28.9148	100	3.48816	7.14628	5.02456	High	Sequest HT (A10)	Unambiguous	DLRQDEHTRrELAK	R10(ADP-Ribosyl)	2	H3BL56	H3BL56; Q62159	3	4	0.053	0	1	1	577.753	2307.99	1.37	0.00079	1.32	1	0.0002298	0.00661	92.9041	18.6161
-455	114970	FALSE	F2.2	17.9635	4123	HCD	9.06908	240	20150916_003_Liver_Rep2.raw	-455	17681	FourierTransform	MS2	1	1	1	1	365.217	1093.64	3	0.05279	0.16774	0	0.04341	0	High	Sequest HT (A10)	Unambiguous	HVHVHVLPR		3	E9PVU9	E9PVU9; E9PZ91; O89106	0	3	0.6905	0	1	1	365.217	1093.64	0.09	3e-05	3.36	1	3.923e-05	1.243e-05	0	0
-455	114986	FALSE	F2.2	17.9769	4126	HCD	28.5261	240	20150916_003_Liver_Rep2.raw	-455	17684	FourierTransform	MS2	1	1	1	1	543.882	1629.63	3	29.8664	100	5.90114	8.05936	5.50498	High	Sequest HT (A10)	Unambiguous	GrDRGFGAPR	R2(ADP-Ribosyl)	6	Q61656	B1ARC0; S4R1E3; B1ARB9; S4R1I6; Q61656; Q8BTS0	2	3	0.0808	0	1	1	543.882	1629.63	-0.47	-0.00026	0.99	1	0.0001067	0.002479	29.6002	4.04418
-455	114995	FALSE	F2.2	17.9814	4127	HCD	28.1402	240	20150916_003_Liver_Rep2.raw	-455	17685	FourierTransform	MS2	1	1	1	1	378.538	1133.6	3	1.22389	2.88945	2.00613	0	0	High	Sequest HT (A10)	Unambiguous	LmKEGLEAAR	M2(Oxidation)	1	O35490	O35490	1	3	0.469	0	1	1	378.538	1133.6	-0.07	-3e-05	3.39	1	3.923e-05	0.0001967	0	0
-455	115008	FALSE	F2.2	17.9903	4129	HCD	36.2865	240	20150916_003_Liver_Rep2.raw	-455	17687	FourierTransform	MS2	1	1	1	1	353.849	1059.53	3	0	0	0	0	0	High	Sequest HT (A10)	Unambiguous	NLNHVSYGR		1	P26443	P26443	0	3	0.3089	0	1	1	353.849	1059.53	-1.41	-0.0005	1.91	1	0.0003442	0.011	0	0
-455	115019	FALSE	F2.2	17.9993	4131	HCD	28.5771	240	20150916_003_Liver_Rep2.raw	-455	17689	FourierTransform	MS2	1	1	1	1	341.203	1021.59	3	0	0	0	0	0	High	Sequest HT (A10)	Unambiguous	KNIHPWVK		1	Q8C196	Q8C196	1	3	0.6292	0	1	1	341.203	1021.59	-0.16	-5e-05	3.29	1	0.0001352	0.003217	0	0
-455	115027	FALSE	F2.2	18.0081	4132	HCD	14.4841	240	20150916_003_Liver_Rep2.raw	-455	17690	FourierTransform	MS2	2	1	1	1	585.77	2340.06	4	33.8762	100	7.89484	13.5776	14.0322	Medium	Sequest HT (A10)	Unambiguous	KAASLTEdRGRDPVKR	D8(ADP-Ribosyl)	6	E9Q9E1	Q6NZJ6-2; E9Q9E1; E9PVC5; E9PVC6; A0A0J9YUS5; Q6NZJ6	4	4	0.0105	0	1	1	585.77	2340.05	3.6	0.00211	0.95	1	0.01464	0.3493	0.55221	0.55221
-455	115028	FALSE	F2.2	18.0081	4132	HCD	14.4841	240	20150916_003_Liver_Rep2.raw	-455	17690	FourierTransform	MS2	2	1	1	1	585.77	2340.06	4	33.8762	100	7.89484	13.5776	14.0322	Medium	Sequest HT (A10)	Unambiguous	KAASLTEDrGRDPVKR	R9(ADP-Ribosyl)	6	E9Q9E1	Q6NZJ6-2; E9Q9E1; E9PVC5; E9PVC6; A0A0J9YUS5; Q6NZJ6	4	4	NA	0.0105	2	2	585.77	2340.05	3.6	0.00211	0.94	1	0.01469	0.3516	1.3337	1.10442
-455	115044	FALSE	F2.2	18.029	4136	HCD	18.7465	240	20150916_003_Liver_Rep2.raw	-455	17693	FourierTransform	MS2	1	1	1	1	608.24	1822.71	3	29.4811	100	4.82066	7.42188	5.68199	High	Sequest HT (A10)	Unambiguous	IQEWHrEQR	R6(ADP-Ribosyl)	4	Q63880; Q8VCU1	Q8VCU1-2; Q63880-2; Q63880; Q8VCU1	1	3	0.14	0	1	1	608.24	1822.71	0.29	0.00018	1	2	0.004313	0.1145	121.233	52.9186
-455	115072	FALSE	F2.2	18.047	4140	HCD	13.1331	240	20150916_003_Liver_Rep2.raw	-455	17697	FourierTransform	MS2	1	1	1	1	464.24	1390.71	3	1.95152	7.55787	0	0.24819	0	High	Sequest HT (A10)	Unambiguous	THLSLSHNPEQK		3	A0A1W2P733	A0A1W2P7L5; A0A1W2P733; Q922D8	0	3	0.5859	0	1	1	464.24	1390.71	-1	-0.00046	4.83	1	3.923e-05	5.672e-10	0	0
-455	115079	FALSE	F2.2	18.0515	4141	HCD	0	240	20150916_003_Liver_Rep2.raw	-455	17698	FourierTransform	MS2	1	1	1	1	589.888	2945.41	5	26.3778	82.4673	4.41142	9.77814	8.85445	High	Sequest HT (A10)	Unambiguous	TMVVHEKQDDLGKGGNEESTKTGNAGSR		1	P08228	P08228	3	5	0.7456	0	1	1	589.888	2945.4	2.59	0.00152	8.57	1	3.923e-05	9.059e-11	0	0
-455	115086	FALSE	F2.2	18.056	4142	HCD	0	240	20150916_003_Liver_Rep2.raw	-455	17699	FourierTransform	MS2	1	1	1	1	737.106	2945.4	4	18.5494	36.8121	8.74403	11.6147	17.0266	High	Sequest HT (A10)	Unambiguous	TMVVHEKQDDLGKGGNEESTKTGNAGSR		1	P08228	P08228	3	4	0.8108	0	1	1	737.106	2945.4	0.5	0.00037	9.3	1	3.923e-05	7.81e-15	0	0
-455	115103	FALSE	F2.2	18.065	4144	HCD	44.5556	240	20150916_003_Liver_Rep2.raw	-455	17701	FourierTransform	MS2	1	1	1	1	449.79	898.573	2	16.7049	62.3865	1.00474	2.93835	0.49003	High	Sequest HT (A10)	Unambiguous	VIQVPSKK		4	A0A0R4J135; P17563	Q63836; A0A0R4J135; G3UYY2; P17563	1	2	0.3364	0	1	1	449.79	898.572	0.86	0.00039	2.2	2	0.0002554	0.007728	0	0
-455	115113	FALSE	F2.2	18.0739	4145	HCD	0	240	20150916_003_Liver_Rep2.raw	-455	17702	FourierTransform	MS2	1	1	1	1	911.857	1822.71	2	83.1078	98.686	80.5381	53.2071	100	High	Sequest HT (A10)	Unambiguous	IQEWHrEQR	R6(ADP-Ribosyl)	4	Q63880; Q8VCU1	Q8VCU1-2; Q63880-2; Q63880; Q8VCU1	1	2	0.122	0	1	1	911.857	1822.71	0.03	3e-05	0.82	2	0.003561	0.09635	6.19856	0
-455	11513	FALSE	F2.1	20.4825	4685	HCD	37.7829	240	20150916_002_Liver_Rep1.raw	-455	1731	FourierTransform	MS2	1	1	1	1	645.756	1290.5	2	35.0913	100	13.5302	13.0334	13.8017	Medium	Sequest HT (A10)	Unambiguous	FrAVTR	R2(ADP-Ribosyl)	2	Q91V41	Q91V41; Q50HX3	1	2	0.1875	0	1	1	645.756	1290.5	0.99	0.00064	0.32	1	0.04437	0.7188	1.00959	0.334869
-455	115134	FALSE	F2.2	18.0924	4149	HCD	6.04425	240	20150916_003_Liver_Rep2.raw	-455	17705	FourierTransform	MS2	2	1	1	1	581.261	1741.77	3	30.2422	100	4.76543	9.4923	6.7112	High	Sequest HT (A10)	Unambiguous	ITTrSEKPLR	R4(ADP-Ribosyl)	1	O70194	O70194	1	3	0.027	0	1	1	581.261	1741.77	1.64	0.00095	1.11	1	0.0002298	0.006614	39.9313	32.5129
-455	115135	FALSE	F2.2	18.0924	4149	HCD	6.04425	240	20150916_003_Liver_Rep2.raw	-455	17705	FourierTransform	MS2	2	1	1	1	581.261	1741.77	3	30.2422	100	4.76543	9.4923	6.7112	High	Sequest HT (A10)	Unambiguous	ITtRSEKPLR	T3(ADP-Ribosyl)	1	O70194	O70194	1	3	NA	0.027	2	2	581.261	1741.77	1.64	0.00095	1.08	1	0.0001654	0.006125	65.8913	42.1296
-455	115211	FALSE	F2.2	18.1556	4162	HCD	5.99047	163.256	20150916_003_Liver_Rep2.raw	-455	17717	FourierTransform	MS2	1	1	1	1	576.28	2302.1	4	12.2108	38.0573	1.9993	4.35248	4.434	High	Sequest HT (A10)	Unambiguous	TMVVHEKQDDLGKGGNEESTK		1	P08228	P08228	2	4	0.7054	0	1	1	576.28	2302.1	0.56	0.00032	6.72	1	3.923e-05	1.383e-09	0	0
-455	115238	FALSE	F2.2	18.1735	4166	HCD	0	240	20150916_003_Liver_Rep2.raw	-455	17721	FourierTransform	MS2	1	1	1	1	768.038	2302.1	3	17.7273	36.3605	9.22567	10.6766	14.6462	High	Sequest HT (A10)	Unambiguous	TMVVHEKQDDLGKGGNEESTK		1	P08228	P08228	2	3	0.8189	0	1	1	768.038	2302.1	0.44	0.00034	9.33	1	3.923e-05	2.262e-16	0	0
-455	115254	FALSE	F2.2	18.1825	4168	HCD	22.1319	240	20150916_003_Liver_Rep2.raw	-455	17723	FourierTransform	MS2	1	1	1	1	523.231	1567.68	3	27.7063	100	2.31944	5.94091	2.56489	High	Sequest HT (A10)	Unambiguous	VSAPrVGGKR	R5(ADP-Ribosyl)	1	Q8BP67	Q8BP67	2	3	0.0986	0	1	1	523.231	1567.68	0.68	0.00036	0.71	1	0.004101	0.1108	26.2773	18.1465
-455	115264	FALSE	F2.2	18.187	4169	HCD	28.8223	240	20150916_003_Liver_Rep2.raw	-455	17724	FourierTransform	MS2	2	1	1	1	684.625	2051.86	3	36.3312	100	13.8549	14.0633	17.4064	High	Sequest HT (A10)	Unambiguous	HKPGSTETrALEGK	R9(ADP-Ribosyl)	2	P32067	P32067; F6SXM5	1	3	0.0759	0	1	1	684.625	2051.86	1.12	0.00076	0.79	1	0.0003442	0.01119	113.888	7.52654
-455	115265	FALSE	F2.2	18.187	4169	HCD	28.8223	240	20150916_003_Liver_Rep2.raw	-455	17724	FourierTransform	MS2	2	1	1	1	684.625	2051.86	3	36.3312	100	13.8549	14.0633	17.4064	High	Sequest HT (A10)	Unambiguous	HKPGSTEtRALEGK	T8(ADP-Ribosyl)	2	P32067	P32067; F6SXM5	1	3	0.0759	0	1	2	684.625	2051.86	1.12	0.00076	0.79	1	0.0003442	0.01115	124.894	8.27919
-455	115273	FALSE	F2.2	18.1915	4170	HCD	26.7648	240	20150916_003_Liver_Rep2.raw	-455	17725	FourierTransform	MS2	1	1	1	1	497.259	993.511	2	12.9683	47.7513	1.17406	2.13183	0.81615	High	Sequest HT (A10)	Unambiguous	YALQSQQR		2	Q8BWT1	A0A494B9J2; Q8BWT1	0	2	0.5929	0	1	1	497.259	993.511	-0.43	-0.00021	2.26	1	0.0001067	0.001816	0	0
-455	115307	FALSE	F2.2	18.2257	4176	HCD	33.3071	240	20150916_003_Liver_Rep2.raw	-455	17730	FourierTransform	MS2	1	1	1	1	433.219	865.432	2	0.50262	1.93139	0	0.07911	0	High	Sequest HT (A10)	Unambiguous	YHYLGGR		1	Q8K4Z3	Q8K4Z3	0	2	0.425	0	1	1	433.219	865.432	0.2	9e-05	2	1	0.009669	0.265	0	0
-455	115316	FALSE	F2.2	18.2302	4177	HCD	19.0922	240	20150916_003_Liver_Rep2.raw	-455	17731	FourierTransform	MS2	1	1	1	1	485.632	1454.88	3	10.705	38.7047	0.59002	2.61176	0.9135	High	Sequest HT (A10)	Unambiguous	KRLNRPLTLSEK		2	Q99KI0	Q99KI0; A0A2R8VJW0	2	3	0.4755	0	1	1	485.632	1454.88	0.48	0.00023	3.26	1	0.0008309	0.02618	0	0
-455	11532	FALSE	F2.1	20.501	4689	HCD	13.0688	87.305	20150916_002_Liver_Rep1.raw	-455	1734	FourierTransform	MS2	1	1	1	1	407.239	1625.94	4	0.06974	0.20053	0.07842	0	0	High	Sequest HT (A10)	Unambiguous	HVLHVQLNRPEKR		1	O35459	O35459	1	4	0.6415	0	1	1	407.239	1625.93	0.55	0.00023	4.77	1	3.923e-05	8.061e-05	0	0
-455	115328	FALSE	F2.2	18.2392	4179	HCD	7.34363	240	20150916_003_Liver_Rep2.raw	-455	17733	FourierTransform	MS2	2	1	1	1	724.974	2172.91	3	51.4929	100	20.9253	36.4432	48.603	High	Sequest HT (A10)	Unambiguous	KLErDSLRDESQR	R4(ADP-Ribosyl)	2	E9Q2S9	E9Q2S9; Q9CR29	3	3	0.0151	0	1	1	724.974	2172.91	0.67	0.00049	1.99	1	3.923e-05	0.0001683	0	0
-455	115329	FALSE	F2.2	18.2392	4179	HCD	7.34363	240	20150916_003_Liver_Rep2.raw	-455	17733	FourierTransform	MS2	2	1	1	1	724.974	2172.91	3	51.4929	100	20.9253	36.4432	48.603	High	Sequest HT (A10)	Unambiguous	KLeRDSLRDESQR	E3(ADP-Ribosyl)	2	E9Q2S9	E9Q2S9; Q9CR29	3	3	NA	0.0151	2	2	724.974	2172.91	0.67	0.00049	1.96	1	3.923e-05	0.0002954	0.684692	0
-455	115335	FALSE	F2.2	18.2436	4180	HCD	51.2109	226.643	20150916_003_Liver_Rep2.raw	-455	17734	FourierTransform	MS2	1	1	1	1	364.475	1454.88	4	0.07011	0.28045	0	0	0	High	Sequest HT (A10)	Unambiguous	KRLNRPLTLSEK		2	Q99KI0	Q99KI0; A0A2R8VJW0	2	4	0.4508	0	1	1	364.475	1454.88	-0.18	-7e-05	3.15	1	0.005003	0.1317	0	0
-455	115341	FALSE	F2.2	18.2481	4181	HCD	0	240	20150916_003_Liver_Rep2.raw	-455	17735	FourierTransform	MS2	2	1	1	1	764.323	1527.64	2	52.9732	100	39.409	33.1423	39.3416	High	Sequest HT (A10)	Unambiguous	IQASrNGLK	R5(ADP-Ribosyl)	3	A0A2R8VHV7	A0A2R8VHV7; Q8QZR5; A0A2R8VHW0	1	2	0.0385	0	1	1	764.323	1527.64	1.62	0.00124	0.52	1	0.004544	0.1195	195.234	101.445
-455	115342	FALSE	F2.2	18.2481	4181	HCD	0	240	20150916_003_Liver_Rep2.raw	-455	17735	FourierTransform	MS2	2	1	1	1	764.323	1527.64	2	52.9732	100	39.409	33.1423	39.3416	High	Sequest HT (A10)	Unambiguous	IQAsRNGLK	S4(ADP-Ribosyl)	3	A0A2R8VHV7	A0A2R8VHV7; Q8QZR5; A0A2R8VHW0	1	2	NA	0.0385	2	2	764.323	1527.64	1.62	0.00124	0.5	1	0.007292	0.1923	149.498	88.8125
-455	115377	FALSE	F2.2	18.28	4187	HCD	22.0275	240	20150916_003_Liver_Rep2.raw	-455	17740	FourierTransform	MS2	1	1	1	1	494.55	1481.63	3	27.473	100	0.85005	6.22764	2.81429	High	Sequest HT (A10)	Unambiguous	KKrFSFK	R3(ADP-Ribosyl)	1	P26645	P26645	3	3	0.1571	0	1	1	494.55	1481.63	0.65	0.00032	0.7	1	0.005411	0.1422	53.7874	9.1386
-455	115384	FALSE	F2.2	18.2844	4188	HCD	15.5967	77.821	20150916_003_Liver_Rep2.raw	-455	17741	FourierTransform	MS2	1	1	1	1	360.19	1078.55	3	0.03945	0.1578	0	0	0	High	Sequest HT (A10)	Unambiguous	HFNAPSHIR		3	B1ARA5	B1ARA5; B1ARA3; P61255	0	3	0.6243	0	1	1	360.19	1078.55	0.33	0.00012	3.7	1	3.923e-05	2.292e-05	0	0
-455	115409	FALSE	F2.2	18.3022	4192	HCD	6.33782	240	20150916_003_Liver_Rep2.raw	-455	17745	FourierTransform	MS2	1	1	1	1	512.599	1535.78	3	12.5153	44.5822	0.64949	3.5274	1.30198	High	Sequest HT (A10)	Unambiguous	FDGKKPDTLGSNTR		1	Q8R084	Q8R084	1	3	0.6104	0	1	1	512.599	1535.78	0.54	0.00028	3.67	1	3.923e-05	7.367e-07	0	0
-455	11541	FALSE	F2.1	20.5055	4690	HCD	10.0867	240	20150916_002_Liver_Rep1.raw	-455	1735	FourierTransform	MS2	1	1	1	1	628.288	1882.85	3	35.6002	100	9.94579	15.1749	17.28	High	Sequest HT (A10)	Unambiguous	rSIKLDGKAEPK	R1(ADP-Ribosyl)	1	Q3UQ44	Q3UQ44	3	3	0.2643	0	1	1	628.288	1882.85	1.59	0.001	2.27	1	3.923e-05	0.000161	75.7321	26.9934
-455	115452	FALSE	F2.2	18.3475	4201	HCD	41.2866	240	20150916_003_Liver_Rep2.raw	-455	17753	FourierTransform	MS2	1	1	1	1	363.527	1088.57	3	0.07179	0.28716	0	0	0	High	Sequest HT (A10)	Unambiguous	HmLPSGFRK	M2(Oxidation)	1	P62911	P62911	1	3	0.6346	0	1	1	363.527	1088.57	-0.45	-0.00016	2.6	1	0.0001067	0.001212	0	0
-455	115462	FALSE	F2.2	18.3565	4203	HCD	15.0117	240	20150916_003_Liver_Rep2.raw	-455	17755	FourierTransform	MS2	1	1	1	1	548.285	1095.56	2	20.3003	73.035	2.12084	3.95466	2.09076	High	Sequest HT (A10)	Unambiguous	KLVEYcQR	C6(Carbamidomethyl)	1	Q8R0Y6	Q8R0Y6	1	2	0.5166	0	1	1	548.285	1095.56	0.81	0.00044	3.02	1	3.923e-05	0.000147	0	0
-455	1155	FALSE	F2.1	11.8321	2906	HCD	2.73441	240	20150916_002_Liver_Rep1.raw	-455	184	FourierTransform	MS2	1	1	1	1	417.539	1250.6	3	0.08755	0.35022	0	0	0	High	Sequest HT (A10)	Unambiguous	FHHSLTDHTR		1	Q99LB7	Q99LB7	0	3	0.6124	0	1	1	417.539	1250.6	-0.33	-0.00014	3.56	1	3.923e-05	1.877e-06	0	0
-455	115510	FALSE	F2.2	18.4032	4212	HCD	5.47759	240	20150916_003_Liver_Rep2.raw	-455	17763	FourierTransform	MS2	2	1	1	1	807.34	2420	3	40.9318	100	16.0769	20.628	27.0222	High	Sequest HT (A10)	Unambiguous	AKETAErSSHREHVEL	R7(ADP-Ribosyl)	1	Q8VCC2	Q8VCC2	3	3	0.0141	0	1	1	807.34	2420	0.68	0.00055	1.42	1	0.0005774	0.01713	25.2571	1.22211
-455	115511	FALSE	F2.2	18.4032	4212	HCD	5.47759	240	20150916_003_Liver_Rep2.raw	-455	17763	FourierTransform	MS2	2	1	1	1	807.34	2420	3	40.9318	100	16.0769	20.628	27.0222	High	Sequest HT (A10)	Unambiguous	AKETAeRSSHREHVEL	E6(ADP-Ribosyl)	1	Q8VCC2	Q8VCC2	3	3	NA	0.0141	2	2	807.34	2420	0.68	0.00055	1.4	1	0.0008309	0.02476	44.8097	1.83317
-455	115520	FALSE	F2.2	18.4077	4213	HCD	10.667	240	20150916_003_Liver_Rep2.raw	-455	17764	FourierTransform	MS2	2	1	1	1	683.915	2049.73	3	34.5813	100	9.88559	14.4411	13.9986	High	Sequest HT (A10)	Unambiguous	NrDSDKTDTDWR	R2(ADP-Ribosyl)	2	Q8BGD9	Q8BGD9; B2RWE8	2	3	0.032	0	1	1	683.915	2049.73	-1.63	-0.00111	2.19	1	0.0001352	0.004656	33.7506	12.0941
-455	115521	FALSE	F2.2	18.4077	4213	HCD	10.667	240	20150916_003_Liver_Rep2.raw	-455	17764	FourierTransform	MS2	2	1	1	1	683.915	2049.73	3	34.5813	100	9.88559	14.4411	13.9986	High	Sequest HT (A10)	Unambiguous	NRdSDKTDTDWR	D3(ADP-Ribosyl)	2	Q8BGD9	Q8BGD9; B2RWE8	2	3	NA	0.032	2	2	683.915	2049.73	-1.63	-0.00111	2.12	1	0.0003442	0.01203	75.4416	14.5129
-455	115527	FALSE	F2.2	18.4122	4214	HCD	23.4992	240	20150916_003_Liver_Rep2.raw	-455	17765	FourierTransform	MS2	3	1	1	1	636.271	1906.8	3	38.9003	100	18.4285	16.7721	20.4004	High	Sequest HT (A10)	Unambiguous	REHrEALAVER	R4(ADP-Ribosyl)	1	Q8CGK3	Q8CGK3	2	3	0.0106	0	1	1	636.271	1906.8	1.16	0.00074	0.94	1	0.0001352	0.003264	133.425	0
-455	115528	FALSE	F2.2	18.4122	4214	HCD	23.4992	240	20150916_003_Liver_Rep2.raw	-455	17765	FourierTransform	MS2	3	1	1	1	636.271	1906.8	3	38.9003	100	18.4285	16.7721	20.4004	High	Sequest HT (A10)	Unambiguous	REhREALAVER	H3(ADP-Ribosyl)	1	Q8CGK3	Q8CGK3	2	3	NA	0.0106	2	2	636.271	1906.8	1.16	0.00074	0.93	1	0.0001654	0.004914	179.65	0
-455	115529	FALSE	F2.2	18.4122	4214	HCD	23.4992	240	20150916_003_Liver_Rep2.raw	-455	17765	FourierTransform	MS2	3	1	1	1	636.271	1906.8	3	38.9003	100	18.4285	16.7721	20.4004	High	Sequest HT (A10)	Unambiguous	rEHREALAVER	R1(ADP-Ribosyl)	1	Q8CGK3	Q8CGK3	2	3	NA	0.0319	3	3	636.271	1906.8	1.16	0.00074	0.91	1	0.0002298	0.00662	159.383	0
-455	115545	FALSE	F2.2	18.4257	4217	HCD	45.4863	240	20150916_003_Liver_Rep2.raw	-455	17768	FourierTransform	MS2	2	1	1	1	605.755	2420	4	31.3559	100	7.54528	9.62386	8.25457	Medium	Sequest HT (A10)	Unambiguous	AKETAeRSSHREHVEL	E6(ADP-Ribosyl)	1	Q8VCC2	Q8VCC2	3	4	0.0543	0	1	1	605.755	2420	-1.29	-0.00078	0.92	1	0.01358	0.3276	22.8252	0
-455	115546	FALSE	F2.2	18.4257	4217	HCD	45.4863	240	20150916_003_Liver_Rep2.raw	-455	17768	FourierTransform	MS2	2	1	1	1	605.755	2420	4	31.3559	100	7.54528	9.62386	8.25457	Medium	Sequest HT (A10)	Unambiguous	AKETAErSSHREHVEL	R7(ADP-Ribosyl)	1	Q8VCC2	Q8VCC2	3	4	0.0543	0	1	2	605.755	2420	-1.29	-0.00078	0.92	1	0.01314	0.3215	47.9904	0
-455	115553	FALSE	F2.2	18.4302	4218	HCD	36.4833	240	20150916_003_Liver_Rep2.raw	-455	17769	FourierTransform	MS2	1	1	1	1	704.337	2111	3	38.5001	100	12.6413	19.5794	21.7796	High	Sequest HT (A10)	Unambiguous	SKQrLPGQKPFKR	R4(ADP-Ribosyl)	3	A0A0R4J034	A0A0R4J034; Q99K01; Q99K01-2	3	3	0.0904	0	1	1	704.337	2110.99	0.18	0.00013	1.77	1	0.0001067	0.002358	18.3094	9.47373
-455	11557	FALSE	F2.1	20.5145	4692	HCD	3.56147	240	20150916_002_Liver_Rep1.raw	-455	1737	FourierTransform	MS2	1	1	1	1	751.006	2251	3	47.771	100	30.4508	27.0882	33.5449	High	Sequest HT (A10)	Unambiguous	LQQrGAGVKGPPASTSR	R4(ADP-Ribosyl)	1	Q6TCG2	Q6TCG2	2	3	0.4386	0	1	1	751.006	2251	1.26	0.00095	2.28	1	3.923e-05	3.209e-09	124.872	22.6739
-455	115581	FALSE	F2.2	18.4666	4225	HCD	49.5398	240	20150916_003_Liver_Rep2.raw	-455	17775	FourierTransform	MS2	1	1	1	1	571.229	1711.67	3	28.5643	100	3.46445	6.10574	4.68695	Medium	Sequest HT (A10)	Unambiguous	GLQSGHYrPR	R8(ADP-Ribosyl)	1	Q91XT4	Q91XT4	0	3	0.1429	0	1	1	571.229	1711.67	-0.02	-1e-05	0.84	1	0.02806	0.5499	0	0
-455	115593	FALSE	F2.2	18.4756	4227	HCD	23.6972	240	20150916_003_Liver_Rep2.raw	-455	17777	FourierTransform	MS2	1	1	1	1	530.799	1060.59	2	9.01706	33.291	0.8351	1.27789	0.66423	High	Sequest HT (A10)	Unambiguous	KFLQPGSQR		4	P24472; P30115	P13745; Q6P8Q0; P24472; P30115	1	2	0.6291	0	1	1	530.799	1060.59	0.54	0.00029	3.02	2	3.923e-05	6.468e-05	0	0
-455	11562	FALSE	F2.1	20.519	4693	HCD	46.2331	240	20150916_002_Liver_Rep1.raw	-455	1738	FourierTransform	MS2	1	1	1	1	316.182	946.532	3	0	0	0	0	0	High	Sequest HT (A10)	Unambiguous	SLNDITKR		3	Q9DB20	F7D3P8; Q9DB20; A0A338P776	1	3	0.4478	0	1	1	316.182	946.532	0.52	0.00016	2.3	1	0.0001067	0.002108	0	0
-455	115622	FALSE	F2.2	18.4936	4231	HCD	21.024	240	20150916_003_Liver_Rep2.raw	-455	17781	FourierTransform	MS2	1	1	1	1	354.201	1060.59	3	0.03609	0.14436	0	0	0	High	Sequest HT (A10)	Unambiguous	KFLQPGSQR		4	P24472; P30115	P13745; Q6P8Q0; P24472; P30115	1	3	0.5719	0	1	1	354.201	1060.59	-0.36	-0.00013	2.99	2	0.0005497	0.01598	0	0
-455	115635	FALSE	F2.2	18.5025	4233	HCD	50.3951	240	20150916_003_Liver_Rep2.raw	-455	17783	FourierTransform	MS2	1	1	1	1	320.503	959.494	3	0.01171	0.04684	0	0	0	High	Sequest HT (A10)	Unambiguous	LYDNHLGK		2	Q02566	Q02566; Q91Z83	0	3	0.5851	0	1	1	320.503	959.495	-0.19	-6e-05	1.88	1	0.0001654	0.006113	0	0
-455	115658	FALSE	F2.2	18.5345	4239	HCD	12.1687	240	20150916_003_Liver_Rep2.raw	-455	17788	FourierTransform	MS2	3	1	1	1	620.753	2479.99	4	29.4211	100	2.88237	10.1807	4.62136	High	Sequest HT (A10)	Unambiguous	AGEtRFTDTRKDEQER	T4(ADP-Ribosyl)	1	P58252	P58252	3	4	0.0065	0	1	1	620.753	2479.99	1.84	0.00114	1.53	1	0.0002554	0.006773	221.411	117.341
-455	115659	FALSE	F2.2	18.5345	4239	HCD	12.1687	240	20150916_003_Liver_Rep2.raw	-455	17788	FourierTransform	MS2	3	1	1	1	620.753	2479.99	4	29.4211	100	2.88237	10.1807	4.62136	High	Sequest HT (A10)	Unambiguous	AGeTRFTDTRKDEQER	E3(ADP-Ribosyl)	1	P58252	P58252	3	4	NA	0.0065	2	2	620.753	2479.99	1.84	0.00114	1.52	1	0.0005497	0.01661	147.995	104.77
-455	115660	FALSE	F2.2	18.5345	4239	HCD	12.1687	240	20150916_003_Liver_Rep2.raw	-455	17788	FourierTransform	MS2	3	1	1	1	620.753	2479.99	4	29.4211	100	2.88237	10.1807	4.62136	High	Sequest HT (A10)	Unambiguous	AGETrFTDTRKDEQER	R5(ADP-Ribosyl)	1	P58252	P58252	3	4	NA	0.0065	2	3	620.753	2479.99	1.84	0.00114	1.52	1	0.0001352	0.004091	143.266	80.8032
-455	115667	FALSE	F2.2	18.5389	4240	HCD	3.34081	134.636	20150916_003_Liver_Rep2.raw	-455	17789	FourierTransform	MS2	1	1	1	1	412.884	1236.64	3	0.18206	0.72825	0	0	0	High	Sequest HT (A10)	Unambiguous	FHYKTDQGIK		1	P24270	P24270	1	3	0.6618	0	1	1	412.884	1236.64	-0.05	-2e-05	4.14	1	3.923e-05	6.743e-06	0	0
-455	115672	FALSE	F2.2	18.5479	4242	HCD	33.5565	240	20150916_003_Liver_Rep2.raw	-455	17791	FourierTransform	MS2	1	1	1	1	329.522	986.553	3	0.1284	0.51361	0	0	0	High	Sequest HT (A10)	Unambiguous	HRELYLR		1	Q8K2C9	Q8K2C9	1	3	0.5345	0	1	1	329.522	986.553	-0.2	-6e-05	3.48	1	3.923e-05	0.0001593	0	0
-455	115677	FALSE	F2.2	18.5523	4243	HCD	13.007	240	20150916_003_Liver_Rep2.raw	-455	17792	FourierTransform	MS2	1	1	1	1	536.265	2142.04	4	28.5819	100	2.69381	7.03714	4.59664	High	Sequest HT (A10)	Unambiguous	KRPEVAVrPKPAPR	R8(ADP-Ribosyl)	1	Q3TC93	Q3TC93	1	4	0.0994	0	1	1	536.265	2142.04	0.27	0.00015	1.61	1	0.0003442	0.01011	162.984	51.8416
-455	115687	FALSE	F2.2	18.5568	4244	HCD	11.2868	240	20150916_003_Liver_Rep2.raw	-455	17793	FourierTransform	MS2	1	1	1	1	463.485	1850.92	4	3.27279	11.4299	0.10682	1.12266	0.43184	High	Sequest HT (A10)	Unambiguous	NLKSEEDMKGSEDLKK		2	P04247	A0A2R8VK58; P04247	3	4	0.75	0	1	1	463.485	1850.92	0.32	0.00015	6.84	1	3.923e-05	3.225e-09	0	0
-455	115691	FALSE	F2.2	18.5613	4245	HCD	0	240	20150916_003_Liver_Rep2.raw	-455	17794	FourierTransform	MS2	3	1	1	1	827.334	2479.99	3	63.6461	100	52.6702	36.2352	65.6791	High	Sequest HT (A10)	Unambiguous	AGETrFTDTRKDEQER	R5(ADP-Ribosyl)	1	P58252	P58252	3	3	0.0222	0	1	1	827.334	2479.99	0.1	8e-05	1.35	1	0.001054	0.03239	70.9827	0
-455	115692	FALSE	F2.2	18.5613	4245	HCD	0	240	20150916_003_Liver_Rep2.raw	-455	17794	FourierTransform	MS2	3	1	1	1	827.334	2479.99	3	63.6461	100	52.6702	36.2352	65.6791	High	Sequest HT (A10)	Unambiguous	AGEtRFTDTRKDEQER	T4(ADP-Ribosyl)	1	P58252	P58252	3	3	NA	0.0222	2	2	827.334	2479.99	0.1	8e-05	1.32	1	0.001765	0.05003	116.522	0
-455	115693	FALSE	F2.2	18.5613	4245	HCD	0	240	20150916_003_Liver_Rep2.raw	-455	17794	FourierTransform	MS2	3	1	1	1	827.334	2479.99	3	63.6461	100	52.6702	36.2352	65.6791	High	Sequest HT (A10)	Unambiguous	AGeTRFTDTRKDEQER	E3(ADP-Ribosyl)	1	P58252	P58252	3	3	NA	0.0444	3	3	827.334	2479.99	0.1	8e-05	1.29	1	0.002777	0.07434	108.312	0
-455	115699	FALSE	F2.2	18.5658	4246	HCD	16.7798	240	20150916_003_Liver_Rep2.raw	-455	17795	FourierTransform	MS2	4	1	1	1	740.304	2958.19	4	45.0825	100	20.6611	24.0843	35.5845	High	Sequest HT (A10)	Unambiguous	HSGSDrSSFSHYSGLKHEDKR	R6(ADP-Ribosyl)	3	Q9CY58	Q9CY58-4; Q9CY58; Q9CY58-2	3	4	0.0321	0	1	1	740.304	2958.2	-0.25	-0.00018	2.49	1	3.923e-05	2.58e-06	216.849	0
-455	115700	FALSE	F2.2	18.5658	4246	HCD	16.7798	240	20150916_003_Liver_Rep2.raw	-455	17795	FourierTransform	MS2	4	1	1	1	740.304	2958.19	4	45.0825	100	20.6611	24.0843	35.5845	High	Sequest HT (A10)	Unambiguous	HSGSdRSSFSHYSGLKHEDKR	D5(ADP-Ribosyl)	3	Q9CY58	Q9CY58-4; Q9CY58; Q9CY58-2	3	4	NA	0.0321	2	2	740.304	2958.2	-0.25	-0.00018	2.41	1	3.923e-05	4.568e-06	167.359	0
-455	115701	FALSE	F2.2	18.5658	4246	HCD	16.7798	240	20150916_003_Liver_Rep2.raw	-455	17795	FourierTransform	MS2	4	1	1	1	740.304	2958.19	4	45.0825	100	20.6611	24.0843	35.5845	High	Sequest HT (A10)	Unambiguous	HSGSDRsSFSHYSGLKHEDKR	S7(ADP-Ribosyl)	3	Q9CY58	Q9CY58-4; Q9CY58; Q9CY58-2	3	4	NA	0.0402	3	3	740.304	2958.2	-0.25	-0.00018	2.39	1	3.923e-05	4.049e-06	291.747	0
-455	115702	FALSE	F2.2	18.5658	4246	HCD	16.7798	240	20150916_003_Liver_Rep2.raw	-455	17795	FourierTransform	MS2	4	1	1	1	740.304	2958.19	4	45.0825	100	20.6611	24.0843	35.5845	High	Sequest HT (A10)	Unambiguous	HSGsDRSSFSHYSGLKHEDKR	S4(ADP-Ribosyl)	3	Q9CY58	Q9CY58-4; Q9CY58; Q9CY58-2	3	4	NA	0.0442	4	4	740.304	2958.2	-0.25	-0.00018	2.38	1	3.923e-05	7.012e-06	187.562	0
-455	115721	FALSE	F2.2	18.5837	4249	HCD	0	240	20150916_003_Liver_Rep2.raw	-455	17798	FourierTransform	MS2	1	1	1	1	683.6	2048.79	3	33.3156	100	10.4017	12.5643	10.2962	High	Sequest HT (A10)	Unambiguous	GDSRGDFATrGPGSK	R10(ADP-Ribosyl)	2	E9PV24	E9PV24; E9PV24-2	2	3	0.0741	0	1	1	683.6	2048.79	0.1	7e-05	1.08	1	0.003379	0.09212	6.38962	5.36632
-455	115726	FALSE	F2.2	18.5945	4251	HCD	7.17122	240	20150916_003_Liver_Rep2.raw	-455	17799	FourierTransform	MS2	1	1	1	1	646.58	1937.73	3	32.2656	100	6.66305	12.0866	10.3128	High	Sequest HT (A10)	Unambiguous	SMrPDKNTYER	R3(ADP-Ribosyl)	3	A2APN2	A2APN2; A0A2R8W6J9; Q8CGR7	1	3	0.0888	0	1	1	646.58	1937.72	0.79	0.00051	1.69	1	3.923e-05	6.556e-05	108.69	48.6621
-455	115742	FALSE	F2.2	18.6033	4253	HCD	15.2842	208.753	20150916_003_Liver_Rep2.raw	-455	17801	FourierTransform	MS2	1	1	1	1	765.328	2293.97	3	55.0493	100	26.713	36.4573	57.0269	High	Sequest HT (A10)	Unambiguous	DLRNDEHTRrELAK	R10(ADP-Ribosyl)	2	Q9QUI0	Q9QUI0; A0A0A6YXF6	3	3	0.0648	0	1	1	765.328	2293.97	-0.55	-0.00042	1.08	1	0.0003442	0.01172	107.884	0
-455	115751	FALSE	F2.2	18.6077	4254	HCD	11.121	128.48	20150916_003_Liver_Rep2.raw	-455	17802	FourierTransform	MS2	1	1	1	1	574.249	2293.97	4	27.8457	100	3.00953	4.93024	3.44306	High	Sequest HT (A10)	Unambiguous	DLRNDEHTRrELAK	R10(ADP-Ribosyl)	2	Q9QUI0	Q9QUI0; A0A0A6YXF6	3	4	0.0737	0	1	1	574.249	2293.97	0.54	0.00031	0.95	1	0.0003722	0.01328	151.738	22.8268
-455	115766	FALSE	F2.2	18.6166	4256	HCD	17.7408	240	20150916_003_Liver_Rep2.raw	-455	17804	FourierTransform	MS2	1	1	1	1	618.822	1236.64	2	13.2111	43.4421	2.66321	3.72167	3.01754	High	Sequest HT (A10)	Unambiguous	FHYKTDQGIK		1	P24270	P24270	1	2	0.5668	0	1	1	618.822	1236.64	-0.01	-1e-05	3.07	1	3.923e-05	4.37e-06	0	0
-455	115772	FALSE	F2.2	18.6211	4257	HCD	24.0934	240	20150916_003_Liver_Rep2.raw	-455	17805	FourierTransform	MS2	1	1	1	1	519.76	1038.51	2	11.8201	42.8641	1.07138	2.03918	1.30571	High	Sequest HT (A10)	Unambiguous	HWVPEQSR		2	Q8CFX1	Q8CFX1; A2A7A7	0	2	0.7137	0	1	1	519.76	1038.51	0.44	0.00023	2.41	1	0.0003181	0.009771	0	0
-455	115794	FALSE	F2.2	18.6575	4264	HCD	6.80694	240	20150916_003_Liver_Rep2.raw	-455	17811	FourierTransform	MS2	1	1	1	1	835.857	1670.71	2	78.3285	98.2454	100	41.1535	73.915	High	Sequest HT (A10)	Unambiguous	AVAArAAGSTVR	R5(ADP-Ribosyl)	2	E9PW43	E9PW43; Q9CQS8	1	2	0.2857	0	1	1	835.857	1670.7	0.82	0.00068	1.12	1	0.0007776	0.02341	388.224	7.81591
-455	115828	FALSE	F2.2	18.6755	4268	HCD	33.4738	240	20150916_003_Liver_Rep2.raw	-455	17815	FourierTransform	MS2	1	1	1	1	358.205	1072.6	3	0	0	0	0	0	High	Sequest HT (A10)	Unambiguous	AVVKLEGDNK		1	P12710	P12710	1	3	0.5548	0	1	1	358.205	1072.6	0.23	8e-05	2.83	1	0.0001067	0.0006989	0	0
-455	115832	FALSE	F2.2	18.6799	4269	HCD	30.0878	240	20150916_003_Liver_Rep2.raw	-455	17816	FourierTransform	MS2	1	1	1	1	410.251	1228.74	3	0.70871	2.69703	0	0.13781	0	High	Sequest HT (A10)	Unambiguous	SRVSNLPTVKK		1	P30115	P30115	2	3	0.6375	0	1	1	410.251	1228.74	0.51	0.00021	3.31	1	0.0001352	0.004653	0	0
-455	115842	FALSE	F2.2	18.6889	4271	HCD	12.7623	240	20150916_003_Liver_Rep2.raw	-455	17818	FourierTransform	MS2	1	1	1	1	497.205	1489.6	3	27.1335	100	0.80418	6.27603	1.45386	High	Sequest HT (A10)	Unambiguous	INFrDKR	R4(ADP-Ribosyl)	2	P19324	A0A140LHR4; P19324	2	3	0.1392	0	1	1	497.205	1489.6	0.68	0.00034	0.79	1	0.008715	0.2412	63.8681	27.8386
-455	115863	FALSE	F2.2	18.7024	4274	HCD	16.7986	240	20150916_003_Liver_Rep2.raw	-455	17821	FourierTransform	MS2	1	1	1	1	557.574	1670.71	3	28.0745	100	2.8112	6.76699	2.71969	High	Sequest HT (A10)	Unambiguous	AVAArAAGSTVR	R5(ADP-Ribosyl)	2	E9PW43	E9PW43; Q9CQS8	1	3	0.4018	0	1	1	557.574	1670.7	0.81	0.00045	1.12	1	0.0001067	0.001536	42.3632	36.0999
-455	115873	FALSE	F2.2	18.7113	4275	HCD	0	240	20150916_003_Liver_Rep2.raw	-455	17822	FourierTransform	MS2	3	1	1	1	790.351	2369.04	3	45.8309	100	19.7778	26.1085	37.4374	High	Sequest HT (A10)	Unambiguous	IYKTDRDKYNrISR	R11(ADP-Ribosyl)	1	P61079	P61079	4	3	0.0147	0	1	1	790.351	2369.04	-1.74	-0.00137	0.68	1	0.005003	0.1315	0.623577	0
-455	115876	FALSE	F2.2	18.7113	4275	HCD	0	240	20150916_003_Liver_Rep2.raw	-455	17822	FourierTransform	MS2	3	1	1	1	790.351	2369.04	3	45.8309	100	19.7778	26.1085	37.4374	High	Sequest HT (A10)	Unambiguous	IYKTDRDkYNRISR	K8(ADP-Ribosyl)	1	P61079	P61079	4	3	NA	0.0441	4	4	790.351	2369.04	-1.74	-0.00137	0.65	1	0.003822	0.1034	1.41788	0
-455	115877	FALSE	F2.2	18.7113	4275	HCD	0	240	20150916_003_Liver_Rep2.raw	-455	17822	FourierTransform	MS2	3	1	1	1	790.351	2369.04	3	45.8309	100	19.7778	26.1085	37.4374	High	Sequest HT (A10)	Unambiguous	IYKTDRDKyNRISR	Y9(ADP-Ribosyl)	1	P61079	P61079	4	3	NA	0.0441	4	5	790.351	2369.04	-1.74	-0.00137	0.65	1	0.005154	0.1348	0.623577	0
-455	115893	FALSE	F2.2	18.7298	4279	HCD	2.75387	154.086	20150916_003_Liver_Rep2.raw	-455	17825	FourierTransform	MS2	1	1	1	1	805.68	2415.03	3	41.0501	100	14.6745	20.1592	29.3668	High	Sequest HT (A10)	Unambiguous	AKESAQRPSHrEHVEL	R11(ADP-Ribosyl)	1	Q8VCT4	Q8VCT4	2	3	0.0849	0	1	1	805.68	2415.02	1.11	0.00089	1.06	1	0.002699	0.07274	102.847	15.6972
-455	1159	FALSE	F2.1	11.8365	2907	HCD	19.8836	240	20150916_002_Liver_Rep1.raw	-455	185	FourierTransform	MS2	2	1	1	1	491.977	1964.88	4	27.8969	100	0.79313	7.34563	3.44901	High	Sequest HT (A10)	Unambiguous	QKKrQSVSGLHR	R4(ADP-Ribosyl)	2	Q505F5	Q505F5; E9PV22	3	4	0.0424	0	1	1	491.977	1964.89	-0.38	-0.00019	1.65	1	0.0002554	0.0081	8.86292	0
-455	115901	FALSE	F2.2	18.7341	4280	HCD	4.57833	170.296	20150916_003_Liver_Rep2.raw	-455	17826	FourierTransform	MS2	3	1	1	1	604.512	2415.03	4	29.0544	100	2.51892	7.94384	5.75502	High	Sequest HT (A10)	Unambiguous	AKESAQRPSHrEHVEL	R11(ADP-Ribosyl)	1	Q8VCT4	Q8VCT4	2	4	0.0069	0	1	1	604.512	2415.02	0.6	0.00036	1.45	1	0.0001352	0.003014	21.2976	0.0652532
-455	115902	FALSE	F2.2	18.7341	4280	HCD	4.57833	170.296	20150916_003_Liver_Rep2.raw	-455	17826	FourierTransform	MS2	3	1	1	1	604.512	2415.03	4	29.0544	100	2.51892	7.94384	5.75502	High	Sequest HT (A10)	Unambiguous	AKESAQRPShREHVEL	H10(ADP-Ribosyl)	1	Q8VCT4	Q8VCT4	2	4	NA	0.0069	2	2	604.512	2415.02	0.6	0.00036	1.44	1	0.0002554	0.007351	46.149	0.19576
-455	115903	FALSE	F2.2	18.7341	4280	HCD	4.57833	170.296	20150916_003_Liver_Rep2.raw	-455	17826	FourierTransform	MS2	3	1	1	1	604.512	2415.03	4	29.0544	100	2.51892	7.94384	5.75502	High	Sequest HT (A10)	Unambiguous	AKESAQRPsHREHVEL	S9(ADP-Ribosyl)	1	Q8VCT4	Q8VCT4	2	4	NA	0.0276	3	3	604.512	2415.02	0.6	0.00036	1.41	1	0.0002554	0.007502	41.9501	0.130506
-455	11591	FALSE	F2.1	20.537	4697	HCD	0	240	20150916_002_Liver_Rep1.raw	-455	1742	FourierTransform	MS2	1	1	1	1	473.77	946.532	2	9.84351	36.2877	0.62046	1.81991	0.646	High	Sequest HT (A10)	Unambiguous	SLNDITKR		3	Q9DB20	F7D3P8; Q9DB20; A0A338P776	1	2	0.6171	0	1	1	473.77	946.532	0.43	0.0002	2.69	1	3.923e-05	0.0003897	0	0
-455	115930	FALSE	F2.2	18.7476	4283	HCD	0	240	20150916_003_Liver_Rep2.raw	-455	17829	FourierTransform	MS2	2	1	1	1	778.658	2333.96	3	37.6373	100	17.8475	16.3769	16.3248	High	Sequest HT (A10)	Unambiguous	KALSrQEmQEVQSSR	R5(ADP-Ribosyl); M8(Oxidation)	4	O88569; O88569-2	O88569-3; O88569; A0A0N4SUM2; O88569-2	2	3	0.0355	0	1	1	778.658	2333.96	0.51	0.0004	1.97	2	0.0001067	0.001257	41.9659	34.6934
-455	115931	FALSE	F2.2	18.7476	4283	HCD	0	240	20150916_003_Liver_Rep2.raw	-455	17829	FourierTransform	MS2	2	1	1	1	778.658	2333.96	3	37.6373	100	17.8475	16.3769	16.3248	High	Sequest HT (A10)	Unambiguous	KALsRQEmQEVQSSR	S4(ADP-Ribosyl); M8(Oxidation)	4	O88569; O88569-2	O88569-3; O88569; A0A0N4SUM2; O88569-2	2	3	NA	0.0355	2	2	778.658	2333.96	0.51	0.0004	1.9	2	0.0001067	0.002015	51.9819	37.8769
-455	115936	FALSE	F2.2	18.7521	4284	HCD	22.0128	240	20150916_003_Liver_Rep2.raw	-455	17830	FourierTransform	MS2	1	1	1	1	537.599	1610.78	3	31.1247	100	4.06573	10.9498	9.48347	High	Sequest HT (A10)	Unambiguous	rKLQIGVKK	R1(ADP-Ribosyl)	1	P45878	P45878	3	3	0.32	0	1	1	537.599	1610.78	0.68	0.00036	1.75	1	0.0003442	0.01207	87.1876	26.1767
-455	115952	FALSE	F2.2	18.7611	4286	HCD	10.3591	240	20150916_003_Liver_Rep2.raw	-455	17832	FourierTransform	MS2	1	1	1	1	421.596	1262.77	3	1.16895	4.5759	0.09991	0	0	High	Sequest HT (A10)	Unambiguous	LKKNIHPWVK		1	Q8C196	Q8C196	2	3	0.5753	0	1	1	421.596	1262.77	-0.21	-9e-05	3.72	1	7.95e-05	0.0006209	0	0
-455	115968	FALSE	F2.2	18.7744	4288	HCD	21.1327	240	20150916_003_Liver_Rep2.raw	-455	17834	FourierTransform	MS2	1	1	1	1	307.171	919.5	3	0.04594	0.18376	0	0	0	High	Sequest HT (A10)	Unambiguous	GYLKDPAR		2	D3Z041	D3Z041; P41216	1	3	0.3285	0	1	1	307.171	919.5	0.22	7e-05	2.07	1	0.0003442	0.009981	0	0
-455	115977	FALSE	F2.2	18.7852	4290	HCD	0	236.514	20150916_003_Liver_Rep2.raw	-455	17835	FourierTransform	MS2	1	1	1	1	638.274	1912.81	3	29.632	100	5.4542	6.84578	6.22805	High	Sequest HT (A10)	Unambiguous	NDRIQASrNGLK	R8(ADP-Ribosyl)	3	A0A2R8VHV7	A0A2R8VHV7; Q8QZR5; A0A2R8VHW0	2	3	0.1473	0	1	1	638.274	1912.81	0.7	0.00045	1.29	1	0.000858	0.02747	236.934	141.34
-455	115986	FALSE	F2.2	18.7897	4291	HCD	0	240	20150916_003_Liver_Rep2.raw	-455	17836	FourierTransform	MS2	1	1	1	1	841.332	3362.31	4	69.7301	93.9172	34.8294	50.1737	100	Medium	Sequest HT (A10)	Unambiguous	rKcNTATcATQrLANFLVR	R1(ADP-Ribosyl); C3(Carbamidomethyl); C8(Carbamidomethyl); R12(ADP-Ribosyl)	1	P12968	P12968	3	4	0.0641	0	1	1	841.332	3362.3	0.78	0.00066	0.78	1	0.01745	0.407	154.019	0
-455	115989	FALSE	F2.2	18.7942	4292	HCD	12.5866	240	20150916_003_Liver_Rep2.raw	-455	17837	FourierTransform	MS2	1	1	1	1	652.757	1304.51	2	39.5091	100	19.2914	17.9998	20.7453	High	Sequest HT (A10)	Unambiguous	rYLSPK	R1(ADP-Ribosyl)	6	P60843	E9Q561; A0A338P6X5; P60843; P10630-2; Q8BTU6; P10630	1	2	0.1905	0	1	1	652.757	1304.51	0.31	0.0002	0.63	1	0.0008309	0.02652	96.4793	20.3612
-455	115999	FALSE	F2.2	18.7986	4293	HCD	20.2833	240	20150916_003_Liver_Rep2.raw	-455	17838	FourierTransform	MS2	1	1	1	1	303.84	909.506	3	0	0	0	0	0	High	Sequest HT (A10)	Unambiguous	HHITFVR		6	A2ASS6	E9Q8K5; A2ASS6; A0A5K1VVQ9; A2AT70; E9Q8N1; F7CR78	0	3	0.6502	0	1	1	303.84	909.505	0.6	0.00018	2.43	1	0.0002554	0.007136	0	0
-455	1160	FALSE	F2.1	11.8365	2907	HCD	19.8836	240	20150916_002_Liver_Rep1.raw	-455	185	FourierTransform	MS2	2	1	1	1	491.977	1964.88	4	27.8969	100	0.79313	7.34563	3.44901	High	Sequest HT (A10)	Unambiguous	QKkRQSVSGLHR	K3(ADP-Ribosyl)	2	Q505F5	Q505F5; E9PV22	3	4	NA	0.0424	2	2	491.977	1964.89	-0.38	-0.00019	1.58	1	0.0002554	0.008373	8.86292	0
-455	116006	FALSE	F2.2	18.8031	4294	HCD	19.7934	240	20150916_003_Liver_Rep2.raw	-455	17839	FourierTransform	MS2	1	1	1	1	361.873	1083.61	3	0.04769	0.03828	0.15247	0	0	High	Sequest HT (A10)	Unambiguous	KHNFTPLAR		1	Q8BWT1	Q8BWT1	1	3	0.6588	0	1	1	361.873	1083.61	-0.18	-6e-05	2.96	1	0.0001067	0.002747	0	0
-455	116027	FALSE	F2.2	18.8211	4298	HCD	13.861	240	20150916_003_Liver_Rep2.raw	-455	17843	FourierTransform	MS2	1	1	1	1	956.909	1912.81	2	67.3855	71.0642	56.3698	42.1081	100	High	Sequest HT (A10)	Unambiguous	NDRIQASrNGLK	R8(ADP-Ribosyl)	3	A0A2R8VHV7	A0A2R8VHV7; Q8QZR5; A0A2R8VHW0	2	2	0.1463	0	1	1	956.909	1912.81	2.72	0.0026	0.82	1	0.001165	0.03505	12.6564	0
-455	116037	FALSE	F2.2	18.8256	4299	HCD	3.86737	240	20150916_003_Liver_Rep2.raw	-455	17844	FourierTransform	MS2	1	1	1	1	483.811	2415.02	5	28.5537	100	1.57773	9.44139	3.1955	Medium	Sequest HT (A10)	Unambiguous	AKESAQrPSHREHVEL	R7(ADP-Ribosyl)	1	Q8VCT4	Q8VCT4	2	5	0.0851	0	1	1	483.811	2415.02	0.23	0.00011	0.94	1	0.01127	0.2891	128.686	0
-455	116044	FALSE	F2.2	18.8301	4300	HCD	24.3446	240	20150916_003_Liver_Rep2.raw	-455	17845	FourierTransform	MS2	1	1	1	1	442.574	1325.71	3	3.03554	11.6694	0.22626	0.24649	0	High	Sequest HT (A10)	Unambiguous	HSSPLAHQPVPR		2	E9Q4K7	E9Q4K7; A0A286YCV9	0	3	0.6307	0	1	1	442.574	1325.71	-0.15	-7e-05	4.63	1	3.923e-05	1.062e-06	0	0
-455	11605	FALSE	F2.1	20.5555	4700	HCD	1.4639	240	20150916_002_Liver_Rep1.raw	-455	1744	FourierTransform	MS2	1	1	1	1	542.65	1625.94	3	5.3228	18.0913	0.72041	1.44761	1.03182	High	Sequest HT (A10)	Unambiguous	HVLHVQLNRPEKR		1	O35459	O35459	1	3	0.717	0	1	1	542.65	1625.93	0.75	0.00041	4.24	1	3.923e-05	8.973e-07	0	0
-455	116053	FALSE	F2.2	18.839	4301	HCD	39.6584	240	20150916_003_Liver_Rep2.raw	-455	17846	FourierTransform	MS2	2	1	1	1	718.927	2154.77	3	38.9151	100	14.7989	17.9795	22.882	High	Sequest HT (A10)	Unambiguous	YDDYHHeRWHR	E7(ADP-Ribosyl)	1	F6SRV1	F6SRV1	1	3	0.0092	0	1	1	718.927	2154.76	2.91	0.00209	1.09	1	0.002648	0.0709	5.0074	0
-455	116054	FALSE	F2.2	18.839	4301	HCD	39.6584	240	20150916_003_Liver_Rep2.raw	-455	17846	FourierTransform	MS2	2	1	1	1	718.927	2154.77	3	38.9151	100	14.7989	17.9795	22.882	High	Sequest HT (A10)	Unambiguous	YDDYHHErWHR	R8(ADP-Ribosyl)	1	F6SRV1	F6SRV1	1	3	NA	0.0092	2	2	718.927	2154.76	2.91	0.00209	1.08	1	0.001792	0.05135	4.629	0
-455	116066	FALSE	F2.2	18.8531	4304	HCD	0	240	20150916_003_Liver_Rep2.raw	-455	17848	FourierTransform	MS2	2	1	1	1	1208.01	2415.02	2	55.5933	39.9928	50.1304	32.2498	100	High	Sequest HT (A10)	Unambiguous	AKESAQrPSHREHVEL	R7(ADP-Ribosyl)	1	Q8VCT4	Q8VCT4	2	2	0.0471	0	1	1	1208.01	2415.02	-2.27	-0.00274	0.85	1	0.003848	0.1038	10.2875	0
-455	116067	FALSE	F2.2	18.8531	4304	HCD	0	240	20150916_003_Liver_Rep2.raw	-455	17848	FourierTransform	MS2	2	1	1	1	1208.01	2415.02	2	55.5933	39.9928	50.1304	32.2498	100	Medium	Sequest HT (A10)	Unambiguous	AKEsAQRPSHREHVEL	S4(ADP-Ribosyl)	1	Q8VCT4	Q8VCT4	2	2	NA	0.0471	2	2	1208.01	2415.02	-2.27	-0.00274	0.81	1	0.01425	0.3403	36.2365	0
-455	116076	FALSE	F2.2	18.8575	4305	HCD	2.95193	151.054	20150916_003_Liver_Rep2.raw	-455	17849	FourierTransform	MS2	1	1	1	1	380.472	1518.86	4	0.04385	0.17542	0	0	0	High	Sequest HT (A10)	Unambiguous	KLRPLYNHPAGPR		1	Q9D023	Q9D023	1	4	0.6094	0	1	1	380.472	1518.87	-0.28	-0.00011	2.97	1	3.923e-05	4.773e-05	0	0
-455	116083	FALSE	F2.2	18.8619	4306	HCD	8.23858	240	20150916_003_Liver_Rep2.raw	-455	17850	FourierTransform	MS2	1	1	1	1	542.307	1083.61	2	5.02122	17.4503	0.6445	1.34831	0.64182	High	Sequest HT (A10)	Unambiguous	KHNFTPLAR		1	Q8BWT1	Q8BWT1	1	2	0.6327	0	1	1	542.307	1083.61	0.09	5e-05	2.75	1	3.923e-05	3.769e-05	0	0
-455	116092	FALSE	F2.2	18.8664	4307	HCD	4.32792	240	20150916_003_Liver_Rep2.raw	-455	17851	FourierTransform	MS2	1	1	1	1	341.18	1021.53	3	0	0	0	0	0	High	Sequest HT (A10)	Unambiguous	HWKPYYK		1	Q8R409	Q8R409	0	3	0.5099	0	1	1	341.18	1021.53	-0.08	-3e-05	3.02	1	0.0001067	0.0007474	0	0
-455	116098	FALSE	F2.2	18.8709	4308	HCD	8.98409	240	20150916_003_Liver_Rep2.raw	-455	17852	FourierTransform	MS2	1	1	1	1	506.96	1518.87	3	5.72738	21.0599	0.42029	0.91593	0.51339	High	Sequest HT (A10)	Unambiguous	KLRPLYNHPAGPR		1	Q9D023	Q9D023	1	3	0.7768	0	1	1	506.96	1518.87	0.45	0.00023	4.66	1	3.923e-05	1.086e-07	0	0
-455	116106	FALSE	F2.2	18.8799	4310	HCD	45.6052	240	20150916_003_Liver_Rep2.raw	-455	17854	FourierTransform	MS2	1	1	1	1	600.616	1799.83	3	33.7686	100	8.97248	12.792	13.3101	High	Sequest HT (A10)	Unambiguous	QKYEESQSELESSQK		2	Q02566	Q02566; Q91Z83	1	3	0.7138	0	1	1	600.616	1799.83	1.8	0.00108	3.18	1	3.923e-05	2.679e-05	0	0
-455	116124	FALSE	F2.2	18.8889	4312	HCD	20.4284	240	20150916_003_Liver_Rep2.raw	-455	17856	FourierTransform	MS2	1	1	1	1	547.551	1640.64	3	28.3508	100	4.42781	5.37205	3.60331	High	Sequest HT (A10)	Unambiguous	NGHLPrSYR	R6(ADP-Ribosyl)	1	Q9DC61	Q9DC61	1	3	0.1525	0	1	1	547.551	1640.64	1.14	0.00062	1.18	1	0.007292	0.1918	60.3003	29.0363
-455	116133	FALSE	F2.2	18.8934	4313	HCD	15.4323	240	20150916_003_Liver_Rep2.raw	-455	17857	FourierTransform	MS2	1	1	1	1	770.82	1540.63	2	59.8136	100	57.0454	29.4094	52.7996	High	Sequest HT (A10)	Unambiguous	rQVEIAQR	R1(ADP-Ribosyl)	1	P16460	P16460	1	2	0.2353	0	1	1	770.82	1540.63	0.81	0.00062	0.85	1	0.0002554	0.008356	19.052	0.843259
-455	11614	FALSE	F2.1	20.56	4701	HCD	0	240	20150916_002_Liver_Rep1.raw	-455	1745	FourierTransform	MS2	2	1	1	1	848.012	2542.02	3	45.9227	100	25.7392	25.3987	32.553	High	Sequest HT (A10)	Unambiguous	SGGrASGDKEAEGAPQVEAGK	R4(ADP-Ribosyl)	10	Q8VCQ8; E9QA16	Q8VCQ8; F6RGN9; E9QA15; F6ZAW1; E9Q0M9; D3Z6I7; S4R1T7; F6T2Z7; E9QA16; F6QLP8	2	3	0.0146	0	1	1	848.012	2542.02	-0.66	-0.00056	3.42	2	3.923e-05	1.74e-06	75.8014	22.2197
-455	11615	FALSE	F2.1	20.56	4701	HCD	0	240	20150916_002_Liver_Rep1.raw	-455	1745	FourierTransform	MS2	2	1	1	1	848.012	2542.02	3	45.9227	100	25.7392	25.3987	32.553	High	Sequest HT (A10)	Unambiguous	sGGRASGDKEAEGAPQVEAGK	S1(ADP-Ribosyl)	10	Q8VCQ8; E9QA16	Q8VCQ8; F6RGN9; E9QA15; F6ZAW1; E9Q0M9; D3Z6I7; S4R1T7; F6T2Z7; E9QA16; F6QLP8	2	3	NA	0.0146	2	2	848.012	2542.02	-0.66	-0.00056	3.37	2	3.923e-05	3.227e-06	118.9	27.3473
-455	116151	FALSE	F2.2	18.9139	4316	HCD	0	240	20150916_003_Liver_Rep2.raw	-455	17859	FourierTransform	MS2	2	1	1	1	640.28	1918.83	3	32.9701	100	8.42736	11.5959	11.8571	High	Sequest HT (A10)	Unambiguous	QTrRFDEGKLK	R3(ADP-Ribosyl)	3	Q9DAW9	Q9DAW9; A0A0G2JFI6; A0A0G2JDV8	3	3	0.0115	0	1	1	640.28	1918.82	3.02	0.00193	0.87	1	0.004544	0.1195	5.23334	0
-455	116152	FALSE	F2.2	18.9139	4316	HCD	0	240	20150916_003_Liver_Rep2.raw	-455	17859	FourierTransform	MS2	2	1	1	1	640.28	1918.83	3	32.9701	100	8.42736	11.5959	11.8571	High	Sequest HT (A10)	Unambiguous	QtRRFDEGKLK	T2(ADP-Ribosyl)	3	Q9DAW9	Q9DAW9; A0A0G2JFI6; A0A0G2JDV8	3	3	NA	0.0115	2	2	640.28	1918.82	3.02	0.00193	0.86	1	0.004544	0.1196	5.23334	0
-455	116158	FALSE	F2.2	18.9184	4317	HCD	15.1976	240	20150916_003_Liver_Rep2.raw	-455	17860	FourierTransform	MS2	1	1	1	1	433.216	1297.63	3	6.04014	23.5531	0	0.60748	0	High	Sequest HT (A10)	Unambiguous	TQLAPHSEQMR		1	Q00623	Q00623	0	3	0.5321	0	1	1	433.216	1297.63	0.9	0.00039	3.74	1	3.923e-05	7.116e-05	0	0
-455	116166	FALSE	F2.2	18.9229	4318	HCD	2.56234	240	20150916_003_Liver_Rep2.raw	-455	17861	FourierTransform	MS2	1	1	1	1	732.311	2926.22	4	62.1565	100	34.1371	43.1275	71.3612	High	Sequest HT (A10)	Unambiguous	SSGArSPSPGRREEDGDELARR	R5(ADP-Ribosyl)	1	P36552	P36552	4	4	0.0597	0	1	1	732.311	2926.22	-0.06	-5e-05	1.34	1	3.923e-05	7.646e-05	887.567	0
-455	116176	FALSE	F2.2	18.9274	4319	HCD	6.67447	240	20150916_003_Liver_Rep2.raw	-455	17862	FourierTransform	MS2	1	1	1	1	645.942	1935.81	3	34.7717	100	11.2892	13.9964	13.8013	High	Sequest HT (A10)	Unambiguous	HLArQLEEKDR	R4(ADP-Ribosyl)	2	Q9D9P1	Q9D9P1; Q9CRB9	2	3	0.2703	0	1	1	645.942	1935.81	0.92	0.00059	1.11	1	3.923e-05	0.0002896	91.4505	28.4984
-455	116184	FALSE	F2.2	18.9319	4320	HCD	15.7606	240	20150916_003_Liver_Rep2.raw	-455	17863	FourierTransform	MS2	1	1	1	1	308.527	923.567	3	0	0	0	0	0	High	Sequest HT (A10)	Unambiguous	IIAPPERK		9	Q8BFZ3; P60710; P68134	Q8BFZ3; P63268; E9Q1F2; P60710; P62737; P68134; B1ATY1; P68033; P63260	1	3	0.7874	0	1	1	308.527	923.567	0.22	7e-05	2.07	3	0.007728	0.2082	0	0
-455	116194	FALSE	F2.2	18.9364	4321	HCD	45.1994	240	20150916_003_Liver_Rep2.raw	-455	17864	FourierTransform	MS2	1	1	1	1	563.606	1688.8	3	30.5643	100	5.77292	9.57583	6.90839	High	Sequest HT (A10)	Unambiguous	KkPPRGVLPR	K2(ADP-Ribosyl)	4	B8JJN2	P21180-2; B8JJN2; B8JJM9; P21180	2	3	0.2	0	1	1	563.606	1688.8	0.53	0.0003	1.15	1	0.008812	0.2463	63.2829	15.6191
-455	116201	FALSE	F2.2	18.9409	4322	HCD	46.4785	240	20150916_003_Liver_Rep2.raw	-455	17865	FourierTransform	MS2	1	1	1	1	664.585	1991.74	3	36.4465	100	15.6939	14.4257	15.6663	High	Sequest HT (A10)	Unambiguous	GRGDYDGIGGrGDR	R11(ADP-Ribosyl)	1	Q62167	Q62167	2	3	0.0714	0	1	1	664.585	1991.74	0.8	0.00053	1.12	1	0.002027	0.05952	32.9916	1.79775
-455	116232	FALSE	F2.2	18.9589	4326	HCD	30.6567	240	20150916_003_Liver_Rep2.raw	-455	17869	FourierTransform	MS2	1	1	1	1	424.58	1271.73	3	1.89972	7.31912	0	0.27975	0	High	Sequest HT (A10)	Unambiguous	HKPNIYFKPK		1	Q9QXB9	Q9QXB9	0	3	0.5843	0	1	1	424.58	1271.73	0.4	0.00017	3.56	1	3.923e-05	0.0001147	0	0
-455	11624	FALSE	F2.1	20.5643	4702	HCD	8.44372	156.585	20150916_002_Liver_Rep1.raw	-455	1746	FourierTransform	MS2	1	1	1	1	325.993	1625.93	5	0	0	0	0	0	High	Sequest HT (A10)	Unambiguous	HVLHVQLNRPEKR		1	O35459	O35459	1	5	0.5474	0	1	1	325.993	1625.93	-0.06	-2e-05	5.17	1	0.0001067	0.0009334	0	0
-455	116248	FALSE	F2.2	18.9773	4329	HCD	53.7129	240	20150916_003_Liver_Rep2.raw	-455	17871	FourierTransform	MS2	1	1	1	1	791.807	1582.61	2	61.2719	100	44.7525	38.2005	62.1345	Medium	Sequest HT (A10)	Unambiguous	AArEPNIDR	R3(ADP-Ribosyl)	2	Q8BGD9	Q8BGD9; B2RWE8	1	2	0.3605	0	1	1	791.807	1582.6	0.68	0.00053	0.86	1	0.01127	0.2891	11.9124	0.143307
-455	116259	FALSE	F2.2	18.9818	4330	HCD	50.8809	240	20150916_003_Liver_Rep2.raw	-455	17872	FourierTransform	MS2	1	1	1	1	528.206	1582.6	3	27.1578	100	0.82251	6.02732	1.78148	High	Sequest HT (A10)	Selected	AArEPNIDR	R3(ADP-Ribosyl)	2	Q8BGD9	Q8BGD9; B2RWE8	1	3	NA	0.0253	2	2	528.206	1582.6	-0.1	-6e-05	0.77	1	0.009739	0.2675	72.5759	43.2036
-455	116269	FALSE	F2.2	18.9908	4332	HCD	13.8989	240	20150916_003_Liver_Rep2.raw	-455	17874	FourierTransform	MS2	3	1	1	1	586.051	2926.23	5	32.9218	100	6.19583	13.2374	12.2542	High	Sequest HT (A10)	Unambiguous	SSGArSPSPGRREEDGDELARR	R5(ADP-Ribosyl)	1	P36552	P36552	4	5	0.0407	0	1	1	586.051	2926.22	1	0.00058	1.72	1	0.001476	0.0388	217.66	32.9218
-455	116270	FALSE	F2.2	18.9908	4332	HCD	13.8989	240	20150916_003_Liver_Rep2.raw	-455	17874	FourierTransform	MS2	3	1	1	1	586.051	2926.23	5	32.9218	100	6.19583	13.2374	12.2542	High	Sequest HT (A10)	Unambiguous	sSGARSPSPGRREEDGDELARR	S1(ADP-Ribosyl)	1	P36552	P36552	4	5	NA	0.0407	2	2	586.051	2926.22	1	0.00058	1.65	1	0.004618	0.1203	191.949	35.6653
-455	116271	FALSE	F2.2	18.9908	4332	HCD	13.8989	240	20150916_003_Liver_Rep2.raw	-455	17874	FourierTransform	MS2	3	1	1	1	586.051	2926.23	5	32.9218	100	6.19583	13.2374	12.2542	High	Sequest HT (A10)	Unambiguous	SsGARSPSPGRREEDGDELARR	S2(ADP-Ribosyl)	1	P36552	P36552	4	5	NA	0.0465	3	3	586.051	2926.22	1	0.00058	1.64	1	0.004618	0.1207	191.949	35.6653
-455	116300	FALSE	F2.2	19.0088	4336	HCD	0	240	20150916_003_Liver_Rep2.raw	-455	17878	FourierTransform	MS2	3	1	1	1	976.08	2926.22	3	58.1481	58.1221	32.0134	42.4568	100	High	Sequest HT (A10)	Unambiguous	sSGARSPSPGRREEDGDELARR	S1(ADP-Ribosyl)	1	P36552	P36552	4	3	0.0054	0	1	1	976.08	2926.22	0.71	0.0007	1.86	1	0.001606	0.04368	39.4262	0
-455	116301	FALSE	F2.2	19.0088	4336	HCD	0	240	20150916_003_Liver_Rep2.raw	-455	17878	FourierTransform	MS2	3	1	1	1	976.08	2926.22	3	58.1481	58.1221	32.0134	42.4568	100	High	Sequest HT (A10)	Unambiguous	SSGArSPSPGRREEDGDELARR	R5(ADP-Ribosyl)	1	P36552	P36552	4	3	NA	0.0054	2	2	976.08	2926.22	0.71	0.0007	1.85	1	0.0008064	0.02381	207.592	0
-455	116302	FALSE	F2.2	19.0088	4336	HCD	0	240	20150916_003_Liver_Rep2.raw	-455	17878	FourierTransform	MS2	3	1	1	1	976.08	2926.22	3	58.1481	58.1221	32.0134	42.4568	100	High	Sequest HT (A10)	Unambiguous	SsGARSPSPGRREEDGDELARR	S2(ADP-Ribosyl)	1	P36552	P36552	4	3	NA	0.0161	3	3	976.08	2926.22	0.71	0.0007	1.83	1	0.001606	0.04429	39.4262	0
-455	116310	FALSE	F2.2	19.0133	4337	HCD	3.29368	240	20150916_003_Liver_Rep2.raw	-455	17879	FourierTransform	MS2	1	1	1	1	767.67	2301	3	59.9901	100	28.9515	36.5035	74.5055	Medium	Sequest HT (A10)	Unambiguous	ASWRAEKDrESLRR	R9(ADP-Ribosyl)	2	P23116	P23116; A0A494B9I0	4	3	0.1231	0	1	1	767.67	2300.99	1.41	0.00108	1.3	1	0.01245	0.3102	64.9242	4.0597
-455	116340	FALSE	F2.2	19.0407	4342	HCD	2.65487	240	20150916_003_Liver_Rep2.raw	-455	17883	FourierTransform	MS2	1	1	1	1	744.792	2976.15	4	62.0814	100	24.2849	40.976	83.0645	Medium	Sequest HT (A10)	Unambiguous	tLAtDSNKYRAKVDRR	T1(ADP-Ribosyl); T4(ADP-Ribosyl)	2	A0A0A6YY02	A0A0A6YY02; Q9D8U0	4	4	0.1705	0	1	1	744.792	2976.15	-0.23	-0.00017	0.88	1	0.01172	0.2949	170.232	0
-455	116357	FALSE	F2.2	19.0584	4346	HCD	12.3348	174.489	20150916_003_Liver_Rep2.raw	-455	17887	FourierTransform	MS2	1	1	1	1	352.523	1055.55	3	0	0	0	0	0	High	Sequest HT (A10)	Unambiguous	FGGRPHWAK		1	P58710	P58710	0	3	0.2059	0	1	1	352.523	1055.55	-0.07	-2e-05	1.7	1	0.00343	0.09295	0	0
-455	116376	FALSE	F2.2	19.0719	4349	HCD	25.8479	240	20150916_003_Liver_Rep2.raw	-455	17890	FourierTransform	MS2	1	1	1	1	308.5	923.485	3	0	0	0	0	0	High	Sequest HT (A10)	Unambiguous	WIHPASGR		2	Q9WTP7	F6RP11; Q9WTP7	0	3	0.5455	0	1	1	308.5	923.485	0.31	0.0001	2.2	1	0.0002554	0.007405	0	0
-455	116383	FALSE	F2.2	19.0763	4350	HCD	23.1872	240	20150916_003_Liver_Rep2.raw	-455	17891	FourierTransform	MS2	1	1	1	1	600.909	1800.71	3	27.82	100	3.09624	5.03099	3.15271	High	Sequest HT (A10)	Unambiguous	FAVHGDTrATGK	R8(ADP-Ribosyl)	1	Q7TQD2	Q7TQD2	1	3	0.0756	0	1	1	600.909	1800.71	0.62	0.00037	1.72	1	0.0008832	0.02936	174.837	58.5125
-455	116391	FALSE	F2.2	19.0808	4351	HCD	60.2822	240	20150916_003_Liver_Rep2.raw	-455	17892	FourierTransform	MS2	1	1	1	1	664.621	1991.85	3	35.5433	100	14.1361	13.3946	14.6423	High	Sequest HT (A10)	Unambiguous	GKGEQIArEHGIR	R8(ADP-Ribosyl)	1	P61027	P61027	2	3	0.1415	0	1	1	664.621	1991.85	0.42	0.00028	1.06	1	0.0003442	0.0119	51.4332	38.1782
-455	116404	FALSE	F2.2	19.0942	4353	HCD	24.1671	240	20150916_003_Liver_Rep2.raw	-455	17894	FourierTransform	MS2	1	1	1	1	777.354	2330.05	3	40.1873	100	14.54	19.9781	26.231	High	Sequest HT (A10)	Unambiguous	VISSIEQKTErNEKK	R11(ADP-Ribosyl)	3	Q9CQV8	Q9CQV8-2; Q9CQV8; A2A5N1	3	3	0.075	0	1	1	777.354	2330.04	1.73	0.00134	1.2	1	0.0002554	0.008148	27.3702	4.34071
-455	11641	FALSE	F2.1	20.5733	4704	HCD	10.4135	240	20150916_002_Liver_Rep1.raw	-455	1748	FourierTransform	MS2	1	1	1	1	383.564	1148.68	3	0.08864	0.35455	0	0	0	High	Sequest HT (A10)	Unambiguous	RGVLKEYGVK		1	Q8C196	Q8C196	2	3	0.6505	0	1	1	383.564	1148.68	-0.24	-9e-05	3.72	1	3.923e-05	1.306e-05	0	0
-455	116413	FALSE	F2.2	19.1057	4355	HCD	0	240	20150916_003_Liver_Rep2.raw	-455	17895	FourierTransform	MS2	1	1	1	1	846.311	2536.92	3	71.0156	100	46.2893	47.4956	90.2775	High	Sequest HT (A10)	Unambiguous	YDDRGSRDYDrGYDSR	R11(ADP-Ribosyl)	2	Q8BGD9	Q8BGD9; B2RWE8	3	3	0.1538	0	1	1	846.311	2536.92	1.87	0.00158	1.43	1	0.0004313	0.01493	184.782	0
-455	116468	FALSE	F2.2	19.1414	4363	HCD	12.0582	240	20150916_003_Liver_Rep2.raw	-455	17903	FourierTransform	MS2	1	1	1	1	511.915	1533.73	3	17.8783	64.3143	1.38864	4.10533	1.70498	High	Sequest HT (A10)	Unambiguous	HNPSNQSYTLSGTK		2	A0A0A0MQ68	A0A0A0MQ68; Q60759	0	3	0.7624	0	1	1	511.915	1533.73	1.12	0.00057	4.04	1	3.923e-05	2.763e-06	0	0
-455	116481	FALSE	F2.2	19.1593	4366	HCD	5.70991	240	20150916_003_Liver_Rep2.raw	-455	17906	FourierTransform	MS2	1	1	1	1	767.369	1533.73	2	13.7199	29.7521	7.12363	6.57136	11.4324	High	Sequest HT (A10)	Unambiguous	HNPSNQSYTLSGTK		2	A0A0A0MQ68	A0A0A0MQ68; Q60759	0	2	0.796	0	1	1	767.369	1533.73	1.25	0.00096	3.97	1	3.923e-05	2.899e-07	0	0
-455	116494	FALSE	F2.2	19.1749	4369	HCD	0	240	20150916_003_Liver_Rep2.raw	-455	17908	FourierTransform	MS2	2	1	1	1	769.999	2307.98	3	52.5094	100	25.3646	35.4552	49.2179	High	Sequest HT (A10)	Unambiguous	DLRQDEHTRrELAK	R10(ADP-Ribosyl)	2	H3BL56	H3BL56; Q62159	3	3	0.04	0	1	1	769.999	2307.99	-1.27	-0.00098	0.75	1	0.0002554	0.007445	34.8068	0
-455	116495	FALSE	F2.2	19.1749	4369	HCD	0	240	20150916_003_Liver_Rep2.raw	-455	17908	FourierTransform	MS2	2	1	1	1	769.999	2307.98	3	52.5094	100	25.3646	35.4552	49.2179	High	Sequest HT (A10)	Unambiguous	DLRQDEHTRReLAK	E11(ADP-Ribosyl)	2	H3BL56	H3BL56; Q62159	3	3	0.04	0	1	2	769.999	2307.99	-1.27	-0.00098	0.75	1	0.001109	0.0337	49.8231	0
-455	116536	FALSE	F2.2	19.2017	4375	HCD	0	240	20150916_003_Liver_Rep2.raw	-455	17914	FourierTransform	MS2	1	1	1	1	369.221	1105.65	3	0.01822	0.07288	0	0	0	High	Sequest HT (A10)	Unambiguous	RRRFPFAR		1	Q3UJU9	Q3UJU9	3	3	0.4582	0	1	1	369.221	1105.65	0.44	0.00016	3.47	1	3.923e-05	9.867e-05	0	0
-455	116550	FALSE	F2.2	19.2107	4377	HCD	0	240	20150916_003_Liver_Rep2.raw	-455	17916	FourierTransform	MS2	2	1	1	1	789.976	2367.91	3	40.205	100	20.2626	17.921	22.6362	High	Sequest HT (A10)	Unambiguous	EVYQQQQyGSGGRGNR	Y8(ADP-Ribosyl)	3	Q99020	Q80XR6; Q99020; Q20BD0	1	3	0.029	0	1	1	789.976	2367.91	-0.59	-0.00046	1.38	1	0.00322	0.08886	397.916	113.198
-455	116551	FALSE	F2.2	19.2107	4377	HCD	0	240	20150916_003_Liver_Rep2.raw	-455	17916	FourierTransform	MS2	2	1	1	1	789.976	2367.91	3	40.205	100	20.2626	17.921	22.6362	High	Sequest HT (A10)	Unambiguous	EVYQQQQYGsGGRGNR	S10(ADP-Ribosyl)	3	Q99020	Q80XR6; Q99020; Q20BD0	1	3	NA	0.029	2	2	789.976	2367.91	-0.59	-0.00046	1.34	1	0.00299	0.08026	465.016	124.776
[truncated: 25,200 more rows]
[truncated: 6 more columns]
