# Supplementary material for: The RiboMaP Spectral Annotation Method Applied to Various ADP-Ribosylome Studies Including INF-γ-Stimulated Human Cells and Mouse Tissues
Source: Front Cardiovasc Med. 2022 Mar 28;9:851351. doi: 10.3389/fcvm.2022.851351 (PMC8996112; doi:10.3389/fcvm.2022.851351)
Supplement: Supplementary file 5 [file Table_5.XLSX]

## Sheet: SuppTable5
Supplemental table 5. All annotated peptide-spectrum matches plus RiboMaP scores for human HeLa HCD data collected on the Orbitrap Fusion (PXD004767).
PSMs.Workflow.ID	PSMs.Peptide.ID	Checked	Search.ID	File.ID	RT.in.min	First.Scan	Last.Scan	Master.Scans	Activation.Type	MS.Order	Isolation.Interference.in.Percent	Ion.Inject.Time.in.ms	Original.Precursor.Charge	Spectrum.File	MSMS.Spectrum.Info.Workflow.ID	MSMS.Spectrum.Info.Spectrum.ID	Scans	Number.of.Scans	Mass.Analyzer	Number.of.PSMs	Number.of.Peptide.Groups	Number.of.Precursors	Number.of.Identified.Precursors	Precursor.mz.in.Da	Precursor.MHplus.in.Da	Original.Mass	Precursor.Charge	Precursor.Intensity	m.series.Score	m1plus	m3plus	m6plus	m8plus	m.series.Ions.Count	Confidence	Identifying.Node.Type	Identifying.Node	PSM.Ambiguity	Annotated.Sequence	Number.of.Proteins	Modifications	Identifying.Node.No	Master.Protein.Accessions	Protein.Accessions	Number.of.Missed.Cleavages	Sequence	Charge	Delta.Score	Delta.Cn
-445	100014	FALSE	A	F1.1	92.4173	19099	19099	19087	HCD	MS2	27.6413	247.664	3	1_20151216_09_HeLa_HCD.raw	-445	15140	19099	1	FourierTransform	1	1	1	1	776.401	2327.19	776.401	3	339995	0	0	0	0	0	0	High	Sequest HT	Sequest HT (A10)	Unambiguous	QEPDNTGVLLLLSSIHFQcR	3	C19(Carbamidomethyl)	10	O15294	C9JZL3; O15294; O15294-3	0	QEPDNTGVLLLLSSIHFQCR	3	0.7804	0
-445	100025	FALSE	A	F1.1	92.4263	19101	19101	19087	HCD	MS2	14.5892	247.664	2	1_20151216_09_HeLa_HCD.raw	-445	15142	19101	1	FourierTransform	1	1	1	1	999.534	1998.06	999.534	2	156932	0.33606	1.34424	0	0	0	1	High	Sequest HT	Sequest HT (A10)	Unambiguous	EGDLPPLWWYIVTRPR	2		10	Q9Y6M9	Q9Y6M9; E9PH64	0	EGDLPPLWWYIVTRPR	2	0.5934	0
-445	10004	FALSE	A	F1.1	19.8643	3221	3221	3213	HCD	MS2	36.2405	240	2	1_20151216_09_HeLa_HCD.raw	-445	1570	3221	1	FourierTransform	1	1	1	1	554.782	1108.56	554.782	2	78955.2	5.95271	17.9245	1.3773	1.67457	2.83441	4	High	Sequest HT	Sequest HT (A10)	Unambiguous	EMQPTHPIR	9		10	P63104; P31946-2; P27348	P63104; P31946-2; P31946; P63104-2; H0YB80; B0AZS6; B7Z2E6; E7EX29; P27348	0	EMQPTHPIR	2	0.7157	0
-445	100040	FALSE	A	F1.1	92.44	19104	19104	19095	HCD	MS2	6.0757	240	4	1_20151216_09_HeLa_HCD.raw	-445	15144	19104	1	FourierTransform	1	1	1	1	952.47	3806.86	952.47	4	1235964	0.06225	0.249	0	0	0	1	High	Sequest HT	Sequest HT (A10)	Unambiguous	RFFPYYVYNIIGGLDEEGKGAVYSFDPVGSYQR	1		10	P20618	P20618	2	RFFPYYVYNIIGGLDEEGKGAVYSFDPVGSYQR	4	0.717	0
-445	100045	FALSE	A	F1.1	92.4445	19105	19105	19095	HCD	MS2	10.0904	240	3	1_20151216_09_HeLa_HCD.raw	-445	15145	19105	1	FourierTransform	1	1	1	1	1269.63	3806.86	1269.63	3	379114	0	0	0	0	0	0	High	Sequest HT	Sequest HT (A10)	Unambiguous	RFFPYYVYNIIGGLDEEGKGAVYSFDPVGSYQR	1		10	P20618	P20618	2	RFFPYYVYNIIGGLDEEGKGAVYSFDPVGSYQR	3	0.7271	0
-445	100048	FALSE	A	F1.1	92.449	19106	19106	19095	HCD	MS2	22.928	240	3	1_20151216_09_HeLa_HCD.raw	-445	15146	19106	1	FourierTransform	2	1	1	1	612.985	1836.94	612.985	3	654143	0	0	0	0	0	0	High	Sequest HT	Sequest HT (A10)	Unambiguous	LTPFmLGALVAMYEHK	3	M5(Oxidation)	10	P06744	P06744; A0A2U3TZU2; P06744-2	0	LTPFMLGALVAMYEHK	3	0.0399	0
-445	100049	FALSE	A	F1.1	92.449	19106	19106	19095	HCD	MS2	22.928	240	3	1_20151216_09_HeLa_HCD.raw	-445	15146	19106	1	FourierTransform	2	1	1	1	612.985	1836.94	612.985	3	654143	0	0	0	0	0	0	High	Sequest HT	Sequest HT (A10)	Unambiguous	LTPFMLGALVAmYEHK	3	M12(Oxidation)	10	P06744	P06744; A0A2U3TZU2; P06744-2	0	LTPFMLGALVAMYEHK	3	NA	0.0399
-445	100054	FALSE	A	F1.1	92.4535	19107	19107	19095	HCD	MS2	59.8731	240	2	1_20151216_09_HeLa_HCD.raw	-445	15147	19107	1	FourierTransform	1	1	1	1	797.457	1593.91	797.457	2	588224	0	0	0	0	0	0	High	Sequest HT	Sequest HT (A10)	Unambiguous	VLFPATGYLSIVWK	2		10	P49327	P49327; A0A0U1RQF0	0	VLFPATGYLSIVWK	2	0.696	0
-445	100061	FALSE	A	F1.1	92.458	19108	19108	19095	HCD	MS2	84.6095	240	3	1_20151216_09_HeLa_HCD.raw	-445	15148	19108	1	FourierTransform	1	1	1	1	804.784	2412.34	804.784	3	488327	0	0	0	0	0	0	High	Sequest HT	Sequest HT (A10)	Unambiguous	TIITYPWFQNSSVILFLNKK	3		10	K7EL62	K7EL62; P50148; P29992	1	TIITYPWFQNSSVILFLNKK	3	0.7424	0
-445	100066	FALSE	A	F1.1	92.4625	19109	19109	19095	HCD	MS2	6.48023	240	4	1_20151216_09_HeLa_HCD.raw	-445	15149	19109	1	FourierTransform	1	1	1	1	542.287	2166.13	542.287	4	390179	0	0	0	0	0	0	High	Sequest HT	Sequest HT (A10)	Unambiguous	AQYSLPGILHFLQHEWAR	2		10	O43815	O43815; O43815-2	0	AQYSLPGILHFLQHEWAR	4	0.6694	0
-445	100100	FALSE	A	F1.1	92.4899	19115	19115	19103	HCD	MS2	32.4462	247.238	4	1_20151216_09_HeLa_HCD.raw	-445	15154	19115	1	FourierTransform	1	1	1	1	830.711	3319.82	830.711	4	117383	0	0	0	0	0	0	High	Sequest HT	Sequest HT (A10)	Unambiguous	YARPEWMIVTVLPVPPLSVRPAVVMQGSAR	2		10	P24928	P24928; P24928-2	0	YARPEWMIVTVLPVPPLSVRPAVVMQGSAR	4	0.552	0
-445	100119	FALSE	A	F1.1	92.5087	19119	19119	19110	HCD	MS2	37.4911	240	2	1_20151216_09_HeLa_HCD.raw	-445	15157	19119	1	FourierTransform	1	1	1	1	1273.6	2546.19	1273.6	2	477173	1.00927	4.03707	0	0	0	1	High	Sequest HT	Sequest HT (A10)	Unambiguous	SWGGYVLYPQVMEFWQGQTNR	6		10	J3QQV6	A0A286YFL3; J3QQV6; J3QQZ9; Q9NVS9-4; Q9NVS9-3; Q9NVS9	0	SWGGYVLYPQVMEFWQGQTNR	2	0.7435	0
-445	100127	FALSE	A	F1.1	92.5131	19120	19120	19110	HCD	MS2	22.203	240	2	1_20151216_09_HeLa_HCD.raw	-445	15158	19120	1	FourierTransform	1	1	1	1	740.404	1479.8	740.404	2	472632	0.06759	0.27037	0	0	0	1	High	Sequest HT	Sequest HT (A10)	Unambiguous	VGYTPDWIFLLR	6		10	A0A087WVQ6	A0A087WX41; A0A087WVQ6; Q00610; P53675-2; P53675; Q00610-2	0	VGYTPDWIFLLR	2	0.6695	0
-445	100154	FALSE	A	F1.1	92.5357	19125	19125	19116	HCD	MS2	12.8236	240	3	1_20151216_09_HeLa_HCD.raw	-445	15162	19125	1	FourierTransform	1	1	1	1	832.408	2495.21	832.408	3	1.38604e+06	0.20007	0.80028	0	0	0	1	High	Sequest HT	Sequest HT (A10)	Unambiguous	VRGPEYLTQMWHFMcDALIK	4	C15(Carbamidomethyl)	10	H0Y8C6	O00410-3; H0Y8C6; O00410-2; O00410	1	VRGPEYLTQMWHFMCDALIK	3	0.7516	0
-445	10016	FALSE	A	F1.1	19.8734	3223	3223	3213	HCD	MS2	49.0103	240	2	1_20151216_09_HeLa_HCD.raw	-445	1572	3223	1	FourierTransform	1	1	1	1	550.808	1100.61	550.808	2	63595.7	7.96594	26.5505	1.66033	1.91135	1.74155	4	High	Sequest HT	Sequest HT (A10)	Unambiguous	DGSVAIASKPR	1		10	P55809	P55809	0	DGSVAIASKPR	2	0.7677	0
-445	100161	FALSE	A	F1.1	92.5402	19126	19126	19116	HCD	MS2	10.2601	240	3	1_20151216_09_HeLa_HCD.raw	-445	15163	19126	1	FourierTransform	1	1	1	1	642.7	1926.08	642.7	3	1.63084e+06	0	0	0	0	0	0	High	Sequest HT	Sequest HT (A10)	Unambiguous	SILRDALSDLALHFLNK	2		10	P50991	P50991; P50991-2	1	SILRDALSDLALHFLNK	3	0.7566	0
-445	100166	FALSE	A	F1.1	92.5448	19127	19127	19116	HCD	MS2	8.20379	240	4	1_20151216_09_HeLa_HCD.raw	-445	15164	19127	1	FourierTransform	1	1	1	1	624.557	2495.21	624.557	4	915469	0	0	0	0	0	0	High	Sequest HT	Sequest HT (A10)	Unambiguous	VRGPEYLTQMWHFMcDALIK	4	C15(Carbamidomethyl)	10	H0Y8C6	O00410-3; H0Y8C6; O00410-2; O00410	1	VRGPEYLTQMWHFMCDALIK	4	0.7047	0
-445	100173	FALSE	A	F1.1	92.5493	19128	19128	19116	HCD	MS2	10.0466	240	3	1_20151216_09_HeLa_HCD.raw	-445	15165	19128	1	FourierTransform	1	1	1	1	659.006	1975	659.006	3	1.10058e+06	0.20121	0	0.80484	0	0	1	High	Sequest HT	Sequest HT (A10)	Unambiguous	AHSFLMDFIHQVGLFGR	1		10	Q8WUM0	Q8WUM0	0	AHSFLMDFIHQVGLFGR	3	0.7757	0
-445	100188	FALSE	A	F1.1	92.5582	19130	19130	19116	HCD	MS2	5.54317	240	4	1_20151216_09_HeLa_HCD.raw	-445	15167	19130	1	FourierTransform	1	1	1	1	1038.77	4152.07	1038.77	4	257019	0.31711	1.26844	0	0	0	1	High	Sequest HT	Sequest HT (A10)	Unambiguous	AALPSHVVTMLDNFPTNLHPMSQLSAAVTALNSESNFAR	11		10	A0A0C4DGI3	A0A0C4DGI3; F8VPA1; O75390; F8VRI6; F8VPF9; F8VR34; F8VRP1; H0YH82; F8VX68; B4DJV2; F8W1S4	0	AALPSHVVTMLDNFPTNLHPMSQLSAAVTALNSESNFAR	4	0.6458	0
-445	100196	FALSE	A	F1.1	92.5674	19132	19132	19124	HCD	MS2	29.7442	240	2	1_20151216_09_HeLa_HCD.raw	-445	15168	19132	1	FourierTransform	1	1	1	1	604.847	1208.69	604.847	2	1.04279e+06	0	0	0	0	0	0	High	Sequest HT	Sequest HT (A10)	Unambiguous	TIAFLLPMFR	3		10	A0A0C4DG89	A0A0C4DG89; D6RJA6; Q7L014	0	TIAFLLPMFR	2	0.7889	0
-445	100210	FALSE	A	F1.1	92.577	19134	19134	19124	HCD	MS2	58.9853	241.355	3	1_20151216_09_HeLa_HCD.raw	-445	15170	19134	1	FourierTransform	1	1	1	1	531.973	1593.9	531.973	3	479799	0	0	0	0	0	0	High	Sequest HT	Sequest HT (A10)	Unambiguous	VLFPATGYLSIVWK	2		10	P49327	P49327; A0A0U1RQF0	0	VLFPATGYLSIVWK	3	0.5947	0
-445	100229	FALSE	A	F1.1	92.5905	19137	19137	19124	HCD	MS2	16.6585	103.911	3	1_20151216_09_HeLa_HCD.raw	-445	15173	19137	1	FourierTransform	1	1	1	1	970.835	2910.49	970.835	3	394241	0.32243	1.28972	0	0	0	1	High	Sequest HT	Sequest HT (A10)	Unambiguous	YYALcGFGGVLScGLTHTAVVPLDLVK	3	C5(Carbamidomethyl); C13(Carbamidomethyl)	10	Q00325-2	F8VVM2; Q00325-2; F8VWQ0	0	YYALCGFGGVLSCGLTHTAVVPLDLVK	3	0.8273	0
-445	100234	FALSE	A	F1.1	92.5996	19139	19139	19131	HCD	MS2	10.0992	240	5	1_20151216_09_HeLa_HCD.raw	-445	15174	19139	1	FourierTransform	1	1	1	1	793.234	3962.14	793.234	5	1.11985e+06	0.19142	0	0	0.76567	0	1	High	Sequest HT	Sequest HT (A10)	Unambiguous	HLccLQALSAVSTHPSIVKETLPLLLQHLWQVNR	5	C3(Carbamidomethyl); C4(Carbamidomethyl)	10	Q96T76	Q96T76; Q96T76-5; H0Y746; Q96T76-9; Q96T76-8	1	HLCCLQALSAVSTHPSIVKETLPLLLQHLWQVNR	5	0.7516	0
-445	100249	FALSE	A	F1.1	92.6089	19141	19141	19131	HCD	MS2	1.9723	240	4	1_20151216_09_HeLa_HCD.raw	-445	15176	19141	1	FourierTransform	1	1	1	1	482.276	1926.08	482.276	4	1.81958e+06	0	0	0	0	0	0	High	Sequest HT	Sequest HT (A10)	Unambiguous	SILRDALSDLALHFLNK	2		10	P50991	P50991; P50991-2	1	SILRDALSDLALHFLNK	4	0.5667	0
-445	100256	FALSE	A	F1.1	92.6134	19142	19142	19131	HCD	MS2	10.1322	240	4	1_20151216_09_HeLa_HCD.raw	-445	15177	19142	1	FourierTransform	1	1	1	1	955.737	3819.92	955.737	4	436787	0.7672	3.06878	0	0	0	1	High	Sequest HT	Sequest HT (A10)	Unambiguous	LTTPTYGDLNHLVSATMSGVTTcLRFPGQLNADLR	8	C23(Carbamidomethyl)	10	Q13885; P04350; P07437; P68371	Q13885; P04350; Q5ST81; Q5JP53; P07437; P68371; Q9BVA1; M0R2D3	1	LTTPTYGDLNHLVSATMSGVTTCLRFPGQLNADLR	4	0.599	0
-445	100260	FALSE	A	F1.1	92.6178	19143	19143	19131	HCD	MS2	40.6187	240	4	1_20151216_09_HeLa_HCD.raw	-445	15178	19143	1	FourierTransform	1	1	1	1	494.03	1973.1	494.03	4	936395	0	0	0	0	0	0	High	Sequest HT	Sequest HT (A10)	Unambiguous	IWNVHSVLNVLHSLVDK	4		10	Q9Y262	B0QY90; Q9Y262-2; Q9Y262; B0QY89	0	IWNVHSVLNVLHSLVDK	4	0.6811	0
-445	100265	FALSE	A	F1.1	92.6223	19144	19144	19131	HCD	MS2	40.4981	240	2	1_20151216_09_HeLa_HCD.raw	-445	15179	19144	1	FourierTransform	1	1	1	1	729.425	1457.84	729.425	2	887661	0	0	0	0	0	0	High	Sequest HT	Sequest HT (A10)	Unambiguous	TVLIMELINNVAK	5		10	P06576	F8W0P7; F8W079; P06576; H0YI37; H0YH81	0	TVLIMELINNVAK	2	0.6452	0
-445	100274	FALSE	A	F1.1	92.6315	19146	19146	19138	HCD	MS2	2.96629	240	2	1_20151216_09_HeLa_HCD.raw	-445	15180	19146	1	FourierTransform	1	1	1	1	862.465	1723.92	862.465	2	1.85485e+06	0	0	0	0	0	0	High	Sequest HT	Sequest HT (A10)	Unambiguous	IPWFQYPIIYDIR	5		10	Q99623	F5H0C5; F5GY37; Q99623; J3KPX7; Q99623-2	0	IPWFQYPIIYDIR	2	0.7257	0
-445	100307	FALSE	A	F1.1	92.6541	19151	19151	19138	HCD	MS2	19.7995	240	3	1_20151216_09_HeLa_HCD.raw	-445	15185	19151	1	FourierTransform	1	1	1	1	630.007	1888.01	630.007	3	262618	0	0	0	0	0	0	High	Sequest HT	Sequest HT (A10)	Unambiguous	VLDFEHFLPMLQTVAK	11		10	B7Z6Z4	B7Z6Z4; F8W1R7; G8JLA2; F8W180; G3V1V0; G3V1Y7; P60660; F8VZU9; F8VPF3; J3KND3; P60660-2	0	VLDFEHFLPMLQTVAK	3	0.7269	0
-445	100323	FALSE	A	F1.1	92.6677	19154	19154	19145	HCD	MS2	43.1307	240	2	1_20151216_09_HeLa_HCD.raw	-445	15187	19154	1	FourierTransform	1	1	1	1	851.494	1701.98	851.494	2	289027	2.19176	5.7	1.70499	0	1.36204	3	High	Sequest HT	Sequest HT (A10)	Unambiguous	TPIGSFLGSLSLLPATK	7		10	P24752	A0A5F9ZHH9; E9PRQ6; P24752-2; A0A5F9ZHJ7; A0A5F9ZHL7; A0A5F9ZHL1; P24752	0	TPIGSFLGSLSLLPATK	2	0.6985	0
-445	100329	FALSE	A	F1.1	92.6728	19155	19155	19145	HCD	MS2	0	240	3	1_20151216_09_HeLa_HCD.raw	-445	15188	19155	1	FourierTransform	1	1	1	1	1232.59	3695.76	1232.59	3	120244	0	0	0	0	0	0	High	Sequest HT	Sequest HT (A10)	Unambiguous	KIGYNPDTVAFVPISGWNGDNMLEPSANMPWFK	4		10	P68104	A0A087WVQ9; P68104; A0A087WV01; Q5VTE0	1	KIGYNPDTVAFVPISGWNGDNMLEPSANMPWFK	3	0.7699	0
-445	10034	FALSE	A	F1.1	19.8869	3226	3226	3213	HCD	MS2	20.0872	240	2	1_20151216_09_HeLa_HCD.raw	-445	1575	3226	1	FourierTransform	1	1	1	1	695.769	1390.53	695.769	2	54955.9	36.4036	100	7.79024	16.3924	21.4317	4	High	Sequest HT	Sequest HT (A10)	Unambiguous	VtGSLSSAK	2	T2(ADP-Ribosyl)	10	P39748	P39748; P39748-2	0	VTGSLSSAK	2	0.2179	0
-445	100346	FALSE	A	F1.1	92.6863	19158	19158	19145	HCD	MS2	0	240	3	1_20151216_09_HeLa_HCD.raw	-445	15191	19158	1	FourierTransform	1	1	1	1	575.312	1723.92	575.312	3	198700	0	0	0	0	0	0	High	Sequest HT	Sequest HT (A10)	Unambiguous	IPWFQYPIIYDIR	5		10	Q99623	F5H0C5; F5GY37; Q99623; J3KPX7; Q99623-2	0	IPWFQYPIIYDIR	3	0.6741	0
-445	100353	FALSE	A	F1.1	92.6954	19160	19160	19152	HCD	MS2	3.47073	240	5	1_20151216_09_HeLa_HCD.raw	-445	15192	19160	1	FourierTransform	1	1	1	1	726.189	3626.91	726.189	5	1.93296e+06	0	0	0	0	0	0	High	Sequest HT	Sequest HT (A10)	Unambiguous	AYVVLGQFLVLKKDEDLFREWLKDTcGANAK	1	C26(Carbamidomethyl)	10	O75531	O75531	4	AYVVLGQFLVLKKDEDLFREWLKDTCGANAK	5	0.7097	0
-445	100359	FALSE	A	F1.1	92.6999	19161	19161	19152	HCD	MS2	17.7276	240	3	1_20151216_09_HeLa_HCD.raw	-445	15193	19161	1	FourierTransform	1	1	1	1	716.715	2148.13	716.715	3	2239226	0	0	0	0	0	0	High	Sequest HT	Sequest HT (A10)	Unambiguous	LADLFGWSQLIYNHITTR	9		10	E7ENY0	P35611-2; E7ENY0; P35611-6; A0A0A0MSR2; P35611-4; P35611-3; P35611-5; P35611; E7EV99	0	LADLFGWSQLIYNHITTR	3	0.7612	0
-445	100365	FALSE	A	F1.1	92.7046	19162	19162	19152	HCD	MS2	7.18598	240	4	1_20151216_09_HeLa_HCD.raw	-445	15194	19162	1	FourierTransform	1	1	1	1	907.484	3626.91	907.484	4	1.05555e+06	0.56936	1.11124	0.54955	0	0.61667	3	High	Sequest HT	Sequest HT (A10)	Unambiguous	AYVVLGQFLVLKKDEDLFREWLKDTcGANAK	1	C26(Carbamidomethyl)	10	O75531	O75531	4	AYVVLGQFLVLKKDEDLFREWLKDTCGANAK	4	0.6556	0
-445	100371	FALSE	A	F1.1	92.7091	19163	19163	19152	HCD	MS2	19.7571	240	4	1_20151216_09_HeLa_HCD.raw	-445	15195	19163	1	FourierTransform	1	1	1	1	788.412	3150.63	788.412	4	945245	0	0	0	0	0	0	High	Sequest HT	Sequest HT (A10)	Unambiguous	IFGPIWNRDNIAcVILTFKEPFGTEGR	6	C13(Carbamidomethyl)	10	P11413	E9PD92; E7EM57; E7EUI8; P11413; P11413-3; P11413-2	2	IFGPIWNRDNIACVILTFKEPFGTEGR	4	0.6131	0
-445	100378	FALSE	A	F1.1	92.7136	19164	19164	19152	HCD	MS2	44.8411	240	2	1_20151216_09_HeLa_HCD.raw	-445	15196	19164	1	FourierTransform	1	1	1	1	759.414	1517.82	759.414	2	1.91017e+06	27.8864	72.2223	12.489	12.2011	14.6332	4	High	Sequest HT	Sequest HT (A10)	Unambiguous	HNYLPFIMELLK	10		10	H0Y4K0	H0Y4K0; H0Y4E0; Q9Y5K5; H0Y6Y4; Q5LJA5; Q9Y5K5-4; Q5LJA9; H0Y636; Q9Y5K5-2; Q9Y5K5-3	0	HNYLPFIMELLK	2	0.7364	0
-445	100385	FALSE	A	F1.1	92.7181	19165	19165	19152	HCD	MS2	28.1193	240	3	1_20151216_09_HeLa_HCD.raw	-445	15197	19165	1	FourierTransform	1	1	1	1	815.778	2445.32	815.778	3	881542	0.84241	3.36963	0	0	0	1	High	Sequest HT	Sequest HT (A10)	Unambiguous	HLSQSSLLLEHLLSSWEQIPK	4		10	H7C008	Q6NUQ4-2; H7C008; H7C085; Q6NUQ4	0	HLSQSSLLLEHLLSSWEQIPK	3	0.7207	0
-445	100391	FALSE	A	F1.1	92.7226	19166	19166	19152	HCD	MS2	1.51808	240	4	1_20151216_09_HeLa_HCD.raw	-445	15198	19166	1	FourierTransform	1	1	1	1	995.284	3978.11	995.284	4	458262	1.24862	0	0	0	4.99449	1	High	Sequest HT	Sequest HT (A10)	Unambiguous	DGNASGTTLLEALDcILPPTRPTDKPLRLPLQDVYK	4	C15(Carbamidomethyl)	10	P68104	A0A087WVQ9; P68104; A0A087WV01; Q5VTE0	1	DGNASGTTLLEALDCILPPTRPTDKPLRLPLQDVYK	4	0.7211	0
-445	100400	FALSE	A	F1.1	92.7365	19169	19169	19159	HCD	MS2	39.4973	256.688	3	1_20151216_09_HeLa_HCD.raw	-445	15200	19169	1	FourierTransform	1	1	1	1	627.348	1880.03	627.348	3	1.10684e+06	0	0	0	0	0	0	High	Sequest HT	Sequest HT (A10)	Unambiguous	TQKTDQFPLFLIIMGK	4		10	Q9UNN5	Q9UNN5; Q9UNN5-2; B1ANM7; B3KT28	1	TQKTDQFPLFLIIMGK	3	0.7516	0
-445	100403	FALSE	A	F1.1	92.7418	19170	19170	19159	HCD	MS2	41.2822	256.688	3	1_20151216_09_HeLa_HCD.raw	-445	15201	19170	1	FourierTransform	1	1	1	1	750.702	2250.09	750.702	3	736269	0.15993	0.63972	0	0	0	1	High	Sequest HT	Sequest HT (A10)	Unambiguous	EIWDMFGVFFANHPDLRR	1		10	O75489	O75489	1	EIWDMFGVFFANHPDLRR	3	0.6459	0
-445	100411	FALSE	A	F1.1	92.7465	19171	19171	19159	HCD	MS2	76.6507	256.688	4	1_20151216_09_HeLa_HCD.raw	-445	15202	19171	1	FourierTransform	1	1	1	1	563.278	2250.09	563.278	4	734662	0	0	0	0	0	0	High	Sequest HT	Sequest HT (A10)	Unambiguous	EIWDMFGVFFANHPDLRR	1		10	O75489	O75489	1	EIWDMFGVFFANHPDLRR	4	0.6748	0
-445	100418	FALSE	A	F1.1	92.7512	19172	19172	19159	HCD	MS2	56.5737	256.688	3	1_20151216_09_HeLa_HCD.raw	-445	15203	19172	1	FourierTransform	1	1	1	1	556.021	1666.05	556.021	3	784515	0	0	0	0	0	0	High	Sequest HT	Sequest HT (A10)	Unambiguous	LLQLLGRLPLFGLGR	2		10	C9JJ19	C9JJ19; P82930	1	LLQLLGRLPLFGLGR	3	0.7557	0
-445	100443	FALSE	A	F1.1	92.7742	19177	19177	19167	HCD	MS2	33.7418	240	5	1_20151216_09_HeLa_HCD.raw	-445	15207	19177	1	FourierTransform	1	1	1	1	687.773	3434.84	687.773	5	303165	0	0	0	0	0	0	High	Sequest HT	Sequest HT (A10)	Unambiguous	RGDWDILILHYLGLDHIGHISGPNSPLIGQK	8		10	E7EM50	E7EM50; D6RFE8; Q5H8A4-6; E7EWV1; Q5H8A4-2; Q5H8A4-5; Q5H8A4-4; Q5H8A4	1	RGDWDILILHYLGLDHIGHISGPNSPLIGQK	5	0.6543	0
-445	100450	FALSE	A	F1.1	92.7792	19178	19178	19167	HCD	MS2	46.0197	240	4	1_20151216_09_HeLa_HCD.raw	-445	15208	19178	1	FourierTransform	1	1	1	1	836.901	3344.58	836.901	4	380516	50.2953	100	24.5394	29.6721	46.9697	4	High	Sequest HT	Sequest HT (A10)	Unambiguous	LWNeVLASLKDRPASGSPFQLFLSK	5	E4(ADP-Ribosyl)	10	A0A087WWG9	Q96T88-2; A0A087WWG9; Q96T88; A0A087WTW0; A0A087WVR3	1	LWNEVLASLKDRPASGSPFQLFLSK	4	0.1505	0
-445	100464	FALSE	A	F1.1	92.7882	19180	19180	19167	HCD	MS2	34.5733	240	2	1_20151216_09_HeLa_HCD.raw	-445	15210	19180	1	FourierTransform	1	1	1	1	937.014	1873.02	937.014	2	770284	1.75436	7.01745	0	0	0	1	High	Sequest HT	Sequest HT (A10)	Unambiguous	FSPLTTNLINLLAENGR	3		10	P48047	P48047; A0A494C0K9; H7C0C1	0	FSPLTTNLINLLAENGR	2	0.6029	0
-445	100472	FALSE	A	F1.1	92.7927	19181	19181	19167	HCD	MS2	43.9717	240	4	1_20151216_09_HeLa_HCD.raw	-445	15211	19181	1	FourierTransform	1	1	1	1	663.574	2651.27	663.574	4	465360	0	0	0	0	0	0	High	Sequest HT	Sequest HT (A10)	Unambiguous	HNImDFAmPYFIQVMKEYLTK	6	M4(Oxidation); M8(Oxidation)	10	A0A087WVQ6	K7EJJ5; J3KS13; J3KRF5; A0A087WVQ6; Q00610; Q00610-2	1	HNIMDFAMPYFIQVMKEYLTK	4	0.7062	0
-445	100480	FALSE	A	F1.1	92.8019	19183	19183	19175	HCD	MS2	13.9518	240	2	1_20151216_09_HeLa_HCD.raw	-445	15212	19183	1	FourierTransform	1	1	1	1	637.371	1273.74	637.371	2	957115	0	0	0	0	0	0	High	Sequest HT	Sequest HT (A10)	Unambiguous	EcLPLIIFLR	1	C2(Carbamidomethyl)	10	P62701	P62701	0	ECLPLIIFLR	2	0.7732	0
-445	100488	FALSE	A	F1.1	92.8063	19184	19184	19175	HCD	MS2	51.7933	240	5	1_20151216_09_HeLa_HCD.raw	-445	15213	19184	1	FourierTransform	1	1	1	1	740.553	3698.74	740.553	5	366716	0	0	0	0	0	0	High	Sequest HT	Sequest HT (A10)	Unambiguous	IIMHDPFAMRPFFGYNFGHYLEHWLSMEGR	3		10	Q16822	Q16822-3; Q16822; H0YML5	0	IIMHDPFAMRPFFGYNFGHYLEHWLSMEGR	5	0.6488	0
-445	100494	FALSE	A	F1.1	92.8114	19185	19185	19175	HCD	MS2	14.9122	240	5	1_20151216_09_HeLa_HCD.raw	-445	15214	19185	1	FourierTransform	1	1	1	1	842.386	4207.9	842.386	5	496209	0.94411	3.77646	0	0	0	1	High	Sequest HT	Sequest HT (A10)	Unambiguous	HNDLDDVGKDVYHHTFFEMLGSWSFGDYFKELAcK	2	C34(Carbamidomethyl)	10	P49588	P49588; P49588-2	2	HNDLDDVGKDVYHHTFFEMLGSWSFGDYFKELACK	5	0.7408	0
-445	100501	FALSE	A	F1.1	92.8159	19186	19186	19175	HCD	MS2	22.4134	240	3	1_20151216_09_HeLa_HCD.raw	-445	15215	19186	1	FourierTransform	1	1	1	1	884.429	2651.27	884.429	3	419278	0.30769	1.23074	0	0	0	1	High	Sequest HT	Sequest HT (A10)	Unambiguous	HNImDFAmPYFIQVMKEYLTK	6	M4(Oxidation); M8(Oxidation)	10	A0A087WVQ6	K7EJJ5; J3KS13; J3KRF5; A0A087WVQ6; Q00610; Q00610-2	1	HNIMDFAMPYFIQVMKEYLTK	3	0.7688	0
-445	100505	FALSE	A	F1.1	92.8203	19187	19187	19175	HCD	MS2	36.1923	240	3	1_20151216_09_HeLa_HCD.raw	-445	15216	19187	1	FourierTransform	1	1	1	1	743.397	2228.18	743.397	3	446710	0	0	0	0	0	0	High	Sequest HT	Sequest HT (A10)	Unambiguous	LLGLAGFFPLHPMMITNAER	1		10	Q9Y3D3	Q9Y3D3	0	LLGLAGFFPLHPMMITNAER	3	0.7081	0
-445	100512	FALSE	A	F1.1	92.8248	19188	19188	19175	HCD	MS2	21.2009	240	4	1_20151216_09_HeLa_HCD.raw	-445	15217	19188	1	FourierTransform	1	1	1	1	646.095	2581.36	646.095	4	322031	0	0	0	0	0	0	High	Sequest HT	Sequest HT (A10)	Unambiguous	YFKEALDRWAQFFIHPLMIR	4		10	G3V1R5	G3V1R5; O43847-2; F5H7V1; O43847	2	YFKEALDRWAQFFIHPLMIR	4	0.6864	0
-445	100524	FALSE	A	F1.1	92.8386	19191	19191	19182	HCD	MS2	14.9284	252.509	5	1_20151216_09_HeLa_HCD.raw	-445	15219	19191	1	FourierTransform	1	1	1	1	849.436	4243.15	849.436	5	972226	0.34688	1.38753	0	0	0	1	High	Sequest HT	Sequest HT (A10)	Unambiguous	IWHYTGSILHKYDVPSNAELWQVSWQPFLDGIFPAK	6		10	Q9BY44	Q9BY44; Q9BY44-4; H7C5R5; F8WAE5; Q9BY44-2; Q9BY44-3	1	IWHYTGSILHKYDVPSNAELWQVSWQPFLDGIFPAK	5	0.6175	0
-445	100531	FALSE	A	F1.1	92.8434	19192	19192	19182	HCD	MS2	32.7691	252.509	2	1_20151216_09_HeLa_HCD.raw	-445	15220	19192	1	FourierTransform	1	1	1	1	627.367	1253.73	627.367	2	2.13383e+06	0	0	0	0	0	0	High	Sequest HT	Sequest HT (A10)	Unambiguous	FVSSLLTALFR	5		10	Q9NVI1	Q9NVI1; H3BP78; Q9NVI1-2; F8W7R3; Q9NVI1-1	0	FVSSLLTALFR	2	0.7006	0
-445	100534	FALSE	A	F1.1	92.848	19193	19193	19182	HCD	MS2	38.5228	252.509	5	1_20151216_09_HeLa_HCD.raw	-445	15221	19193	1	FourierTransform	1	1	1	1	729.381	3642.87	729.381	5	779628	0	0	0	0	0	0	High	Sequest HT	Sequest HT (A10)	Unambiguous	IMIMTDQDQDGSHIKGLLINFIHHNWPSLLR	4		10	P11388	P11388; P11388-2; P11388-3; P11388-4	1	IMIMTDQDQDGSHIKGLLINFIHHNWPSLLR	5	0.6793	0
-445	100541	FALSE	A	F1.1	92.8526	19194	19194	19182	HCD	MS2	4.02182	252.509	4	1_20151216_09_HeLa_HCD.raw	-445	15222	19194	1	FourierTransform	1	1	1	1	1061.54	4243.15	1061.54	4	339688	0.62966	2.51864	0	0	0	1	High	Sequest HT	Sequest HT (A10)	Unambiguous	IWHYTGSILHKYDVPSNAELWQVSWQPFLDGIFPAK	6		10	Q9BY44	Q9BY44; Q9BY44-4; H7C5R5; F8WAE5; Q9BY44-2; Q9BY44-3	1	IWHYTGSILHKYDVPSNAELWQVSWQPFLDGIFPAK	4	0.6032	0
-445	100548	FALSE	A	F1.1	92.8572	19195	19195	19182	HCD	MS2	24.3506	252.509	3	1_20151216_09_HeLa_HCD.raw	-445	15223	19195	1	FourierTransform	1	1	1	1	902.137	2704.4	902.137	3	624330	1.97204	7.88817	0	0	0	1	High	Sequest HT	Sequest HT (A10)	Unambiguous	NVGWRLDYFLLSHSLLPALcDSK	1	C20(Carbamidomethyl)	10	P27695	P27695	1	NVGWRLDYFLLSHSLLPALCDSK	3	0.5641	0
-445	100557	FALSE	A	F1.1	92.8708	19198	19198	19189	HCD	MS2	3.6949	247.059	2	1_20151216_09_HeLa_HCD.raw	-445	15225	19198	1	FourierTransform	1	1	1	1	601.856	1202.7	601.856	2	1.35751e+06	0	0	0	0	0	0	High	Sequest HT	Sequest HT (A10)	Unambiguous	ALGWFALLGVR	2		10	Q2T9J0	Q2T9J0-2; Q2T9J0	0	ALGWFALLGVR	2	0.8179	0
-445	100570	FALSE	A	F1.1	92.88	19200	19200	19189	HCD	MS2	35.1517	247.059	3	1_20151216_09_HeLa_HCD.raw	-445	15227	19200	1	FourierTransform	1	1	1	1	847.39	2540.16	847.39	3	431174	0.37226	1.48903	0	0	0	1	High	Sequest HT	Sequest HT (A10)	Unambiguous	HLYPNTPYAYTFWTYMMNAR	1		10	P27695	P27695	0	HLYPNTPYAYTFWTYMMNAR	3	0.6166	0
-445	100577	FALSE	A	F1.1	92.8845	19201	19201	19189	HCD	MS2	67.0185	247.059	2	1_20151216_09_HeLa_HCD.raw	-445	15228	19201	1	FourierTransform	1	1	1	1	755.93	1510.85	755.93	2	373648	0	0	0	0	0	0	High	Sequest HT	Sequest HT (A10)	Unambiguous	LSFLYLITGNLEK	6		10	P53621	P53621-2; A0A3B3IU89; P53621; A0A3B3IT15; A0A3B3IS84; A0A3B3ISC6	0	LSFLYLITGNLEK	2	0.6596	0
-445	100601	FALSE	A	F1.1	92.9027	19205	19205	19196	HCD	MS2	0	113.838	3	1_20151216_09_HeLa_HCD.raw	-445	15231	19205	1	FourierTransform	1	1	1	1	1019.54	3056.62	1019.54	3	657185	0	0	0	0	0	0	High	Sequest HT	Sequest HT (A10)	Unambiguous	TVQQKLEQLNQYPDFNNYLIFVLTK	4		10	Q92973	E7EW37; Q92973-3; Q92973; Q92973-2	1	TVQQKLEQLNQYPDFNNYLIFVLTK	3	0.7767	0
-445	100609	FALSE	A	F1.1	92.9075	19206	19206	19196	HCD	MS2	13.2574	262.915	2	1_20151216_09_HeLa_HCD.raw	-445	15232	19206	1	FourierTransform	1	1	1	1	608.852	1216.7	608.852	2	489991	0	0	0	0	0	0	High	Sequest HT	Sequest HT (A10)	Unambiguous	LMPVIMIIMR	3		10	A0A6I8PRN4	Q06210-2; A0A6I8PRN4; Q06210	0	LMPVIMIIMR	2	0.673	0
-445	100641	FALSE	A	F1.1	92.9323	19211	19211	19204	HCD	MS2	14.0203	240	3	1_20151216_09_HeLa_HCD.raw	-445	15236	19211	1	FourierTransform	1	1	1	1	603.714	1809.13	603.714	3	1.59894e+06	0	0	0	0	0	0	High	Sequest HT	Sequest HT (A10)	Unambiguous	VLSLLALVKPEVWTLK	4		10	H0YM70	H0YM70; H0YKU2; A0A087X1Z3; Q9UL46	0	VLSLLALVKPEVWTLK	3	0.7692	0
-445	100653	FALSE	A	F1.1	92.9417	19213	19213	19204	HCD	MS2	20.7274	240	3	1_20151216_09_HeLa_HCD.raw	-445	15238	19213	1	FourierTransform	1	1	1	1	570.996	1710.97	570.996	3	495673	0	0	0	0	0	0	High	Sequest HT	Sequest HT (A10)	Unambiguous	TAAYAIPMLQLLLHR	6		10	Q9NY93	Q9NY93; F8WDT8; Q9NY93-2; F8WEI3; G3V0G3; H7C3E9	0	TAAYAIPMLQLLLHR	3	0.6944	0
-445	100660	FALSE	A	F1.1	92.9462	19214	19214	19204	HCD	MS2	59.8505	240	2	1_20151216_09_HeLa_HCD.raw	-445	15239	19214	1	FourierTransform	1	1	1	1	905.067	1809.13	905.067	2	491931	0.36324	1.45295	0	0	0	1	High	Sequest HT	Sequest HT (A10)	Unambiguous	VLSLLALVKPEVWTLK	4		10	H0YM70	H0YM70; H0YKU2; A0A087X1Z3; Q9UL46	0	VLSLLALVKPEVWTLK	2	0.8031	0
-445	100666	FALSE	A	F1.1	92.9507	19215	19215	19204	HCD	MS2	23.8989	240	3	1_20151216_09_HeLa_HCD.raw	-445	15240	19215	1	FourierTransform	1	1	1	1	888.117	2662.34	888.117	3	198998	0	0	0	0	0	0	High	Sequest HT	Sequest HT (A10)	Unambiguous	LSPIENFLPLHYDYLQFAYYR	3		10	C9J313	Q8IVL5-2; C9J313; Q8IVL5	0	LSPIENFLPLHYDYLQFAYYR	3	0.6674	0
-445	100684	FALSE	A	F1.1	92.9689	19219	19219	19210	HCD	MS2	21.3732	240	2	1_20151216_09_HeLa_HCD.raw	-445	15243	19219	1	FourierTransform	1	1	1	1	860.97	1720.93	860.97	2	954292	0.2867	1.14681	0	0	0	1	High	Sequest HT	Sequest HT (A10)	Unambiguous	ITScIFQLLQEAGIK	2	C4(Carbamidomethyl)	10	P22234	E9PBS1; P22234	0	ITSCIFQLLQEAGIK	2	0.6017	0
-445	100689	FALSE	A	F1.1	92.9734	19220	19220	19210	HCD	MS2	23.1821	240	4	1_20151216_09_HeLa_HCD.raw	-445	15244	19220	1	FourierTransform	1	1	1	1	652.883	2608.51	652.883	4	291179	0	0	0	0	0	0	High	Sequest HT	Sequest HT (A10)	Unambiguous	VVGQLDPQRLWSTYLRPLLVVR	3		10	Q9NXS2	Q9NXS2; K7EQG1; Q9NXS2-3	1	VVGQLDPQRLWSTYLRPLLVVR	4	0.7186	0
-445	100693	FALSE	A	F1.1	92.9785	19221	19221	19210	HCD	MS2	17.1322	240	3	1_20151216_09_HeLa_HCD.raw	-445	15245	19221	1	FourierTransform	1	1	1	1	560.318	1678.94	560.318	3	433636	0	0	0	0	0	0	High	Sequest HT	Sequest HT (A10)	Unambiguous	TDQFPLFLIIMGKR	4		10	Q9UNN5	Q9UNN5; Q9UNN5-2; B1ANM7; B3KT28	1	TDQFPLFLIIMGKR	3	0.7852	0
-445	100699	FALSE	A	F1.1	92.9829	19222	19222	19210	HCD	MS2	53.5973	240	2	1_20151216_09_HeLa_HCD.raw	-445	15246	19222	1	FourierTransform	1	1	1	1	818.419	1635.83	818.419	2	544178	0.11129	0.44517	0	0	0	1	High	Sequest HT	Sequest HT (A10)	Unambiguous	SLASIVQFYYMWK	2		10	O94776	O94776-2; O94776	0	SLASIVQFYYMWK	2	0.7028	0
-445	100713	FALSE	A	F1.1	92.9919	19224	19224	19210	HCD	MS2	45.4068	240	3	1_20151216_09_HeLa_HCD.raw	-445	15248	19224	1	FourierTransform	1	1	1	1	690.374	2069.11	690.374	3	511989	0	0	0	0	0	0	High	Sequest HT	Sequest HT (A10)	Unambiguous	ELVPSSDPIVFVVGAFAHGK	3		10	Q92979	Q92979; A0A087WWQ2; V9GYP5	0	ELVPSSDPIVFVVGAFAHGK	3	0.7297	0
-445	100719	FALSE	A	F1.1	93.0044	19226	19226	19218	HCD	MS2	3.34466	240	4	1_20151216_09_HeLa_HCD.raw	-445	15249	19226	1	FourierTransform	1	1	1	1	903.43	3610.7	903.43	4	1606333	0	0	0	0	0	0	High	Sequest HT	Sequest HT (A10)	Unambiguous	ISSIQATTAAGSGHPTSccSAAEIMAVLFFHTMR	4	C18(Carbamidomethyl); C19(Carbamidomethyl)	10	P29401	F8W888; P29401; P29401-2; E9PFF2	0	ISSIQATTAAGSGHPTSCCSAAEIMAVLFFHTMR	4	0.7531	0
-445	100723	FALSE	A	F1.1	93.0089	19227	19227	19218	HCD	MS2	17.4382	240	3	1_20151216_09_HeLa_HCD.raw	-445	15250	19227	1	FourierTransform	1	1	1	1	872.814	2616.43	872.814	3	995863	0	0	0	0	0	0	High	Sequest HT	Sequest HT (A10)	Unambiguous	WLPAGDALLQmITIHLPSPVTAQK	1	M11(Oxidation)	10	P13639	P13639	0	WLPAGDALLQMITIHLPSPVTAQK	3	0.7077	0
-445	100728	FALSE	A	F1.1	93.0137	19228	19228	19218	HCD	MS2	36.8597	240	2	1_20151216_09_HeLa_HCD.raw	-445	15251	19228	1	FourierTransform	1	1	1	1	771.921	1542.83	771.921	2	1.13573e+06	0.06644	0.26577	0	0	0	1	High	Sequest HT	Sequest HT (A10)	Unambiguous	GAYIYNALIEFIR	2		10	P26639	P26639; P26639-2	0	GAYIYNALIEFIR	2	0.7441	0
-445	100736	FALSE	A	F1.1	93.0182	19229	19229	19218	HCD	MS2	27.9657	240	2	1_20151216_09_HeLa_HCD.raw	-445	15252	19229	1	FourierTransform	1	1	1	1	615.349	1229.69	615.349	2	1.03281e+06	0	0	0	0	0	0	High	Sequest HT	Sequest HT (A10)	Unambiguous	LMPWVLAMIR	3		10	A0A0G2JRQ5	P30711-2; A0A0G2JRQ5; P30711	0	LMPWVLAMIR	2	0.6834	0
-445	100745	FALSE	A	F1.1	93.0227	19230	19230	19218	HCD	MS2	38.8012	240	3	1_20151216_09_HeLa_HCD.raw	-445	15253	19230	1	FourierTransform	1	1	1	1	672.368	2015.09	672.368	3	716019	0	0	0	0	0	0	High	Sequest HT	Sequest HT (A10)	Unambiguous	NFDKLSFLYLITGNLEK	6		10	P53621	P53621-2; A0A3B3IU89; P53621; A0A3B3IT15; A0A3B3IS84; A0A3B3ISC6	1	NFDKLSFLYLITGNLEK	3	0.6236	0
-445	100758	FALSE	A	F1.1	93.0363	19233	19233	19225	HCD	MS2	46.1252	240	3	1_20151216_09_HeLa_HCD.raw	-445	15255	19233	1	FourierTransform	1	1	1	1	859.469	2576.39	859.469	3	412958	0	0	0	0	0	0	High	Sequest HT	Sequest HT (A10)	Unambiguous	ALAPLLLAFVTKPNSALEScSFAR	1	C20(Carbamidomethyl)	10	P46060	P46060	0	ALAPLLLAFVTKPNSALESCSFAR	3	0.804	0
-445	10077	FALSE	A	F1.1	19.9326	3236	3236	3227	HCD	MS2	38.3333	240	2	1_20151216_09_HeLa_HCD.raw	-445	1583	3236	1	FourierTransform	1	1	1	1	342.226	683.445	342.226	2	112667	0	0	0	0	0	0	Medium	Sequest HT	Sequest HT (A10)	Unambiguous	QPVIVK	3		10	P46776	E9PLX7; E9PJD9; P46776	0	QPVIVK	2	0.1278	0
-445	100775	FALSE	A	F1.1	93.0456	19235	19235	19225	HCD	MS2	28.5245	240	2	1_20151216_09_HeLa_HCD.raw	-445	15257	19235	1	FourierTransform	1	1	1	1	1011.01	2021	1011.01	2	228724	0	0	0	0	0	0	High	Sequest HT	Sequest HT (A10)	Unambiguous	TFNEPGSEYFIFLLSTR	23		10	P51532	P51532; A0A2R8YDA1; A0A2R8YGG3; A0A2R8YF80; A0A2R8Y7S2; A0A2R8Y6V2; A0A2R8YGP5; A0A2R8YF58; A0A2R8Y4P4; A0A2R8Y6N0; A0A0A0MT49; P51532-5; A0A2R8Y7F3; A0A2R8Y526; A0A2R8Y523; A0A2R8YG32; A0A2R8Y7Y7; A0A2R8Y440; P51532-2; Q9HBD4; A0A2R8Y4C5; P51532-4; P51532-3	0	TFNEPGSEYFIFLLSTR	2	0.8065	0
-445	100779	FALSE	A	F1.1	93.0501	19236	19236	19225	HCD	MS2	11.5424	240	3	1_20151216_09_HeLa_HCD.raw	-445	15258	19236	1	FourierTransform	1	1	1	1	967.129	2899.37	967.129	3	238435	0.80784	3.23137	0	0	0	1	High	Sequest HT	Sequest HT (A10)	Unambiguous	FGEENIEVYHSYFWPLEWTIPSR	13		10	F8W809	Q16881-5; F8W809; E2QRB9; Q16881; Q16881-2; E9PIR7; Q16881-4; A0A087WSY9; A0A182DWI3; A0A087WSW9; Q16881-3; Q16881-7; Q16881-6	0	FGEENIEVYHSYFWPLEWTIPSR	3	0.7087	0
-445	100787	FALSE	A	F1.1	93.0593	19238	19238	19231	HCD	MS2	3.72193	240	3	1_20151216_09_HeLa_HCD.raw	-445	15259	19238	1	FourierTransform	1	1	1	1	1136.21	3406.62	1136.21	3	1.82213e+06	0	0	0	0	0	0	High	Sequest HT	Sequest HT (A10)	Unambiguous	LSDQcTGLQGFLVFHSFGGGTGSGFTSLLMER	5	C5(Carbamidomethyl)	10	P68366	C9JJQ8; C9JEV8; P68366-2; C9JQ00; P68366	0	LSDQCTGLQGFLVFHSFGGGTGSGFTSLLMER	3	0.7772	0
-445	100794	FALSE	A	F1.1	93.0637	19239	19239	19231	HCD	MS2	28.6826	233.053	3	1_20151216_09_HeLa_HCD.raw	-445	15260	19239	1	FourierTransform	1	1	1	1	879.097	2635.28	879.097	3	1.09412e+06	0	0	0	0	0	0	High	Sequest HT	Sequest HT (A10)	Unambiguous	HNIMDFAMPYFIQVmKEYLTK	6	M15(Oxidation)	10	A0A087WVQ6	K7EJJ5; J3KS13; J3KRF5; A0A087WVQ6; Q00610; Q00610-2	1	HNIMDFAMPYFIQVMKEYLTK	3	0.4516	0
-445	100808	FALSE	A	F1.1	93.073	19241	19241	19231	HCD	MS2	89.2897	208.188	4	1_20151216_09_HeLa_HCD.raw	-445	15262	19241	1	FourierTransform	1	1	1	1	797.191	3185.74	797.191	4	747603	0.15842	0	0.63368	0	0	1	High	Sequest HT	Sequest HT (A10)	Unambiguous	SLQELFLAHILSPWGAEVKAEPVEVVAPR	1		10	P09874	P09874	1	SLQELFLAHILSPWGAEVKAEPVEVVAPR	4	0.7398	0
-445	100822	FALSE	A	F1.1	93.0867	19244	19244	19237	HCD	MS2	5.50505	91.497	3	1_20151216_09_HeLa_HCD.raw	-445	15264	19244	1	FourierTransform	1	1	1	1	1130.88	3390.63	1130.88	3	8829193	0.57199	0	2.28796	0	0	1	High	Sequest HT	Sequest HT (A10)	Unambiguous	LADQcTGLQGFLVFHSFGGGTGSGFTSLLMER	6	C5(Carbamidomethyl)	10	F5H5D3	F5H5D3; F8VQQ4; Q71U36; P68363; Q71U36-2; Q9BQE3	0	LADQCTGLQGFLVFHSFGGGTGSGFTSLLMER	3	0.779	0
-445	100829	FALSE	A	F1.1	93.0911	19245	19245	19237	HCD	MS2	18.0771	242.492	4	1_20151216_09_HeLa_HCD.raw	-445	15265	19245	1	FourierTransform	1	1	1	1	664.578	2655.29	664.578	4	2.4214e+06	0	0	0	0	0	0	High	Sequest HT	Sequest HT (A10)	Unambiguous	TTEYHDRDEQFYWIIEALGIR	2		10	P07814	P07814; V9GYZ6	1	TTEYHDRDEQFYWIIEALGIR	4	0.7688	0
-445	100839	FALSE	A	F1.1	93.0956	19246	19246	19237	HCD	MS2	41.7256	162.871	2	1_20151216_09_HeLa_HCD.raw	-445	15266	19246	1	FourierTransform	1	1	1	1	754.928	1508.85	754.928	2	2.81794e+06	0	0	0	0	0	0	High	Sequest HT	Sequest HT (A10)	Unambiguous	TFIGIFLIDGVTGR	4		10	Q8N766	Q8N766-4; Q8N766-2; Q8N766-3; Q8N766	0	TFIGIFLIDGVTGR	2	0.5158	0
-445	100845	FALSE	A	F1.1	93.1028	19247	19247	19237	HCD	MS2	10.1293	408.568	2	1_20151216_09_HeLa_HCD.raw	-445	15267	19247	1	FourierTransform	1	1	1	1	1288.7	2576.39	1288.7	2	1.19569e+06	0	0	0	0	0	0	High	Sequest HT	Sequest HT (A10)	Unambiguous	ALAPLLLAFVTKPNSALEScSFAR	1	C20(Carbamidomethyl)	10	P46060	P46060	0	ALAPLLLAFVTKPNSALESCSFAR	2	0.4939	0
-445	100855	FALSE	A	F1.1	93.1118	19249	19249	19237	HCD	MS2	51.5433	221.738	2	1_20151216_09_HeLa_HCD.raw	-445	15269	19249	1	FourierTransform	1	1	1	1	707.974	1414.94	707.974	2	1.82373e+06	0	0	0	0	0	0	High	Sequest HT	Sequest HT (A10)	Unambiguous	VLLLLLLQPPPAK	1		10	P23610	P23610	0	VLLLLLLQPPPAK	2	0.9595	0
-445	100861	FALSE	A	F1.1	93.1255	19252	19252	19243	HCD	MS2	14.9794	161.085	4	1_20151216_09_HeLa_HCD.raw	-445	15271	19252	1	FourierTransform	1	1	1	1	868.675	3471.68	868.675	4	795317	0	0	0	0	0	0	High	Sequest HT	Sequest HT (A10)	Unambiguous	YKTAFYSFYLPIAAAMYMAGIDGEKEHANAK	3		10	P14324	P14324-2; A0A087X090; P14324	2	YKTAFYSFYLPIAAAMYMAGIDGEKEHANAK	4	0.7849	0
-445	100873	FALSE	A	F1.1	93.1351	19254	19254	19243	HCD	MS2	38.5841	252.126	2	1_20151216_09_HeLa_HCD.raw	-445	15273	19254	1	FourierTransform	1	1	1	1	1053.03	2105.06	1053.03	2	1073428	0.85005	1.44646	1.95374	0	0	2	High	Sequest HT	Sequest HT (A10)	Unambiguous	QIVWNGPVGVFEWEAFAR	2		10	P00558	P00558-2; P00558	0	QIVWNGPVGVFEWEAFAR	2	0.7912	0
-445	100891	FALSE	A	F1.1	93.1488	19257	19257	19243	HCD	MS2	11.1729	253.695	5	1_20151216_09_HeLa_HCD.raw	-445	15276	19257	1	FourierTransform	1	1	1	1	695.143	3471.69	695.143	5	248121	0	0	0	0	0	0	High	Sequest HT	Sequest HT (A10)	Unambiguous	YKTAFYSFYLPIAAAMYMAGIDGEKEHANAK	3		10	P14324	P14324-2; A0A087X090; P14324	2	YKTAFYSFYLPIAAAMYMAGIDGEKEHANAK	5	0.7143	0
-445	100898	FALSE	A	F1.1	93.1625	19260	19260	19251	HCD	MS2	21.0126	240	4	1_20151216_09_HeLa_HCD.raw	-445	15278	19260	1	FourierTransform	1	1	1	1	725.849	2900.38	725.849	4	156907	0	0	0	0	0	0	High	Sequest HT	Sequest HT (A10)	Unambiguous	HVPFDQFIQLVAHAGcMIGNSScGVR	5	C16(Carbamidomethyl); C23(Carbamidomethyl)	10	Q9Y223	Q9Y223-3; Q9Y223-5; Q9Y223-4; Q9Y223-2; Q9Y223	0	HVPFDQFIQLVAHAGCMIGNSSCGVR	4	0.7653	0
-445	100918	FALSE	A	F1.1	93.1765	19263	19263	19251	HCD	MS2	61.7622	240	2	1_20151216_09_HeLa_HCD.raw	-445	15281	19263	1	FourierTransform	1	1	1	1	1038.02	2075.02	1038.02	2	190310	2.39218	3.60165	2.01193	2.10044	1.85469	4	High	Sequest HT	Sequest HT (A10)	Unambiguous	SSGYPLTIEGFAYLWSGAR	11		10	M0R3F1	M0QYM5; M0R3F1; Q9BUJ2; Q9BUJ2-2; M0R0K8; A0A0A0MRA5; Q9BUJ2-3; M0QYZ0; M0QYI8; B7Z4B8; Q9BUJ2-4	0	SSGYPLTIEGFAYLWSGAR	2	0.6984	0
-445	100923	FALSE	A	F1.1	93.1857	19265	19265	19258	HCD	MS2	3.23041	240	4	1_20151216_09_HeLa_HCD.raw	-445	15282	19265	1	FourierTransform	1	1	1	1	932.223	3725.87	932.223	4	2.50879e+06	0.28473	0.8036	0.33533	0	0	2	High	Sequest HT	Sequest HT (A10)	Unambiguous	IPNFWVTTFVNHPQVSALLGEEDEEALHYLTR	5		10	Q01105	Q01105; Q01105-4; Q01105-2; Q01105-3; A0A0C4DFV9	0	IPNFWVTTFVNHPQVSALLGEEDEEALHYLTR	4	0.7291	0
-445	100931	FALSE	A	F1.1	93.1902	19266	19266	19258	HCD	MS2	2.1399	240	4	1_20151216_09_HeLa_HCD.raw	-445	15283	19266	1	FourierTransform	1	1	1	1	649.589	2595.33	649.589	4	2.67138e+06	0.2721	0	1.08842	0	0	1	High	Sequest HT	Sequest HT (A10)	Unambiguous	AQGPLAMLQHFDTIYSILHHFR	2		10	Q15021	F5GZK7; Q15021	0	AQGPLAMLQHFDTIYSILHHFR	4	0.7277	0
-445	100938	FALSE	A	F1.1	93.1952	19267	19267	19258	HCD	MS2	9.8065	240	4	1_20151216_09_HeLa_HCD.raw	-445	15284	19267	1	FourierTransform	1	1	1	1	839.694	3355.75	839.694	4	1.23519e+06	0.69863	1.39898	0	0	1.39553	2	High	Sequest HT	Sequest HT (A10)	Unambiguous	VADKIQLINNMLDKVNEmIIGGGmAFTFLK	2	M18(Oxidation); M24(Oxidation)	10	P00558	P00558-2; P00558	2	VADKIQLINNMLDKVNEMIIGGGMAFTFLK	4	0.3782	0
-445	10094	FALSE	A	F1.1	19.9461	3239	3239	3227	HCD	MS2	50.7775	240	4	1_20151216_09_HeLa_HCD.raw	-445	1586	3239	1	FourierTransform	1	1	1	1	434.723	1735.87	434.723	4	86644.9	1.33869	5.35477	0	0	0	1	High	Sequest HT	Sequest HT (A10)	Unambiguous	AKREEELREYQER	2		10	Q14152	Q14152; Q14152-2	3	AKREEELREYQER	4	0.4857	0
-445	100952	FALSE	A	F1.1	93.2041	19269	19269	19258	HCD	MS2	6.67981	240	5	1_20151216_09_HeLa_HCD.raw	-445	15286	19269	1	FourierTransform	1	1	1	1	519.872	2595.33	519.872	5	718070	0.51762	0	2.07047	0	0	1	High	Sequest HT	Sequest HT (A10)	Unambiguous	AQGPLAMLQHFDTIYSILHHFR	2		10	Q15021	F5GZK7; Q15021	0	AQGPLAMLQHFDTIYSILHHFR	5	0.6735	0
-445	100957	FALSE	A	F1.1	93.2086	19270	19270	19258	HCD	MS2	9.28204	240	3	1_20151216_09_HeLa_HCD.raw	-445	15287	19270	1	FourierTransform	1	1	1	1	535.991	1605.96	535.991	3	825899	0	0	0	0	0	0	High	Sequest HT	Sequest HT (A10)	Unambiguous	ALTGHLEEVVLALLK	3		10	P04083	Q5T3N0; Q5T3N1; P04083	0	ALTGHLEEVVLALLK	3	0.7728	0
-445	100974	FALSE	A	F1.1	93.2223	19273	19273	19264	HCD	MS2	22.1087	240	3	1_20151216_09_HeLa_HCD.raw	-445	15289	19273	1	FourierTransform	1	1	1	1	662.321	1984.95	662.321	3	1.56204e+06	0.04042	0.16169	0	0	0	1	High	Sequest HT	Sequest HT (A10)	Unambiguous	HNIMDFAMPYFIQVMK	6		10	A0A087WVQ6	K7EJJ5; J3KS13; J3KRF5; A0A087WVQ6; Q00610; Q00610-2	0	HNIMDFAMPYFIQVMK	3	0.7607	0
-445	100982	FALSE	A	F1.1	93.2268	19274	19274	19264	HCD	MS2	18.7449	240	3	1_20151216_09_HeLa_HCD.raw	-445	15290	19274	1	FourierTransform	1	1	1	1	794.42	2381.25	794.42	3	453373	0	0	0	0	0	0	High	Sequest HT	Sequest HT (A10)	Unambiguous	AAARPLLTDLYQATMALGYWR	5		10	Q6XQN6	Q6XQN6; G5E977; C9J8U2; Q6XQN6-3; Q6XQN6-2	0	AAARPLLTDLYQATMALGYWR	3	0.727	0
-445	100991	FALSE	A	F1.1	93.2319	19275	19275	19264	HCD	MS2	7.22264	240	3	1_20151216_09_HeLa_HCD.raw	-445	15291	19275	1	FourierTransform	1	1	1	1	511.957	1533.86	511.957	3	424019	0	0	0	0	0	0	High	Sequest HT	Sequest HT (A10)	Unambiguous	VLDALVFHFLGFR	1		10	Q13895	Q13895	0	VLDALVFHFLGFR	3	0.7238	0
-445	100996	FALSE	A	F1.1	93.2364	19276	19276	19264	HCD	MS2	44.5836	240	3	1_20151216_09_HeLa_HCD.raw	-445	15292	19276	1	FourierTransform	1	1	1	1	731.065	2191.18	731.065	3	237341	0	0	0	0	0	0	High	Sequest HT	Sequest HT (A10)	Unambiguous	LLFNAGNIANHFFTVPFLR	3		10	Q16222	Q16222; Q16222-3; Q16222-2	0	LLFNAGNIANHFFTVPFLR	3	0.6842	0
-445	101009	FALSE	A	F1.1	93.2454	19278	19278	19264	HCD	MS2	3.14937	240	3	1_20151216_09_HeLa_HCD.raw	-445	15294	19278	1	FourierTransform	1	1	1	1	1082.27	3244.8	1082.27	3	97612.6	3.61261	14.4504	0	0	0	1	High	Sequest HT	Sequest HT (A10)	Unambiguous	VVYIFGPPVKEPPTDVTPTFLTTGVLSTLR	2		10	P49915	P49915; P49915-2	1	VVYIFGPPVKEPPTDVTPTFLTTGVLSTLR	3	0.7644	0
-445	101018	FALSE	A	F1.1	93.2591	19281	19281	19272	HCD	MS2	7.62235	240	2	1_20151216_09_HeLa_HCD.raw	-445	15296	19281	1	FourierTransform	1	1	1	1	992.979	1984.95	992.979	2	3.29377e+06	0	0	0	0	0	0	High	Sequest HT	Sequest HT (A10)	Unambiguous	HNIMDFAMPYFIQVMK	6		10	A0A087WVQ6	K7EJJ5; J3KS13; J3KRF5; A0A087WVQ6; Q00610; Q00610-2	0	HNIMDFAMPYFIQVMK	2	0.8104	0
-445	101039	FALSE	A	F1.1	93.2728	19284	19284	19272	HCD	MS2	28.7692	240	3	1_20151216_09_HeLa_HCD.raw	-445	15299	19284	1	FourierTransform	1	1	1	1	836.771	2508.3	836.771	3	1.26606e+06	0.34034	1.36137	0	0	0	1	High	Sequest HT	Sequest HT (A10)	Unambiguous	SGLIVPYASNLIFVLYHcENAK	2	C18(Carbamidomethyl)	10	Q9UNW1	Q9UNW1-4; Q9UNW1	0	SGLIVPYASNLIFVLYHCENAK	3	0.6753	0
-445	101045	FALSE	A	F1.1	93.2772	19285	19285	19272	HCD	MS2	28.3038	240	3	1_20151216_09_HeLa_HCD.raw	-445	15300	19285	1	FourierTransform	1	1	1	1	656.371	1967.1	656.371	3	2.20234e+06	0	0	0	0	0	0	High	Sequest HT	Sequest HT (A10)	Unambiguous	TLAFAIPMIHAVLQWQK	3		10	Q9GZR7	Q9GZR7-2; Q9GZR7; G3V529	0	TLAFAIPMIHAVLQWQK	3	0.5447	0
-445	101051	FALSE	A	F1.1	93.2817	19286	19286	19272	HCD	MS2	12.8194	240	2	1_20151216_09_HeLa_HCD.raw	-445	15301	19286	1	FourierTransform	1	1	1	1	937.039	1873.07	937.039	2	1.50479e+06	0.50971	2.03885	0	0	0	1	High	Sequest HT	Sequest HT (A10)	Unambiguous	ILQGVVVVLSGFQNPFR	2		10	P18887	P18887; F5H8D7	0	ILQGVVVVLSGFQNPFR	2	0.6608	0
-445	101068	FALSE	A	F1.1	93.3007	19290	19290	19280	HCD	MS2	52.9029	240	2	1_20151216_09_HeLa_HCD.raw	-445	15304	19290	1	FourierTransform	1	1	1	1	668.869	1336.73	668.869	2	241371	0	0	0	0	0	0	High	Sequest HT	Sequest HT (A10)	Unambiguous	GIPEFWLTVFK	16		10	H0YIV4	F8VV59; B7Z9C2; H0YIV4; F8VXI6; P55209; F8VY35; F5H4R6; P55209-2; P55209-3; F8W0J6; H0YH88; F8VUX1; F8W118; H0YHC3; F8W020; F8W543	0	GIPEFWLTVFK	2	0.6075	0
-445	101091	FALSE	A	F1.1	93.3186	19294	19294	19280	HCD	MS2	93.9584	240	3	1_20151216_09_HeLa_HCD.raw	-445	15308	19294	1	FourierTransform	1	1	1	1	615.365	1844.08	615.365	3	56681.6	0	0	0	0	0	0	High	Sequest HT	Sequest HT (A10)	Unambiguous	RVVPSDLYPLVLGFLR	7		10	A0A0A0MRM9	A0A0A0MRM9; S4R402; S4R341; Q14978; Q14978-2; S4R349; Q14978-3	1	RVVPSDLYPLVLGFLR	3	0.6881	0
-445	1011	FALSE	A	F1.1	9.8218	1211	1211	1208	HCD	MS2	43.7829	240	3	1_20151216_09_HeLa_HCD.raw	-445	166	1211	1	FourierTransform	1	1	1	1	475.564	1424.68	475.564	3	51826.8	0.96042	3.84167	0	0	0	1	High	Sequest HT	Sequest HT (A10)	Unambiguous	FTDTRKDEQER	1		10	P13639	P13639	2	FTDTRKDEQER	3	0.2119	0
-445	101100	FALSE	A	F1.1	93.3278	19296	19296	19287	HCD	MS2	9.45029	240	3	1_20151216_09_HeLa_HCD.raw	-445	15309	19296	1	FourierTransform	1	1	1	1	729.398	2186.18	729.398	3	5.03674e+06	0	0	0	0	0	0	High	Sequest HT	Sequest HT (A10)	Unambiguous	TALLSLFGIPLWYHSQSPR	4		10	B0QY60	Q9UH99-2; Q9UH99-3; B0QY60; Q9UH99	0	TALLSLFGIPLWYHSQSPR	3	0.6727	0
-445	101108	FALSE	A	F1.1	93.3323	19297	19297	19287	HCD	MS2	21.1689	240	5	1_20151216_09_HeLa_HCD.raw	-445	15310	19297	1	FourierTransform	1	1	1	1	680.543	3398.69	680.543	5	1.519e+06	0	0	0	0	0	0	High	Sequest HT	Sequest HT (A10)	Unambiguous	LNKDNLGFPVSDWLFSMWHYSHPPLLER	1		10	O75844	O75844	1	LNKDNLGFPVSDWLFSMWHYSHPPLLER	5	0.6782	0
-445	101115	FALSE	A	F1.1	93.3371	19298	19298	19287	HCD	MS2	19.507	240	4	1_20151216_09_HeLa_HCD.raw	-445	15311	19298	1	FourierTransform	1	1	1	1	689.888	2756.53	689.888	4	1.27314e+06	0	0	0	0	0	0	High	Sequest HT	Sequest HT (A10)	Unambiguous	RWLPAGDALLQMITIHLPSPVTAQK	1		10	P13639	P13639	1	RWLPAGDALLQMITIHLPSPVTAQK	4	0.7672	0
-445	101121	FALSE	A	F1.1	93.3416	19299	19299	19287	HCD	MS2	16.5829	240	4	1_20151216_09_HeLa_HCD.raw	-445	15312	19299	1	FourierTransform	1	1	1	1	850.426	3398.68	850.426	4	558979	0	0	0	0	0	0	High	Sequest HT	Sequest HT (A10)	Unambiguous	LNKDNLGFPVSDWLFSMWHYSHPPLLER	1		10	O75844	O75844	1	LNKDNLGFPVSDWLFSMWHYSHPPLLER	4	0.7162	0
-445	101129	FALSE	A	F1.1	93.3461	19300	19300	19287	HCD	MS2	38.4025	240	3	1_20151216_09_HeLa_HCD.raw	-445	15313	19300	1	FourierTransform	1	1	1	1	785.752	2355.24	785.752	3	710258	0.31517	1.26067	0	0	0	1	High	Sequest HT	Sequest HT (A10)	Unambiguous	GISLFKWPNVSDIWSTYLTK	1		10	Q9HCS7	Q9HCS7	1	GISLFKWPNVSDIWSTYLTK	3	0.6247	0
-445	101134	FALSE	A	F1.1	93.3506	19301	19301	19287	HCD	MS2	16.3214	240	5	1_20151216_09_HeLa_HCD.raw	-445	15314	19301	1	FourierTransform	1	1	1	1	861.842	4305.18	861.842	5	369726	0.31677	1.2671	0	0	0	1	High	Sequest HT	Sequest HT (A10)	Unambiguous	HSAWPPTLLQMVHTLASNGANSIWEHSLLDPAQVQSGRR	6		10	J3QRU8	J3QRU8; A0A0C4DGN6; Q9Y2X7-2; Q9Y2X7; K7EN79; Q9Y2X7-3	1	HSAWPPTLLQMVHTLASNGANSIWEHSLLDPAQVQSGRR	5	0.4237	0
-445	101147	FALSE	A	F1.1	93.3643	19304	19304	19295	HCD	MS2	33.868	240	5	1_20151216_09_HeLa_HCD.raw	-445	15316	19304	1	FourierTransform	1	1	1	1	662.529	3308.62	662.529	5	678199	0	0	0	0	0	0	High	Sequest HT	Sequest HT (A10)	Unambiguous	TAFYSFYLPIAAAMYMAGIDGEKEHANAKK	3		10	P14324	P14324-2; A0A087X090; P14324	2	TAFYSFYLPIAAAMYMAGIDGEKEHANAKK	5	0.6133	0
-445	101154	FALSE	A	F1.1	93.3688	19305	19305	19295	HCD	MS2	6.28816	240	4	1_20151216_09_HeLa_HCD.raw	-445	15317	19305	1	FourierTransform	1	1	1	1	827.909	3308.62	827.909	4	521205	0	0	0	0	0	0	High	Sequest HT	Sequest HT (A10)	Unambiguous	TAFYSFYLPIAAAMYMAGIDGEKEHANAKK	3		10	P14324	P14324-2; A0A087X090; P14324	2	TAFYSFYLPIAAAMYMAGIDGEKEHANAKK	4	0.6714	0
-445	101167	FALSE	A	F1.1	93.3827	19308	19308	19295	HCD	MS2	5.42	240	4	1_20151216_09_HeLa_HCD.raw	-445	15320	19308	1	FourierTransform	1	1	1	1	603.84	2412.34	603.84	4	222456	0	0	0	0	0	0	High	Sequest HT	Sequest HT (A10)	Unambiguous	LKPGLEKDFLPLYFGWFLTK	3		10	P09543	P09543-2; P09543; K7ERC4	1	LKPGLEKDFLPLYFGWFLTK	4	0.519	0
-445	101177	FALSE	A	F1.1	93.3872	19309	19309	19295	HCD	MS2	24.5155	240	3	1_20151216_09_HeLa_HCD.raw	-445	15321	19309	1	FourierTransform	1	1	1	1	804.784	2412.34	804.784	3	240790	0	0	0	0	0	0	High	Sequest HT	Sequest HT (A10)	Unambiguous	LKPGLEKDFLPLYFGWFLTK	3		10	P09543	P09543-2; P09543; K7ERC4	1	LKPGLEKDFLPLYFGWFLTK	3	0.6393	0
-445	101186	FALSE	A	F1.1	93.3963	19311	19311	19303	HCD	MS2	1.37919	240	3	1_20151216_09_HeLa_HCD.raw	-445	15322	19311	1	FourierTransform	1	1	1	1	654.991	1962.96	654.991	3	582058	0	0	0	0	0	0	High	Sequest HT	Sequest HT (A10)	Unambiguous	HSYWEFAEWIPLAWK	3		10	Q8WUA4	Q8WUA4-2; Q8WUA4; A0A087WZD8	0	HSYWEFAEWIPLAWK	3	0.7728	0
-445	101194	FALSE	A	F1.1	93.4008	19312	19312	19303	HCD	MS2	5.02617	240	3	1_20151216_09_HeLa_HCD.raw	-445	15323	19312	1	FourierTransform	1	1	1	1	607.653	1820.95	607.653	3	682477	0.11374	0	0.45495	0	0	1	High	Sequest HT	Sequest HT (A10)	Unambiguous	LTPFMLGALVAMYEHK	3		10	P06744	P06744; A0A2U3TZU2; P06744-2	0	LTPFMLGALVAMYEHK	3	0.6136	0
-445	101201	FALSE	A	F1.1	93.4057	19313	19313	19303	HCD	MS2	17.0344	240	2	1_20151216_09_HeLa_HCD.raw	-445	15324	19313	1	FourierTransform	1	1	1	1	684.889	1368.77	684.889	2	572399	0	0	0	0	0	0	High	Sequest HT	Sequest HT (A10)	Unambiguous	MLGYFSLVGLLR	4		10	Q9Y262	B0QY90; Q9Y262-2; Q9Y262; B0QY89	0	MLGYFSLVGLLR	2	0.7796	0
-445	101210	FALSE	A	F1.1	93.4147	19315	19315	19303	HCD	MS2	7.0797	240	3	1_20151216_09_HeLa_HCD.raw	-445	15326	19315	1	FourierTransform	1	1	1	1	919.514	2756.53	919.514	3	138716	0	0	0	0	0	0	High	Sequest HT	Sequest HT (A10)	Unambiguous	RWLPAGDALLQMITIHLPSPVTAQK	1		10	P13639	P13639	1	RWLPAGDALLQMITIHLPSPVTAQK	3	0.7844	0
-445	101218	FALSE	A	F1.1	93.4238	19317	19317	19310	HCD	MS2	2.99793	18.644	5	1_20151216_09_HeLa_HCD.raw	-445	15327	19317	1	FourierTransform	1	1	1	1	775.612	3874.03	775.612	5	11401997	0	0	0	0	0	0	High	Sequest HT	Sequest HT (A10)	Unambiguous	HFYWYLTNEGIQYLRDYLHLPPEIVPATLRR	7		10	P46783	P46783; F6U211; A0A2R8YFH6; A0A2R8Y6L3; A0A2R8Y7H1; A0A1W2PQS6; S4R435	2	HFYWYLTNEGIQYLRDYLHLPPEIVPATLRR	5	0.8235	0
-445	101221	FALSE	A	F1.1	93.4283	19318	19318	19310	HCD	MS2	10.5009	115.922	3	1_20151216_09_HeLa_HCD.raw	-445	15328	19318	1	FourierTransform	1	1	1	1	916.793	2748.36	916.793	3	5040374	0	0	0	0	0	0	High	Sequest HT	Sequest HT (A10)	Unambiguous	NQGATcYMNSLLQTLFFTNQLRK	5	C6(Carbamidomethyl)	10	H3BND8	H3BND8; Q93009; A0A669KBL1; Q93009-3; F5H2X1	1	NQGATCYMNSLLQTLFFTNQLRK	3	0.8652	0
-445	101225	FALSE	A	F1.1	93.4349	19319	19319	19310	HCD	MS2	28.7938	340.86	2	1_20151216_09_HeLa_HCD.raw	-445	15329	19319	1	FourierTransform	1	1	1	1	910.978	1820.95	910.978	2	3.46889e+06	0.09231	0	0.36926	0	0	1	High	Sequest HT	Sequest HT (A10)	Unambiguous	LTPFMLGALVAMYEHK	3		10	P06744	P06744; A0A2U3TZU2; P06744-2	0	LTPFMLGALVAMYEHK	2	0.6493	0
-445	101232	FALSE	A	F1.1	93.4401	19320	19320	19310	HCD	MS2	37.9752	285.79	2	1_20151216_09_HeLa_HCD.raw	-445	15330	19320	1	FourierTransform	1	1	1	1	796.91	1592.81	796.91	2	2.62004e+06	0	0	0	0	0	0	High	Sequest HT	Sequest HT (A10)	Unambiguous	NYLDWLTSIPWGK	6		10	K7EKE6	P36776-2; P36776-3; K7EKE6; K7EJE8; K7ER27; P36776	0	NYLDWLTSIPWGK	2	0.6572	0
-445	101239	FALSE	A	F1.1	93.4467	19321	19321	19310	HCD	MS2	28.533	373.986	2	1_20151216_09_HeLa_HCD.raw	-445	15331	19321	1	FourierTransform	1	1	1	1	1093.59	2186.17	1093.59	2	1.48943e+06	1.09435	4.3774	0	0	0	1	High	Sequest HT	Sequest HT (A10)	Unambiguous	TALLSLFGIPLWYHSQSPR	4		10	B0QY60	Q9UH99-2; Q9UH99-3; B0QY60; Q9UH99	0	TALLSLFGIPLWYHSQSPR	2	0.6817	0
-445	101247	FALSE	A	F1.1	93.4557	19323	19323	19310	HCD	MS2	48.1776	72.844	4	1_20151216_09_HeLa_HCD.raw	-445	15333	19323	1	FourierTransform	1	1	1	1	969.261	3874.02	969.261	4	2.76019e+06	0	0	0	0	0	0	High	Sequest HT	Sequest HT (A10)	Unambiguous	HFYWYLTNEGIQYLRDYLHLPPEIVPATLRR	7		10	P46783	P46783; F6U211; A0A2R8YFH6; A0A2R8Y6L3; A0A2R8Y7H1; A0A1W2PQS6; S4R435	2	HFYWYLTNEGIQYLRDYLHLPPEIVPATLRR	4	0.7445	0
-445	101287	FALSE	A	F1.1	93.4996	19332	19332	19324	HCD	MS2	16.989	240	3	1_20151216_09_HeLa_HCD.raw	-445	15340	19332	1	FourierTransform	1	1	1	1	718.745	2154.22	718.745	3	2.60097e+06	0	0	0	0	0	0	High	Sequest HT	Sequest HT (A10)	Unambiguous	HIPIAGRDITYFIQQLLR	9		10	P61158	H7C4J1; C9IZN3; Q9C0K3; Q9P1U1-2; Q9P1U1; P61158; B4DXW1; A0A0A0MTI9; Q9P1U1-3	1	HIPIAGRDITYFIQQLLR	3	0.7636	0
-445	101290	FALSE	A	F1.1	93.5041	19333	19333	19324	HCD	MS2	9.3954	240	5	1_20151216_09_HeLa_HCD.raw	-445	15341	19333	1	FourierTransform	1	1	1	1	613.131	3061.63	613.131	5	1.2562e+06	0	0	0	0	0	0	High	Sequest HT	Sequest HT (A10)	Unambiguous	EYYTLDSILFLLNNVHLSHPVYVRR	6		10	Q6P1J9	A0A2R8YHB3; Q6P1J9; A0A2R8Y640; A0A1B0GUB2; A0A3B3IRP5; A0A3B3ISN2	1	EYYTLDSILFLLNNVHLSHPVYVRR	5	0.6574	0
-445	101297	FALSE	A	F1.1	93.5089	19334	19334	19324	HCD	MS2	28.3765	240	4	1_20151216_09_HeLa_HCD.raw	-445	15342	19334	1	FourierTransform	1	1	1	1	838.184	3349.72	838.184	4	627034	0	0	0	0	0	0	High	Sequest HT	Sequest HT (A10)	Unambiguous	LDLAGRDLTDYLMKILTERGYSFTTTAER	6		10	P60709	A0A2R8Y793; A0A2R8YEA7; P60709; I3L3I0; I3L4N8; P63261	3	LDLAGRDLTDYLMKILTERGYSFTTTAER	4	0.5031	0
-445	101303	FALSE	A	F1.1	93.5134	19335	19335	19324	HCD	MS2	4.12641	240	4	1_20151216_09_HeLa_HCD.raw	-445	15343	19335	1	FourierTransform	1	1	1	1	539.311	2154.22	539.311	4	1.25418e+06	0	0	0	0	0	0	High	Sequest HT	Sequest HT (A10)	Unambiguous	HIPIAGRDITYFIQQLLR	9		10	P61158	H7C4J1; C9IZN3; Q9C0K3; Q9P1U1-2; Q9P1U1; P61158; B4DXW1; A0A0A0MTI9; Q9P1U1-3	1	HIPIAGRDITYFIQQLLR	4	0.684	0
-445	101307	FALSE	A	F1.1	93.5179	19336	19336	19324	HCD	MS2	61.1372	240	3	1_20151216_09_HeLa_HCD.raw	-445	15344	19336	1	FourierTransform	1	1	1	1	713.395	2138.17	713.395	3	812375	0	0	0	0	0	0	High	Sequest HT	Sequest HT (A10)	Unambiguous	SLQELFLAHILSPWGAEVK	1		10	P09874	P09874	0	SLQELFLAHILSPWGAEVK	3	0.6647	0
-445	101314	FALSE	A	F1.1	93.5224	19337	19337	19324	HCD	MS2	58.1699	240	4	1_20151216_09_HeLa_HCD.raw	-445	15345	19337	1	FourierTransform	1	1	1	1	822.959	3288.82	822.959	4	381906	0.71488	2.8595	0	0	0	1	High	Sequest HT	Sequest HT (A10)	Unambiguous	RVVPSDLYPLVLGFLRDNQLSEVANKFAK	7		10	A0A0A0MRM9	A0A0A0MRM9; S4R402; S4R341; Q14978; Q14978-2; S4R349; Q14978-3	3	RVVPSDLYPLVLGFLRDNQLSEVANKFAK	4	0.5556	0
-445	101321	FALSE	A	F1.1	93.5315	19339	19339	19331	HCD	MS2	12.4979	240	2	1_20151216_09_HeLa_HCD.raw	-445	15346	19339	1	FourierTransform	1	1	1	1	945.014	1889.02	945.014	2	579764	0	0	0	0	0	0	High	Sequest HT	Sequest HT (A10)	Unambiguous	IFTLNLSAPFISQFYK	9		10	A0A5F9ZH72	A0A5F9ZHJ1; A0A5F9ZH72; P55263-4; A0A5F9ZH31; P55263; A0A5F9ZGZ8; P55263-2; A0A5K1VW54; A0A5K1VW94	0	IFTLNLSAPFISQFYK	2	0.6627	0
-445	101346	FALSE	A	F1.1	93.5451	19342	19342	19331	HCD	MS2	2.96122	240	3	1_20151216_09_HeLa_HCD.raw	-445	15349	19342	1	FourierTransform	1	1	1	1	632.008	1894.01	632.008	3	255260	0	0	0	0	0	0	High	Sequest HT	Sequest HT (A10)	Unambiguous	SIFDFSALKELLSGPNR	4		10	A0A3B3ITK7	A0A3B3ITK7; P36871-2; P36871; P36871-3	1	SIFDFSALKELLSGPNR	3	0.7832	0
-445	101352	FALSE	A	F1.1	93.5496	19343	19343	19331	HCD	MS2	10.6829	240	2	1_20151216_09_HeLa_HCD.raw	-445	15350	19343	1	FourierTransform	1	1	1	1	1257.59	2514.17	1257.59	2	160310	0	0	0	0	0	0	High	Sequest HT	Sequest HT (A10)	Unambiguous	FLGFFmVPAQSSWNYNFMGVR	1	M6(Oxidation)	10	Q6P2Q9	Q6P2Q9	0	FLGFFMVPAQSSWNYNFMGVR	2	0.5767	0
-445	101357	FALSE	A	F1.1	93.5541	19344	19344	19331	HCD	MS2	37.4589	240	3	1_20151216_09_HeLa_HCD.raw	-445	15351	19344	1	FourierTransform	1	1	1	1	847.391	2540.16	847.391	3	144032	1.23542	4.94167	0	0	0	1	High	Sequest HT	Sequest HT (A10)	Unambiguous	HLYPNTPYAYTFWTYMMNAR	1		10	P27695	P27695	0	HLYPNTPYAYTFWTYMMNAR	3	0.5436	0
-445	101376	FALSE	A	F1.1	93.5727	19348	19348	19338	HCD	MS2	33.9508	240	2	1_20151216_09_HeLa_HCD.raw	-445	15354	19348	1	FourierTransform	1	1	1	1	960.015	1919.02	960.015	2	631909	0.96216	3.84864	0	0	0	1	High	Sequest HT	Sequest HT (A10)	Unambiguous	TQLVNVAIFGPPWMAFK	2		10	P43121	P43121; P43121-2	0	TQLVNVAIFGPPWMAFK	2	0.7253	0
-445	101393	FALSE	A	F1.1	93.5908	19352	19352	19345	HCD	MS2	12.0851	125.822	3	1_20151216_09_HeLa_HCD.raw	-445	15357	19352	1	FourierTransform	1	1	1	1	699.36	2096.07	699.36	3	6.04635e+06	0.12358	0	0.49434	0	0	1	High	Sequest HT	Sequest HT (A10)	Unambiguous	TFDFWKDIVAAIQHNYK	3		10	Q5TFE4	Q5TFE4-2; Q5TFE4; Q5QPD0	1	TFDFWKDIVAAIQHNYK	3	0.7559	0
-445	101399	FALSE	A	F1.1	93.5955	19353	19353	19345	HCD	MS2	14.0671	259.823	5	1_20151216_09_HeLa_HCD.raw	-445	15358	19353	1	FourierTransform	1	1	1	1	756.799	3779.97	756.799	5	1501768	0	0	0	0	0	0	High	Sequest HT	Sequest HT (A10)	Unambiguous	YVDQGGNKRPGAFAIYLEPWHLDIFEFLDLKK	2		10	P23921	E9PL69; P23921	2	YVDQGGNKRPGAFAIYLEPWHLDIFEFLDLKK	5	0.6802	0
-445	101405	FALSE	A	F1.1	93.6006	19354	19354	19345	HCD	MS2	30.357	259.823	3	1_20151216_09_HeLa_HCD.raw	-445	15359	19354	1	FourierTransform	1	1	1	1	766.069	2296.19	766.069	3	2.7627e+06	0	0	0	0	0	0	High	Sequest HT	Sequest HT (A10)	Unambiguous	GLDLHGLLAFIQLQQcAQDR	1	C16(Carbamidomethyl)	10	O95274	O95274	0	GLDLHGLLAFIQLQQCAQDR	3	0.7962	0
-445	101409	FALSE	A	F1.1	93.6054	19355	19355	19345	HCD	MS2	2.84906	259.823	4	1_20151216_09_HeLa_HCD.raw	-445	15360	19355	1	FourierTransform	1	1	1	1	524.771	2096.06	524.771	4	3453403	0.05934	0	0.23735	0	0	1	High	Sequest HT	Sequest HT (A10)	Unambiguous	TFDFWKDIVAAIQHNYK	3		10	Q5TFE4	Q5TFE4-2; Q5TFE4; Q5QPD0	1	TFDFWKDIVAAIQHNYK	4	0.673	0
-445	101415	FALSE	A	F1.1	93.6101	19356	19356	19345	HCD	MS2	41.2973	259.823	2	1_20151216_09_HeLa_HCD.raw	-445	15361	19356	1	FourierTransform	1	1	1	1	1047.03	2093.06	1047.03	2	1.68119e+06	1.21581	4.86325	0	0	0	1	High	Sequest HT	Sequest HT (A10)	Unambiguous	YMNSGPVVAMVWEGLNVVK	4		10	Q32Q12	P22392-2; O60361; P22392; Q32Q12	0	YMNSGPVVAMVWEGLNVVK	2	0.8281	0
-445	101421	FALSE	A	F1.1	93.6148	19357	19357	19345	HCD	MS2	18.0581	259.823	3	1_20151216_09_HeLa_HCD.raw	-445	15362	19357	1	FourierTransform	1	1	1	1	591.34	1772	591.34	3	1436024	0	0	0	0	0	0	High	Sequest HT	Sequest HT (A10)	Unambiguous	TYQLVYFLDKILQK	2		10	A6NKB8	A6NKB8; Q9H4A4	1	TYQLVYFLDKILQK	3	0.654	0
-445	101431	FALSE	A	F1.1	93.6287	19360	19360	19351	HCD	MS2	19.9551	98.726	4	1_20151216_09_HeLa_HCD.raw	-445	15364	19360	1	FourierTransform	1	1	1	1	802.679	3207.69	802.679	4	2.36918e+06	0	0	0	0	0	0	High	Sequest HT	Sequest HT (A10)	Unambiguous	TVYALPTIAFAFVcHPSVLPIYSELKDR	2	C14(Carbamidomethyl)	10	Q9H2H9	Q9H2H9; F8VX04	1	TVYALPTIAFAFVCHPSVLPIYSELKDR	4	0.7201	0
-445	101438	FALSE	A	F1.1	93.6332	19361	19361	19351	HCD	MS2	28.1467	110.314	3	1_20151216_09_HeLa_HCD.raw	-445	15365	19361	1	FourierTransform	1	1	1	1	833.417	2498.24	833.417	3	1.52003e+06	0	0	0	0	0	0	High	Sequest HT	Sequest HT (A10)	Unambiguous	GGLTGLTLTSLYALYNNWEHmK	1	M21(Oxidation)	10	O14925	O14925	0	GGLTGLTLTSLYALYNNWEHMK	3	0.7106	0
-445	101463	FALSE	A	F1.1	93.6561	19366	19366	19359	HCD	MS2	42.7224	240	3	1_20151216_09_HeLa_HCD.raw	-445	15369	19366	1	FourierTransform	1	1	1	1	791.444	2372.32	791.444	3	315370	0	0	0	0	0	0	High	Sequest HT	Sequest HT (A10)	Unambiguous	SAFLAAHIPLFLYPFLHTVSK	3		10	Q92600	Q92600-2; Q92600; Q92600-3	0	SAFLAAHIPLFLYPFLHTVSK	3	0.7783	0
-445	10148	FALSE	A	F1.1	19.9872	3248	3248	3241	HCD	MS2	16.8177	240	2	1_20151216_09_HeLa_HCD.raw	-445	1593	3248	1	FourierTransform	1	1	1	1	867.29	1733.57	867.29	2	988595	51.7754	100	10.9855	28.4544	67.662	4	High	Sequest HT	Sequest HT (A10)	Unambiguous	sGGGGGGGGSSWGGR	1	S1(ADP-Ribosyl)	10	Q13151	Q13151	0	SGGGGGGGGSSWGGR	2	0.6485	0
-445	101484	FALSE	A	F1.1	93.6742	19370	19370	19359	HCD	MS2	17.1153	240	3	1_20151216_09_HeLa_HCD.raw	-445	15373	19370	1	FourierTransform	1	1	1	1	570.986	1710.94	570.986	3	150040	0	0	0	0	0	0	High	Sequest HT	Sequest HT (A10)	Unambiguous	FGLLNIVMEPFFKR	4		10	Q5TBH8	Q5TBH8; Q5TBH6; O15228-2; O15228	1	FGLLNIVMEPFFKR	3	0.6024	0
-445	101493	FALSE	A	F1.1	93.6787	19371	19371	19359	HCD	MS2	29.0973	240	2	1_20151216_09_HeLa_HCD.raw	-445	15374	19371	1	FourierTransform	1	1	1	1	814.918	1628.83	814.918	2	131790	0	0	0	0	0	0	High	Sequest HT	Sequest HT (A10)	Unambiguous	EFPVYLWQPFFR	1		10	Q9BZQ8	Q9BZQ8	0	EFPVYLWQPFFR	2	0.6729	0
-445	101523	FALSE	A	F1.1	93.7069	19377	19377	19364	HCD	MS2	50.581	80.156	5	1_20151216_09_HeLa_HCD.raw	-445	15379	19377	1	FourierTransform	1	1	1	1	822.259	4107.27	822.259	5	264330	0	0	0	0	0	0	High	Sequest HT	Sequest HT (A10)	Unambiguous	QVDVPTLTGAFGILAAHVPTLQVLRPGLVVVHAEDGTTSK	1		10	P30049	P30049	0	QVDVPTLTGAFGILAAHVPTLQVLRPGLVVVHAEDGTTSK	5	0.6882	0
-445	101534	FALSE	A	F1.1	93.7209	19380	19380	19372	HCD	MS2	8.14234	240	5	1_20151216_09_HeLa_HCD.raw	-445	15381	19380	1	FourierTransform	1	1	1	1	931.459	4653.26	931.459	5	839620	0	0	0	0	0	0	High	Sequest HT	Sequest HT (A10)	Unambiguous	AAFNSGKVDIVAINDPFIDLNYMVYMFQYDSTHGKFHGTVK	1		10	P04406	P04406	2	AAFNSGKVDIVAINDPFIDLNYMVYMFQYDSTHGKFHGTVK	5	0.6743	0
-445	101539	FALSE	A	F1.1	93.7253	19381	19381	19372	HCD	MS2	37.45	240	3	1_20151216_09_HeLa_HCD.raw	-445	15382	19381	1	FourierTransform	1	1	1	1	710.098	2128.28	710.098	3	443265	0	0	0	0	0	0	High	Sequest HT	Sequest HT (A10)	Unambiguous	LLPEKLTIYTTLVGLLNAR	1		10	Q09161	Q09161	1	LLPEKLTIYTTLVGLLNAR	3	0.6776	0
-445	101544	FALSE	A	F1.1	93.7314	19382	19382	19372	HCD	MS2	64.2352	240	3	1_20151216_09_HeLa_HCD.raw	-445	15383	19382	1	FourierTransform	1	1	1	1	796.131	2386.38	796.131	3	242243	0	0	0	0	0	0	High	Sequest HT	Sequest HT (A10)	Unambiguous	IWHTQLLPGGLQGLILNPIFR	3		10	A0A0G2JHJ2	A0A0G2JHJ2; Q92759-2; Q92759	0	IWHTQLLPGGLQGLILNPIFR	3	0.6686	0
-445	101556	FALSE	A	F1.1	93.7404	19384	19384	19372	HCD	MS2	67.3731	240	3	1_20151216_09_HeLa_HCD.raw	-445	15385	19384	1	FourierTransform	1	1	1	1	683.036	2047.09	683.036	3	314927	0	0	0	0	0	0	High	Sequest HT	Sequest HT (A10)	Unambiguous	MLAEDELRDAVLLVFANK	4		10	P84077	F5H423; P61204; P84077; P61204-2	1	MLAEDELRDAVLLVFANK	3	0.1818	0
-445	10156	FALSE	A	F1.1	19.9917	3249	3249	3241	HCD	MS2	36.0204	240	2	1_20151216_09_HeLa_HCD.raw	-445	1594	3249	1	FourierTransform	1	1	1	1	411.751	822.495	411.751	2	182577	8.45209	33.8084	0	0	0	1	High	Sequest HT	Sequest HT (A10)	Unambiguous	HVQGILR	5		10	C9JVQ0	C9JVQ0; Q49AN9; F5H013; P62308; A8MWD9	0	HVQGILR	2	0.3158	0
-445	101569	FALSE	A	F1.1	93.7493	19386	19386	19372	HCD	MS2	31.3492	240	4	1_20151216_09_HeLa_HCD.raw	-445	15387	19386	1	FourierTransform	1	1	1	1	593.835	2372.32	593.835	4	281764	0	0	0	0	0	0	High	Sequest HT	Sequest HT (A10)	Unambiguous	SAFLAAHIPLFLYPFLHTVSK	3		10	Q92600	Q92600-2; Q92600; Q92600-3	0	SAFLAAHIPLFLYPFLHTVSK	4	0.5	0
-445	101575	FALSE	A	F1.1	93.7585	19388	19388	19379	HCD	MS2	6.0817	240	3	1_20151216_09_HeLa_HCD.raw	-445	15388	19388	1	FourierTransform	1	1	1	1	1042.85	3126.54	1042.85	3	733900	0	0	0	0	0	0	High	Sequest HT	Sequest HT (A10)	Unambiguous	SLLVVHFWAPWAPQcAQMNEVMAELAK	1	C15(Carbamidomethyl)	10	O76003	O76003	0	SLLVVHFWAPWAPQCAQMNEVMAELAK	3	0.7041	0
-445	101580	FALSE	A	F1.1	93.763	19389	19389	19379	HCD	MS2	18.0374	240	3	1_20151216_09_HeLa_HCD.raw	-445	15389	19389	1	FourierTransform	1	1	1	1	688.041	2062.11	688.041	3	902330	0	0	0	0	0	0	High	Sequest HT	Sequest HT (A10)	Unambiguous	KEELMFFLWAPELAPLK	3		10	P60981	F6RFD5; P60981-2; P60981	1	KEELMFFLWAPELAPLK	3	0.6734	0
-445	101586	FALSE	A	F1.1	93.7677	19390	19390	19379	HCD	MS2	33.125	240	5	1_20151216_09_HeLa_HCD.raw	-445	15390	19390	1	FourierTransform	1	1	1	1	799.59	3993.92	799.59	5	351947	0	0	0	0	0	0	High	Sequest HT	Sequest HT (A10)	Unambiguous	VDIVAINDPFIDLNYMVYmFQYDSTHGKFHGTVK	1	M19(Oxidation)	10	P04406	P04406	1	VDIVAINDPFIDLNYMVYMFQYDSTHGKFHGTVK	5	0.0992	0
-445	101605	FALSE	A	F1.1	93.7812	19393	19393	19379	HCD	MS2	42.2692	240	5	1_20151216_09_HeLa_HCD.raw	-445	15393	19393	1	FourierTransform	1	1	1	1	887.87	4435.32	887.87	5	228652	0	0	0	0	0	0	High	Sequest HT	Sequest HT (A10)	Unambiguous	MLAEDELRDAVLLVFANKQDLPNAMNAAEITDKLGLHSLR	3		10	P84077	P61204; P84077; P61204-2	3	MLAEDELRDAVLLVFANKQDLPNAMNAAEITDKLGLHSLR	5	0.5156	0
-445	10162	FALSE	A	F1.1	19.9963	3250	3250	3241	HCD	MS2	25.3873	240	3	1_20151216_09_HeLa_HCD.raw	-445	1595	3250	1	FourierTransform	1	1	1	1	346.182	1036.53	346.182	3	75755.4	0	0	0	0	0	0	High	Sequest HT	Sequest HT (A10)	Unambiguous	HYELYRR	24		10	Q9P0V9	A0A087X142; H0Y961; Q9P0V9; B5ME97; Q92599-4; Q9NVA2-2; E7EW69; Q92599; A6NMH6; F8W8I8; Q92599-3; Q14141; E7EX04; Q14141-4; Q9P0V9-2; D6RER5; Q9NVA2; Q14141-2; D6RGI3; D6RDU5; Q9P0V9-3; Q92599-2; B1AMS2; A6NFQ9	1	HYELYRR	3	0.291	0
-445	101622	FALSE	A	F1.1	93.7948	19396	19396	19387	HCD	MS2	30.5349	229.033	2	1_20151216_09_HeLa_HCD.raw	-445	15395	19396	1	FourierTransform	1	1	1	1	989.997	1978.99	989.997	2	537770	0	0	0	0	0	0	High	Sequest HT	Sequest HT (A10)	Unambiguous	McLYFGSAFATPFLVVR	1	C2(Carbamidomethyl)	10	P15954	P15954	0	MCLYFGSAFATPFLVVR	2	0.7622	0
-445	101665	FALSE	A	F1.1	93.8317	19404	19404	19394	HCD	MS2	49.598	219.399	3	1_20151216_09_HeLa_HCD.raw	-445	15402	19404	1	FourierTransform	1	1	1	1	716.049	2146.13	716.049	3	753832	0.35754	1.43015	0	0	0	1	High	Sequest HT	Sequest HT (A10)	Unambiguous	VRYGLIPEEFFQFLYPK	1		10	P24539	P24539	1	VRYGLIPEEFFQFLYPK	3	0.702	0
-445	101672	FALSE	A	F1.1	93.837	19405	19405	19394	HCD	MS2	13.7624	292.036	2	1_20151216_09_HeLa_HCD.raw	-445	15403	19405	1	FourierTransform	1	1	1	1	651.399	1301.79	651.399	2	919970	0	0	0	0	0	0	High	Sequest HT	Sequest HT (A10)	Unambiguous	QTLLAVLQFLR	2		10	Q15542	Q15542-2; Q15542	0	QTLLAVLQFLR	2	0.7867	0
-445	101679	FALSE	A	F1.1	93.8423	19406	19406	19394	HCD	MS2	24.388	292.036	2	1_20151216_09_HeLa_HCD.raw	-445	15404	19406	1	FourierTransform	1	1	1	1	1250.62	2500.23	1250.62	2	655727	0	0	0	0	0	0	High	Sequest HT	Sequest HT (A10)	Unambiguous	ATGATQQDANASSLLDIYSFWLK	3		10	A0A0A0MRM9	A0A0A0MRM9; Q14978; Q14978-2	0	ATGATQQDANASSLLDIYSFWLK	2	0.6798	0
-445	101693	FALSE	A	F1.1	93.8567	19409	19409	19400	HCD	MS2	12.0816	240	3	1_20151216_09_HeLa_HCD.raw	-445	15406	19409	1	FourierTransform	1	1	1	1	1065.55	3194.64	1065.55	3	1.58734e+06	0	0	0	0	0	0	High	Sequest HT	Sequest HT (A10)	Unambiguous	SHLLDYVMTTLLFSDKNVNSNLITWNR	2		10	Q15645	H0YAL2; Q15645	1	SHLLDYVMTTLLFSDKNVNSNLITWNR	3	0.7519	0
-445	1017	FALSE	A	F1.1	9.8263	1212	1212	1208	HCD	MS2	25.2463	240	2	1_20151216_09_HeLa_HCD.raw	-445	167	1212	1	FourierTransform	1	1	1	1	492.719	984.43	492.719	2	51183.3	1.59434	6.37737	0	0	0	1	High	Sequest HT	Sequest HT (A10)	Unambiguous	HWDQNER	7		10	F5GZS6	P08195-3; F5GZS6; P08195-2; F5GZI0; P08195; J3KPF3; P08195-4	0	HWDQNER	2	0.6344	0
-445	10170	FALSE	A	F1.1	20.0053	3252	3252	3241	HCD	MS2	82.7449	240	3	1_20151216_09_HeLa_HCD.raw	-445	1597	3252	1	FourierTransform	1	1	1	1	658.95	1974.84	658.95	3	52592	35.6301	100	12.6246	12.686	17.2098	4	High	Sequest HT	Sequest HT (A10)	Unambiguous	LAGtSGSDKGLSGKR	2	T4(ADP-Ribosyl)	10	Q9P016	Q9P016; Q9P016-2	2	LAGTSGSDKGLSGKR	3	0.2929	0
-445	101700	FALSE	A	F1.1	93.8612	19410	19410	19400	HCD	MS2	4.78891	240	2	1_20151216_09_HeLa_HCD.raw	-445	15407	19410	1	FourierTransform	1	1	1	1	1197.63	2394.25	1197.63	2	1.99865e+06	0	0	0	0	0	0	High	Sequest HT	Sequest HT (A10)	Unambiguous	VTPGSGALQGQSVSVWELLFYR	2		10	P58107	P58107; A0A075B730	0	VTPGSGALQGQSVSVWELLFYR	2	0.7266	0
-445	101706	FALSE	A	F1.1	93.8678	19411	19411	19400	HCD	MS2	47.5604	240	4	1_20151216_09_HeLa_HCD.raw	-445	15408	19411	1	FourierTransform	1	1	1	1	999.236	3993.92	999.236	4	414530	0	0	0	0	0	0	High	Sequest HT	Sequest HT (A10)	Unambiguous	VDIVAINDPFIDLNYMVYmFQYDSTHGKFHGTVK	1	M19(Oxidation)	10	P04406	P04406	1	VDIVAINDPFIDLNYMVYMFQYDSTHGKFHGTVK	4	0.1384	0
-445	101727	FALSE	A	F1.1	93.8813	19414	19414	19400	HCD	MS2	52.2309	240	3	1_20151216_09_HeLa_HCD.raw	-445	15411	19414	1	FourierTransform	1	1	1	1	662.721	1986.15	662.721	3	499303	0.04319	0.17275	0	0	0	1	High	Sequest HT	Sequest HT (A10)	Unambiguous	NLGSLLKPGGFLVIMDALK	1		10	P40261	P40261	0	NLGSLLKPGGFLVIMDALK	3	0.7171	0
-445	101733	FALSE	A	F1.1	93.8858	19415	19415	19400	HCD	MS2	61.4143	240	3	1_20151216_09_HeLa_HCD.raw	-445	15412	19415	1	FourierTransform	1	1	1	1	532.64	1595.91	532.64	3	539449	0	0	0	0	0	0	High	Sequest HT	Sequest HT (A10)	Unambiguous	ALHWLQLFLEGLR	1		10	Q5TA50	Q5TA50	0	ALHWLQLFLEGLR	3	0.6343	0
-445	101746	FALSE	A	F1.1	93.8994	19418	19418	19408	HCD	MS2	26.4178	240	4	1_20151216_09_HeLa_HCD.raw	-445	15414	19418	1	FourierTransform	1	1	1	1	912.469	3646.86	912.469	4	293202	0.6997	2.79879	0	0	0	1	High	Sequest HT	Sequest HT (A10)	Unambiguous	LYNLDVFQYELYNPMALYGSVPVLLAHNPHR	4		10	Q14697	E9PKU7; Q14697; F5H6X6; Q14697-2	0	LYNLDVFQYELYNPMALYGSVPVLLAHNPHR	4	0.7388	0
-445	101768	FALSE	A	F1.1	93.9221	19423	19423	19416	HCD	MS2	30.8267	240	3	1_20151216_09_HeLa_HCD.raw	-445	15418	19423	1	FourierTransform	1	1	1	1	680.369	2039.09	680.369	3	510248	0	0	0	0	0	0	High	Sequest HT	Sequest HT (A10)	Unambiguous	VTPQSLFILFGVYGDVQR	6		10	P26599	A6NLN1; A0A0D9SF20; P26599-2; P26599; A0A0U1RRM4; P26599-3	0	VTPQSLFILFGVYGDVQR	3	0.7642	0
-445	101772	FALSE	A	F1.1	93.927	19424	19424	19416	HCD	MS2	72.4209	240	2	1_20151216_09_HeLa_HCD.raw	-445	15419	19424	1	FourierTransform	1	1	1	1	883.983	1766.96	883.983	2	559853	0.85633	3.42533	0	0	0	1	High	Sequest HT	Sequest HT (A10)	Unambiguous	NFGQQPIFVFLLSTR	8		10	A0A0A0MSH9	A0A0A0MSH9; Q86WJ1-4; Q86WJ1-5; Q86WJ1-3; Q86WJ1; A0A0A0MRH8; A0A494C1P7; A0A494C1F7	0	NFGQQPIFVFLLSTR	2	0.7024	0
-445	101786	FALSE	A	F1.1	93.9359	19426	19426	19416	HCD	MS2	0	240	2	1_20151216_09_HeLa_HCD.raw	-445	15421	19426	1	FourierTransform	1	1	1	1	1016.05	2031.1	1016.05	2	427646	1.69337	6.77347	0	0	0	1	High	Sequest HT	Sequest HT (A10)	Unambiguous	YLVPSDLTVGQFYFLIR	5		10	F5GZY7	F5GZY7; Q9H0R8; O95166; Q9H0R8-2; H6UMI1	0	YLVPSDLTVGQFYFLIR	2	0.6899	0
-445	10180	FALSE	A	F1.1	20.0098	3253	3253	3241	HCD	MS2	17.8172	240	2	1_20151216_09_HeLa_HCD.raw	-445	1598	3253	1	FourierTransform	1	1	1	1	736.316	1471.62	736.316	2	53462.9	40.2907	100	24.8816	18.1736	18.1077	4	High	Sequest HT	Sequest HT (A10)	Unambiguous	LAtKSSPVK	4	T3(ADP-Ribosyl)	10	P49916	P49916-4; P49916-3; P49916-2; P49916	1	LATKSSPVK	2	0.1884	0
-445	101808	FALSE	A	F1.1	93.9541	19430	19430	19421	HCD	MS2	13.2309	87.575	3	1_20151216_09_HeLa_HCD.raw	-445	15424	19430	1	FourierTransform	1	1	1	1	777.782	2331.33	777.782	3	5.24358e+06	0	0	0	0	0	0	High	Sequest HT	Sequest HT (A10)	Unambiguous	NVFLLGFIPAKADSVVVLLcR	2	C20(Carbamidomethyl)	10	Q92900	Q92900-2; Q92900	1	NVFLLGFIPAKADSVVVLLCR	3	0.7881	0
-445	101815	FALSE	A	F1.1	93.9589	19431	19431	19421	HCD	MS2	24.2781	265.243	3	1_20151216_09_HeLa_HCD.raw	-445	15425	19431	1	FourierTransform	1	1	1	1	1149.92	3447.76	1149.92	3	1.49069e+06	0	0	0	0	0	0	High	Sequest HT	Sequest HT (A10)	Unambiguous	LLSYQTSLVSDGETWHVMGISSLLPSLEAWK	3		10	O43175	A0A286YFA2; O43175; A0A286YF22	0	LLSYQTSLVSDGETWHVMGISSLLPSLEAWK	3	0.7668	0
-445	101820	FALSE	A	F1.1	93.9639	19432	19432	19421	HCD	MS2	16.189	265.243	2	1_20151216_09_HeLa_HCD.raw	-445	15426	19432	1	FourierTransform	1	1	1	1	1166.17	2331.33	1166.17	2	3416975	0	0	0	0	0	0	High	Sequest HT	Sequest HT (A10)	Unambiguous	NVFLLGFIPAKADSVVVLLcR	2	C20(Carbamidomethyl)	10	Q92900	Q92900-2; Q92900	1	NVFLLGFIPAKADSVVVLLCR	2	0.7762	0
-445	101827	FALSE	A	F1.1	93.9684	19433	19433	19421	HCD	MS2	12.0312	199.974	3	1_20151216_09_HeLa_HCD.raw	-445	15427	19433	1	FourierTransform	1	1	1	1	685.731	2055.18	685.731	3	1.35976e+06	0	0	0	0	0	0	High	Sequest HT	Sequest HT (A10)	Unambiguous	HLLLLSELLPDWLSLHR	1		10	Q9H211	Q9H211	0	HLLLLSELLPDWLSLHR	3	0.6479	0
-445	101863	FALSE	A	F1.1	94.0018	19440	19440	19429	HCD	MS2	38.7373	166.524	2	1_20151216_09_HeLa_HCD.raw	-445	15433	19440	1	FourierTransform	1	1	1	1	824.413	1647.82	824.413	2	569040	0	0	0	0	0	0	High	Sequest HT	Sequest HT (A10)	Unambiguous	SNVIDSMLFVFGYR	8		10	Q9NTJ3	Q9NTJ3; C9IYK2; C9JR83; Q9NTJ3-2; E9PD53; C9JWF0; C9JJ64; C9J9E4	0	SNVIDSMLFVFGYR	2	0.7301	0
-445	101897	FALSE	A	F1.1	94.0292	19446	19446	19437	HCD	MS2	54.0777	125.814	3	1_20151216_09_HeLa_HCD.raw	-445	15438	19446	1	FourierTransform	1	1	1	1	886.157	2656.46	886.157	3	3.12584e+06	0	0	0	0	0	0	High	Sequest HT	Sequest HT (A10)	Unambiguous	LNYVQYYPIVVFFIPESRPALK	4		10	O95049	O95049-4; O95049-3; O95049-5; O95049	0	LNYVQYYPIVVFFIPESRPALK	3	0.7811	0
-445	101938	FALSE	A	F1.1	94.054	19451	19451	19437	HCD	MS2	51.0428	265.47	2	1_20151216_09_HeLa_HCD.raw	-445	15443	19451	1	FourierTransform	1	1	1	1	697.886	1394.76	697.886	2	934090	0.02354	0.09415	0	0	0	1	High	Sequest HT	Sequest HT (A10)	Unambiguous	IYPTIWWLFR	6		10	P11413	E9PD92; E7EM57; E7EUI8; P11413; P11413-3; P11413-2	0	IYPTIWWLFR	2	0.6111	0
-445	10194	FALSE	A	F1.1	20.0236	3256	3256	3247	HCD	MS2	18.8089	240	2	1_20151216_09_HeLa_HCD.raw	-445	1600	3256	1	FourierTransform	1	1	1	1	590.815	1180.62	590.815	2	410510	9.05945	30.5914	1.81079	1.48684	2.34873	4	High	Sequest HT	Sequest HT (A10)	Unambiguous	VQVEYKGETK	11		10	P11142	E9PLF4; E9PKE3; E9PQQ4; P54652; P11142; E9PK54; E9PN25; P11142-2; E9PPY6; E9PN89; E9PQK7	1	VQVEYKGETK	2	0.6918	0
-445	101944	FALSE	A	F1.1	94.0585	19452	19452	19437	HCD	MS2	17.8733	229.339	4	1_20151216_09_HeLa_HCD.raw	-445	15444	19452	1	FourierTransform	1	1	1	1	640.588	2559.33	640.588	4	512265	0	0	0	0	0	0	High	Sequest HT	Sequest HT (A10)	Unambiguous	ILNWEGVQYLWSFVLENHRR	1		10	Q9H568	Q9H568	1	ILNWEGVQYLWSFVLENHRR	4	0.4193	0
-445	101953	FALSE	A	F1.1	94.0721	19455	19455	19445	HCD	MS2	30.1591	240	4	1_20151216_09_HeLa_HCD.raw	-445	15446	19455	1	FourierTransform	1	1	1	1	835.697	3339.76	835.697	4	2.08528e+06	0	0	0	0	0	0	High	Sequest HT	Sequest HT (A10)	Unambiguous	VADKIQLINNMLDKVNEmIIGGGMAFTFLK	2	M18(Oxidation)	10	P00558	P00558-2; P00558	2	VADKIQLINNMLDKVNEMIIGGGMAFTFLK	4	0.15	0
-445	101959	FALSE	A	F1.1	94.0766	19456	19456	19445	HCD	MS2	10.158	240	3	1_20151216_09_HeLa_HCD.raw	-445	15447	19456	1	FourierTransform	1	1	1	1	995.836	2985.49	995.836	3	1.83716e+06	0	0	0	0	0	0	High	Sequest HT	Sequest HT (A10)	Unambiguous	FMDSVIFTLYNYASNQREEYLLLR	3		10	P46940	A0A0J9YXZ5; H0YLE8; P46940	1	FMDSVIFTLYNYASNQREEYLLLR	3	0.7135	0
-445	101970	FALSE	A	F1.1	94.0858	19458	19458	19445	HCD	MS2	22.6691	240	3	1_20151216_09_HeLa_HCD.raw	-445	15449	19458	1	FourierTransform	1	1	1	1	691.034	2071.09	691.034	3	1.15722e+06	0	0	0	0	0	0	High	Sequest HT	Sequest HT (A10)	Unambiguous	YSLLPFWYTLLYQAHR	4		10	Q14697	E9PKU7; Q14697; F5H6X6; Q14697-2	0	YSLLPFWYTLLYQAHR	3	0.729	0
-445	101979	FALSE	A	F1.1	94.0948	19460	19460	19445	HCD	MS2	44.6846	240	3	1_20151216_09_HeLa_HCD.raw	-445	15451	19460	1	FourierTransform	1	1	1	1	768.74	2304.2	768.74	3	990564	0	0	0	0	0	0	High	Sequest HT	Sequest HT (A10)	Unambiguous	GRPVSLWELLFSEAISSEQR	2		10	P58107	P58107; A0A075B730	0	GRPVSLWELLFSEAISSEQR	3	0.6824	0
-445	101987	FALSE	A	F1.1	94.104	19462	19462	19454	HCD	MS2	0	240	2	1_20151216_09_HeLa_HCD.raw	-445	15452	19462	1	FourierTransform	1	1	1	1	1236.64	2472.28	1236.64	2	2.00027e+06	0	0	0	0	0	0	High	Sequest HT	Sequest HT (A10)	Unambiguous	LEQLNQYPDFNNYLIFVLTK	4		10	Q92973	E7EW37; Q92973-3; Q92973; Q92973-2	0	LEQLNQYPDFNNYLIFVLTK	2	0.7517	0
-445	101999	FALSE	A	F1.1	94.1129	19464	19464	19454	HCD	MS2	49.4356	214.75	3	1_20151216_09_HeLa_HCD.raw	-445	15454	19464	1	FourierTransform	1	1	1	1	691.032	2071.08	691.032	3	1.77654e+06	0.07837	0.31346	0	0	0	1	High	Sequest HT	Sequest HT (A10)	Unambiguous	YSLLPFWYTLLYQAHR	4		10	Q14697	E9PKU7; Q14697; F5H6X6; Q14697-2	0	YSLLPFWYTLLYQAHR	3	0.7536	0
-445	102005	FALSE	A	F1.1	94.1174	19465	19465	19454	HCD	MS2	72.7739	243.816	3	1_20151216_09_HeLa_HCD.raw	-445	15455	19465	1	FourierTransform	1	1	1	1	638.684	1914.04	638.684	3	1.26643e+06	0	0	0	0	0	0	High	Sequest HT	Sequest HT (A10)	Unambiguous	NAYAVLYDIILKNFEK	2		10	Q06323	H0YKK6; Q06323	1	NAYAVLYDIILKNFEK	3	0.4217	0
-445	10201	FALSE	A	F1.1	20.028	3257	3257	3247	HCD	MS2	52.3423	240	2	1_20151216_09_HeLa_HCD.raw	-445	1601	3257	1	FourierTransform	1	1	1	1	436.764	872.52	436.764	2	111635	0.43935	1.75742	0	0	0	1	High	Sequest HT	Sequest HT (A10)	Unambiguous	EIVRDIK	15		10	P60709; Q6S8J3; P68133	A5A3E0; A0A2R8Y793; P63267; A0A2R8YEA7; P0CG39; P60709; P63267-2; Q6S8J3; P62736; P68133; I3L3I0; I3L4N8; P0CG38; P68032; P63261	1	EIVRDIK	2	0.0833	0
-445	102017	FALSE	A	F1.1	94.1264	19467	19467	19454	HCD	MS2	73.1787	146.794	2	1_20151216_09_HeLa_HCD.raw	-445	15457	19467	1	FourierTransform	1	1	1	1	852.481	1703.96	852.481	2	850757	0	0	0	0	0	0	High	Sequest HT	Sequest HT (A10)	Unambiguous	ILLANFLAQTEALMR	3		10	P06744	P06744; A0A2U3TZU2; P06744-2	0	ILLANFLAQTEALMR	2	0.7523	0
-445	102034	FALSE	A	F1.1	94.1446	19471	19471	19461	HCD	MS2	28.3042	240	3	1_20151216_09_HeLa_HCD.raw	-445	15460	19471	1	FourierTransform	1	1	1	1	824.767	2472.29	824.767	3	311446	0	0	0	0	0	0	High	Sequest HT	Sequest HT (A10)	Unambiguous	LEQLNQYPDFNNYLIFVLTK	4		10	Q92973	E7EW37; Q92973-3; Q92973; Q92973-2	0	LEQLNQYPDFNNYLIFVLTK	3	0.5	0
-445	102046	FALSE	A	F1.1	94.1536	19473	19473	19461	HCD	MS2	23.9566	240	2	1_20151216_09_HeLa_HCD.raw	-445	15462	19473	1	FourierTransform	1	1	1	1	1036.04	2071.08	1036.04	2	231340	0.02078	0.08311	0	0	0	1	High	Sequest HT	Sequest HT (A10)	Unambiguous	YSLLPFWYTLLYQAHR	4		10	Q14697	E9PKU7; Q14697; F5H6X6; Q14697-2	0	YSLLPFWYTLLYQAHR	2	0.793	0
-445	102055	FALSE	A	F1.1	94.1625	19475	19475	19461	HCD	MS2	23.2449	240	3	1_20151216_09_HeLa_HCD.raw	-445	15464	19475	1	FourierTransform	1	1	1	1	1100.25	3298.74	1100.25	3	114717	0	0	0	0	0	0	High	Sequest HT	Sequest HT (A10)	Unambiguous	TLAGSITTPPLLIVFYQQHSTIDPMWNVR	1		10	Q68CQ7	Q68CQ7	0	TLAGSITTPPLLIVFYQQHSTIDPMWNVR	3	0.4691	0
-445	102099	FALSE	A	F1.1	94.2068	19484	19484	19476	HCD	MS2	3.79231	124.358	4	1_20151216_09_HeLa_HCD.raw	-445	15471	19484	1	FourierTransform	1	1	1	1	795.886	3180.52	795.886	4	2866544	0	0	0	0	0	0	High	Sequest HT	Sequest HT (A10)	Unambiguous	TAFYSFYLPIAAAMYMAGIDGEKEHANAK	3		10	P14324	P14324-2; A0A087X090; P14324	1	TAFYSFYLPIAAAMYMAGIDGEKEHANAK	4	0.7679	0
-445	102106	FALSE	A	F1.1	94.2115	19485	19485	19476	HCD	MS2	46.2953	257.708	2	1_20151216_09_HeLa_HCD.raw	-445	15472	19485	1	FourierTransform	1	1	1	1	1020.05	2039.1	1020.05	2	3.7627e+06	0	0	0	0	0	0	High	Sequest HT	Sequest HT (A10)	Unambiguous	VTPQSLFILFGVYGDVQR	6		10	P26599	A6NLN1; A0A0D9SF20; P26599-2; P26599; A0A0U1RRM4; P26599-3	0	VTPQSLFILFGVYGDVQR	2	0.7149	0
-445	102127	FALSE	A	F1.1	94.2261	19488	19488	19476	HCD	MS2	0	260.325	2	1_20151216_09_HeLa_HCD.raw	-445	15475	19488	1	FourierTransform	1	1	1	1	1241.62	2482.24	1241.62	2	582744	3.21889	5.7322	7.14334	0	0	2	High	Sequest HT	Sequest HT (A10)	Unambiguous	GGLTGLTLTSLYALYNNWEHMK	1		10	O14925	O14925	0	GGLTGLTLTSLYALYNNWEHMK	2	0.7451	0
-445	10213	FALSE	A	F1.1	20.0371	3259	3259	3247	HCD	MS2	49.05	240	2	1_20151216_09_HeLa_HCD.raw	-445	1603	3259	1	FourierTransform	1	1	1	1	452.735	904.462	452.735	2	77474	2.11902	8.47607	0	0	0	1	High	Sequest HT	Sequest HT (A10)	Unambiguous	IEEELGSK	3		10	P06733	P06733-2; A0A2R8Y6G6; P06733	0	IEEELGSK	2	0.197	0
-445	102145	FALSE	A	F1.1	94.2401	19491	19491	19476	HCD	MS2	11.4757	101.407	3	1_20151216_09_HeLa_HCD.raw	-445	15478	19491	1	FourierTransform	1	1	1	1	828.086	2482.24	828.086	3	1066981	0	0	0	0	0	0	High	Sequest HT	Sequest HT (A10)	Unambiguous	GGLTGLTLTSLYALYNNWEHMK	1		10	O14925	O14925	0	GGLTGLTLTSLYALYNNWEHMK	3	0.6978	0
-445	102157	FALSE	A	F1.1	94.2537	19494	19494	19483	HCD	MS2	12.4734	240	3	1_20151216_09_HeLa_HCD.raw	-445	15480	19494	1	FourierTransform	1	1	1	1	1186.94	3558.81	1186.94	3	215542	0.50366	0	2.01463	0	0	1	High	Sequest HT	Sequest HT (A10)	Unambiguous	LPSGLGcSTVLSPEGSAQFAAQIFGLSNHLVWSK	4	C7(Carbamidomethyl)	10	P22234	E9PBS1; P22234; P22234-2; D6RF62	0	LPSGLGCSTVLSPEGSAQFAAQIFGLSNHLVWSK	3	0.6961	0
-445	102168	FALSE	A	F1.1	94.263	19496	19496	19483	HCD	MS2	27.2677	240	3	1_20151216_09_HeLa_HCD.raw	-445	15482	19496	1	FourierTransform	1	1	1	1	639.004	1915	639.004	3	248975	0	0	0	0	0	0	High	Sequest HT	Sequest HT (A10)	Unambiguous	TAAFIWPMLIHIMDQK	3		10	Q86XP3	Q86XP3; Q86XP3-2; A0A0A0MSJ0	0	TAAFIWPMLIHIMDQK	3	0.4792	0
-445	102179	FALSE	A	F1.1	94.2767	19499	19499	19492	HCD	MS2	31.7574	240	2	1_20151216_09_HeLa_HCD.raw	-445	15484	19499	1	FourierTransform	1	1	1	1	771.459	1541.91	771.459	2	634813	0	0	0	0	0	0	High	Sequest HT	Sequest HT (A10)	Unambiguous	HLVFPLLEFLSVK	7		10	P60228	H0YBR5; E5RJ25; P60228; E5RII3; H0YBP5; E5RHS5; E5RIP5	0	HLVFPLLEFLSVK	2	0.8312	0
-445	102193	FALSE	A	F1.1	94.2859	19501	19501	19492	HCD	MS2	41.6052	240	2	1_20151216_09_HeLa_HCD.raw	-445	15486	19501	1	FourierTransform	1	1	1	1	785.983	1570.96	785.983	2	404636	0	0	0	0	0	0	High	Sequest HT	Sequest HT (A10)	Unambiguous	LLLAVFVTPLTDLR	7		10	A0A2R8Y7S8	A0A2R8Y7S8; A0A2R8YFH0; P43246; E9PHA6; P43246-2; A0A2R8YG02; A0A2R8Y6P0	0	LLLAVFVTPLTDLR	2	0.5907	0
-445	102202	FALSE	A	F1.1	94.2904	19502	19502	19492	HCD	MS2	5.34417	240	3	1_20151216_09_HeLa_HCD.raw	-445	15487	19502	1	FourierTransform	1	1	1	1	514.642	1541.91	514.642	3	384588	0	0	0	0	0	0	High	Sequest HT	Sequest HT (A10)	Unambiguous	HLVFPLLEFLSVK	7		10	P60228	H0YBR5; E5RJ25; P60228; E5RII3; H0YBP5; E5RHS5; E5RIP5	0	HLVFPLLEFLSVK	3	0.7265	0
-445	102224	FALSE	A	F1.1	94.3085	19506	19506	19498	HCD	MS2	11.6915	240	4	1_20151216_09_HeLa_HCD.raw	-445	15490	19506	1	FourierTransform	1	1	1	1	1000.73	3999.89	1000.73	4	1.02604e+06	0	0	0	0	0	0	High	Sequest HT	Sequest HT (A10)	Unambiguous	AAFNSGKVDIVAINDPFIDLNYMVYmFQYDSTHGK	1	M26(Oxidation)	10	P04406	P04406	1	AAFNSGKVDIVAINDPFIDLNYMVYMFQYDSTHGK	4	0.1657	0
-445	10223	FALSE	A	F1.1	20.0461	3261	3261	3247	HCD	MS2	56.2216	240	3	1_20151216_09_HeLa_HCD.raw	-445	1605	3261	1	FourierTransform	1	1	1	1	477.898	1431.68	477.898	3	56976.2	4.37904	17.5161	0	0	0	1	High	Sequest HT	Sequest HT (A10)	Unambiguous	MGGEEKPIGAGEEK	8		10	P26639	D6RCA5; D6R9F8; D6RCS6; D6RHV7; D6RDJ6; D6RJ97; P26639; P26639-2	0	MGGEEKPIGAGEEK	3	0.4162	0
-445	102239	FALSE	A	F1.1	94.3224	19509	19509	19498	HCD	MS2	38.9778	240	4	1_20151216_09_HeLa_HCD.raw	-445	15493	19509	1	FourierTransform	1	1	1	1	659.575	2635.28	659.575	4	444200	0	0	0	0	0	0	High	Sequest HT	Sequest HT (A10)	Unambiguous	HNIMDFAmPYFIQVMKEYLTK	6	M8(Oxidation)	10	A0A087WVQ6	K7EJJ5; J3KS13; J3KRF5; A0A087WVQ6; Q00610; Q00610-2	1	HNIMDFAMPYFIQVMKEYLTK	4	0.2512	0
-445	102256	FALSE	A	F1.1	94.3405	19513	19513	19505	HCD	MS2	25.4237	240	3	1_20151216_09_HeLa_HCD.raw	-445	15496	19513	1	FourierTransform	1	1	1	1	879.098	2635.28	879.098	3	645143	0.18089	0.72356	0	0	0	1	High	Sequest HT	Sequest HT (A10)	Unambiguous	HNIMDFAmPYFIQVMKEYLTK	6	M8(Oxidation)	10	A0A087WVQ6	K7EJJ5; J3KS13; J3KRF5; A0A087WVQ6; Q00610; Q00610-2	1	HNIMDFAMPYFIQVMKEYLTK	3	0.2068	0
-445	102283	FALSE	A	F1.1	94.3587	19517	19517	19505	HCD	MS2	27.3931	240	2	1_20151216_09_HeLa_HCD.raw	-445	15500	19517	1	FourierTransform	1	1	1	1	763.47	1525.93	763.47	2	651083	0	0	0	0	0	0	High	Sequest HT	Sequest HT (A10)	Unambiguous	ASITPGTILIILTGR	4		10	Q02878	Q02878; U3KQR5; F8VZ45; F8VR69	0	ASITPGTILIILTGR	2	0.8599	0
-445	102296	FALSE	A	F1.1	94.3724	19520	19520	19512	HCD	MS2	6.33491	240	2	1_20151216_09_HeLa_HCD.raw	-445	15502	19520	1	FourierTransform	1	1	1	1	1249.59	2498.18	1249.59	2	421426	0	0	0	0	0	0	High	Sequest HT	Sequest HT (A10)	Unambiguous	FLGFFMVPAQSSWNYNFMGVR	1		10	Q6P2Q9	Q6P2Q9	0	FLGFFMVPAQSSWNYNFMGVR	2	0.7978	0
-445	102301	FALSE	A	F1.1	94.3769	19521	19521	19512	HCD	MS2	12.4773	240	2	1_20151216_09_HeLa_HCD.raw	-445	15503	19521	1	FourierTransform	2	1	1	1	359.234	717.461	359.234	2	432012	0	0	0	0	0	0	High	Sequest HT	Sequest HT (A10)	Unambiguous	KNISKK	1		10		H0YM20	2	KNISKK	2	0	0
-445	102302	FALSE	A	F1.1	94.3769	19521	19521	19512	HCD	MS2	12.4773	240	2	1_20151216_09_HeLa_HCD.raw	-445	15503	19521	1	FourierTransform	2	1	1	1	359.234	717.461	359.234	2	432012	0	0	0	0	0	0	High	Sequest HT	Sequest HT (A10)	Unambiguous	KNLSKK	5		10	Q9NR11	Q9NR11; Q9NR11-2; A0A0D9SFG5; A0A087WYF4; E7EVR1	2	KNLSKK	2	NA	0
-445	102310	FALSE	A	F1.1	94.3819	19522	19522	19512	HCD	MS2	14.9659	240	3	1_20151216_09_HeLa_HCD.raw	-445	15504	19522	1	FourierTransform	1	1	1	1	509.315	1525.93	509.315	3	251752	0	0	0	0	0	0	High	Sequest HT	Sequest HT (A10)	Unambiguous	ASITPGTILIILTGR	4		10	Q02878	Q02878; U3KQR5; F8VZ45; F8VR69	0	ASITPGTILIILTGR	3	0.7849	0
-445	102341	FALSE	A	F1.1	94.4092	19528	19528	19519	HCD	MS2	47.7025	240	3	1_20151216_09_HeLa_HCD.raw	-445	15509	19528	1	FourierTransform	1	1	1	1	946.814	2838.43	946.814	3	275774	0	0	0	0	0	0	High	Sequest HT	Sequest HT (A10)	Unambiguous	GDLENAFLNLVQcIQNKPLYFADR	3	C13(Carbamidomethyl)	10	P07355	H0YM50; P07355-2; P07355	0	GDLENAFLNLVQCIQNKPLYFADR	3	0.6765	0
-445	102346	FALSE	A	F1.1	94.4137	19529	19529	19519	HCD	MS2	45.0906	240	4	1_20151216_09_HeLa_HCD.raw	-445	15510	19529	1	FourierTransform	1	1	1	1	789.422	3154.67	789.422	4	262604	0.11474	0.45897	0	0	0	1	High	Sequest HT	Sequest HT (A10)	Unambiguous	LANQFAIYKPVTDFFLQLVDAGKVDDAR	1		10	P42704	P42704	1	LANQFAIYKPVTDFFLQLVDAGKVDDAR	4	0.7202	0
-445	102359	FALSE	A	F1.1	94.4226	19531	19531	19519	HCD	MS2	19.9331	240	3	1_20151216_09_HeLa_HCD.raw	-445	15512	19531	1	FourierTransform	1	1	1	1	620.707	1860.11	620.707	3	368430	0	0	0	0	0	0	High	Sequest HT	Sequest HT (A10)	Unambiguous	GMTLVTPLQLLLFASKK	2		10	Q08211	Q08211; Q08211-2	1	GMTLVTPLQLLLFASKK	3	0.7778	0
-445	102365	FALSE	A	F1.1	94.4318	19533	19533	19525	HCD	MS2	17.1175	240	2	1_20151216_09_HeLa_HCD.raw	-445	15513	19533	1	FourierTransform	1	1	1	1	706.871	1412.73	706.871	2	1.93607e+06	0	0	0	0	0	0	High	Sequest HT	Sequest HT (A10)	Unambiguous	GIPEFWFTIFR	6		10	Q99733	H0YCI4; Q99733; C9J6D1; A8MXH2; Q99733-2; C9JZI7	0	GIPEFWFTIFR	2	0.7215	0
-445	102370	FALSE	A	F1.1	94.4363	19534	19534	19525	HCD	MS2	38.7887	240	3	1_20151216_09_HeLa_HCD.raw	-445	15514	19534	1	FourierTransform	1	1	1	1	635.993	1905.97	635.993	3	581521	0	0	0	0	0	0	High	Sequest HT	Sequest HT (A10)	Unambiguous	TLQAAAFLDFLWHNMK	2		10	Q12788	J3KNP2; Q12788	0	TLQAAAFLDFLWHNMK	3	0.7124	0
-445	102409	FALSE	A	F1.1	94.4636	19540	19540	19532	HCD	MS2	11.0898	240	5	1_20151216_09_HeLa_HCD.raw	-445	15519	19540	1	FourierTransform	1	1	1	1	796.392	3977.93	796.392	5	334986	0.06997	0.27987	0	0	0	1	High	Sequest HT	Sequest HT (A10)	Unambiguous	VDIVAINDPFIDLNYMVYMFQYDSTHGKFHGTVK	1		10	P04406	P04406	1	VDIVAINDPFIDLNYMVYMFQYDSTHGKFHGTVK	5	0.7152	0
-445	102416	FALSE	A	F1.1	94.4681	19541	19541	19532	HCD	MS2	30.7026	240	3	1_20151216_09_HeLa_HCD.raw	-445	15520	19541	1	FourierTransform	1	1	1	1	952.161	2854.47	952.161	3	209737	0	0	0	0	0	0	High	Sequest HT	Sequest HT (A10)	Unambiguous	IYFPIRDSWNAGIMTVMSALSVAPSK	2		10	A0A140TA86	A0A140TA86; Q5XKP0	1	IYFPIRDSWNAGIMTVMSALSVAPSK	3	0.7253	0
-445	102435	FALSE	A	F1.1	94.4816	19544	19544	19532	HCD	MS2	31.1579	240	3	1_20151216_09_HeLa_HCD.raw	-445	15523	19544	1	FourierTransform	1	1	1	1	726.05	2176.14	726.05	3	345705	0.42631	1.70524	0	0	0	1	High	Sequest HT	Sequest HT (A10)	Unambiguous	TWWNQFSVTALQLLQANR	4		10	Q99536	K7ESA3; Q99536; Q99536-2; Q99536-3	0	TWWNQFSVTALQLLQANR	3	0.7385	0
-445	102441	FALSE	A	F1.1	94.4861	19545	19545	19532	HCD	MS2	24.2417	240	3	1_20151216_09_HeLa_HCD.raw	-445	15524	19545	1	FourierTransform	1	1	1	1	680.372	2039.1	680.372	3	288630	0.75623	3.02494	0	0	0	1	High	Sequest HT	Sequest HT (A10)	Unambiguous	VTPQSLFILFGVYGDVQR	6		10	P26599	A6NLN1; A0A0D9SF20; P26599-2; P26599; A0A0U1RRM4; P26599-3	0	VTPQSLFILFGVYGDVQR	3	0.6819	0
-445	102448	FALSE	A	F1.1	94.4906	19546	19546	19532	HCD	MS2	34.8797	240	2	1_20151216_09_HeLa_HCD.raw	-445	15525	19546	1	FourierTransform	1	1	1	1	861.469	1721.93	861.469	2	206466	0	0	0	0	0	0	High	Sequest HT	Sequest HT (A10)	Unambiguous	TNDQMVVVYLASLIR	1		10	P51665	P51665	0	TNDQMVVVYLASLIR	2	0.7319	0
-445	10247	FALSE	A	F1.1	20.0645	3265	3265	3255	HCD	MS2	30.786	240	2	1_20151216_09_HeLa_HCD.raw	-445	1608	3265	1	FourierTransform	1	1	1	1	514.284	1027.56	514.284	2	66998.5	4.80378	19.2151	0	0	0	1	High	Sequest HT	Sequest HT (A10)	Unambiguous	VHPVSTmIK	3	M7(Oxidation)	10	P00338	P00338-4; P00338-3; P00338	0	VHPVSTMIK	2	0.5563	0
-445	102480	FALSE	A	F1.1	94.5228	19553	19553	19539	HCD	MS2	22.9197	264.359	2	1_20151216_09_HeLa_HCD.raw	-445	15531	19553	1	FourierTransform	1	1	1	1	1088.57	2176.13	1088.57	2	423616	0.80857	0	0	3.2343	0	1	High	Sequest HT	Sequest HT (A10)	Unambiguous	TWWNQFSVTALQLLQANR	4		10	Q99536	K7ESA3; Q99536; Q99536-2; Q99536-3	0	TWWNQFSVTALQLLQANR	2	0.7752	0
-445	102498	FALSE	A	F1.1	94.537	19556	19556	19547	HCD	MS2	41.0844	257.916	3	1_20151216_09_HeLa_HCD.raw	-445	15533	19556	1	FourierTransform	1	1	1	1	736.699	2208.08	736.699	3	1.69556e+06	0.32887	1.31549	0	0	0	1	High	Sequest HT	Sequest HT (A10)	Unambiguous	MSGIYWGLTVMDLMGQLHR	2		10	Q5T4U8	Q5T4U8; P53611	0	MSGIYWGLTVMDLMGQLHR	3	0.7456	0
-445	102505	FALSE	A	F1.1	94.5417	19557	19557	19547	HCD	MS2	0	257.916	2	1_20151216_09_HeLa_HCD.raw	-445	15534	19557	1	FourierTransform	1	1	1	1	562.382	1123.76	562.382	2	1.64202e+06	0	0	0	0	0	0	High	Sequest HT	Sequest HT (A10)	Unambiguous	GALLLALLLAR	5		10	Q7RTY9	Q7RTY9; A0A6I8PU99; Q9Y6M0; Q9Y6M0-2; Q9Y6M0-3	0	GALLLALLLAR	2	0.7386	0
-445	102513	FALSE	A	F1.1	94.5515	19559	19559	19547	HCD	MS2	28.0316	257.916	4	1_20151216_09_HeLa_HCD.raw	-445	15536	19559	1	FourierTransform	1	1	1	1	639.345	2554.36	639.345	4	1.00462e+06	0	0	0	0	0	0	High	Sequest HT	Sequest HT (A10)	Unambiguous	LPHWLLGNLVSDFVDTFRPTAR	7		10	Q9ULK4	Q9ULK4; Q5JWT2; Q9ULK4-6; Q9ULK4-3; Q9ULK4-5; Q9ULK4-2; Q9ULK4-4	0	LPHWLLGNLVSDFVDTFRPTAR	4	0.6645	0
-445	102519	FALSE	A	F1.1	94.5562	19560	19560	19547	HCD	MS2	44.2763	257.916	5	1_20151216_09_HeLa_HCD.raw	-445	15537	19560	1	FourierTransform	1	1	1	1	775.611	3874.03	775.611	5	663224	0.2327	0.93082	0	0	0	1	High	Sequest HT	Sequest HT (A10)	Unambiguous	HFYWYLTNEGIQYLRDYLHLPPEIVPATLRR	7		10	P46783	P46783; F6U211; A0A2R8YFH6; A0A2R8Y6L3; A0A2R8Y7H1; A0A1W2PQS6; S4R435	2	HFYWYLTNEGIQYLRDYLHLPPEIVPATLRR	5	0.6387	0
-445	102532	FALSE	A	F1.1	94.5698	19563	19563	19555	HCD	MS2	19.1307	240	4	1_20151216_09_HeLa_HCD.raw	-445	15539	19563	1	FourierTransform	1	1	1	1	885.229	3537.89	885.229	4	179986	0	0	0	0	0	0	High	Sequest HT	Sequest HT (A10)	Unambiguous	SLTGVVNAQALTSAFSPHTKPWIGLAEALGTLMR	4		10	O43175	O43175; A0A286YFL2; A0A286YF22; A0A2C9F2M7	0	SLTGVVNAQALTSAFSPHTKPWIGLAEALGTLMR	4	0.6464	0
-445	102538	FALSE	A	F1.1	94.5746	19564	19564	19555	HCD	MS2	49.2741	240	3	1_20151216_09_HeLa_HCD.raw	-445	15540	19564	1	FourierTransform	1	1	1	1	893.423	2678.26	893.423	3	218969	38.0557	100	14.6787	32.4866	5.05752	4	Medium	Sequest HT	Sequest HT (A10)	Unambiguous	VTEQGITLTDVQrKVFFR	1	R13(ADP-Ribosyl)	10	Q8IZW8	Q8IZW8	2	VTEQGITLTDVQRKVFFR	3	0.1161	0
-445	102555	FALSE	A	F1.1	94.5881	19567	19567	19555	HCD	MS2	22.7619	240	3	1_20151216_09_HeLa_HCD.raw	-445	15543	19567	1	FourierTransform	1	1	1	1	592.324	1774.96	592.324	3	285828	0	0	0	0	0	0	High	Sequest HT	Sequest HT (A10)	Unambiguous	DFLPLYFGWFLTKK	3		10	P09543	P09543-2; P09543; K7ERC4	1	DFLPLYFGWFLTKK	3	0.6667	0
-445	102567	FALSE	A	F1.1	94.6017	19570	19570	19561	HCD	MS2	18.5933	240	2	1_20151216_09_HeLa_HCD.raw	-445	15545	19570	1	FourierTransform	1	1	1	1	613.406	1225.8	613.406	2	360514	0	0	0	0	0	0	High	Sequest HT	Sequest HT (A10)	Unambiguous	LLGLLFPLLAR	4		10	Q8TEX9	H0YN07; H0YMR4; Q8TEX9; Q8TEX9-2	0	LLGLLFPLLAR	2	0.5963	0
-445	102574	FALSE	A	F1.1	94.6062	19571	19571	19561	HCD	MS2	18.6224	240	3	1_20151216_09_HeLa_HCD.raw	-445	15546	19571	1	FourierTransform	1	1	1	1	679.392	2036.16	679.392	3	326386	0.04385	0.1754	0	0	0	1	High	Sequest HT	Sequest HT (A10)	Unambiguous	MILELFSKVPSLVGSFIR	3		10	P78417	P78417; Q5TA02; P78417-3	1	MILELFSKVPSLVGSFIR	3	0.7667	0
-445	102587	FALSE	A	F1.1	94.6247	19575	19575	19569	HCD	MS2	30.1015	240	2	1_20151216_09_HeLa_HCD.raw	-445	15549	19575	1	FourierTransform	1	1	1	1	923.513	1846.02	923.513	2	487146	0	0	0	0	0	0	High	Sequest HT	Sequest HT (A10)	Unambiguous	LGFFTTYFLPLANTLK	3		10	Q5JTH9	Q5JTH9-3; Q5JTH9-2; Q5JTH9	0	LGFFTTYFLPLANTLK	2	0.7011	0
-445	102595	FALSE	A	F1.1	94.6292	19576	19576	19569	HCD	MS2	12.7788	240	3	1_20151216_09_HeLa_HCD.raw	-445	15550	19576	1	FourierTransform	1	1	1	1	691.032	2071.08	691.032	3	419734	0.22411	0.89646	0	0	0	1	High	Sequest HT	Sequest HT (A10)	Unambiguous	YSLLPFWYTLLYQAHR	4		10	Q14697	E9PKU7; Q14697; F5H6X6; Q14697-2	0	YSLLPFWYTLLYQAHR	3	0.7554	0
-445	102607	FALSE	A	F1.1	94.6386	19578	19578	19569	HCD	MS2	29.8326	240	3	1_20151216_09_HeLa_HCD.raw	-445	15552	19578	1	FourierTransform	1	1	1	1	926.843	2778.52	926.843	3	246879	0.63412	2.5365	0	0	0	1	High	Sequest HT	Sequest HT (A10)	Unambiguous	YLPPATQVVLISATLPHEILEMTNK	2		10	P38919	I3L3H2; P38919	0	YLPPATQVVLISATLPHEILEMTNK	3	0.6445	0
-445	102637	FALSE	A	F1.1	94.6612	19583	19583	19574	HCD	MS2	52.2455	240	2	1_20151216_09_HeLa_HCD.raw	-445	15556	19583	1	FourierTransform	1	1	1	1	681.896	1362.78	681.896	2	708242	0.16774	0.67098	0	0	0	1	High	Sequest HT	Sequest HT (A10)	Unambiguous	LVFcLLELLSR	1	C4(Carbamidomethyl)	10	Q8TEQ6	Q8TEQ6	0	LVFCLLELLSR	2	0.6372	0
-445	102646	FALSE	A	F1.1	94.6657	19584	19584	19574	HCD	MS2	58.4539	240	3	1_20151216_09_HeLa_HCD.raw	-445	15557	19584	1	FourierTransform	1	1	1	1	769.093	2305.26	769.093	3	441113	0	0	0	0	0	0	High	Sequest HT	Sequest HT (A10)	Unambiguous	AAISNKITScIFQLLQEAGIK	2	C10(Carbamidomethyl)	10	P22234	E9PBS1; P22234	1	AAISNKITSCIFQLLQEAGIK	3	0.5642	0
-445	102654	FALSE	A	F1.1	94.6705	19585	19585	19574	HCD	MS2	74.9575	240	4	1_20151216_09_HeLa_HCD.raw	-445	15558	19585	1	FourierTransform	1	1	1	1	783.935	3132.72	783.935	4	253098	0	0	0	0	0	0	High	Sequest HT	Sequest HT (A10)	Unambiguous	VVPSDLYPLVLGFLRDNQLSEVANKFAK	7		10	A0A0A0MRM9	A0A0A0MRM9; S4R402; S4R341; Q14978; Q14978-2; S4R349; Q14978-3	2	VVPSDLYPLVLGFLRDNQLSEVANKFAK	4	0.5751	0
-445	102679	FALSE	A	F1.1	94.6931	19590	19590	19582	HCD	MS2	44.4157	240	3	1_20151216_09_HeLa_HCD.raw	-445	15562	19590	1	FourierTransform	1	1	1	1	906.127	2716.37	906.127	3	470390	0.82392	2.02348	1.2722	0	0	2	High	Sequest HT	Sequest HT (A10)	Unambiguous	HSQDLAFLSMLNDIAAVPATAMPFR	2		10	P49327	P49327; A0A0U1RQF0	0	HSQDLAFLSMLNDIAAVPATAMPFR	3	0.6484	0
-445	102690	FALSE	A	F1.1	94.7023	19592	19592	19582	HCD	MS2	51.4681	240	2	1_20151216_09_HeLa_HCD.raw	-445	15564	19592	1	FourierTransform	1	1	1	1	684.904	1368.8	684.904	2	267732	0.26728	1.06913	0	0	0	1	High	Sequest HT	Sequest HT (A10)	Unambiguous	AALLWALAAALER	3		10	Q8IZ83	Q8IZ83; Q8IZ83-3; F5H4B6	0	AALLWALAAALER	2	0.7762	0
-445	102694	FALSE	A	F1.1	94.7068	19593	19593	19582	HCD	MS2	26.9615	240	2	1_20151216_09_HeLa_HCD.raw	-445	15565	19593	1	FourierTransform	1	1	1	1	1292.63	2584.25	1292.63	2	119462	0	0	0	0	0	0	High	Sequest HT	Sequest HT (A10)	Unambiguous	FFEGPVTGIFSGYVNSMLQEYAK	3		10	P55060	P55060-4; P55060-3; P55060	0	FFEGPVTGIFSGYVNSMLQEYAK	2	0.5345	0
-445	10271	FALSE	A	F1.1	20.0827	3269	3269	3262	HCD	MS2	41.2545	240	2	1_20151216_09_HeLa_HCD.raw	-445	1611	3269	1	FourierTransform	1	1	1	1	377.708	754.409	377.708	2	430389	0.35032	0	1.40127	0	0	1	High	Sequest HT	Sequest HT (A10)	Unambiguous	NPADLPK	1		10	P13639	P13639	0	NPADLPK	2	0.5178	0
-445	102710	FALSE	A	F1.1	94.7304	19598	19598	19589	HCD	MS2	31.8763	240	4	1_20151216_09_HeLa_HCD.raw	-445	15569	19598	1	FourierTransform	1	1	1	1	761.622	3043.47	761.622	4	154797	0	0	0	0	0	0	High	Sequest HT	Sequest HT (A10)	Unambiguous	DNLGFPVSDWLFSMWHYSHPPLLER	1		10	O75844	O75844	0	DNLGFPVSDWLFSMWHYSHPPLLER	4	0.7715	0
-445	102756	FALSE	A	F1.1	94.7755	19608	19608	19597	HCD	MS2	50.5821	202.468	2	1_20151216_09_HeLa_HCD.raw	-445	15578	19608	1	FourierTransform	1	1	1	1	905.489	1809.97	905.489	2	649706	0	0	0	0	0	0	High	Sequest HT	Sequest HT (A10)	Unambiguous	QFPPALLSFFIYNPR	2		10	P86790	P86790; F8WD66	0	QFPPALLSFFIYNPR	2	0.6303	0
-445	102772	FALSE	A	F1.1	94.789	19611	19611	19597	HCD	MS2	47.982	245.542	3	1_20151216_09_HeLa_HCD.raw	-445	15581	19611	1	FourierTransform	1	1	1	1	1015.15	3043.45	1015.15	3	412768	0.81865	1.82518	0	1.44941	0	2	High	Sequest HT	Sequest HT (A10)	Unambiguous	DNLGFPVSDWLFSMWHYSHPPLLER	1		10	O75844	O75844	0	DNLGFPVSDWLFSMWHYSHPPLLER	3	0.3589	0
-445	102788	FALSE	A	F1.1	94.8027	19614	19614	19605	HCD	MS2	9.44869	240	3	1_20151216_09_HeLa_HCD.raw	-445	15583	19614	1	FourierTransform	1	1	1	1	867.482	2600.43	867.482	3	736111	0	0	0	0	0	0	High	Sequest HT	Sequest HT (A10)	Unambiguous	WLPAGDALLQMITIHLPSPVTAQK	1		10	P13639	P13639	0	WLPAGDALLQMITIHLPSPVTAQK	3	0.7343	0
-445	10279	FALSE	A	F1.1	20.0872	3270	3270	3262	HCD	MS2	14.1685	240	2	1_20151216_09_HeLa_HCD.raw	-445	1612	3270	1	FourierTransform	1	1	1	1	484.277	967.546	484.277	2	227419	0.78068	3.12271	0	0	0	1	High	Sequest HT	Sequest HT (A10)	Unambiguous	EVSTYIKK	4		10	P68104	A0A087WVQ9; P68104; A0A087WV01; Q5VTE0	1	EVSTYIKK	2	0.4978	0
-445	102794	FALSE	A	F1.1	94.8072	19615	19615	19605	HCD	MS2	18.8044	240	4	1_20151216_09_HeLa_HCD.raw	-445	15584	19615	1	FourierTransform	1	1	1	1	736.632	2943.51	736.632	4	488686	0	0	0	0	0	0	High	Sequest HT	Sequest HT (A10)	Unambiguous	QYEQQTYQVIPEVIKNFIQYFHK	6		10	Q9Y262	C9JHP4; Q9Y262-2; Q9Y262; H7C3A0; B0QY89; C9K0Q7	1	QYEQQTYQVIPEVIKNFIQYFHK	4	0.8022	0
-445	102799	FALSE	A	F1.1	94.812	19616	19616	19605	HCD	MS2	19.7291	240	3	1_20151216_09_HeLa_HCD.raw	-445	15585	19616	1	FourierTransform	1	1	1	1	1026.19	3076.54	1026.19	3	129016	0	0	0	0	0	0	High	Sequest HT	Sequest HT (A10)	Unambiguous	SVDVTNTTFLLMAASIYLHDQNPDAALR	3		10	O14579	O14579; M0QXB4; O14579-3	0	SVDVTNTTFLLMAASIYLHDQNPDAALR	3	0.6106	0
-445	102803	FALSE	A	F1.1	94.8165	19617	19617	19605	HCD	MS2	47.3798	240	2	1_20151216_09_HeLa_HCD.raw	-445	15586	19617	1	FourierTransform	1	1	1	1	821.453	1641.9	821.453	2	305159	0	0	0	0	0	0	High	Sequest HT	Sequest HT (A10)	Unambiguous	WLLWPmLFPVAPR	3	M6(Oxidation)	10	Q5JR04	Q5JR04; Q9HCE1; Q9HCE1-2	0	WLLWPMLFPVAPR	2	0.6009	0
-445	102830	FALSE	A	F1.1	94.8391	19622	19622	19613	HCD	MS2	38.6952	240	2	1_20151216_09_HeLa_HCD.raw	-445	15590	19622	1	FourierTransform	1	1	1	1	863.004	1725	863.004	2	236762	0	0	0	0	0	0	High	Sequest HT	Sequest HT (A10)	Unambiguous	IGALLPYFVYVVSGVK	1		10	Q9Y6J9	Q9Y6J9	0	IGALLPYFVYVVSGVK	2	0.6954	0
-445	102848	FALSE	A	F1.1	94.853	19625	19625	19613	HCD	MS2	70.1846	240	2	1_20151216_09_HeLa_HCD.raw	-445	15593	19625	1	FourierTransform	1	1	1	1	854.959	1708.91	854.959	2	168983	0	0	0	0	0	0	High	Sequest HT	Sequest HT (A10)	Unambiguous	NSPLTVPMFLSLFSR	3		10	I3L1L3	I3L1L3; Q9BQG0; Q9BQG0-2	0	NSPLTVPMFLSLFSR	2	0.3678	0
-445	102863	FALSE	A	F1.1	94.8666	19628	19628	19621	HCD	MS2	28.0737	240	4	1_20151216_09_HeLa_HCD.raw	-445	15595	19628	1	FourierTransform	1	1	1	1	887.719	3547.86	887.719	4	1.25802e+06	0	0	0	0	0	0	High	Sequest HT	Sequest HT (A10)	Unambiguous	AKGGEEPLPEGLFWLLVTGHIPTEEQVSWLSK	14		10	A0A0C4DGI3	A0A0C4DGI3; F8VPA1; O75390; F8VZK9; F8VRI6; F8VPF9; F8VRP1; H0YH82; F8VX68; B4DJV2; F8VX07; F8VWQ5; F8W1S4; F8W4S1	1	AKGGEEPLPEGLFWLLVTGHIPTEEQVSWLSK	4	0.6638	0
-445	102867	FALSE	A	F1.1	94.8711	19629	19629	19621	HCD	MS2	41.5655	240	4	1_20151216_09_HeLa_HCD.raw	-445	15596	19629	1	FourierTransform	1	1	1	1	835.698	3339.77	835.698	4	479929	0	0	0	0	0	0	High	Sequest HT	Sequest HT (A10)	Unambiguous	VADKIQLINNMLDKVNEMIIGGGmAFTFLK	2	M24(Oxidation)	10	P00558	P00558-2; P00558	2	VADKIQLINNMLDKVNEMIIGGGMAFTFLK	4	0.2452	0
-445	102871	FALSE	A	F1.1	94.8759	19630	19630	19621	HCD	MS2	55.889	240	3	1_20151216_09_HeLa_HCD.raw	-445	15597	19630	1	FourierTransform	1	1	1	1	890.804	2670.4	890.804	3	402362	0	0	0	0	0	0	High	Sequest HT	Sequest HT (A10)	Unambiguous	YALQMEQLNGILLHLESELAQTR	2		10	P05783	P05783; F8VZY9	0	YALQMEQLNGILLHLESELAQTR	3	0.7052	0
-445	102874	FALSE	A	F1.1	94.8804	19631	19631	19621	HCD	MS2	7.47461	240	2	1_20151216_09_HeLa_HCD.raw	-445	15598	19631	1	FourierTransform	1	1	1	1	1300.73	2600.45	1300.73	2	557081	0	0	0	0	0	0	High	Sequest HT	Sequest HT (A10)	Unambiguous	WLPAGDALLQMITIHLPSPVTAQK	1		10	P13639	P13639	0	WLPAGDALLQMITIHLPSPVTAQK	2	0.7484	0
-445	10288	FALSE	A	F1.1	20.0918	3271	3271	3262	HCD	MS2	25.0508	240	2	1_20151216_09_HeLa_HCD.raw	-445	1613	3271	1	FourierTransform	1	1	1	1	494.247	987.486	494.247	2	139909	3.07216	12.2886	0	0	0	1	High	Sequest HT	Sequest HT (A10)	Unambiguous	GAEQLAEGGR	3		10	Q08J23	Q08J23-3; Q08J23; Q08J23-2	0	GAEQLAEGGR	2	0.6367	0
-445	102881	FALSE	A	F1.1	94.8848	19632	19632	19621	HCD	MS2	26.0576	240	3	1_20151216_09_HeLa_HCD.raw	-445	15599	19632	1	FourierTransform	1	1	1	1	631.66	1892.96	631.66	3	469853	0	0	0	0	0	0	High	Sequest HT	Sequest HT (A10)	Unambiguous	ETcLITFLLAGIEcPR	2	C3(Carbamidomethyl); C14(Carbamidomethyl)	10	Q7KZF4	H7C597; Q7KZF4	0	ETCLITFLLAGIECPR	3	0.5859	0
-445	102887	FALSE	A	F1.1	94.8893	19633	19633	19621	HCD	MS2	80.0851	240	3	1_20151216_09_HeLa_HCD.raw	-445	15600	19633	1	FourierTransform	1	1	1	1	1092.42	3275.25	1092.42	3	293406	0	0	0	0	0	0	Medium	Sequest HT	Sequest HT (A10)	Unambiguous	vTcANLTNGGkSeLLKSGSSK	1	N-Term(Prot)(Acetyl); C3(Carbamidomethyl); K11(ADP-Ribosyl); E13(ADP-Ribosyl)	10	R4GMM9	R4GMM9	2	VTCANLTNGGKSELLKSGSSK	3	0.0636	0
-445	102895	FALSE	A	F1.1	94.8985	19635	19635	19627	HCD	MS2	11.2789	115.599	4	1_20151216_09_HeLa_HCD.raw	-445	15601	19635	1	FourierTransform	1	1	1	1	996.732	3983.91	996.732	4	3.87751e+06	0	0	0	0	0	0	High	Sequest HT	Sequest HT (A10)	Unambiguous	AAFNSGKVDIVAINDPFIDLNYMVYMFQYDSTHGK	1		10	P04406	P04406	1	AAFNSGKVDIVAINDPFIDLNYMVYMFQYDSTHGK	4	0.7337	0
-445	102907	FALSE	A	F1.1	94.9083	19637	19637	19627	HCD	MS2	5.68543	262.443	3	1_20151216_09_HeLa_HCD.raw	-445	15603	19637	1	FourierTransform	1	1	1	1	1183.29	3547.86	1183.29	3	1.24462e+06	0	0	0	0	0	0	High	Sequest HT	Sequest HT (A10)	Unambiguous	AKGGEEPLPEGLFWLLVTGHIPTEEQVSWLSK	14		10	A0A0C4DGI3	A0A0C4DGI3; F8VPA1; O75390; F8VZK9; F8VRI6; F8VPF9; F8VRP1; H0YH82; F8VX68; B4DJV2; F8VX07; F8VWQ5; F8W1S4; F8W4S1	1	AKGGEEPLPEGLFWLLVTGHIPTEEQVSWLSK	3	0.4896	0
-445	102911	FALSE	A	F1.1	94.9131	19638	19638	19627	HCD	MS2	88.1502	262.443	3	1_20151216_09_HeLa_HCD.raw	-445	15604	19638	1	FourierTransform	1	1	1	1	808.114	2422.33	808.114	3	789528	0	0	0	0	0	0	High	Sequest HT	Sequest HT (A10)	Unambiguous	TLLEGSGLESIISIIHSSLAEPR	2		10	P49327	P49327; A0A0U1RQF0	0	TLLEGSGLESIISIIHSSLAEPR	3	0.3632	0
-445	102921	FALSE	A	F1.1	94.9318	19642	19642	19634	HCD	MS2	41.4852	97.796	3	1_20151216_09_HeLa_HCD.raw	-445	15607	19642	1	FourierTransform	1	1	1	1	808.798	2424.38	808.798	3	3.81185e+06	0	0	0	0	0	0	High	Sequest HT	Sequest HT (A10)	Unambiguous	WNVLGLQGALLTHFLQPIYLK	6		10	A0A3B3IRQ9	A0A3B3IRQ9; P55265-3; P55265-4; P55265; P55265-2; P55265-5	0	WNVLGLQGALLTHFLQPIYLK	3	0.781	0
-445	102976	FALSE	A	F1.1	94.9733	19651	19651	19641	HCD	MS2	4.51332	140.196	3	1_20151216_09_HeLa_HCD.raw	-445	15615	19651	1	FourierTransform	1	1	1	1	639.005	1915	639.005	3	7.35882e+06	0	0	0	0	0	0	High	Sequest HT	Sequest HT (A10)	Unambiguous	IFSAEIIYHLFDAFTK	2		10	O60841	O60841; A0A087WUT6	0	IFSAEIIYHLFDAFTK	3	0.7547	0
-445	102980	FALSE	A	F1.1	94.9778	19652	19652	19641	HCD	MS2	46.9705	116.351	2	1_20151216_09_HeLa_HCD.raw	-445	15616	19652	1	FourierTransform	2	1	1	1	972.565	1944.12	972.565	2	5891701	0	0	0	0	0	0	High	Sequest HT	Sequest HT (A10)	Unambiguous	LIIVSNPVDILTYVAWK	1		10		Q9BYZ2	0	LIIVSNPVDILTYVAWK	2	0	0
-445	102981	FALSE	A	F1.1	94.9778	19652	19652	19641	HCD	MS2	46.9705	116.351	2	1_20151216_09_HeLa_HCD.raw	-445	15616	19652	1	FourierTransform	2	1	1	1	972.565	1944.12	972.565	2	5891701	0	0	0	0	0	0	High	Sequest HT	Sequest HT (A10)	Unambiguous	LLIVSNPVDILTYVAWK	5		10	P00338	F5GXY2; P00338-5; P00338-2; P00338-3; P00338	0	LLIVSNPVDILTYVAWK	2	NA	0
-445	102987	FALSE	A	F1.1	94.9831	19653	19653	19641	HCD	MS2	8.1866	274.175	3	1_20151216_09_HeLa_HCD.raw	-445	15617	19653	1	FourierTransform	1	1	1	1	646.323	1936.95	646.323	3	5325810	0	0	0	0	0	0	High	Sequest HT	Sequest HT (A10)	Unambiguous	VAAcELLHSMVMFMLGK	2	C4(Carbamidomethyl)	10	P78527	P78527-2; P78527	0	VAACELLHSMVMFMLGK	3	0.7649	0
-445	102992	FALSE	A	F1.1	94.9876	19654	19654	19641	HCD	MS2	54.8944	182.087	2	1_20151216_09_HeLa_HCD.raw	-445	15618	19654	1	FourierTransform	1	1	1	1	958.003	1915	958.003	2	2954892	0	0	0	0	0	0	High	Sequest HT	Sequest HT (A10)	Unambiguous	IFSAEIIYHLFDAFTK	2		10	O60841	O60841; A0A087WUT6	0	IFSAEIIYHLFDAFTK	2	0.7823	0
-445	103002	FALSE	A	F1.1	94.9986	19656	19656	19641	HCD	MS2	71.8237	280.162	2	1_20151216_09_HeLa_HCD.raw	-445	15620	19656	1	FourierTransform	1	1	1	1	968.98	1936.95	968.98	2	1.94923e+06	0	0	0	0	0	0	High	Sequest HT	Sequest HT (A10)	Unambiguous	VAAcELLHSMVMFMLGK	2	C4(Carbamidomethyl)	10	P78527	P78527-2; P78527	0	VAACELLHSMVMFMLGK	2	0.5807	0
-445	103014	FALSE	A	F1.1	95.0141	19659	19659	19650	HCD	MS2	20.828	218.838	3	1_20151216_09_HeLa_HCD.raw	-445	15622	19659	1	FourierTransform	1	1	1	1	681.039	2041.1	681.039	3	4.21606e+06	0	0	0	0	0	0	High	Sequest HT	Sequest HT (A10)	Unambiguous	WLSLPLFEAFAQHVLNR	2		10	Q969Z0	H7C4R5; Q969Z0	0	WLSLPLFEAFAQHVLNR	3	0.6411	0
-445	103028	FALSE	A	F1.1	95.0238	19661	19661	19650	HCD	MS2	29.2213	273.106	3	1_20151216_09_HeLa_HCD.raw	-445	15624	19661	1	FourierTransform	2	1	1	1	648.713	1944.12	648.713	3	1.83613e+06	0	0	0	0	0	0	High	Sequest HT	Sequest HT (A10)	Unambiguous	LIIVSNPVDILTYVAWK	1		10		Q9BYZ2	0	LIIVSNPVDILTYVAWK	3	0	0
-445	103029	FALSE	A	F1.1	95.0238	19661	19661	19650	HCD	MS2	29.2213	273.106	3	1_20151216_09_HeLa_HCD.raw	-445	15624	19661	1	FourierTransform	2	1	1	1	648.713	1944.12	648.713	3	1.83613e+06	0	0	0	0	0	0	High	Sequest HT	Sequest HT (A10)	Unambiguous	LLIVSNPVDILTYVAWK	5		10	P00338	F5GXY2; P00338-5; P00338-2; P00338-3; P00338	0	LLIVSNPVDILTYVAWK	3	NA	0
-445	103035	FALSE	A	F1.1	95.0288	19662	19662	19650	HCD	MS2	0	273.106	3	1_20151216_09_HeLa_HCD.raw	-445	15625	19662	1	FourierTransform	1	1	1	1	629.684	1887.04	629.684	3	999743	0	0	0	0	0	0	High	Sequest HT	Sequest HT (A10)	Unambiguous	ERPPNPIEFLASYLLK	1		10	Q9C005	Q9C005	0	ERPPNPIEFLASYLLK	3	0.4932	0
-445	103053	FALSE	A	F1.1	95.0469	19666	19666	19658	HCD	MS2	73.9034	191.433	3	1_20151216_09_HeLa_HCD.raw	-445	15628	19666	1	FourierTransform	1	1	1	1	849.115	2545.33	849.115	3	1.71658e+06	0	0	0	0	0	0	High	Sequest HT	Sequest HT (A10)	Unambiguous	GIHSAIDASQTPDVVFASILAAFSK	7		10	P54819	P54819-2; P54819; P54819-6; P54819-5; F8W1A4; A0A5K1VW67; F8VY04	0	GIHSAIDASQTPDVVFASILAAFSK	3	0.7565	0
-445	103096	FALSE	A	F1.1	95.0814	19673	19673	19664	HCD	MS2	15.5225	125.469	3	1_20151216_09_HeLa_HCD.raw	-445	15634	19673	1	FourierTransform	1	1	1	1	1094.56	3281.67	1094.56	3	2.08162e+06	0	0	0	0	0	0	High	Sequest HT	Sequest HT (A10)	Unambiguous	HGFFVNPSDSVAVIAANIFSIPYFQQTGVR	4		10	A0A3B3ITK7	A0A3B3ITK7; P36871-2; P36871; P36871-3	0	HGFFVNPSDSVAVIAANIFSIPYFQQTGVR	3	0.7935	0
-445	10310	FALSE	A	F1.1	20.1101	3275	3275	3268	HCD	MS2	41.4475	240	2	1_20151216_09_HeLa_HCD.raw	-445	1616	3275	1	FourierTransform	1	1	1	1	441.251	881.495	441.251	2	146889	0.21584	0.86338	0	0	0	1	High	Sequest HT	Sequest HT (A10)	Unambiguous	NTLQLHR	2		10	P61313	E7ERA2; P61313	0	NTLQLHR	2	0.3644	0
-445	103106	FALSE	A	F1.1	95.0911	19675	19675	19664	HCD	MS2	43.638	256.878	2	1_20151216_09_HeLa_HCD.raw	-445	15636	19675	1	FourierTransform	1	1	1	1	748.909	1496.81	748.909	2	644817	0	0	0	0	0	0	High	Sequest HT	Sequest HT (A10)	Unambiguous	VFFWWLNPLFK	5		10	O15439	O15439-3; O15439-4; O15439; A0A2R8Y6V8; O15439-2	0	VFFWWLNPLFK	2	0.7543	0
-445	103155	FALSE	A	F1.1	95.1286	19683	19683	19672	HCD	MS2	16.1612	246.856	3	1_20151216_09_HeLa_HCD.raw	-445	15643	19683	1	FourierTransform	1	1	1	1	679.705	2037.1	679.705	3	1.01112e+06	0.14169	0.56678	0	0	0	1	High	Sequest HT	Sequest HT (A10)	Unambiguous	VPAFLDLFMQSLFKPGAR	4		10	X6RLT1	X6RLT1; Q8IXH7; H0UI80; Q8IXH7-4	0	VPAFLDLFMQSLFKPGAR	3	0.7228	0
-445	103195	FALSE	A	F1.1	95.1603	19690	19690	19680	HCD	MS2	36.3036	240	4	1_20151216_09_HeLa_HCD.raw	-445	15649	19690	1	FourierTransform	1	1	1	1	741.123	2961.47	741.123	4	671514	0	0	0	0	0	0	High	Sequest HT	Sequest HT (A10)	Unambiguous	HNIMDFAMPYFIQVMKEYLTKVDK	4		10	A0A087WVQ6	J3KS13; A0A087WVQ6; Q00610; Q00610-2	2	HNIMDFAMPYFIQVMKEYLTKVDK	4	0.7344	0
-445	103220	FALSE	A	F1.1	95.1832	19695	19695	19688	HCD	MS2	76.546	247.995	2	1_20151216_09_HeLa_HCD.raw	-445	15653	19695	1	FourierTransform	1	1	1	1	645.416	1289.82	645.416	2	1.64522e+06	0	0	0	0	0	0	High	Sequest HT	Sequest HT (A10)	Unambiguous	LFPLYVLALLK	3		10	O95487	O95487-2; O95487; O95487-3	0	LFPLYVLALLK	2	0.6344	0
-445	103305	FALSE	A	F1.1	95.2543	19710	19710	19701	HCD	MS2	13.6529	55.532	3	1_20151216_09_HeLa_HCD.raw	-445	15666	19710	1	FourierTransform	1	1	1	1	873.765	2619.28	873.765	3	10229220	0	0	0	0	0	0	High	Sequest HT	Sequest HT (A10)	Unambiguous	HNIMDFAMPYFIQVMKEYLTK	6		10	A0A087WVQ6	K7EJJ5; J3KS13; J3KRF5; A0A087WVQ6; Q00610; Q00610-2	1	HNIMDFAMPYFIQVMKEYLTK	3	0.8394	0
-445	103311	FALSE	A	F1.1	95.2587	19711	19711	19701	HCD	MS2	41.0626	218.169	4	1_20151216_09_HeLa_HCD.raw	-445	15667	19711	1	FourierTransform	1	1	1	1	655.576	2619.28	655.576	4	2.31552e+06	0	0	0	0	0	0	High	Sequest HT	Sequest HT (A10)	Unambiguous	HNIMDFAMPYFIQVMKEYLTK	6		10	A0A087WVQ6	K7EJJ5; J3KS13; J3KRF5; A0A087WVQ6; Q00610; Q00610-2	1	HNIMDFAMPYFIQVMKEYLTK	4	0.7938	0
-445	103356	FALSE	A	F1.1	95.2977	19719	19719	19709	HCD	MS2	20.5461	240	2	1_20151216_09_HeLa_HCD.raw	-445	15674	19719	1	FourierTransform	1	1	1	1	823.472	1645.94	823.472	2	3.14394e+06	0	0	0	0	0	0	High	Sequest HT	Sequest HT (A10)	Unambiguous	VLFYPTLLYTLFR	4		10	Q8WUK0	Q8WUK0; Q8WUK0-3; E9PQM0; Q8WUK0-2	0	VLFYPTLLYTLFR	2	0.7123	0
-445	103392	FALSE	A	F1.1	95.3295	19726	19726	19718	HCD	MS2	35.9997	188.88	3	1_20151216_09_HeLa_HCD.raw	-445	15680	19726	1	FourierTransform	1	1	1	1	1218.66	3653.95	1218.66	3	2.67944e+06	0	0	0	0	0	0	High	Sequest HT	Sequest HT (A10)	Unambiguous	HAFEIIHLLTGENPLQVLVNAIINSGPREDSTR	3		10	M0R0R2	M0R0R2; M0R0F0; P46782	1	HAFEIIHLLTGENPLQVLVNAIINSGPREDSTR	3	0.6446	0
-445	10341	FALSE	A	F1.1	20.1374	3281	3281	3274	HCD	MS2	42.0971	240	2	1_20151216_09_HeLa_HCD.raw	-445	1621	3281	1	FourierTransform	1	1	1	1	502.768	1004.53	502.768	2	112105	3.05899	10.8836	0	1.35233	0	2	High	Sequest HT	Sequest HT (A10)	Unambiguous	FQQQQGLR	1		10	O15067	O15067	0	FQQQQGLR	2	0.5926	0
-445	103412	FALSE	A	F1.1	95.3434	19729	19729	19718	HCD	MS2	59.8351	247.641	2	1_20151216_09_HeLa_HCD.raw	-445	15683	19729	1	FourierTransform	1	1	1	1	931.486	1861.96	931.486	2	1390566	0	0	0	0	0	0	High	Sequest HT	Sequest HT (A10)	Unambiguous	GVNPSLVSWLTTMMGLR	10		10	A0A024RCR6	A0A024RCR6; A0A0G2JL47; P46379-3; H0Y4L1; H0Y710; A0A0G2JK23; P46379-5; P46379-4; P46379-2; P46379	0	GVNPSLVSWLTTMMGLR	2	0.7609	0
-445	103439	FALSE	A	F1.1	95.3754	19736	19736	19725	HCD	MS2	26.072	240	2	1_20151216_09_HeLa_HCD.raw	-445	15689	19736	1	FourierTransform	1	1	1	1	866.508	1732.01	866.508	2	1.05165e+06	0	0	0	0	0	0	High	Sequest HT	Sequest HT (A10)	Unambiguous	GMTLVTPLQLLLFASK	2		10	Q08211	Q08211; Q08211-2	0	GMTLVTPLQLLLFASK	2	0.7784	0
-445	10348	FALSE	A	F1.1	20.1419	3282	3282	3274	HCD	MS2	25.8058	240	3	1_20151216_09_HeLa_HCD.raw	-445	1622	3282	1	FourierTransform	1	1	1	1	323.186	967.544	323.186	3	96558.7	0	0	0	0	0	0	High	Sequest HT	Sequest HT (A10)	Unambiguous	EVSTYIKK	4		10	P68104	A0A087WVQ9; P68104; A0A087WV01; Q5VTE0	1	EVSTYIKK	3	0.401	0
-445	10355	FALSE	A	F1.1	20.1464	3283	3283	3274	HCD	MS2	27.1165	240	2	1_20151216_09_HeLa_HCD.raw	-445	1623	3283	1	FourierTransform	1	1	1	1	631.304	1261.6	631.304	2	64132.9	6.65771	23.4872	3.14365	0	0	2	High	Sequest HT	Sequest HT (A10)	Unambiguous	ESQSPDTTIQR	4		10	Q92973	E7EW37; Q92973-3; Q92973; Q92973-2	0	ESQSPDTTIQR	2	0.2165	0
-445	103567	FALSE	A	F1.1	95.4751	19758	19758	19749	HCD	MS2	14.9454	240	2	1_20151216_09_HeLa_HCD.raw	-445	15708	19758	1	FourierTransform	1	1	1	1	1005.07	2009.14	1005.07	2	2.55918e+06	0	0	0	0	0	0	High	Sequest HT	Sequest HT (A10)	Unambiguous	ALLLPDYYLVTVMLSGIK	1		10	Q7KZF4	Q7KZF4	0	ALLLPDYYLVTVMLSGIK	2	0.8217	0
-445	103575	FALSE	A	F1.1	95.4796	19759	19759	19749	HCD	MS2	0	240	3	1_20151216_09_HeLa_HCD.raw	-445	15709	19759	1	FourierTransform	1	1	1	1	670.384	2009.14	670.384	3	1.08812e+06	0	0	0	0	0	0	High	Sequest HT	Sequest HT (A10)	Unambiguous	ALLLPDYYLVTVMLSGIK	1		10	Q7KZF4	Q7KZF4	0	ALLLPDYYLVTVMLSGIK	3	0.757	0
-445	103606	FALSE	A	F1.1	95.4978	19763	19763	19749	HCD	MS2	22.347	240	2	1_20151216_09_HeLa_HCD.raw	-445	15713	19763	1	FourierTransform	1	1	1	1	970.529	1940.05	970.529	2	877610	0	0	0	0	0	0	High	Sequest HT	Sequest HT (A10)	Unambiguous	VLLPFIAYYMITGPWR	5		10	H7BY84	Q9Y5Q8-3; Q9Y5Q8-2; H7BY84; Q5T7U0; Q9Y5Q8	0	VLLPFIAYYMITGPWR	2	0.6026	0
-445	103629	FALSE	A	F1.1	95.5159	19767	19767	19757	HCD	MS2	10.2793	240	2	1_20151216_09_HeLa_HCD.raw	-445	15716	19767	1	FourierTransform	1	1	1	1	964.554	1928.1	964.554	2	1.18355e+06	0	0	0	0	0	0	High	Sequest HT	Sequest HT (A10)	Unambiguous	cGAIAEQTPILLLFLLR	2	C1(Carbamidomethyl)	10	P42704	P42704; H7C3W8	0	CGAIAEQTPILLLFLLR	2	0.8501	0
-445	10363	FALSE	A	F1.1	20.1509	3284	3284	3274	HCD	MS2	75.6823	240	3	1_20151216_09_HeLa_HCD.raw	-445	1624	3284	1	FourierTransform	2	1	1	1	398.512	1193.52	398.512	3	52176.5	24.145	66.0756	0	16.1156	14.389	3	High	Sequest HT	Sequest HT (A10)	Unambiguous	LTNSMmMHGR	3	M6(Oxidation)	10	M0R0R2	M0R0R2; M0R0F0; P46782	0	LTNSMMMHGR	3	0.0414	0
-445	10364	FALSE	A	F1.1	20.1509	3284	3284	3274	HCD	MS2	75.6823	240	3	1_20151216_09_HeLa_HCD.raw	-445	1624	3284	1	FourierTransform	2	1	1	1	398.512	1193.52	398.512	3	52176.5	24.145	66.0756	0	16.1156	14.389	3	High	Sequest HT	Sequest HT (A10)	Unambiguous	LTNSmMMHGR	3	M5(Oxidation)	10	M0R0R2	M0R0R2; M0R0F0; P46782	0	LTNSMMMHGR	3	NA	0.0414
-445	103640	FALSE	A	F1.1	95.5251	19769	19769	19757	HCD	MS2	26.3377	240	3	1_20151216_09_HeLa_HCD.raw	-445	15718	19769	1	FourierTransform	1	1	1	1	781.417	2342.24	781.417	3	1.11313e+06	0	0	0	0	0	0	High	Sequest HT	Sequest HT (A10)	Unambiguous	DGPSAGcTIVTALLSLAMGRPVR	6	C7(Carbamidomethyl)	10	K7EKE6	P36776-2; P36776-3; K7EKE6; K7EJE8; K7ERR6; P36776	0	DGPSAGCTIVTALLSLAMGRPVR	3	0.7597	0
-445	103704	FALSE	A	F1.1	95.584	19782	19782	19773	HCD	MS2	6.64145	240	4	1_20151216_09_HeLa_HCD.raw	-445	15729	19782	1	FourierTransform	1	1	1	1	767.178	3065.69	767.178	4	618843	0	0	0	0	0	0	High	Sequest HT	Sequest HT (A10)	Unambiguous	HAFEIIHLLTGENPLQVLVNAIINSGPR	3		10	M0R0R2	M0R0R2; M0R0F0; P46782	0	HAFEIIHLLTGENPLQVLVNAIINSGPR	4	0.7834	0
-445	10371	FALSE	A	F1.1	20.1554	3285	3285	3274	HCD	MS2	53.3667	240	3	1_20151216_09_HeLa_HCD.raw	-445	1625	3285	1	FourierTransform	1	1	1	1	360.197	1078.58	360.197	3	92888	0	0	0	0	0	0	High	Sequest HT	Sequest HT (A10)	Unambiguous	ITPEEAKYK	1		10	P62701	P62701	1	ITPEEAKYK	3	0.2179	0
-445	103716	FALSE	A	F1.1	95.5932	19784	19784	19773	HCD	MS2	0	240	2	1_20151216_09_HeLa_HCD.raw	-445	15731	19784	1	FourierTransform	1	1	1	1	637.418	1273.83	637.418	2	678144	0	0	0	0	0	0	High	Sequest HT	Sequest HT (A10)	Unambiguous	LFPLFVLALLK	1		10	O95486	O95486	0	LFPLFVLALLK	2	0.7348	0
-445	10379	FALSE	A	F1.1	20.1599	3286	3286	3274	HCD	MS2	20.1595	240	4	1_20151216_09_HeLa_HCD.raw	-445	1626	3286	1	FourierTransform	1	1	1	1	757.852	3028.39	757.852	4	19435.5	14.7997	33.1311	9.21534	6.7376	10.1147	4	High	Sequest HT	Sequest HT (A10)	Unambiguous	ADAGKEGNNPAENGDAKTDQAQKAEGAGDAK	1		10	P05204	P05204	3	ADAGKEGNNPAENGDAKTDQAQKAEGAGDAK	4	0.7876	0
-445	1038	FALSE	A	F1.1	9.8685	1219	1219	1217	HCD	MS2	36.1928	240	2	1_20151216_09_HeLa_HCD.raw	-445	170	1219	1	FourierTransform	1	1	1	1	376.226	751.445	376.226	2	60206.9	0	0	0	0	0	0	High	Sequest HT	Sequest HT (A10)	Unambiguous	TTFVKR	5		10	B5MDF5	B5MDF5; H0YFC6; F5H018; P62826; J3KQE5	1	TTFVKR	2	0.3151	0
-445	10388	FALSE	A	F1.1	20.1736	3289	3289	3280	HCD	MS2	30.8693	240	3	1_20151216_09_HeLa_HCD.raw	-445	1628	3289	1	FourierTransform	1	1	1	1	424.221	1270.65	424.221	3	93012	3.80436	15.2174	0	0	0	1	High	Sequest HT	Sequest HT (A10)	Unambiguous	RAPDQAAEIGSR	8		10	Q3ZCQ8	M0R303; M0R2Z3; M0QXC3; M0R1Y4; M0R2D2; Q3ZCQ8; M0R003; Q3ZCQ8-2	1	RAPDQAAEIGSR	3	0.7094	0
-445	10412	FALSE	A	F1.1	20.1919	3293	3293	3288	HCD	MS2	34.7027	240	2	1_20151216_09_HeLa_HCD.raw	-445	1631	3293	1	FourierTransform	1	1	1	1	480.743	960.479	480.743	2	128499	12.8834	46.1534	0	2.13315	3.24714	3	High	Sequest HT	Sequest HT (A10)	Unambiguous	HLTGEFEK	5		10	B5MDF5	B5MDF5; H0YFC6; F5H018; P62826; J3KQE5	0	HLTGEFEK	2	0.5825	0
-445	10419	FALSE	A	F1.1	20.1972	3294	3294	3288	HCD	MS2	24.399	240	3	1_20151216_09_HeLa_HCD.raw	-445	1632	3294	1	FourierTransform	1	1	1	1	612.952	1836.84	612.952	3	41553.1	21.0129	62.4111	9.25614	7.51905	4.86518	4	High	Sequest HT	Sequest HT (A10)	Unambiguous	GNWEQPQNQNQTQHK	11		10	Q14157-1	Q5VU80; Q5VU79; Q5VU81; Q5VU77; Q14157-1; F8W726; Q14157-5; Q14157-4; Q5VU78; Q14157; Q14157-3	0	GNWEQPQNQNQTQHK	3	0.456	0
-445	10460	FALSE	A	F1.1	20.229	3301	3301	3291	HCD	MS2	24.381	240	3	1_20151216_09_HeLa_HCD.raw	-445	1638	3301	1	FourierTransform	1	1	1	1	805.656	2414.95	805.656	3	22582	31.9019	100	12.327	8.28904	6.99138	4	Medium	Sequest HT	Sequest HT (A10)	Unambiguous	EVVFLdFNHFYGMQK	1	D6(ADP-Ribosyl)	10	Q63HM9	Q63HM9	0	EVVFLDFNHFYGMQK	3	0.1176	0
-445	10471	FALSE	A	F1.1	20.238	3303	3303	3291	HCD	MS2	37.9745	240	3	1_20151216_09_HeLa_HCD.raw	-445	1640	3303	1	FourierTransform	1	1	1	1	1035.31	3103.9	1035.31	3	17427.9	46.1516	100	50.7221	0	33.8845	3	High	Sequest HT	Sequest HT (A10)	Unambiguous	EYELLsDeLNQk	1	S6(ADP-Ribosyl); E8(ADP-Ribosyl); K12(ADP-Ribosyl)	10	P33176	P33176	0	EYELLSDELNQK	3	0.1282	0
-445	10473	FALSE	A	F1.1	20.2473	3305	3305	3299	HCD	MS2	21.4231	240	3	1_20151216_09_HeLa_HCD.raw	-445	1641	3305	1	FourierTransform	1	1	1	1	396.527	1187.57	396.527	3	297181	0.24794	0	0.99176	0	0	1	High	Sequest HT	Sequest HT (A10)	Unambiguous	HQGVmVGMGQK	23	M5(Oxidation)	10	P60709; P68133; Q562R1	E7EVS6; G5E9R0; J3KT65; A0A2R8Y793; P63267; C9JUM1; A0A2R8YGF8; A6NL76; P60709; F6UVQ4; P62736; P68133; I3L3I0; C9JTX5; K7EM38; Q562R1; C9JFL5; F8WB63; C9JZR7; P68032; I3L3R2; P63261; B8ZZJ2	0	HQGVMVGMGQK	3	0.19	0
-445	10488	FALSE	A	F1.1	20.2609	3308	3308	3299	HCD	MS2	44.8843	240	2	1_20151216_09_HeLa_HCD.raw	-445	1644	3308	1	FourierTransform	1	1	1	1	458.766	916.525	458.766	2	65633.3	1.39501	5.58005	0	0	0	1	High	Sequest HT	Sequest HT (A10)	Unambiguous	HVTYVVAK	1		10	Q8IY81	Q8IY81	0	HVTYVVAK	2	0.5874	0
-445	10501	FALSE	A	F1.1	20.2743	3311	3311	3299	HCD	MS2	67.2453	240	3	1_20151216_09_HeLa_HCD.raw	-445	1647	3311	1	FourierTransform	1	1	1	1	359.527	1076.57	359.527	3	60440.7	0	0	0	0	0	0	High	Sequest HT	Sequest HT (A10)	Unambiguous	HHPQVLSMK	3		10	P31939	P31939-2; H7C1S2; P31939	0	HHPQVLSMK	3	0.5732	0
-445	10509	FALSE	A	F1.1	20.2881	3314	3314	3304	HCD	MS2	24.4772	240	2	1_20151216_09_HeLa_HCD.raw	-445	1649	3314	1	FourierTransform	1	1	1	1	628.23	1255.45	628.23	2	78603.7	39.6206	100	3.93401	22.965	31.5835	4	High	Sequest HT	Sequest HT (A10)	Unambiguous	sQNPLR	2	S1(ADP-Ribosyl)	10	Q9NY93	Q9NY93; Q9NY93-2	0	SQNPLR	2	0.5	0
-445	105153	FALSE	A	F1.1	96.7585	20039	20039	20029	HCD	MS2	27.9772	240	3	1_20151216_09_HeLa_HCD.raw	-445	15954	20039	1	FourierTransform	1	1	1	1	972.537	2915.6	972.537	3	246178	0	0	0	0	0	0	High	Sequest HT	Sequest HT (A10)	Unambiguous	VGAGAPVYLAAVLEYLTAEILELAGNAAR	15		10	Q7L7L0; Q8IUE6; A0A0U1RR32	Q7L7L0; Q8IUE6; P04908; A0A3B3IS11; A0A0U1RR32; Q93077; Q99878; A0A0U1RRH7; Q96KK5; Q9BTM1-2; H0YFX9; Q9BTM1; P16104; P20671; P0C0S8	0	VGAGAPVYLAAVLEYLTAEILELAGNAAR	3	0.7164	0
-445	10519	FALSE	A	F1.1	20.2927	3315	3315	3304	HCD	MS2	30.5763	240	2	1_20151216_09_HeLa_HCD.raw	-445	1650	3315	1	FourierTransform	1	1	1	1	683.719	1366.43	683.719	2	58840.5	43.5142	100	4.24452	24.7881	45.0243	4	High	Sequest HT	Sequest HT (A10)	Unambiguous	sGAQFcR	2	S1(ADP-Ribosyl); C6(Carbamidomethyl)	10	P29372-2	P29372-4; P29372-2	0	SGAQFCR	2	0.3659	0
-445	10529	FALSE	A	F1.1	20.2972	3316	3316	3304	HCD	MS2	60.4748	240	2	1_20151216_09_HeLa_HCD.raw	-445	1651	3316	1	FourierTransform	1	1	1	1	494.775	988.543	494.775	2	67039	4.14559	13.3606	3.22172	0	0	2	High	Sequest HT	Sequest HT (A10)	Unambiguous	KLELSENR	2		10	Q92688	Q92688; Q92688-2	1	KLELSENR	2	0.2213	0
-445	10539	FALSE	A	F1.1	20.3065	3318	3318	3312	HCD	MS2	25.378	240	2	1_20151216_09_HeLa_HCD.raw	-445	1652	3318	1	FourierTransform	1	1	1	1	434.745	868.482	434.745	2	221003	0.47948	1.05858	0.85934	0	0	2	High	Sequest HT	Sequest HT (A10)	Unambiguous	MQHLIAR	6		10	P14618	H3BR70; P14618-2; B4DNK4; P14618-3; P14618; H3BTN5	0	MQHLIAR	2	0.574	0
-445	1055	FALSE	A	F1.1	9.9104	1226	1226	1224	HCD	MS2	0	240	4	1_20151216_09_HeLa_HCD.raw	-445	173	1226	1	FourierTransform	1	1	1	1	647.025	2585.08	647.025	4	47065.7	41.0776	100	12.8865	21.0898	30.334	4	High	Sequest HT	Sequest HT (A10)	Unambiguous	NAQkSNQNGKDSKPSSTPR	2	K4(ADP-Ribosyl)	10	P06748	P06748-3; P06748	2	NAQKSNQNGKDSKPSSTPR	4	0.1576	0
-445	10551	FALSE	A	F1.1	20.3156	3320	3320	3312	HCD	MS2	30.825	240	2	1_20151216_09_HeLa_HCD.raw	-445	1654	3320	1	FourierTransform	1	1	1	1	753.296	1505.58	753.296	2	95400.6	49.4791	100	24.2481	28.1919	45.4763	4	Medium	Sequest HT	Sequest HT (A10)	Unambiguous	sVRPGASYK	8	S1(ADP-Ribosyl)	10	Q8NEY8	Q8NEY8-5; Q8NEY8-2; Q8NEY8; F8W0Q9; Q8NEY8-6; Q8NEY8-8; B7Z8L1; Q8NEY8-3	0	SVRPGASYK	2	0.0597	0
-445	10560	FALSE	A	F1.1	20.3201	3321	3321	3312	HCD	MS2	5.83021	240	3	1_20151216_09_HeLa_HCD.raw	-445	1655	3321	1	FourierTransform	1	1	1	1	647.9	1941.68	647.9	3	54996	39.3029	100	6.69866	21.1822	29.3308	4	High	Sequest HT	Sequest HT (A10)	Unambiguous	sGSmDPSGAHPSVR	3	S1(ADP-Ribosyl); M4(Oxidation)	10	Q07666	Q07666-3; Q07666-2; Q07666	0	SGSMDPSGAHPSVR	3	0.0556	0
-445	10567	FALSE	A	F1.1	20.3246	3322	3322	3312	HCD	MS2	59.8444	240	3	1_20151216_09_HeLa_HCD.raw	-445	1656	3322	1	FourierTransform	1	1	1	1	341.512	1022.52	341.512	3	82283.1	0	0	0	0	0	0	High	Sequest HT	Sequest HT (A10)	Unambiguous	FYKNWHK	5		10	P39023	P39023; G5E9G0; H7C422; H7C3M2; B5MCW2	1	FYKNWHK	3	0.3475	0
-445	105712	FALSE	A	F1.1	97.3124	20161	20161	20154	HCD	MS2	89.0779	240	3	1_20151216_09_HeLa_HCD.raw	-445	16056	20161	1	FourierTransform	3	1	1	1	1140.46	3419.37	1140.46	3	74354.8	0	0	0	0	0	0	High	Sequest HT	Sequest HT (A10)	Unambiguous	KMYDYSLDmWSLGcmLASMIFrK	1	M9(Oxidation); C14(Carbamidomethyl); M15(Oxidation); R22(ADP-Ribosyl)	10	A0A2R8Y5A0	A0A2R8Y5A0	2	KMYDYSLDMWSLGCMLASMIFRK	3	0.0851	0
-445	105713	FALSE	A	F1.1	97.3124	20161	20161	20154	HCD	MS2	89.0779	240	3	1_20151216_09_HeLa_HCD.raw	-445	16056	20161	1	FourierTransform	3	1	1	1	1140.46	3419.37	1140.46	3	74354.8	0	0	0	0	0	0	High	Sequest HT	Sequest HT (A10)	Unambiguous	KMYDYSLDmWSLGcmLAsMIFRK	1	M9(Oxidation); C14(Carbamidomethyl); M15(Oxidation); S18(ADP-Ribosyl)	10	A0A2R8Y5A0	A0A2R8Y5A0	2	KMYDYSLDMWSLGCMLASMIFRK	3	0.0851	0
-445	105714	FALSE	A	F1.1	97.3124	20161	20161	20154	HCD	MS2	89.0779	240	3	1_20151216_09_HeLa_HCD.raw	-445	16056	20161	1	FourierTransform	3	1	1	1	1140.46	3419.37	1140.46	3	74354.8	0	0	0	0	0	0	High	Sequest HT	Sequest HT (A10)	Unambiguous	KMYDYSLDmWSLGcmLASMIFRk	1	M9(Oxidation); C14(Carbamidomethyl); M15(Oxidation); K23(ADP-Ribosyl)	10	A0A2R8Y5A0	A0A2R8Y5A0	2	KMYDYSLDMWSLGCMLASMIFRK	3	0.0851	0
-445	10572	FALSE	A	F1.1	20.329	3323	3323	3312	HCD	MS2	50.8175	240	3	1_20151216_09_HeLa_HCD.raw	-445	1657	3323	1	FourierTransform	1	1	1	1	476.248	1426.73	476.248	3	72840.8	3.41184	13.6474	0	0	0	1	High	Sequest HT	Sequest HT (A10)	Unambiguous	SIPAGAEPGEKGSAR	5		10	Q9H910	Q9H910-2; Q9H910-3; Q9H910; A6NGP5; H3BU16	1	SIPAGAEPGEKGSAR	3	0.6831	0
-445	10586	FALSE	A	F1.1	20.3428	3326	3326	3317	HCD	MS2	16.6238	240	2	1_20151216_09_HeLa_HCD.raw	-445	1659	3326	1	FourierTransform	1	1	1	1	594.288	1187.57	594.288	2	354912	1.38879	3.55028	1.63999	0.36489	0	3	High	Sequest HT	Sequest HT (A10)	Unambiguous	HQGVmVGMGQK	23	M5(Oxidation)	10	P60709; P68133; Q562R1	E7EVS6; G5E9R0; J3KT65; A0A2R8Y793; P63267; C9JUM1; A0A2R8YGF8; A6NL76; P60709; F6UVQ4; P62736; P68133; I3L3I0; C9JTX5; K7EM38; Q562R1; C9JFL5; F8WB63; C9JZR7; P68032; I3L3R2; P63261; B8ZZJ2	0	HQGVMVGMGQK	2	0.161	0
-445	10590	FALSE	A	F1.1	20.3473	3327	3327	3317	HCD	MS2	39.7139	240	3	1_20151216_09_HeLa_HCD.raw	-445	1660	3327	1	FourierTransform	1	1	1	1	503.62	1508.84	503.62	3	93478.3	11.8217	43.2238	0	4.06306	0	2	High	Sequest HT	Sequest HT (A10)	Unambiguous	EDSVKPGAHLTVKK	2		10	P51991	P51991; P51991-2	1	EDSVKPGAHLTVKK	3	0.6679	0
-445	10597	FALSE	A	F1.1	20.3519	3328	3328	3317	HCD	MS2	49.2733	240	2	1_20151216_09_HeLa_HCD.raw	-445	1661	3328	1	FourierTransform	1	1	1	1	491.272	981.537	491.272	2	70410.5	5.07225	17.6952	2.59376	0	0	2	High	Sequest HT	Sequest HT (A10)	Unambiguous	EVQVEHIK	1		10	Q96DG6	Q96DG6	0	EVQVEHIK	2	0.5795	0
-445	106003	FALSE	A	F1.1	97.7163	20246	20246	20237	HCD	MS2	56.117	240	3	1_20151216_09_HeLa_HCD.raw	-445	16117	20246	1	FourierTransform	1	1	1	1	1366.82	4098.44	1366.82	3	93883	0	0	0	0	0	0	Medium	Sequest HT	Sequest HT (A10)	Unambiguous	mTDNELSALVVdNGSGmcKAGFGGdDAPR	1	M1(Oxidation); D12(ADP-Ribosyl); M17(Oxidation); C18(Carbamidomethyl); D25(ADP-Ribosyl)	10	Q562R1	Q562R1	1	MTDNELSALVVDNGSGMCKAGFGGDDAPR	3	0.15	0
-445	10618	FALSE	A	F1.1	20.3706	3331	3331	3317	HCD	MS2	0	240	2	1_20151216_09_HeLa_HCD.raw	-445	1664	3331	1	FourierTransform	2	1	1	1	971.347	1941.69	971.347	2	59806	54.2115	76.838	21.7302	18.2778	100	4	High	Sequest HT	Sequest HT (A10)	Unambiguous	sGSmDPSGAHPSVR	3	S1(ADP-Ribosyl); M4(Oxidation)	10	Q07666	Q07666-3; Q07666-2; Q07666	0	SGSMDPSGAHPSVR	2	0.2202	0
-445	10619	FALSE	A	F1.1	20.3706	3331	3331	3317	HCD	MS2	0	240	2	1_20151216_09_HeLa_HCD.raw	-445	1664	3331	1	FourierTransform	2	1	1	1	971.347	1941.69	971.347	2	59806	54.2115	76.838	21.7302	18.2778	100	4	High	Sequest HT	Sequest HT (A10)	Unambiguous	SGsmDPSGAHPSVR	3	S3(ADP-Ribosyl); M4(Oxidation)	10	Q07666	Q07666-3; Q07666-2; Q07666	0	SGSMDPSGAHPSVR	2	0.2202	0
-445	10626	FALSE	A	F1.1	20.3843	3334	3334	3325	HCD	MS2	26.3499	240	3	1_20151216_09_HeLa_HCD.raw	-445	1666	3334	1	FourierTransform	1	1	1	1	772.659	2315.96	772.659	3	46024.9	40.5987	100	28.8129	21.3175	12.2644	4	Medium	Sequest HT	Sequest HT (A10)	Selected	KAEPSEVDMNSPkSKK	1	K13(ADP-Ribosyl)	10	Q9NR30	Q9NR30	3	KAEPSEVDMNSPKSKK	3	NA	0.0464
-445	1063	FALSE	A	F1.1	9.9478	1231	1231	1229	HCD	MS2	0	240	3	1_20151216_09_HeLa_HCD.raw	-445	174	1231	1	FourierTransform	1	1	1	1	862.365	2585.08	862.365	3	35974.5	38.0818	69.1299	33.8664	22.97	26.3607	4	High	Sequest HT	Sequest HT (A10)	Unambiguous	NAQkSNQNGKDSKPSSTPR	2	K4(ADP-Ribosyl)	10	P06748	P06748-3; P06748	2	NAQKSNQNGKDSKPSSTPR	3	0.0861	0
-445	10636	FALSE	A	F1.1	20.3982	3337	3337	3332	HCD	MS2	48.5368	240	2	1_20151216_09_HeLa_HCD.raw	-445	1668	3337	1	FourierTransform	1	1	1	1	377.184	753.36	377.184	2	145389	0	0	0	0	0	0	High	Sequest HT	Sequest HT (A10)	Unambiguous	VFNDMK	7		10	E9PK25	F8WDN3; E9PK25; P23528; G3V2U0; Q9Y281; E9PP50; E9PS23	0	VFNDMK	2	0.3333	0
-445	106427	FALSE	A	F1.1	98.7148	20433	20433	20424	HCD	MS2	69.7755	240	2	1_20151216_09_HeLa_HCD.raw	-445	16228	20433	1	FourierTransform	1	1	1	1	420.768	840.529	420.768	2	443966	0	0	0	0	0	0	High	Sequest HT	Sequest HT (A10)	Unambiguous	APIIAVTR	6		10	P14618	H3BR70; P14618-2; B4DNK4; P14618-3; P14618; H3BTN5	0	APIIAVTR	2	0.3846	0
-445	106447	FALSE	A	F1.1	98.7423	20439	20439	20434	HCD	MS2	35.9007	240	2	1_20151216_09_HeLa_HCD.raw	-445	16232	20439	1	FourierTransform	1	1	1	1	516.801	1032.6	516.801	2	193475	0	0	0	0	0	0	Medium	Sequest HT	Sequest HT (A10)	Unambiguous	YRPGTVALR	12		10	P84243; Q5TEC6	P84243; A0A590UJJ6; Q5TEC6; K7ES00; K7EP01; B4DEB1; Q16695; Q6NXT2; K7EK07; K7EMV3; P68431; Q71DI3	0	YRPGTVALR	2	0.2394	0
-445	106469	FALSE	A	F1.1	98.7832	20448	20448	20443	HCD	MS2	66.7034	240	2	1_20151216_09_HeLa_HCD.raw	-445	16238	20448	1	FourierTransform	1	1	1	1	669.433	1337.86	669.433	2	125225	0	0	0	0	0	0	High	Sequest HT	Sequest HT (A10)	Unambiguous	AIIIFVPVPQLK	2		10	P62081	P62081; B5MCP9	0	AIIIFVPVPQLK	2	0.7753	0
-445	106498	FALSE	A	F1.1	98.8148	20455	20455	20446	HCD	MS2	78.8566	240	3	1_20151216_09_HeLa_HCD.raw	-445	16244	20455	1	FourierTransform	1	1	1	1	603.657	1808.96	603.657	3	136124	0	0	0	0	0	0	High	Sequest HT	Sequest HT (A10)	Unambiguous	cPLLKPWALTFSYGR	5	C1(Carbamidomethyl)	10	P04075	P04075; H3BQN4; J3KPS3; P04075-2; H3BR68	0	CPLLKPWALTFSYGR	3	0.15	0
-445	10652	FALSE	A	F1.1	20.4073	3339	3339	3332	HCD	MS2	27.1423	240	2	1_20151216_09_HeLa_HCD.raw	-445	1670	3339	1	FourierTransform	1	1	1	1	511.764	1022.52	511.764	2	62866.2	8.67897	34.7159	0	0	0	1	High	Sequest HT	Sequest HT (A10)	Unambiguous	FYKNWHK	5		10	P39023	P39023; G5E9G0; H7C422; H7C3M2; B5MCW2	1	FYKNWHK	2	0.4524	0
-445	106609	FALSE	A	F1.1	98.9869	20490	20490	20486	HCD	MS2	75.1794	240	3	1_20151216_09_HeLa_HCD.raw	-445	16266	20490	1	FourierTransform	1	1	1	1	400.238	1198.7	400.238	3	128306	0	0	0	0	0	0	High	Sequest HT	Sequest HT (A10)	Unambiguous	AVFPSIVGRPR	28		10	P60709; Q6S8J3; P68133	E7EVS6; G5E9R0; J3KT65; A5A3E0; A0A2R8Y793; P63267; C9JUM1; F8WCH0; A0A2R8YGF8; A6NL76; P60709; P63267-2; F6UVQ4; Q6S8J3; P62736; P68133; I3L3I0; C9JTX5; K7EM38; I3L4N8; C9JFL5; F8WB63; C9JZR7; P0CG38; P68032; I3L3R2; P63261; B8ZZJ2	0	AVFPSIVGRPR	3	0.5479	0
-445	106671	FALSE	A	F1.2	0.5194	59	59	57	HCD	MS2	0	240	3	1_20151216_13_HeLa_HCD.raw	-445	16285	59	1	FourierTransform	1	1	1	1	585.933	1755.78	585.933	3	66009.9	32.8679	100	11.4757	13.2315	6.76438	4	Medium	Sequest HT	Sequest HT (A10)	Unambiguous	KAAGGATPKKSAk	1	K13(ADP-Ribosyl)	10	P16403	P16403	3	KAAGGATPKKSAK	3	0.1217	0
-445	106690	FALSE	A	F1.2	1.0235	117	117	115	HCD	MS2	0	240	3	1_20151216_13_HeLa_HCD.raw	-445	16289	117	1	FourierTransform	1	1	1	1	585.933	1755.78	585.933	3	85319.3	33.7969	100	13.868	13.8975	7.42199	4	High	Sequest HT	Sequest HT (A10)	Selected	kAAGGATPKKSAK	1	K1(ADP-Ribosyl)	10	P16403	P16403	3	KAAGGATPKKSAK	3	NA	0.0326
-445	106718	FALSE	A	F1.2	2.0331	231	231	229	HCD	MS2	0	240	3	1_20151216_13_HeLa_HCD.raw	-445	16295	231	1	FourierTransform	1	1	1	1	585.933	1755.78	585.933	3	69835.2	33.1219	100	12.7289	11.0538	8.70491	4	Medium	Sequest HT	Sequest HT (A10)	Unambiguous	KAAGGATPKKSAk	1	K13(ADP-Ribosyl)	10	P16403	P16403	3	KAAGGATPKKSAK	3	0.1389	0
-445	106732	FALSE	A	F1.2	2.5407	288	288	286	HCD	MS2	0	240	3	1_20151216_13_HeLa_HCD.raw	-445	16298	288	1	FourierTransform	1	1	1	1	585.933	1755.78	585.933	3	64111.7	31.947	100	12.3008	11.7391	3.74795	4	High	Sequest HT	Sequest HT (A10)	Unambiguous	kAAGGATPKKSAK	1	K1(ADP-Ribosyl)	10	P16403	P16403	3	KAAGGATPKKSAK	3	0.1259	0
-445	106750	FALSE	A	F1.2	3.0493	345	345	343	HCD	MS2	5.62332	240	3	1_20151216_13_HeLa_HCD.raw	-445	16301	345	1	FourierTransform	1	1	1	1	585.933	1755.78	585.933	3	55938.3	33.3033	100	11.7535	13.642	7.81762	4	High	Sequest HT	Sequest HT (A10)	Unambiguous	KAAGGATPKKSAk	1	K13(ADP-Ribosyl)	10	P16403	P16403	3	KAAGGATPKKSAK	3	0.2321	0
-445	106759	FALSE	A	F1.2	3.5739	403	403	401	HCD	MS2	3.24922	240	3	1_20151216_13_HeLa_HCD.raw	-445	16303	403	1	FourierTransform	1	1	1	1	585.933	1755.78	585.933	3	58250	32.4973	100	10.8629	11.3188	7.80732	4	High	Sequest HT	Sequest HT (A10)	Unambiguous	KAAGGATPkKSAK	1	K9(ADP-Ribosyl)	10	P16403	P16403	3	KAAGGATPKKSAK	3	0.1443	0
-445	106768	FALSE	A	F1.2	3.6952	417	417	415	HCD	MS2	0	240	3	1_20151216_13_HeLa_HCD.raw	-445	16304	417	1	FourierTransform	1	1	1	1	585.933	1755.78	585.933	3	47967.5	32.2637	100	11.4762	14.191	3.38756	4	Medium	Sequest HT	Sequest HT (A10)	Unambiguous	KAAGGATPKKSAk	1	K13(ADP-Ribosyl)	10	P16403	P16403	3	KAAGGATPKKSAK	3	0.3582	0
-445	106806	FALSE	A	F1.2	4.7539	536	536	534	HCD	MS2	10.0172	240	4	1_20151216_13_HeLa_HCD.raw	-445	16310	536	1	FourierTransform	1	1	1	1	320.935	1280.72	320.935	4	61376.1	0	0	0	0	0	0	Medium	Sequest HT	Sequest HT (A10)	Unambiguous	SRPETGRPRPK	8		10	P46783	P46783; F6U211; Q9NQ39; A0A2R8YFH6; A0A2R8Y6L3; A0A2R8Y7H1; A0A1W2PQS6; S4R435	0	SRPETGRPRPK	4	0.4241	0
-445	106812	FALSE	A	F1.2	4.7634	538	538	535	HCD	MS2	1.82378	240	3	1_20151216_13_HeLa_HCD.raw	-445	16311	538	1	FourierTransform	2	1	1	1	585.933	1755.78	585.933	3	90898.6	32.017	100	8.88091	11.8084	7.3789	4	Medium	Sequest HT	Sequest HT (A10)	Unambiguous	KAAGGATPKKSAk	1	K13(ADP-Ribosyl)	10	P16403	P16403	3	KAAGGATPKKSAK	3	0.024	0
-445	106813	FALSE	A	F1.2	4.7634	538	538	535	HCD	MS2	1.82378	240	3	1_20151216_13_HeLa_HCD.raw	-445	16311	538	1	FourierTransform	2	1	1	1	585.933	1755.78	585.933	3	90898.6	32.017	100	8.88091	11.8084	7.3789	4	High	Sequest HT	Sequest HT (A10)	Unambiguous	kAAGGATPKKSAK	1	K1(ADP-Ribosyl)	10	P16403	P16403	3	KAAGGATPKKSAK	3	NA	0.024
-445	106821	FALSE	A	F1.2	4.8726	550	550	548	HCD	MS2	13.0989	240	4	1_20151216_13_HeLa_HCD.raw	-445	16312	550	1	FourierTransform	1	1	1	1	323.203	1289.79	323.203	4	58439.9	0	0	0	0	0	0	High	Sequest HT	Sequest HT (A10)	Unambiguous	KRPRPSPARPK	6		10	Q6PKG0	H0YC73; Q6PKG0; A0A0B4J210; H0YBW1; Q6PKG0-3; E5RH50	1	KRPRPSPARPK	4	0.3498	0
-445	106845	FALSE	A	F1.2	4.958	562	562	559	HCD	MS2	22.8004	240	3	1_20151216_13_HeLa_HCD.raw	-445	16315	562	1	FourierTransform	1	1	1	1	505.203	1513.6	505.203	3	54066.3	31.3269	100	5.4963	6.60862	13.2027	4	High	Sequest HT	Sequest HT (A10)	Unambiguous	rKSAGGGPSR	5	R1(ADP-Ribosyl)	10	A0A087WWG9	Q96T88-2; A0A087WWG9; Q96T88; A0A087WTW0; A0A087WVR3	2	RKSAGGGPSR	3	0.1042	0
-445	106850	FALSE	A	F1.2	4.977	565	565	563	HCD	MS2	3.98288	240	4	1_20151216_13_HeLa_HCD.raw	-445	16316	565	1	FourierTransform	1	1	1	1	401.451	1602.78	401.451	4	50281.3	0	0	0	0	0	0	High	Sequest HT	Sequest HT (A10)	Unambiguous	SNQNGKDSKPSSTPR	2		10	P06748	P06748-3; P06748	1	SNQNGKDSKPSSTPR	4	0.5099	0
-445	10686	FALSE	A	F1.1	20.439	3346	3346	3336	HCD	MS2	57.9714	240	4	1_20151216_09_HeLa_HCD.raw	-445	1676	3346	1	FourierTransform	1	1	1	1	403.966	1612.84	403.966	4	96602	0	0	0	0	0	0	High	Sequest HT	Sequest HT (A10)	Unambiguous	KRFDTEEEFKKR	2		10	P54136	P54136; P54136-2	4	KRFDTEEEFKKR	4	0.3544	0
-445	106893	FALSE	A	F1.2	5.2071	595	595	593	HCD	MS2	12.4576	240	4	1_20151216_13_HeLa_HCD.raw	-445	16322	595	1	FourierTransform	1	1	1	1	450.708	1799.81	450.708	4	61818.7	31.002	100	0	8.45222	15.5559	3	High	Sequest HT	Sequest HT (A10)	Unambiguous	KAtGAATPKKSAK	1	T3(ADP-Ribosyl)	10	P10412	P10412	3	KATGAATPKKSAK	4	0.1316	0
-445	10692	FALSE	A	F1.1	20.4436	3347	3347	3336	HCD	MS2	49.0329	240	2	1_20151216_09_HeLa_HCD.raw	-445	1677	3347	1	FourierTransform	1	1	1	1	471.293	941.579	471.293	2	56528.2	5.05417	20.2167	0	0	0	1	High	Sequest HT	Sequest HT (A10)	Unambiguous	GPLATGGIKK	2		10	Q9Y2S6	Q9Y2S6; A0A024R1R8	1	GPLATGGIKK	2	0.3182	0
-445	106990	FALSE	A	F1.2	5.6697	658	658	653	HCD	MS2	46.8965	240	3	1_20151216_13_HeLa_HCD.raw	-445	16338	658	1	FourierTransform	1	1	1	1	314.495	941.469	314.495	3	58973.4	0	0	0	0	0	0	Medium	Sequest HT	Sequest HT (A10)	Unambiguous	HTADRWR	2		10	P04792	P04792; F8WE04	1	HTADRWR	3	0.3404	0
-445	107008	FALSE	A	F1.2	5.7649	670	670	668	HCD	MS2	30.1636	240	4	1_20151216_13_HeLa_HCD.raw	-445	16340	670	1	FourierTransform	1	1	1	1	318.917	1272.65	318.917	4	69098.1	0	0	0	0	0	0	Medium	Sequest HT	Sequest HT (A10)	Unambiguous	HRISKEEAmR	3	M9(Oxidation)	10	Q5VVC8	Q5VVC8; P62913-2; P62913	2	HRISKEEAMR	4	0.4126	0
-445	10701	FALSE	A	F1.1	20.4529	3349	3349	3344	HCD	MS2	16.4541	240	3	1_20151216_09_HeLa_HCD.raw	-445	1678	3349	1	FourierTransform	1	1	1	1	449.918	1347.74	449.918	3	201615	0	0	0	0	0	0	High	Sequest HT	Sequest HT (A10)	Unambiguous	KYELGRPAANTK	2		10	P62241	P62241; Q5JR95	1	KYELGRPAANTK	3	0.5443	0
-445	107014	FALSE	A	F1.2	5.7841	673	673	671	HCD	MS2	34.1451	240	3	1_20151216_13_HeLa_HCD.raw	-445	16341	673	1	FourierTransform	1	1	1	1	309.835	927.49	309.835	3	53120	0	0	0	0	0	0	High	Sequest HT	Sequest HT (A10)	Unambiguous	HPHVANPR	4		10	Q5JVF3	Q5JVF3-3; Q5JVF3; Q5JVF3-4; Q5JVF3-2	0	HPHVANPR	3	0.5531	0
-445	107020	FALSE	A	F1.2	5.8229	678	678	676	HCD	MS2	17.6121	240	3	1_20151216_13_HeLa_HCD.raw	-445	16342	678	1	FourierTransform	1	1	1	1	414.238	1240.7	414.238	3	60293.2	1.22322	4.89287	0	0	0	1	High	Sequest HT	Sequest HT (A10)	Unambiguous	SAPGGGSKVPQKK	4		10	P06748	E5RI98; P06748-2; P06748-3; P06748	2	SAPGGGSKVPQKK	3	0.4894	0
-445	107074	FALSE	A	F1.2	6.1755	723	723	720	HCD	MS2	9.69048	240	3	1_20151216_13_HeLa_HCD.raw	-445	16350	723	1	FourierTransform	1	1	1	1	314.495	941.469	314.495	3	214812	0	0	0	0	0	0	Medium	Sequest HT	Sequest HT (A10)	Unambiguous	HTADRWR	2		10	P04792	P04792; F8WE04	1	HTADRWR	3	0.4651	0
-445	107089	FALSE	A	F1.2	6.3288	741	741	739	HCD	MS2	4.9393	240	3	1_20151216_13_HeLa_HCD.raw	-445	16352	741	1	FourierTransform	1	1	1	1	414.238	1240.7	414.238	3	327792	0	0	0	0	0	0	High	Sequest HT	Sequest HT (A10)	Unambiguous	SAPGGGSKVPQKK	4		10	P06748	E5RI98; P06748-2; P06748-3; P06748	2	SAPGGGSKVPQKK	3	0.6414	0
-445	10709	FALSE	A	F1.1	20.462	3351	3351	3344	HCD	MS2	48.0896	240	3	1_20151216_09_HeLa_HCD.raw	-445	1680	3351	1	FourierTransform	1	1	1	1	456.904	1368.7	456.904	3	75222.2	2.32597	9.30389	0	0	0	1	High	Sequest HT	Sequest HT (A10)	Unambiguous	NNRPSEGPLQTR	3		10	A0A087WVQ6	A0A087WVQ6; Q00610; Q00610-2	0	NNRPSEGPLQTR	3	0.6589	0
-445	107095	FALSE	A	F1.2	6.3573	745	745	743	HCD	MS2	5.46474	240	3	1_20151216_13_HeLa_HCD.raw	-445	16353	745	1	FourierTransform	1	1	1	1	557.91	1671.71	557.91	3	61379.7	34.7107	100	13.1815	17.2663	8.39493	4	High	Sequest HT	Sequest HT (A10)	Unambiguous	AtGAATPKKSAK	1	T2(ADP-Ribosyl)	10	P10412	P10412	2	ATGAATPKKSAK	3	0.2073	0
-445	107111	FALSE	A	F1.2	6.4025	752	752	749	HCD	MS2	63.2854	240	3	1_20151216_13_HeLa_HCD.raw	-445	16356	752	1	FourierTransform	1	1	1	1	335.503	1004.49	335.503	3	57813.2	0	0	0	0	0	0	Medium	Sequest HT	Sequest HT (A10)	Unambiguous	WHDKQYK	5		10	P62266	D6RD47; D6R9I7; P62266; D6RDJ2; D6RIX0	1	WHDKQYK	3	0.2353	0
-445	107139	FALSE	A	F1.2	6.6794	786	786	784	HCD	MS2	9.64259	240	3	1_20151216_13_HeLa_HCD.raw	-445	16361	786	1	FourierTransform	1	1	1	1	314.495	941.469	314.495	3	261745	0	0	0	0	0	0	High	Sequest HT	Sequest HT (A10)	Unambiguous	HTADRWR	2		10	P04792	P04792; F8WE04	1	HTADRWR	3	0.492	0
-445	107168	FALSE	A	F1.2	6.8522	808	808	806	HCD	MS2	14.5608	240	3	1_20151216_13_HeLa_HCD.raw	-445	16365	808	1	FourierTransform	1	1	1	1	450.839	1350.5	450.839	3	59626.3	28.5008	100	1.81371	8.02542	4.16427	4	High	Sequest HT	Sequest HT (A10)	Unambiguous	HkYPHK	3	K2(ADP-Ribosyl)	10	P35251	P35251; P35251-2; A0A1W2PP02	1	HKYPHK	3	0.1618	0
-445	107177	FALSE	A	F1.2	6.8714	811	811	809	HCD	MS2	24.7114	240	4	1_20151216_13_HeLa_HCD.raw	-445	16366	811	1	FourierTransform	1	1	1	1	333.927	1332.69	333.927	4	123600	0	0	0	0	0	0	High	Sequest HT	Sequest HT (A10)	Unambiguous	HGRPGIGATHSSR	6		10	P62841	K7EQJ5; P62841; K7EM56; A0A0B4J2B4; K7ELC2; S4R417	0	HGRPGIGATHSSR	4	0.5858	0
-445	10719	FALSE	A	F1.1	20.4665	3352	3352	3344	HCD	MS2	56.913	240	4	1_20151216_09_HeLa_HCD.raw	-445	1681	3352	1	FourierTransform	1	1	1	1	403.994	1612.95	403.994	4	70047.4	0	0	0	0	0	0	High	Sequest HT	Sequest HT (A10)	Unambiguous	LSAKPAPPKPEPKPR	3		10	Q15651	Q15651; A0A087WZE9; Q15651-2	0	LSAKPAPPKPEPKPR	4	0.1096	0
-445	107196	FALSE	A	F1.2	7.0295	831	831	828	HCD	MS2	43.4117	240	3	1_20151216_13_HeLa_HCD.raw	-445	16370	831	1	FourierTransform	1	1	1	1	384.216	1150.63	384.216	3	51136	0	0	0	0	0	0	Medium	Sequest HT	Sequest HT (A10)	Unambiguous	HAKRPDADLK	6		10	P27824	H0Y9H1; P27824-2; P27824-3; D6RFL1; P27824; D6RGY2	1	HAKRPDADLK	3	0.1319	0
-445	107202	FALSE	A	F1.2	7.0496	834	834	832	HCD	MS2	10.2196	240	3	1_20151216_13_HeLa_HCD.raw	-445	16371	834	1	FourierTransform	1	1	1	1	346.533	1037.58	346.533	3	151144	0	0	0	0	0	0	High	Sequest HT	Sequest HT (A10)	Unambiguous	APRPTRPDK	7		10	P61313	A0A2R8Y738; P61313-2; E7EQV9; E7EX53; P61313; E7ENU7; A0A2R8YEM3	0	APRPTRPDK	3	0.4932	0
-445	107217	FALSE	A	F1.2	7.119	843	843	841	HCD	MS2	26.2863	240	3	1_20151216_13_HeLa_HCD.raw	-445	16373	843	1	FourierTransform	1	1	1	1	396.551	1187.64	396.551	3	60926.7	0	0	0	0	0	0	High	Sequest HT	Sequest HT (A10)	Unambiguous	HPRPAAQPSAR	3		10	H0Y8C3	H0Y8C3; Q9NZJ7; Q9NZJ7-2	0	HPRPAAQPSAR	3	0.623	0
-445	107248	FALSE	A	F1.2	7.1883	854	854	852	HCD	MS2	18.5364	240	3	1_20151216_13_HeLa_HCD.raw	-445	16377	854	1	FourierTransform	1	1	1	1	314.495	941.469	314.495	3	258896	0	0	0	0	0	0	High	Sequest HT	Sequest HT (A10)	Unambiguous	HTADRWR	2		10	P04792	P04792; F8WE04	1	HTADRWR	3	0.5361	0
-445	107300	FALSE	A	F1.2	7.4054	884	884	882	HCD	MS2	18.8948	240	4	1_20151216_13_HeLa_HCD.raw	-445	16386	884	1	FourierTransform	1	1	1	1	333.927	1332.69	333.927	4	152128	0	0	0	0	0	0	High	Sequest HT	Sequest HT (A10)	Unambiguous	HGRPGIGATHSSR	6		10	P62841	K7EQJ5; P62841; K7EM56; A0A0B4J2B4; K7ELC2; S4R417	0	HGRPGIGATHSSR	4	0.6006	0
-445	107321	FALSE	A	F1.2	7.6302	911	911	909	HCD	MS2	28.2358	240	3	1_20151216_13_HeLa_HCD.raw	-445	16390	911	1	FourierTransform	1	1	1	1	396.551	1187.64	396.551	3	76301	0	0	0	0	0	0	High	Sequest HT	Sequest HT (A10)	Unambiguous	HPRPAAQPSAR	3		10	H0Y8C3	H0Y8C3; Q9NZJ7; Q9NZJ7-2	0	HPRPAAQPSAR	3	0.6175	0
-445	107337	FALSE	A	F1.2	7.7592	927	927	925	HCD	MS2	5.13232	240	3	1_20151216_13_HeLa_HCD.raw	-445	16393	927	1	FourierTransform	1	1	1	1	510.173	1528.51	510.173	3	54688.6	28.5106	100	0	10.8473	3.19501	3	High	Sequest HT	Sequest HT (A10)	Unambiguous	MdSRGEHR	3	D2(ADP-Ribosyl)	10	P35637	P35637-2; P35637; H3BPE7	1	MDSRGEHR	3	0.0833	0
-445	107344	FALSE	A	F1.2	7.7781	930	930	928	HCD	MS2	36.7483	240	3	1_20151216_13_HeLa_HCD.raw	-445	16394	930	1	FourierTransform	1	1	1	1	449.237	1345.7	449.237	3	51618.2	17.6722	70.6889	0	0	0	1	High	Sequest HT	Sequest HT (A10)	Unambiguous	KTSYAQHQQVR	9		10	P61247	D6RG13; H0Y8L7; D6RB09; H0Y9Y4; D6RAT0; P61247; E9PFI5; D6R9B6; D6RAS7	1	KTSYAQHQQVR	3	0.6702	0
-445	107366	FALSE	A	F1.2	7.8446	940	940	937	HCD	MS2	29.5286	240	3	1_20151216_13_HeLa_HCD.raw	-445	16397	940	1	FourierTransform	1	1	1	1	449.237	1345.7	449.237	3	53829.4	18.7148	67.423	0	7.43635	0	2	High	Sequest HT	Sequest HT (A10)	Unambiguous	KTSYAQHQQVR	9		10	P61247	D6RG13; H0Y8L7; D6RB09; H0Y9Y4; D6RAT0; P61247; E9PFI5; D6R9B6; D6RAS7	1	KTSYAQHQQVR	3	0.697	0
-445	107391	FALSE	A	F1.2	7.9303	953	953	950	HCD	MS2	38.8671	240	2	1_20151216_13_HeLa_HCD.raw	-445	16401	953	1	FourierTransform	1	1	1	1	387.206	773.405	387.206	2	50817.5	0	0	0	0	0	0	High	Sequest HT	Sequest HT (A10)	Unambiguous	HYLQGR	10		10	Q15149	Q15149-4; Q15149; H0YDN1; Q15149-6; Q15149-9; Q15149-3; Q15149-8; Q15149-5; Q15149-7; Q15149-2	0	HYLQGR	2	0.4082	0
-445	107399	FALSE	A	F1.2	7.9776	959	959	957	HCD	MS2	55.1761	240	3	1_20151216_13_HeLa_HCD.raw	-445	16402	959	1	FourierTransform	1	1	1	1	366.856	1098.55	366.856	3	103418	0	0	0	0	0	0	Medium	Sequest HT	Sequest HT (A10)	Unambiguous	RYGGGGYGRR	2		10	J3KP15	J3KP15; Q01130	2	RYGGGGYGRR	3	0.3249	0
-445	107404	FALSE	A	F1.2	8.0158	964	964	962	HCD	MS2	0	240	3	1_20151216_13_HeLa_HCD.raw	-445	16403	964	1	FourierTransform	1	1	1	1	554.575	1661.71	554.575	3	51825.3	35.202	100	12.3757	15.3395	13.0929	4	High	Sequest HT	Sequest HT (A10)	Unambiguous	AGkPPPPGKSGK	1	K3(ADP-Ribosyl)	10	O00257	O00257	1	AGKPPPPGKSGK	3	0.4352	0
-445	107414	FALSE	A	F1.2	8.0203	965	965	962	HCD	MS2	55.2557	240	2	1_20151216_13_HeLa_HCD.raw	-445	16404	965	1	FourierTransform	1	1	1	1	403.735	806.463	403.735	2	50885.2	0	0	0	0	0	0	High	Sequest HT	Sequest HT (A10)	Unambiguous	GHVQPIR	2		10	P62854	P62854; Q5JNZ5	0	GHVQPIR	2	0.5	0
-445	107425	FALSE	A	F1.2	8.0677	972	972	970	HCD	MS2	75.1526	240	3	1_20151216_13_HeLa_HCD.raw	-445	16406	972	1	FourierTransform	1	1	1	1	395.543	1184.62	395.543	3	44925.7	0.46803	1.87212	0	0	0	1	High	Sequest HT	Sequest HT (A10)	Unambiguous	YVAQAHDKPR	4		10	Q12931	I3L239; Q12931; Q12931-2; I3L0K7	0	YVAQAHDKPR	3	0.5855	0
-445	107430	FALSE	A	F1.2	8.0868	975	975	973	HCD	MS2	7.81705	240	2	1_20151216_13_HeLa_HCD.raw	-445	16407	975	1	FourierTransform	1	1	1	1	651.761	1302.51	651.761	2	65187.3	43.4418	100	9.02137	26.9337	37.812	4	Medium	Sequest HT	Sequest HT (A10)	Unambiguous	sGAALSKK	1	S1(ADP-Ribosyl)	10	P09874	P09874	1	SGAALSKK	2	0.2286	0
-445	10744	FALSE	A	F1.1	20.4892	3357	3357	3348	HCD	MS2	52.5726	240	2	1_20151216_09_HeLa_HCD.raw	-445	1685	3357	1	FourierTransform	1	1	1	1	452.261	903.514	452.261	2	139488	2.11157	5.81238	0	2.63388	0	2	High	Sequest HT	Sequest HT (A10)	Unambiguous	KADIDLTK	1		10	P62269	P62269	1	KADIDLTK	2	0.4405	0
-445	107452	FALSE	A	F1.2	8.1962	989	989	987	HCD	MS2	38.3531	240	3	1_20151216_13_HeLa_HCD.raw	-445	16410	989	1	FourierTransform	1	1	1	1	434.842	1302.51	434.842	3	58497.4	34.1562	100	0	20.2782	16.3468	3	High	Sequest HT	Sequest HT (A10)	Unambiguous	sGAALSKK	1	S1(ADP-Ribosyl)	10	P09874	P09874	1	SGAALSKK	3	0.5556	0
-445	107462	FALSE	A	F1.2	8.2007	990	990	987	HCD	MS2	64.209	240	3	1_20151216_13_HeLa_HCD.raw	-445	16411	990	1	FourierTransform	1	1	1	1	309.211	925.618	309.211	3	52491	0	0	0	0	0	0	High	Sequest HT	Sequest HT (A10)	Unambiguous	AKKPALVAK	14		10	P29692; P24534	P29692; E9PQZ1; E9PL71; E9PI39; P29692-4; P29692-2; E9PQ49; E9PK01; E9PRY8; P24534; A0A087X1X7; H0YE58; H0YE72; P29692-3	1	AKKPALVAK	3	0.4077	0
-445	107471	FALSE	A	F1.2	8.2968	1002	1002	1000	HCD	MS2	69.3414	240	3	1_20151216_13_HeLa_HCD.raw	-445	16414	1002	1	FourierTransform	1	1	1	1	337.842	1011.51	337.842	3	50018.9	0	0	0	0	0	0	High	Sequest HT	Sequest HT (A10)	Unambiguous	FHHTIGGSR	2		10	P61313	E7ERA2; P61313	0	FHHTIGGSR	3	0.4361	0
-445	107498	FALSE	A	F1.2	8.3727	1014	1014	1012	HCD	MS2	20.5496	240	2	1_20151216_13_HeLa_HCD.raw	-445	16418	1014	1	FourierTransform	1	1	1	1	556.197	1111.39	556.197	2	57656.4	37.0643	100	0	24.7314	23.5256	3	High	Sequest HT	Sequest HT (A10)	Unambiguous	sAPAPK	15	S1(ADP-Ribosyl)	10	Q16778; Q5QNW6	Q16778; Q5QNW6; P33778; P58876; Q93079; O60814; Q99880; Q5QNW6-2; P62807; P57053; Q8N257; P06899; P23527; U3KQK0; Q99877	0	SAPAPK	2	0.3538	0
-445	107506	FALSE	A	F1.2	8.3822	1016	1016	1013	HCD	MS2	26.9493	240	3	1_20151216_13_HeLa_HCD.raw	-445	16419	1016	1	FourierTransform	1	1	1	1	398.21	1192.62	398.21	3	53839.3	0	0	0	0	0	0	High	Sequest HT	Sequest HT (A10)	Unambiguous	IVTDRETGSSK	2		10	P19338	H7BY16; P19338	1	IVTDRETGSSK	3	0.1617	0
-445	107521	FALSE	A	F1.2	8.5254	1035	1035	1033	HCD	MS2	24.3805	240	2	1_20151216_13_HeLa_HCD.raw	-445	16423	1035	1	FourierTransform	1	1	1	1	403.735	806.463	403.735	2	55481	0	0	0	0	0	0	High	Sequest HT	Sequest HT (A10)	Unambiguous	GHVQPIR	2		10	P62854	P62854; Q5JNZ5	0	GHVQPIR	2	0.6313	0
-445	107530	FALSE	A	F1.2	8.5351	1037	1037	1034	HCD	MS2	37.8059	240	4	1_20151216_13_HeLa_HCD.raw	-445	16424	1037	1	FourierTransform	1	1	1	1	314.918	1256.65	314.918	4	43938.5	0	0	0	0	0	0	High	Sequest HT	Sequest HT (A10)	Unambiguous	HRISKEEAMR	3		10	Q5VVC8	Q5VVC8; P62913-2; P62913	2	HRISKEEAMR	4	0.4348	0
-445	107539	FALSE	A	F1.2	8.5925	1044	1044	1042	HCD	MS2	0.377879	240	2	1_20151216_13_HeLa_HCD.raw	-445	16425	1044	1	FourierTransform	1	1	1	1	651.761	1302.51	651.761	2	1.04645e+06	43.0191	100	6.94413	24.6205	40.5118	4	High	Sequest HT	Sequest HT (A10)	Unambiguous	sGAALSKK	1	S1(ADP-Ribosyl)	10	P09874	P09874	1	SGAALSKK	2	0.2222	0
-445	107549	FALSE	A	F1.2	8.6022	1046	1046	1043	HCD	MS2	28.4168	240	4	1_20151216_13_HeLa_HCD.raw	-445	16426	1046	1	FourierTransform	2	1	1	1	596.523	2383.07	596.523	4	58124.1	29.2207	100	2.51739	11.3928	2.97276	4	High	Sequest HT	Sequest HT (A10)	Unambiguous	TkSSKPSKPEKDKEPR	2	K2(ADP-Ribosyl)	10	P35251	P35251; P35251-2	3	TKSSKPSKPEKDKEPR	4	0.0052	0
-445	107550	FALSE	A	F1.2	8.6022	1046	1046	1043	HCD	MS2	28.4168	240	4	1_20151216_13_HeLa_HCD.raw	-445	16426	1046	1	FourierTransform	2	1	1	1	596.523	2383.07	596.523	4	58124.1	29.2207	100	2.51739	11.3928	2.97276	4	High	Sequest HT	Sequest HT (A10)	Unambiguous	tKSSKPSKPEKDKEPR	2	T1(ADP-Ribosyl)	10	P35251	P35251; P35251-2	3	TKSSKPSKPEKDKEPR	4	NA	0.0052
-445	107563	FALSE	A	F1.2	8.6781	1056	1056	1054	HCD	MS2	25.4407	240	3	1_20151216_13_HeLa_HCD.raw	-445	16428	1056	1	FourierTransform	1	1	1	1	409.554	1226.65	409.554	3	50529.1	0	0	0	0	0	0	High	Sequest HT	Sequest HT (A10)	Unambiguous	NNTVTPGGKPNK	2		10	P18077	P18077; C9K025	0	NNTVTPGGKPNK	3	0.6158	0
-445	107567	FALSE	A	F1.2	8.7067	1060	1060	1058	HCD	MS2	9.37901	240	3	1_20151216_13_HeLa_HCD.raw	-445	16429	1060	1	FourierTransform	1	1	1	1	434.842	1302.51	434.842	3	185394	34.8866	100	0.53003	18.6654	20.3509	4	High	Sequest HT	Sequest HT (A10)	Unambiguous	sGAALSKK	1	S1(ADP-Ribosyl)	10	P09874	P09874	1	SGAALSKK	3	0.5537	0
-445	107581	FALSE	A	F1.2	8.801	1073	1073	1071	HCD	MS2	9.80576	240	3	1_20151216_13_HeLa_HCD.raw	-445	16432	1073	1	FourierTransform	1	1	1	1	337.842	1011.51	337.842	3	205569	0.23512	0.94047	0	0	0	1	High	Sequest HT	Sequest HT (A10)	Unambiguous	FHHTIGGSR	2		10	P61313	E7ERA2; P61313	0	FHHTIGGSR	3	0.5903	0
-445	107588	FALSE	A	F1.2	8.815	1076	1076	1072	HCD	MS2	24.4059	240	3	1_20151216_13_HeLa_HCD.raw	-445	16434	1076	1	FourierTransform	1	1	1	1	343.509	1028.51	343.509	3	84235.8	0	0	0	0	0	0	Medium	Sequest HT	Sequest HT (A10)	Unambiguous	SVSSSSYRR	4		10	P08670	P08670; A0A1B0GVG8; B0YJC4; A0A1B0GTT5	1	SVSSSSYRR	3	0.4091	0
-445	10761	FALSE	A	F1.1	20.4983	3359	3359	3348	HCD	MS2	54.0406	240	3	1_20151216_09_HeLa_HCD.raw	-445	1687	3359	1	FourierTransform	1	1	1	1	496.913	1488.73	496.913	3	54864.2	7.91693	25.8785	0	0	5.78925	2	High	Sequest HT	Sequest HT (A10)	Unambiguous	DWcPWVNITLGK	4	C3(Carbamidomethyl)	10	Q86WB0	Q86WB0-2; Q86WB0-3; Q86WB0; C9J0I9	0	DWCPWVNITLGK	3	0.1531	0
-445	107621	FALSE	A	F1.2	8.8812	1088	1088	1085	HCD	MS2	0	240	2	1_20151216_13_HeLa_HCD.raw	-445	16439	1088	1	FourierTransform	1	1	1	1	556.197	1111.39	556.197	2	78025.7	35.7533	100	1.73211	20.1263	21.1549	4	Medium	Sequest HT	Sequest HT (A10)	Unambiguous	sAPAPK	15	S1(ADP-Ribosyl)	10	Q16778; Q5QNW6	Q16778; Q5QNW6; P33778; P58876; Q93079; O60814; Q99880; Q5QNW6-2; P62807; P57053; Q8N257; P06899; P23527; U3KQK0; Q99877	0	SAPAPK	2	0.5758	0
-445	107629	FALSE	A	F1.2	8.9188	1093	1093	1091	HCD	MS2	48.6429	240	3	1_20151216_13_HeLa_HCD.raw	-445	16440	1093	1	FourierTransform	1	1	1	1	351.537	1052.6	351.537	3	51114.4	0	0	0	0	0	0	High	Sequest HT	Sequest HT (A10)	Unambiguous	LRPEREPR	2		10	Q13263	Q13263; Q13263-2	1	LRPEREPR	3	0.2957	0
-445	107650	FALSE	A	F1.2	8.9372	1097	1097	1092	HCD	MS2	18.0596	240	3	1_20151216_13_HeLa_HCD.raw	-445	16443	1097	1	FourierTransform	1	1	1	1	398.21	1192.62	398.21	3	53273.9	1.50224	6.00896	0	0	0	1	High	Sequest HT	Sequest HT (A10)	Unambiguous	IVTDRETGSSK	2		10	P19338	H7BY16; P19338	1	IVTDRETGSSK	3	0.2093	0
-445	107656	FALSE	A	F1.2	8.9417	1098	1098	1092	HCD	MS2	10.3048	240	3	1_20151216_13_HeLa_HCD.raw	-445	16444	1098	1	FourierTransform	1	1	1	1	661.887	1983.65	661.887	3	50356.6	37.5411	100	11.3065	12.7678	26.09	4	High	Sequest HT	Sequest HT (A10)	Unambiguous	KstGGKAPR	12	S2(ADP-Ribosyl); T3(ADP-Ribosyl)	10	P84243; Q5TEC6	P84243; A0A590UJJ6; Q5TEC6; K7ES00; K7EP01; B4DEB1; Q16695; Q6NXT2; K7EK07; K7EMV3; P68431; Q71DI3	2	KSTGGKAPR	3	0.3333	0
-445	107673	FALSE	A	F1.2	8.9791	1104	1104	1100	HCD	MS2	23.7423	240	3	1_20151216_13_HeLa_HCD.raw	-445	16447	1104	1	FourierTransform	2	1	1	1	577.245	1729.72	577.245	3	50205.7	38.8464	100	5.01498	13.0347	37.3358	4	High	Sequest HT	Sequest HT (A10)	Unambiguous	KtPTSSGKPSAK	2	T2(ADP-Ribosyl)	10	Q02880	Q02880-2; Q02880	1	KTPTSSGKPSAK	3	0.0316	0
-445	107674	FALSE	A	F1.2	8.9791	1104	1104	1100	HCD	MS2	23.7423	240	3	1_20151216_13_HeLa_HCD.raw	-445	16447	1104	1	FourierTransform	2	1	1	1	577.245	1729.72	577.245	3	50205.7	38.8464	100	5.01498	13.0347	37.3358	4	High	Sequest HT	Sequest HT (A10)	Unambiguous	kTPTSSGKPSAK	2	K1(ADP-Ribosyl)	10	Q02880	Q02880-2; Q02880	1	KTPTSSGKPSAK	3	NA	0.0316
-445	107697	FALSE	A	F1.2	9.0215	1111	1111	1108	HCD	MS2	40.05	240	3	1_20151216_13_HeLa_HCD.raw	-445	16450	1111	1	FourierTransform	1	1	1	1	333.522	998.552	333.522	3	61058.7	1.66759	6.67036	0	0	0	1	High	Sequest HT	Sequest HT (A10)	Unambiguous	KPFSQHVR	4		10	Q02878	Q02878; U3KQR5; F8VZ45; F8VR69	0	KPFSQHVR	3	0.4078	0
-445	107705	FALSE	A	F1.2	9.0403	1114	1114	1112	HCD	MS2	17.1025	240	4	1_20151216_13_HeLa_HCD.raw	-445	16451	1114	1	FourierTransform	1	1	1	1	314.918	1256.65	314.918	4	109728	0	0	0	0	0	0	High	Sequest HT	Sequest HT (A10)	Unambiguous	HRISKEEAMR	3		10	Q5VVC8	Q5VVC8; P62913-2; P62913	2	HRISKEEAMR	4	0.5404	0
-445	10772	FALSE	A	F1.1	20.512	3362	3362	3356	HCD	MS2	53.0566	240	2	1_20151216_09_HeLa_HCD.raw	-445	1689	3362	1	FourierTransform	1	1	1	1	381.747	762.487	381.747	2	77780.5	1.22029	4.88117	0	0	0	1	High	Sequest HT	Sequest HT (A10)	Selected	ILFNKK	7		10	P26599	A6NLN1; A0A0D9SF20; K7EK45; P26599-2; P26599; A0A0U1RRM4; P26599-3	1	ILFNKK	2	NA	0.0206
-445	107720	FALSE	A	F1.2	9.0733	1120	1120	1117	HCD	MS2	23.0992	240	3	1_20151216_13_HeLa_HCD.raw	-445	16454	1120	1	FourierTransform	1	1	1	1	496.548	1487.63	496.548	3	68636.2	35.4891	100	0	16.6657	25.2905	3	High	Sequest HT	Sequest HT (A10)	Unambiguous	GKsGAALSKK	1	S3(ADP-Ribosyl)	10	P09874	P09874	2	GKSGAALSKK	3	0.1215	0
-445	107733	FALSE	A	F1.2	9.0873	1123	1123	1118	HCD	MS2	21.711	240	3	1_20151216_13_HeLa_HCD.raw	-445	16456	1123	1	FourierTransform	1	1	1	1	403.235	1207.69	403.235	3	110243	0.90327	3.6131	0	0	0	1	High	Sequest HT	Sequest HT (A10)	Unambiguous	IAGQVAAANKKH	2		10	P39019	P39019; A0A075B6E2	2	IAGQVAAANKKH	3	0.4958	0
-445	107741	FALSE	A	F1.2	9.0918	1124	1124	1118	HCD	MS2	58.2688	240	3	1_20151216_13_HeLa_HCD.raw	-445	16457	1124	1	FourierTransform	1	1	1	1	409.895	1227.67	409.895	3	52439.6	0	0	0	0	0	0	High	Sequest HT	Sequest HT (A10)	Unambiguous	HAVSEGTKAVTK	18		10	Q16778; Q5QNW6	Q16778; Q5QNW6; Q99879; A0A2R8Y619; P33778; P58876; Q96A08; Q93079; O60814; Q99880; Q5QNW6-2; P62807; P57053; Q8N257; P06899; P23527; U3KQK0; Q99877	1	HAVSEGTKAVTK	3	0.5353	0
-445	107745	FALSE	A	F1.2	9.1012	1126	1126	1122	HCD	MS2	0.439814	240	2	1_20151216_13_HeLa_HCD.raw	-445	16458	1126	1	FourierTransform	1	1	1	1	651.761	1302.51	651.761	2	976417	41.4251	100	6.71481	23.2206	35.7651	4	High	Sequest HT	Sequest HT (A10)	Unambiguous	sGAALSKK	1	S1(ADP-Ribosyl)	10	P09874	P09874	1	SGAALSKK	2	0.2421	0
-445	107755	FALSE	A	F1.2	9.1389	1131	1131	1129	HCD	MS2	4.87742	240	2	1_20151216_13_HeLa_HCD.raw	-445	16459	1131	1	FourierTransform	2	1	1	1	744.319	1487.63	744.319	2	62265.2	54.3386	100	41.4103	47.4239	28.5202	4	High	Sequest HT	Sequest HT (A10)	Unambiguous	GkSGAALSKK	1	K2(ADP-Ribosyl)	10	P09874	P09874	2	GKSGAALSKK	2	0.3789	0
-445	107756	FALSE	A	F1.2	9.1389	1131	1131	1129	HCD	MS2	4.87742	240	2	1_20151216_13_HeLa_HCD.raw	-445	16459	1131	1	FourierTransform	2	1	1	1	744.319	1487.63	744.319	2	62265.2	54.3386	100	41.4103	47.4239	28.5202	4	High	Sequest HT	Sequest HT (A10)	Unambiguous	GKsGAALSKK	1	S3(ADP-Ribosyl)	10	P09874	P09874	2	GKSGAALSKK	2	0.3789	0
-445	107779	FALSE	A	F1.2	9.2141	1142	1142	1138	HCD	MS2	21.5774	240	3	1_20151216_13_HeLa_HCD.raw	-445	16463	1142	1	FourierTransform	1	1	1	1	434.842	1302.51	434.842	3	139740	35.2142	100	0	20.304	20.5527	3	High	Sequest HT	Sequest HT (A10)	Unambiguous	sGAALSKK	1	S1(ADP-Ribosyl)	10	P09874	P09874	1	SGAALSKK	3	0.5904	0
-445	107822	FALSE	A	F1.2	9.4217	1172	1172	1170	HCD	MS2	44.9202	240	3	1_20151216_13_HeLa_HCD.raw	-445	16471	1172	1	FourierTransform	1	1	1	1	351.537	1052.6	351.537	3	55069.9	0	0	0	0	0	0	Medium	Sequest HT	Sequest HT (A10)	Unambiguous	LRPEREPR	2		10	Q13263	Q13263; Q13263-2	1	LRPEREPR	3	0.1783	0
-445	107831	FALSE	A	F1.2	9.4497	1176	1176	1174	HCD	MS2	54.7235	240	2	1_20151216_13_HeLa_HCD.raw	-445	16472	1176	1	FourierTransform	1	1	1	1	376.226	751.446	376.226	2	64000.5	0	0	0	0	0	0	High	Sequest HT	Sequest HT (A10)	Unambiguous	TTFVKR	5		10	B5MDF5	B5MDF5; H0YFC6; F5H018; P62826; J3KQE5	1	TTFVKR	2	0.3543	0
-445	107841	FALSE	A	F1.2	9.4542	1177	1177	1174	HCD	MS2	27.0246	240	4	1_20151216_13_HeLa_HCD.raw	-445	16473	1177	1	FourierTransform	2	1	1	1	539.237	2153.93	539.237	4	51886.2	31.4666	100	0	16.4	9.46629	3	High	Sequest HT	Sequest HT (A10)	Unambiguous	sSKPSKPEKDKEPR	2	S1(ADP-Ribosyl)	10	P35251	P35251; P35251-2	2	SSKPSKPEKDKEPR	4	0.023	0
-445	107842	FALSE	A	F1.2	9.4542	1177	1177	1174	HCD	MS2	27.0246	240	4	1_20151216_13_HeLa_HCD.raw	-445	16473	1177	1	FourierTransform	2	1	1	1	539.237	2153.93	539.237	4	51886.2	31.4666	100	0	16.4	9.46629	3	High	Sequest HT	Sequest HT (A10)	Unambiguous	SsKPSKPEKDKEPR	2	S2(ADP-Ribosyl)	10	P35251	P35251; P35251-2	2	SSKPSKPEKDKEPR	4	NA	0.023
-445	107848	FALSE	A	F1.2	9.4822	1181	1181	1179	HCD	MS2	13.5199	240	3	1_20151216_13_HeLa_HCD.raw	-445	16474	1181	1	FourierTransform	3	1	1	1	718.647	2153.93	718.647	3	50018.7	42.4164	100	16.4173	22.0429	31.2054	4	High	Sequest HT	Sequest HT (A10)	Unambiguous	SSkPSKPEKDKEPR	2	K3(ADP-Ribosyl)	10	P35251	P35251; P35251-2	2	SSKPSKPEKDKEPR	3	0.0071	0
-445	107849	FALSE	A	F1.2	9.4822	1181	1181	1179	HCD	MS2	13.5199	240	3	1_20151216_13_HeLa_HCD.raw	-445	16474	1181	1	FourierTransform	3	1	1	1	718.647	2153.93	718.647	3	50018.7	42.4164	100	16.4173	22.0429	31.2054	4	High	Sequest HT	Sequest HT (A10)	Unambiguous	SsKPSKPEKDKEPR	2	S2(ADP-Ribosyl)	10	P35251	P35251; P35251-2	2	SSKPSKPEKDKEPR	3	0.0071	0
-445	10785	FALSE	A	F1.1	20.5211	3364	3364	3356	HCD	MS2	62.1202	240	2	1_20151216_09_HeLa_HCD.raw	-445	1691	3364	1	FourierTransform	1	1	1	1	468.251	935.495	468.251	2	58491.9	4.16291	16.6517	0	0	0	1	High	Sequest HT	Sequest HT (A10)	Unambiguous	FKNELER	4		10	P41091	P41091; Q2VIR3; Q2VIR3-2; H7BZU1	1	FKNELER	2	0.323	0
-445	107850	FALSE	A	F1.2	9.4822	1181	1181	1179	HCD	MS2	13.5199	240	3	1_20151216_13_HeLa_HCD.raw	-445	16474	1181	1	FourierTransform	3	1	1	1	718.647	2153.93	718.647	3	50018.7	42.4164	100	16.4173	22.0429	31.2054	4	High	Sequest HT	Sequest HT (A10)	Unambiguous	sSKPSKPEKDKEPR	2	S1(ADP-Ribosyl)	10	P35251	P35251; P35251-2	2	SSKPSKPEKDKEPR	3	NA	0.0071
-445	107866	FALSE	A	F1.2	9.5521	1192	1192	1188	HCD	MS2	30.5631	240	3	1_20151216_13_HeLa_HCD.raw	-445	16478	1192	1	FourierTransform	1	1	1	1	333.522	998.552	333.522	3	109679	0	0	0	0	0	0	High	Sequest HT	Sequest HT (A10)	Unambiguous	KPFSQHVR	4		10	Q02878	Q02878; U3KQR5; F8VZ45; F8VR69	0	KPFSQHVR	3	0.4025	0
-445	107882	FALSE	A	F1.2	9.5754	1197	1197	1194	HCD	MS2	0.812748	228.122	3	1_20151216_13_HeLa_HCD.raw	-445	16481	1197	1	FourierTransform	2	1	1	1	496.549	1487.63	496.549	3	6.2643e+06	47.839	33.6272	3.31005	59.4938	94.925	4	High	Sequest HT	Sequest HT (A10)	Unambiguous	GkSGAALSKK	1	K2(ADP-Ribosyl)	10	P09874	P09874	2	GKSGAALSKK	3	0.0307	0
-445	107883	FALSE	A	F1.2	9.5754	1197	1197	1194	HCD	MS2	0.812748	228.122	3	1_20151216_13_HeLa_HCD.raw	-445	16481	1197	1	FourierTransform	2	1	1	1	496.549	1487.63	496.549	3	6.2643e+06	47.839	33.6272	3.31005	59.4938	94.925	4	High	Sequest HT	Sequest HT (A10)	Unambiguous	GKsGAALSKK	1	S3(ADP-Ribosyl)	10	P09874	P09874	2	GKSGAALSKK	3	NA	0.0307
-445	107896	FALSE	A	F1.2	9.5893	1200	1200	1196	HCD	MS2	8.20091	240	2	1_20151216_13_HeLa_HCD.raw	-445	16483	1200	1	FourierTransform	1	1	1	1	451.769	902.53	451.769	2	53239.3	3.36181	13.4473	0	0	0	1	High	Sequest HT	Sequest HT (A10)	Unambiguous	NTTIPTKK	1		10	P38646	P38646	1	NTTIPTKK	2	0.5876	0
-445	107905	FALSE	A	F1.2	9.5938	1201	1201	1196	HCD	MS2	25.4999	240	4	1_20151216_13_HeLa_HCD.raw	-445	16484	1201	1	FourierTransform	3	1	1	1	539.237	2153.93	539.237	4	31655.8	31.6491	100	0	16.7046	9.89186	3	High	Sequest HT	Sequest HT (A10)	Unambiguous	sSKPSKPEKDKEPR	2	S1(ADP-Ribosyl)	10	P35251	P35251; P35251-2	2	SSKPSKPEKDKEPR	4	0.0126	0
-445	107906	FALSE	A	F1.2	9.5938	1201	1201	1196	HCD	MS2	25.4999	240	4	1_20151216_13_HeLa_HCD.raw	-445	16484	1201	1	FourierTransform	3	1	1	1	539.237	2153.93	539.237	4	31655.8	31.6491	100	0	16.7046	9.89186	3	High	Sequest HT	Sequest HT (A10)	Unambiguous	SsKPSKPEKDKEPR	2	S2(ADP-Ribosyl)	10	P35251	P35251; P35251-2	2	SSKPSKPEKDKEPR	4	NA	0.0126
-445	107907	FALSE	A	F1.2	9.5938	1201	1201	1196	HCD	MS2	25.4999	240	4	1_20151216_13_HeLa_HCD.raw	-445	16484	1201	1	FourierTransform	3	1	1	1	539.237	2153.93	539.237	4	31655.8	31.6491	100	0	16.7046	9.89186	3	High	Sequest HT	Sequest HT (A10)	Unambiguous	SSkPSKPEKDKEPR	2	K3(ADP-Ribosyl)	10	P35251	P35251; P35251-2	2	SSKPSKPEKDKEPR	4	NA	0.0335
-445	107914	FALSE	A	F1.2	9.6124	1204	1204	1202	HCD	MS2	0	240	2	1_20151216_13_HeLa_HCD.raw	-445	16485	1204	1	FourierTransform	1	1	1	1	651.76	1302.51	651.76	2	58189.8	41.6932	100	6.63238	24.241	35.8993	4	High	Sequest HT	Sequest HT (A10)	Unambiguous	sGAALSKK	1	S1(ADP-Ribosyl)	10	P09874	P09874	1	SGAALSKK	2	0.1373	0
-445	107925	FALSE	A	F1.2	9.6359	1208	1208	1205	HCD	MS2	51.7148	240	3	1_20151216_13_HeLa_HCD.raw	-445	16487	1208	1	FourierTransform	1	1	1	1	475.563	1424.68	475.563	3	54667.4	1.87712	7.50847	0	0	0	1	High	Sequest HT	Sequest HT (A10)	Unambiguous	FTDTRKDEQER	1		10	P13639	P13639	2	FTDTRKDEQER	3	0.2393	0
-445	107930	FALSE	A	F1.2	9.6453	1210	1210	1206	HCD	MS2	0.874055	240	2	1_20151216_13_HeLa_HCD.raw	-445	16488	1210	1	FourierTransform	1	1	1	1	744.319	1487.63	744.319	2	1167652	53.6524	100	39.2603	42.9245	32.4248	4	High	Sequest HT	Sequest HT (A10)	Selected	GKsGAALSKK	1	S3(ADP-Ribosyl)	10	P09874	P09874	2	GKSGAALSKK	2	NA	0.0189
-445	107942	FALSE	A	F1.2	9.6592	1213	1213	1209	HCD	MS2	12.0211	240	2	1_20151216_13_HeLa_HCD.raw	-445	16490	1213	1	FourierTransform	1	1	1	1	492.719	984.43	492.719	2	56765	1.71212	6.84847	0	0	0	1	High	Sequest HT	Sequest HT (A10)	Unambiguous	HWDQNER	7		10	F5GZS6	P08195-3; F5GZS6; P08195-2; F5GZI0; P08195; J3KPF3; P08195-4	0	HWDQNER	2	0.6105	0
-445	107957	FALSE	A	F1.2	9.6731	1216	1216	1212	HCD	MS2	30.7881	240	3	1_20151216_13_HeLa_HCD.raw	-445	16492	1216	1	FourierTransform	1	1	1	1	489.604	1466.8	489.604	3	71269	1.29262	5.1705	0	0	0	1	High	Sequest HT	Sequest HT (A10)	Unambiguous	EESGKPGAHVTVKK	3		10	P22626	A0A087WUI2; P22626-2; P22626	1	EESGKPGAHVTVKK	3	0.5038	0
-445	107982	FALSE	A	F1.2	9.7243	1224	1224	1221	HCD	MS2	37.3995	240	3	1_20151216_13_HeLa_HCD.raw	-445	16496	1224	1	FourierTransform	1	1	1	1	475.564	1424.68	475.564	3	77799.7	0.84953	3.39813	0	0	0	1	High	Sequest HT	Sequest HT (A10)	Unambiguous	FTDTRKDEQER	1		10	P13639	P13639	2	FTDTRKDEQER	3	0.3387	0
-445	107987	FALSE	A	F1.2	9.7288	1225	1225	1221	HCD	MS2	47.0676	240	3	1_20151216_13_HeLa_HCD.raw	-445	16497	1225	1	FourierTransform	1	1	1	1	338.873	1014.6	338.873	3	63056.8	0	0	0	0	0	0	High	Sequest HT	Sequest HT (A10)	Unambiguous	RLLAEKER	8		10	P02545-2; P02545	P02545-5; P02545-6; P02545-2; P02545-4; P02545; Q3BDU5; P02545-3; Q5TCI8	2	RLLAEKER	3	0.2563	0
-445	10799	FALSE	A	F1.1	20.5349	3367	3367	3360	HCD	MS2	61.2775	240	2	1_20151216_09_HeLa_HCD.raw	-445	1693	3367	1	FourierTransform	1	1	1	1	388.695	776.384	388.695	2	167267	0	0	0	0	0	0	High	Sequest HT	Sequest HT (A10)	Unambiguous	GPYHFR	3		10	P40429	P40429; Q8J015; M0QYS1	0	GPYHFR	2	0.4536	0
-445	108009	FALSE	A	F1.2	9.7661	1232	1232	1230	HCD	MS2	0	240	4	1_20151216_13_HeLa_HCD.raw	-445	16501	1232	1	FourierTransform	1	1	1	1	647.026	2585.08	647.026	4	58228.4	37.5053	100	9.89437	20.2149	19.912	4	High	Sequest HT	Sequest HT (A10)	Unambiguous	NAQkSNQNGKDSKPSSTPR	2	K4(ADP-Ribosyl)	10	P06748	P06748-3; P06748	2	NAQKSNQNGKDSKPSSTPR	4	0.0979	0
-445	108037	FALSE	A	F1.2	9.8082	1240	1240	1236	HCD	MS2	48.8744	240	3	1_20151216_13_HeLa_HCD.raw	-445	16505	1240	1	FourierTransform	1	1	1	1	358.214	1072.63	358.214	3	59294.5	0	0	0	0	0	0	High	Sequest HT	Sequest HT (A10)	Unambiguous	SQKPVMVKR	1		10	P46779	P46779	1	SQKPVMVKR	3	0.5405	0
-445	108046	FALSE	A	F1.2	9.8127	1241	1241	1236	HCD	MS2	2.64864	240	3	1_20151216_13_HeLa_HCD.raw	-445	16506	1241	1	FourierTransform	1	1	1	1	862.365	2585.08	862.365	3	55515.4	52.9265	100	41.7364	39.5786	30.3911	4	High	Sequest HT	Sequest HT (A10)	Unambiguous	NAQKSNQNGkDSKPSSTPR	2	K10(ADP-Ribosyl)	10	P06748	P06748-3; P06748	2	NAQKSNQNGKDSKPSSTPR	3	0.0753	0
-445	108074	FALSE	A	F1.2	9.9511	1259	1259	1256	HCD	MS2	23.6737	240	3	1_20151216_13_HeLa_HCD.raw	-445	16510	1259	1	FourierTransform	1	1	1	1	548.234	1642.69	548.234	3	50166.4	33.0834	100	8.24788	14.835	9.25084	4	High	Sequest HT	Sequest HT (A10)	Unambiguous	kAPSKPSASTK	4	K1(ADP-Ribosyl)	10	P49916	P49916-4; P49916-3; P49916-2; P49916	1	KAPSKPSASTK	3	0.3626	0
-445	108081	FALSE	A	F1.2	9.9606	1261	1261	1257	HCD	MS2	42.0047	240	2	1_20151216_13_HeLa_HCD.raw	-445	16511	1261	1	FourierTransform	1	1	1	1	376.226	751.446	376.226	2	50782.8	0	0	0	0	0	0	High	Sequest HT	Sequest HT (A10)	Unambiguous	TTFVKR	5		10	B5MDF5	B5MDF5; H0YFC6; F5H018; P62826; J3KQE5	1	TTFVKR	2	0.3654	0
-445	10809	FALSE	A	F1.1	20.5394	3368	3368	3360	HCD	MS2	33.0124	240	4	1_20151216_09_HeLa_HCD.raw	-445	1694	3368	1	FourierTransform	1	1	1	1	362.709	1447.81	362.709	4	167118	0	0	0	0	0	0	High	Sequest HT	Sequest HT (A10)	Unambiguous	LEKPAKYDDIKK	3		10	P04406	E7EUT5; P04406-2; P04406	2	LEKPAKYDDIKK	4	0.5429	0
-445	108096	FALSE	A	F1.2	10.0644	1274	1274	1272	HCD	MS2	61.8539	240	3	1_20151216_13_HeLa_HCD.raw	-445	16513	1274	1	FourierTransform	1	1	1	1	361.209	1081.61	361.209	3	54054.3	0.40488	0	1.61951	0	0	1	High	Sequest HT	Sequest HT (A10)	Unambiguous	ALKEPPRDR	2		10	P30050	P30050; P30050-2	2	ALKEPPRDR	3	0.3851	0
-445	108103	FALSE	A	F1.2	10.0738	1276	1276	1273	HCD	MS2	32.4444	240	4	1_20151216_13_HeLa_HCD.raw	-445	16514	1276	1	FourierTransform	1	1	1	1	472.998	1888.97	472.998	4	37952.5	2.86023	11.4409	0	0	0	1	High	Sequest HT	Sequest HT (A10)	Unambiguous	SSQPLASKQEKDGTEKR	4		10	P17096-2; P17096	P17096-2; P17096; A0A669KAX1; P17096-3	3	SSQPLASKQEKDGTEKR	4	0.6686	0
-445	108108	FALSE	A	F1.2	10.0834	1278	1278	1275	HCD	MS2	20.6542	240	3	1_20151216_13_HeLa_HCD.raw	-445	16515	1278	1	FourierTransform	1	1	1	1	496.548	1487.63	496.548	3	56645.6	34.0776	100	0	13.2155	23.0948	3	High	Sequest HT	Sequest HT (A10)	Unambiguous	GKsGAALSKK	1	S3(ADP-Ribosyl)	10	P09874	P09874	2	GKSGAALSKK	3	0.1121	0
-445	108118	FALSE	A	F1.2	10.0929	1280	1280	1277	HCD	MS2	6.71824	240	3	1_20151216_13_HeLa_HCD.raw	-445	16516	1280	1	FourierTransform	2	1	1	1	715.287	2143.85	715.287	3	65538.6	38.5766	100	23.1298	18.1165	13.0601	4	High	Sequest HT	Sequest HT (A10)	Unambiguous	SNQNGKdSKPSSTPR	2	D7(ADP-Ribosyl)	10	P06748	P06748-3; P06748	1	SNQNGKDSKPSSTPR	3	0.056	0
-445	108119	FALSE	A	F1.2	10.0929	1280	1280	1277	HCD	MS2	6.71824	240	3	1_20151216_13_HeLa_HCD.raw	-445	16516	1280	1	FourierTransform	2	1	1	1	715.287	2143.85	715.287	3	65538.6	38.5766	100	23.1298	18.1165	13.0601	4	High	Sequest HT	Sequest HT (A10)	Unambiguous	SNQNGkDSKPSSTPR	2	K6(ADP-Ribosyl)	10	P06748	P06748-3; P06748	1	SNQNGKDSKPSSTPR	3	0.056	0
-445	108127	FALSE	A	F1.2	10.1214	1284	1284	1282	HCD	MS2	22.6948	240	2	1_20151216_13_HeLa_HCD.raw	-445	16517	1284	1	FourierTransform	1	1	1	1	651.761	1302.51	651.761	2	68122.1	41.198	100	8.96267	22.2257	33.6035	4	Medium	Sequest HT	Sequest HT (A10)	Unambiguous	sGAALSKK	1	S1(ADP-Ribosyl)	10	P09874	P09874	1	SGAALSKK	2	0.36	0
-445	108140	FALSE	A	F1.2	10.2268	1297	1297	1294	HCD	MS2	27.5749	240	4	1_20151216_13_HeLa_HCD.raw	-445	16519	1297	1	FourierTransform	1	1	1	1	344.941	1376.74	344.941	4	68062.9	0	0	0	0	0	0	High	Sequest HT	Sequest HT (A10)	Unambiguous	LLTHHKDHFTK	4		10	P78371	P78371-2; P78371; F5GWF6; F8VQ14	1	LLTHHKDHFTK	4	0.1491	0
-445	108154	FALSE	A	F1.2	10.2501	1301	1301	1299	HCD	MS2	44.0477	240	2	1_20151216_13_HeLa_HCD.raw	-445	16521	1301	1	FourierTransform	1	1	1	1	551.192	1101.38	551.192	2	50961.5	36.949	100	1.97311	18.5424	27.2804	4	Medium	Sequest HT	Sequest HT (A10)	Unambiguous	sGAIGR	4	S1(ADP-Ribosyl)	10	A0A0C4DGB1	A0A0C4DGB1; D6RCL3; Q9UNQ2; A0A494C0G7	0	SGAIGR	2	0.1282	0
-445	108171	FALSE	A	F1.2	10.2931	1307	1307	1304	HCD	MS2	15.5958	240	3	1_20151216_13_HeLa_HCD.raw	-445	16523	1307	1	FourierTransform	1	1	1	1	530.266	1588.78	530.266	3	59071.3	1.36682	5.46729	0	0	0	1	High	Sequest HT	Sequest HT (A10)	Unambiguous	YVSHGATGKGNDQVR	2		10	P00966	P00966; Q5T6L6	1	YVSHGATGKGNDQVR	3	0.7459	0
-445	108177	FALSE	A	F1.2	10.2977	1308	1308	1304	HCD	MS2	61.2697	240	4	1_20151216_13_HeLa_HCD.raw	-445	16524	1308	1	FourierTransform	1	1	1	1	397.951	1588.78	397.951	4	56899.5	0	0	0	0	0	0	High	Sequest HT	Sequest HT (A10)	Unambiguous	YVSHGATGKGNDQVR	2		10	P00966	P00966; Q5T6L6	1	YVSHGATGKGNDQVR	4	0.707	0
-445	108184	FALSE	A	F1.2	10.3021	1309	1309	1304	HCD	MS2	13.8026	240	3	1_20151216_13_HeLa_HCD.raw	-445	16525	1309	1	FourierTransform	2	1	1	1	655.61	1964.82	655.61	3	43910.5	33.6409	100	9.46253	11.5814	13.5195	4	Medium	Sequest HT	Sequest HT (A10)	Unambiguous	SkGQESFKKQEK	2	K2(ADP-Ribosyl)	10	P06748	P06748-3; P06748	3	SKGQESFKKQEK	3	0.2785	0
-445	108185	FALSE	A	F1.2	10.3021	1309	1309	1304	HCD	MS2	13.8026	240	3	1_20151216_13_HeLa_HCD.raw	-445	16525	1309	1	FourierTransform	2	1	1	1	655.61	1964.82	655.61	3	43910.5	33.6409	100	9.46253	11.5814	13.5195	4	Medium	Sequest HT	Sequest HT (A10)	Unambiguous	sKGQESFKKQEK	2	S1(ADP-Ribosyl)	10	P06748	P06748-3; P06748	3	SKGQESFKKQEK	3	0.2785	0
-445	108187	FALSE	A	F1.2	10.3116	1311	1311	1305	HCD	MS2	40.267	240	3	1_20151216_13_HeLa_HCD.raw	-445	16526	1311	1	FourierTransform	1	1	1	1	352.521	1055.55	352.521	3	68695.7	0	0	0	0	0	0	High	Sequest HT	Sequest HT (A10)	Unambiguous	HNQRPTFR	5		10	P21333	P21333; P21333-2; A0A087WWY3; F8WE98; Q60FE5	0	HNQRPTFR	3	0.4599	0
-445	10820	FALSE	A	F1.1	20.5484	3370	3370	3360	HCD	MS2	49.15	240	3	1_20151216_09_HeLa_HCD.raw	-445	1696	3370	1	FourierTransform	1	1	1	1	439.206	1315.6	439.206	3	89471.7	1.27079	3.4827	0	0	1.60046	2	High	Sequest HT	Sequest HT (A10)	Unambiguous	RGDDSFGDKYR	3		10	E7EX17	E7EX17; P23588; P23588-2	2	RGDDSFGDKYR	3	0.7096	0
-445	108205	FALSE	A	F1.2	10.3501	1318	1318	1315	HCD	MS2	60.2965	240	3	1_20151216_13_HeLa_HCD.raw	-445	16529	1318	1	FourierTransform	2	2	1	1	514.555	1541.65	514.555	3	51118	31.8485	100	6.30775	13.0041	8.08224	4	Medium	Sequest HT	Sequest HT (A10)	Rejected	kGVLNEKGR	1	K1(ADP-Ribosyl)	10		Q6MZM0	2	KGVLNEKGR	3	0	0
-445	108206	FALSE	A	F1.2	10.3501	1318	1318	1315	HCD	MS2	60.2965	240	3	1_20151216_13_HeLa_HCD.raw	-445	16529	1318	1	FourierTransform	2	2	1	1	514.555	1541.65	514.555	3	51118	31.8485	100	6.30775	13.0041	8.08224	4	High	Sequest HT	Sequest HT (A10)	Selected	GkVGRPTASK	2	K2(ADP-Ribosyl)	10	Q9H1E3	Q9H1E3; Q9H1E3-2	1	GKVGRPTASK	3	NA	0
-445	108211	FALSE	A	F1.2	10.3546	1319	1319	1315	HCD	MS2	42.6978	240	3	1_20151216_13_HeLa_HCD.raw	-445	16530	1319	1	FourierTransform	1	1	1	1	615.931	1845.78	615.931	3	50804.7	41.2667	100	7.15741	17.0414	40.8681	4	High	Sequest HT	Sequest HT (A10)	Unambiguous	KKGAAAATSSKTPs	3	S14(ADP-Ribosyl)	10	A0A0A0MQS3	A0A0A0MQS3; K7ESE5; Q9UNZ5	3	KKGAAAATSSKTPS	3	0.1871	0
-445	108229	FALSE	A	F1.2	10.4121	1327	1327	1325	HCD	MS2	54.172	240	3	1_20151216_13_HeLa_HCD.raw	-445	16532	1327	1	FourierTransform	1	1	1	1	312.519	935.541	312.519	3	50462.9	0	0	0	0	0	0	High	Sequest HT	Sequest HT (A10)	Unambiguous	IRSEFKR	3		10	P07355	A6NMY6; P07355-2; P07355	2	IRSEFKR	3	0.3804	0
-445	108241	FALSE	A	F1.2	10.4608	1334	1334	1332	HCD	MS2	62.8663	240	3	1_20151216_13_HeLa_HCD.raw	-445	16534	1334	1	FourierTransform	1	1	1	1	388.56	1163.66	388.56	3	68279.7	0	0	0	0	0	0	High	Sequest HT	Sequest HT (A10)	Unambiguous	HQKPVLTGQR	8		10	Q9Y6E2	C9JF98; Q9Y6E2; E9PFE3; Q9Y6E2-2; Q75MG1; E7EMS9; F8WDX8; E7ETZ4	0	HQKPVLTGQR	3	0.5443	0
-445	10825	FALSE	A	F1.1	20.5529	3371	3371	3360	HCD	MS2	44.6677	240	2	1_20151216_09_HeLa_HCD.raw	-445	1697	3371	1	FourierTransform	1	1	1	1	401.245	801.483	401.245	2	85152	0	0	0	0	0	0	High	Sequest HT	Sequest HT (A10)	Unambiguous	AVVISGAGK	6		10	Q13011	M0QXS7; M0QYT0; Q13011; M0R1A2; M0R248; M0QZW4	0	AVVISGAGK	2	0.4066	0
-445	108251	FALSE	A	F1.2	10.4653	1335	1335	1332	HCD	MS2	38.279	240	3	1_20151216_13_HeLa_HCD.raw	-445	16535	1335	1	FourierTransform	1	1	1	1	348.182	1042.53	348.182	3	53651.6	2.40167	9.6067	0	0	0	1	High	Sequest HT	Sequest HT (A10)	Unambiguous	YVQKGEYR	26		10	P16070	P16070-9; H0YD90; P16070-12; P16070-5; H0YEU1; H0YCV9; P16070-7; P16070-8; P16070-3; P16070-13; P16070-11; P16070-6; P16070-18; H0YDX6; P16070; P16070-17; H0YEV3; P16070-15; H0Y5E4; H0YD17; H0Y2P0; P16070-10; P16070-14; P16070-4; H0YDW7; P16070-16	1	YVQKGEYR	3	0.4504	0
-445	108266	FALSE	A	F1.2	10.4943	1340	1340	1337	HCD	MS2	32.7491	240	3	1_20151216_13_HeLa_HCD.raw	-445	16537	1340	1	FourierTransform	1	1	1	1	477.583	1430.73	477.583	3	66237.6	19.4224	77.6897	0	0	0	1	High	Sequest HT	Sequest HT (A10)	Unambiguous	QATENAKEEVRR	2		10	P26641	P26641; P26641-2	2	QATENAKEEVRR	3	0.5748	0
-445	108281	FALSE	A	F1.2	10.5721	1352	1352	1350	HCD	MS2	11.0033	240	3	1_20151216_13_HeLa_HCD.raw	-445	16541	1352	1	FourierTransform	1	1	1	1	361.208	1081.61	361.208	3	240926	0.21008	0	0.84031	0	0	1	High	Sequest HT	Sequest HT (A10)	Unambiguous	ALKEPPRDR	2		10	P30050	P30050; P30050-2	2	ALKEPPRDR	3	0.4167	0
-445	108288	FALSE	A	F1.2	10.5766	1353	1353	1350	HCD	MS2	18.5164	240	3	1_20151216_13_HeLa_HCD.raw	-445	16542	1353	1	FourierTransform	1	1	1	1	415.578	1244.72	415.578	3	79349.1	1.29578	5.18313	0	0	0	1	High	Sequest HT	Sequest HT (A10)	Unambiguous	LKQIEEQTKK	1		10	P26038	P26038	2	LKQIEEQTKK	3	0.2626	0
-445	108303	FALSE	A	F1.2	10.5905	1356	1356	1351	HCD	MS2	18.4737	240	3	1_20151216_13_HeLa_HCD.raw	-445	16544	1356	1	FourierTransform	1	1	1	1	386.864	1158.58	386.864	3	67153.2	0	0	0	0	0	0	High	Sequest HT	Sequest HT (A10)	Unambiguous	YSGKEGDKFK	1		10	P26447	P26447	2	YSGKEGDKFK	3	0.5659	0
-445	10831	FALSE	A	F1.1	20.5574	3372	3372	3360	HCD	MS2	60.4641	240	3	1_20151216_09_HeLa_HCD.raw	-445	1698	3372	1	FourierTransform	1	1	1	1	346.182	1036.53	346.182	3	77936.6	0	0	0	0	0	0	Medium	Sequest HT	Sequest HT (A10)	Unambiguous	HYELYRR	24		10	Q9P0V9	A0A087X142; H0Y961; Q9P0V9; B5ME97; Q92599-4; Q9NVA2-2; E7EW69; Q92599; A6NMH6; F8W8I8; Q92599-3; Q14141; E7EX04; Q14141-4; Q9P0V9-2; D6RER5; Q9NVA2; Q14141-2; D6RGI3; D6RDU5; Q9P0V9-3; Q92599-2; B1AMS2; A6NFQ9	1	HYELYRR	3	0.2564	0
-445	108324	FALSE	A	F1.2	10.6432	1364	1364	1362	HCD	MS2	0	240	2	1_20151216_13_HeLa_HCD.raw	-445	16547	1364	1	FourierTransform	1	1	1	1	762.252	1523.5	762.252	2	58608.8	51.5102	100	7.39687	28.756	69.8879	4	High	Sequest HT	Sequest HT (A10)	Unambiguous	sGGGGYSQNR	8	S1(ADP-Ribosyl)	10	M0R3F1	M0R3F1; Q9BUJ2; Q9BUJ2-2; Q9BUJ2-5; A0A0A0MRA5; Q9BUJ2-3; B7Z4B8; Q9BUJ2-4	0	SGGGGYSQNR	2	0.7982	0
-445	108334	FALSE	A	F1.2	10.6627	1367	1367	1365	HCD	MS2	21.1069	240	3	1_20151216_13_HeLa_HCD.raw	-445	16548	1367	1	FourierTransform	1	1	1	1	623.915	1869.73	623.915	3	57237.3	34.6917	100	11.667	12.4416	14.6584	4	High	Sequest HT	Sequest HT (A10)	Unambiguous	HTRDdLKSSNR	1	D5(ADP-Ribosyl)	10	Q9UK58	Q9UK58	2	HTRDDLKSSNR	3	0.1667	0
-445	108342	FALSE	A	F1.2	10.6672	1368	1368	1365	HCD	MS2	33.5773	240	3	1_20151216_13_HeLa_HCD.raw	-445	16549	1368	1	FourierTransform	1	1	1	1	411.874	1233.61	411.874	3	56519.7	0	0	0	0	0	0	High	Sequest HT	Sequest HT (A10)	Unambiguous	ATGDETGAKVER	4		10	P61247	H0Y9Y4; D6RAT0; P61247; D6R9B6	1	ATGDETGAKVER	3	0.5343	0
-445	108359	FALSE	A	F1.2	10.6907	1373	1373	1370	HCD	MS2	31.9753	240	3	1_20151216_13_HeLa_HCD.raw	-445	16552	1373	1	FourierTransform	1	1	1	1	401.858	1203.56	401.858	3	68236	0.96257	3.85029	0	0	0	1	High	Sequest HT	Sequest HT (A10)	Unambiguous	HQGVmVGmGQK	23	M5(Oxidation); M8(Oxidation)	10	P60709; P68133; Q562R1	E7EVS6; G5E9R0; J3KT65; A0A2R8Y793; P63267; C9JUM1; A0A2R8YGF8; A6NL76; P60709; F6UVQ4; P62736; P68133; I3L3I0; C9JTX5; K7EM38; Q562R1; C9JFL5; F8WB63; C9JZR7; P68032; I3L3R2; P63261; B8ZZJ2	0	HQGVMVGMGQK	3	0.6337	0
-445	108376	FALSE	A	F1.2	10.7161	1378	1378	1372	HCD	MS2	24.926	240	2	1_20151216_13_HeLa_HCD.raw	-445	16556	1378	1	FourierTransform	1	1	1	1	474.761	948.515	474.761	2	59309.8	6.21579	24.8632	0	0	0	1	High	Sequest HT	Sequest HT (A10)	Unambiguous	KFAETQPK	2		10	P26641	P26641; P26641-2	1	KFAETQPK	2	0.4152	0
-445	108390	FALSE	A	F1.2	10.7251	1380	1380	1372	HCD	MS2	27.2164	240	2	1_20151216_13_HeLa_HCD.raw	-445	16558	1380	1	FourierTransform	1	1	1	1	602.285	1203.56	602.285	2	52889.2	14.9538	53.5192	0	0	6.29604	2	Medium	Sequest HT	Sequest HT (A10)	Unambiguous	HQGVmVGmGQK	23	M5(Oxidation); M8(Oxidation)	10	P60709; P68133; Q562R1	E7EVS6; G5E9R0; J3KT65; A0A2R8Y793; P63267; C9JUM1; A0A2R8YGF8; A6NL76; P60709; F6UVQ4; P62736; P68133; I3L3I0; C9JTX5; K7EM38; Q562R1; C9JFL5; F8WB63; C9JZR7; P68032; I3L3R2; P63261; B8ZZJ2	0	HQGVMVGMGQK	2	0.7075	0
-445	108396	FALSE	A	F1.2	10.7443	1383	1383	1381	HCD	MS2	17.4259	240	2	1_20151216_13_HeLa_HCD.raw	-445	16559	1383	1	FourierTransform	1	1	1	1	456.215	911.422	456.215	2	71591.8	1.19688	4.78753	0	0	0	1	High	Sequest HT	Sequest HT (A10)	Unambiguous	SYTSGPGSR	5		10	P05787	F8VQY3; P05787-2; F8VUG2; F8W1U3; P05787	0	SYTSGPGSR	2	0.5621	0
-445	108405	FALSE	A	F1.2	10.7544	1385	1385	1382	HCD	MS2	33.8058	240	2	1_20151216_13_HeLa_HCD.raw	-445	16560	1385	1	FourierTransform	1	1	1	1	551.192	1101.38	551.192	2	69231.6	37.5826	100	1.14685	22.257	26.9267	4	Medium	Sequest HT	Sequest HT (A10)	Unambiguous	sGAIGR	4	S1(ADP-Ribosyl)	10	A0A0C4DGB1	A0A0C4DGB1; D6RCL3; Q9UNQ2; A0A494C0G7	0	SGAIGR	2	0.1622	0
-445	108415	FALSE	A	F1.2	10.7642	1387	1387	1384	HCD	MS2	46.1809	240	4	1_20151216_13_HeLa_HCD.raw	-445	16561	1387	1	FourierTransform	1	1	1	1	404.196	1613.76	404.196	4	53295.8	2.05381	8.21523	0	0	0	1	High	Sequest HT	Sequest HT (A10)	Unambiguous	YHTVNGHNcEVRK	8	C9(Carbamidomethyl)	10	F8W6I7	F8W6I7; H0YH80; F8VZ49; P09651-2; F8VTQ5; P09651-3; A0A2R8Y4L2; P09651	1	YHTVNGHNCEVRK	4	0.6376	0
-445	108437	FALSE	A	F1.2	10.8167	1395	1395	1391	HCD	MS2	7.55826	240	3	1_20151216_13_HeLa_HCD.raw	-445	16564	1395	1	FourierTransform	1	1	1	1	352.521	1055.55	352.521	3	322478	0	0	0	0	0	0	High	Sequest HT	Sequest HT (A10)	Unambiguous	HNQRPTFR	5		10	P21333	P21333; P21333-2; A0A087WWY3; F8WE98; Q60FE5	0	HNQRPTFR	3	0.5208	0
-445	108444	FALSE	A	F1.2	10.8266	1397	1397	1394	HCD	MS2	19.0902	240	3	1_20151216_13_HeLa_HCD.raw	-445	16565	1397	1	FourierTransform	2	2	1	1	452.866	1356.58	452.866	3	57236.5	28.2782	100	1.95437	6.98871	4.16993	4	High	Sequest HT	Sequest HT (A10)	Selected	rIKDKR	1	R1(ADP-Ribosyl)	10	K7ERD4	K7ERD4	3	RIKDKR	3	0.0137	0
-445	108445	FALSE	A	F1.2	10.8266	1397	1397	1394	HCD	MS2	19.0902	240	3	1_20151216_13_HeLa_HCD.raw	-445	16565	1397	1	FourierTransform	2	2	1	1	452.866	1356.58	452.866	3	57236.5	28.2782	100	1.95437	6.98871	4.16993	4	High	Sequest HT	Sequest HT (A10)	Rejected	rLDKKR	2	R1(ADP-Ribosyl)	10		Q9HB65-2; Q9HB65	3	RLDKKR	3	NA	0.0137
-445	10845	FALSE	A	F1.1	20.5712	3375	3375	3366	HCD	MS2	42.0548	240	4	1_20151216_09_HeLa_HCD.raw	-445	1700	3375	1	FourierTransform	1	1	1	1	360.191	1437.74	360.191	4	132489	0	0	0	0	0	0	High	Sequest HT	Sequest HT (A10)	Unambiguous	EDSQRPGAHLTVK	8		10	F8W6I7	F8W6I7; F8VYN5; F8VZ49; P09651-2; Q32P51; P09651-3; P09651; F8W646	0	EDSQRPGAHLTVK	4	0.2054	0
-445	108462	FALSE	A	F1.2	10.8791	1405	1405	1403	HCD	MS2	12.36	240	3	1_20151216_13_HeLa_HCD.raw	-445	16568	1405	1	FourierTransform	1	1	1	1	406.87	1218.6	406.87	3	70754.2	0.8275	3.31002	0	0	0	1	High	Sequest HT	Sequest HT (A10)	Unambiguous	HNLSGRYESR	2		10	O15067	O15067; H0YGH1	1	HNLSGRYESR	3	0.5776	0
-445	108476	FALSE	A	F1.2	10.893	1408	1408	1404	HCD	MS2	30.7574	240	3	1_20151216_13_HeLa_HCD.raw	-445	16570	1408	1	FourierTransform	1	1	1	1	332.198	994.578	332.198	3	78596.1	0.58086	2.32344	0	0	0	1	High	Sequest HT	Sequest HT (A10)	Unambiguous	HSLSGRPLK	7		10	P52272	M0R019; P52272-2; A0A087X0X3; M0R0N3; M0QYQ7; P52272; M0R2T0	0	HSLSGRPLK	3	0.3564	0
-445	108507	FALSE	A	F1.2	10.9647	1421	1421	1419	HCD	MS2	58.7728	240	3	1_20151216_13_HeLa_HCD.raw	-445	16576	1421	1	FourierTransform	1	1	1	1	448.909	1344.71	448.909	3	67603	0	0	0	0	0	0	High	Sequest HT	Sequest HT (A10)	Unambiguous	TKDEPQRETLK	5		10	P21926	P21926; A6NNI4; A0A2R8Y478; A0A087WU13; G8JLH6	2	TKDEPQRETLK	3	0.4498	0
-445	108518	FALSE	A	F1.2	10.9789	1424	1424	1420	HCD	MS2	17.7441	240	2	1_20151216_13_HeLa_HCD.raw	-445	16578	1424	1	FourierTransform	1	1	1	1	687.279	1373.55	687.279	2	57185.9	37.9681	100	19.2018	15.9918	16.6786	4	High	Sequest HT	Sequest HT (A10)	Unambiguous	sVKSANVK	6	S1(ADP-Ribosyl)	10	H0Y993	P35659-2; B4DFG0; A0A494C198; H0Y993; P35659; A0A494C028	1	SVKSANVK	2	0.3067	0
-445	108549	FALSE	A	F1.2	11.0262	1432	1432	1429	HCD	MS2	43.3161	240	4	1_20151216_13_HeLa_HCD.raw	-445	16582	1432	1	FourierTransform	1	1	1	1	539.023	2153.07	539.023	4	28187.1	10.8591	43.4364	0	0	0	1	High	Sequest HT	Sequest HT (A10)	Unambiguous	KAEGGGGGGRPGAPAAGDGKTEQK	1		10	Q00839	Q00839	2	KAEGGGGGGRPGAPAAGDGKTEQK	4	0.6362	0
-445	108570	FALSE	A	F1.2	11.0446	1436	1436	1430	HCD	MS2	35.0162	240	3	1_20151216_13_HeLa_HCD.raw	-445	16585	1436	1	FourierTransform	2	1	1	1	577.564	1730.68	577.564	3	51041	31.2497	100	4.92605	10.5056	9.56733	4	High	Sequest HT	Sequest HT (A10)	Unambiguous	EeGINKSEKR	1	E2(ADP-Ribosyl)	10	P09874	P09874	2	EEGINKSEKR	3	0.0092	0
-445	108571	FALSE	A	F1.2	11.0446	1436	1436	1430	HCD	MS2	35.0162	240	3	1_20151216_13_HeLa_HCD.raw	-445	16585	1436	1	FourierTransform	2	1	1	1	577.564	1730.68	577.564	3	51041	31.2497	100	4.92605	10.5056	9.56733	4	High	Sequest HT	Sequest HT (A10)	Unambiguous	eEGINKSEKR	1	E1(ADP-Ribosyl)	10	P09874	P09874	2	EEGINKSEKR	3	NA	0.0092
-445	108605	FALSE	A	F1.2	11.0918	1446	1446	1443	HCD	MS2	37.1202	240	3	1_20151216_13_HeLa_HCD.raw	-445	16591	1446	1	FourierTransform	1	1	1	1	403.873	1209.6	403.873	3	73246.2	3.30249	13.21	0	0	0	1	High	Sequest HT	Sequest HT (A10)	Unambiguous	KFEQMKQDR	8		10	A0A087WTT1	H0YAR2; P11940-2; A0A087WTT1; E7EQV3; H0YAW6; P11940; H0YAP2; E7ERJ7	2	KFEQMKQDR	3	0.5278	0
-445	108612	FALSE	A	F1.2	11.0963	1447	1447	1443	HCD	MS2	19.9437	240	3	1_20151216_13_HeLa_HCD.raw	-445	16592	1447	1	FourierTransform	1	1	1	1	395.887	1185.65	395.887	3	57510.5	0	0	0	0	0	0	High	Sequest HT	Sequest HT (A10)	Unambiguous	NRPAPYSRPK	2		10	E9PB61	E9PB61; Q86V81	0	NRPAPYSRPK	3	0.6509	0
-445	108616	FALSE	A	F1.2	11.1153	1450	1450	1448	HCD	MS2	33.0116	240	3	1_20151216_13_HeLa_HCD.raw	-445	16593	1450	1	FourierTransform	1	1	1	1	352.209	1054.61	352.209	3	114901	0.6278	2.51119	0	0	0	1	High	Sequest HT	Sequest HT (A10)	Unambiguous	IIDRRPER	4		10	Q8NC51	Q8NC51; Q8NC51-2; Q8NC51-3; Q8NC51-4	1	IIDRRPER	3	0.1056	0
-445	108622	FALSE	A	F1.2	11.1198	1451	1451	1448	HCD	MS2	50.5236	240	3	1_20151216_13_HeLa_HCD.raw	-445	16594	1451	1	FourierTransform	1	1	1	1	448.909	1344.71	448.909	3	59412	1.20967	4.83868	0	0	0	1	High	Sequest HT	Sequest HT (A10)	Unambiguous	TKDEPQRETLK	5		10	P21926	P21926; A6NNI4; A0A2R8Y478; A0A087WU13; G8JLH6	2	TKDEPQRETLK	3	0.3975	0
-445	108628	FALSE	A	F1.2	11.1243	1452	1452	1448	HCD	MS2	41.9792	240	4	1_20151216_13_HeLa_HCD.raw	-445	16595	1452	1	FourierTransform	1	1	1	1	367.457	1466.81	367.457	4	57029.7	0.47069	1.88278	0	0	0	1	High	Sequest HT	Sequest HT (A10)	Unambiguous	VLLQGKGDSEHKR	1		10	P35579	P35579	2	VLLQGKGDSEHKR	4	0.572	0
-445	108644	FALSE	A	F1.2	11.1575	1457	1457	1454	HCD	MS2	19.0071	240	2	1_20151216_13_HeLa_HCD.raw	-445	16597	1457	1	FourierTransform	1	1	1	1	762.252	1523.5	762.252	2	57482.9	45.0453	100	10.1305	24.8349	45.2156	4	High	Sequest HT	Sequest HT (A10)	Unambiguous	sGGGGYSQNR	8	S1(ADP-Ribosyl)	10	M0R3F1	M0R3F1; Q9BUJ2; Q9BUJ2-2; Q9BUJ2-5; A0A0A0MRA5; Q9BUJ2-3; B7Z4B8; Q9BUJ2-4	0	SGGGGYSQNR	2	0.5581	0
-445	108650	FALSE	A	F1.2	11.162	1458	1458	1454	HCD	MS2	50.1639	240	2	1_20151216_13_HeLa_HCD.raw	-445	16598	1458	1	FourierTransform	1	1	1	1	680.271	1359.53	680.271	2	54012.3	41.048	100	20.6452	27.1595	16.3876	4	High	Sequest HT	Sequest HT (A10)	Unambiguous	GkSGAALSK	1	K2(ADP-Ribosyl)	10	P09874	P09874	1	GKSGAALSK	2	0.2187	0
-445	108659	FALSE	A	F1.2	11.1714	1460	1460	1455	HCD	MS2	26.0418	240	2	1_20151216_13_HeLa_HCD.raw	-445	16599	1460	1	FourierTransform	1	1	1	1	587.713	1174.42	587.713	2	228540	37.5866	100	1.06357	24.4216	24.8614	4	High	Sequest HT	Sequest HT (A10)	Unambiguous	sGAALSK	1	S1(ADP-Ribosyl)	10	P09874	P09874	0	SGAALSK	2	0.1897	0
-445	10867	FALSE	A	F1.1	20.5848	3378	3378	3366	HCD	MS2	52.8148	240	3	1_20151216_09_HeLa_HCD.raw	-445	1703	3378	1	FourierTransform	1	1	1	1	374.536	1121.59	374.536	3	61822.3	1.17592	0	4.7037	0	0	1	High	Sequest HT	Sequest HT (A10)	Unambiguous	ELEVQHPAAK	3		10	P50990	H7C4C8; P50990; P50990-2	0	ELEVQHPAAK	3	0.3678	0
-445	108676	FALSE	A	F1.2	11.1951	1464	1464	1462	HCD	MS2	40.321	240	3	1_20151216_13_HeLa_HCD.raw	-445	16601	1464	1	FourierTransform	1	1	1	1	401.858	1203.56	401.858	3	61271.2	2.91071	11.6428	0	0	0	1	High	Sequest HT	Sequest HT (A10)	Unambiguous	HQGVmVGmGQK	23	M5(Oxidation); M8(Oxidation)	10	P60709; P68133; Q562R1	E7EVS6; G5E9R0; J3KT65; A0A2R8Y793; P63267; C9JUM1; A0A2R8YGF8; A6NL76; P60709; F6UVQ4; P62736; P68133; I3L3I0; C9JTX5; K7EM38; Q562R1; C9JFL5; F8WB63; C9JZR7; P68032; I3L3R2; P63261; B8ZZJ2	0	HQGVMVGMGQK	3	0.604	0
-445	108689	FALSE	A	F1.2	11.2141	1468	1468	1465	HCD	MS2	48.5125	240	3	1_20151216_13_HeLa_HCD.raw	-445	16603	1468	1	FourierTransform	1	1	1	1	323.501	968.49	323.501	3	56444.6	0	0	0	0	0	0	High	Sequest HT	Sequest HT (A10)	Unambiguous	DSHGVAQVR	3		10	P62277	E9PS50; P62277; J3KMX5	0	DSHGVAQVR	3	0.5549	0
-445	108714	FALSE	A	F1.2	11.2514	1475	1475	1471	HCD	MS2	10.3525	240	2	1_20151216_13_HeLa_HCD.raw	-445	16607	1475	1	FourierTransform	1	1	1	1	456.214	911.422	456.214	2	213530	0.64187	2.56746	0	0	0	1	High	Sequest HT	Sequest HT (A10)	Unambiguous	SYTSGPGSR	5		10	P05787	F8VQY3; P05787-2; F8VUG2; F8W1U3; P05787	0	SYTSGPGSR	2	0.5837	0
-445	108732	FALSE	A	F1.2	11.2887	1482	1482	1479	HCD	MS2	52.8976	240	3	1_20151216_13_HeLa_HCD.raw	-445	16611	1482	1	FourierTransform	1	1	1	1	408.223	1222.65	408.223	3	53910.1	3.7719	15.0876	0	0	0	1	High	Sequest HT	Sequest HT (A10)	Unambiguous	GKDSLYAQGKR	6		10	J3KQN4	H7BY91; J3KQN4; H0Y5B4; H0Y3V9; P83881; H7BZ11	2	GKDSLYAQGKR	3	0.2713	0
-445	108738	FALSE	A	F1.2	11.3169	1486	1486	1484	HCD	MS2	26.6814	240	2	1_20151216_13_HeLa_HCD.raw	-445	16612	1486	1	FourierTransform	1	1	1	1	602.284	1203.56	602.284	2	50651.8	31.312	100	10.1759	15.0722	0	3	High	Sequest HT	Sequest HT (A10)	Unambiguous	HQGVmVGmGQK	23	M5(Oxidation); M8(Oxidation)	10	P60709; P68133; Q562R1	E7EVS6; G5E9R0; J3KT65; A0A2R8Y793; P63267; C9JUM1; A0A2R8YGF8; A6NL76; P60709; F6UVQ4; P62736; P68133; I3L3I0; C9JTX5; K7EM38; Q562R1; C9JFL5; F8WB63; C9JZR7; P68032; I3L3R2; P63261; B8ZZJ2	0	HQGVMVGMGQK	2	0.7219	0
-445	108742	FALSE	A	F1.2	11.3357	1489	1489	1487	HCD	MS2	31.8511	240	3	1_20151216_13_HeLa_HCD.raw	-445	16613	1489	1	FourierTransform	1	1	1	1	347.861	1041.57	347.861	3	57833.8	4.14545	16.5818	0	0	0	1	High	Sequest HT	Sequest HT (A10)	Unambiguous	VRGEVAPDAK	2		10	P09382	P09382; F8WEI7	1	VRGEVAPDAK	3	0.5792	0
-445	108751	FALSE	A	F1.2	11.3402	1490	1490	1487	HCD	MS2	61.454	240	3	1_20151216_13_HeLa_HCD.raw	-445	16614	1490	1	FourierTransform	1	1	1	1	453.849	1359.53	453.849	3	57586.9	33.7382	100	0	14.6153	20.3374	3	High	Sequest HT	Sequest HT (A10)	Unambiguous	GkSGAALSK	1	K2(ADP-Ribosyl)	10	P09874	P09874	1	GKSGAALSK	3	0.1034	0
-445	108756	FALSE	A	F1.2	11.3691	1494	1494	1492	HCD	MS2	14.9866	240	3	1_20151216_13_HeLa_HCD.raw	-445	16615	1494	1	FourierTransform	3	1	1	1	471.487	1412.45	471.487	3	66207.8	29.4594	100	1.80048	9.19839	6.83856	4	Medium	Sequest HT	Sequest HT (A10)	Unambiguous	DDyMISK	4	Y3(ADP-Ribosyl)	10	B4DZ31	Q9NWS1-2; B4DZ31; Q9NWS1; Q9NWS1-5	0	DDYMISK	3	0.0233	0
-445	108757	FALSE	A	F1.2	11.3691	1494	1494	1492	HCD	MS2	14.9866	240	3	1_20151216_13_HeLa_HCD.raw	-445	16615	1494	1	FourierTransform	3	1	1	1	471.487	1412.45	471.487	3	66207.8	29.4594	100	1.80048	9.19839	6.83856	4	Medium	Sequest HT	Sequest HT (A10)	Unambiguous	DdYMISK	4	D2(ADP-Ribosyl)	10	B4DZ31	Q9NWS1-2; B4DZ31; Q9NWS1; Q9NWS1-5	0	DDYMISK	3	0.0233	0
-445	108758	FALSE	A	F1.2	11.3691	1494	1494	1492	HCD	MS2	14.9866	240	3	1_20151216_13_HeLa_HCD.raw	-445	16615	1494	1	FourierTransform	3	1	1	1	471.487	1412.45	471.487	3	66207.8	29.4594	100	1.80048	9.19839	6.83856	4	Medium	Sequest HT	Sequest HT (A10)	Unambiguous	dDYMISK	4	D1(ADP-Ribosyl)	10	B4DZ31	Q9NWS1-2; B4DZ31; Q9NWS1; Q9NWS1-5	0	DDYMISK	3	NA	0.0233
-445	108770	FALSE	A	F1.2	11.3832	1497	1497	1493	HCD	MS2	62.5563	240	3	1_20151216_13_HeLa_HCD.raw	-445	16617	1497	1	FourierTransform	1	1	1	1	453.872	1359.6	453.872	3	61726.7	32.755	100	0	12.748	18.2722	3	High	Sequest HT	Sequest HT (A10)	Unambiguous	AAEEEDEADPKR	1		10	P20962	P20962	1	AAEEEDEADPKR	3	0.6942	0
-445	108778	FALSE	A	F1.2	11.4024	1500	1500	1498	HCD	MS2	35.2737	240	3	1_20151216_13_HeLa_HCD.raw	-445	16618	1500	1	FourierTransform	1	1	1	1	332.198	994.579	332.198	3	266411	0	0	0	0	0	0	High	Sequest HT	Sequest HT (A10)	Unambiguous	HSLSGRPLK	7		10	P52272	M0R019; P52272-2; A0A087X0X3; M0R0N3; M0QYQ7; P52272; M0R2T0	0	HSLSGRPLK	3	0.4449	0
-445	108785	FALSE	A	F1.2	11.4412	1505	1505	1503	HCD	MS2	52.9005	240	3	1_20151216_13_HeLa_HCD.raw	-445	16619	1505	1	FourierTransform	1	1	1	1	452.917	1356.74	452.917	3	52936.4	33.279	100	0	15.7351	17.3807	3	High	Sequest HT	Sequest HT (A10)	Unambiguous	HYTEAIKRNPK	3		10	P31948	P31948-2; P31948; P31948-3	2	HYTEAIKRNPK	3	0.5621	0
-445	108797	FALSE	A	F1.2	11.4551	1508	1508	1504	HCD	MS2	64.1185	240	2	1_20151216_13_HeLa_HCD.raw	-445	16621	1508	1	FourierTransform	1	1	1	1	521.288	1041.57	521.288	2	54508.9	0.89505	3.58018	0	0	0	1	Medium	Sequest HT	Sequest HT (A10)	Unambiguous	VRGEVAPDAK	2		10	P09382	P09382; F8WEI7	1	VRGEVAPDAK	2	0.3165	0
-445	108802	FALSE	A	F1.2	11.4648	1510	1510	1507	HCD	MS2	30.0096	240	2	1_20151216_13_HeLa_HCD.raw	-445	16622	1510	1	FourierTransform	1	1	1	1	432.75	864.493	432.75	2	52556.3	1.93634	7.74537	0	0	0	1	High	Sequest HT	Sequest HT (A10)	Unambiguous	KTYVTPR	5		10	P46781	F2Z3C0; B5MCT8; C9JM19; A8MXK4; P46781	1	KTYVTPR	2	0.355	0
-445	10881	FALSE	A	F1.1	20.603	3382	3382	3374	HCD	MS2	37.4102	240	2	1_20151216_09_HeLa_HCD.raw	-445	1706	3382	1	FourierTransform	1	1	1	1	522.272	1043.54	522.272	2	120679	0.89076	3.56305	0	0	0	1	High	Sequest HT	Sequest HT (A10)	Unambiguous	TVGVEPAADGK	8		10	P46779	H0YKD8; P46779; H0YMF4; H0YLP6; P46779-4; P46779-5; P46779-3; P46779-2	0	TVGVEPAADGK	2	0.6122	0
-445	108813	FALSE	A	F1.2	11.484	1514	1514	1511	HCD	MS2	63.5654	240	3	1_20151216_13_HeLa_HCD.raw	-445	16624	1514	1	FourierTransform	1	1	1	1	332.21	994.614	332.21	3	148133	0	0	0	0	0	0	High	Sequest HT	Sequest HT (A10)	Unambiguous	VIREPKPR	2		10	P49327	P49327; A0A0U1RQF0	1	VIREPKPR	3	0.4297	0
-445	108823	FALSE	A	F1.2	11.493	1516	1516	1511	HCD	MS2	41.551	240	3	1_20151216_13_HeLa_HCD.raw	-445	16626	1516	1	FourierTransform	1	1	1	1	485.607	1454.81	485.607	3	53887.5	5.90756	23.6303	0	0	0	1	High	Sequest HT	Sequest HT (A10)	Unambiguous	VKAQTAPNKDVQR	3		10	P49588	P49588; H3BPK7; P49588-2	2	VKAQTAPNKDVQR	3	0.6453	0
-445	108829	FALSE	A	F1.2	11.5119	1519	1519	1517	HCD	MS2	37.2901	240	3	1_20151216_13_HeLa_HCD.raw	-445	16627	1519	1	FourierTransform	1	1	1	1	301.178	901.521	301.178	3	60230.8	0	0	0	0	0	0	High	Sequest HT	Sequest HT (A10)	Unambiguous	IGREVATR	8		10	O43175	A0A286YF78; A0A286YFM8; A0A286YFA2; A0A286YFE1; O43175; A0A286YFL2; A0A286YF22; A0A2C9F2M7	1	IGREVATR	3	0.1899	0
-445	108846	FALSE	A	F1.2	11.5209	1521	1521	1517	HCD	MS2	54.7909	240	3	1_20151216_13_HeLa_HCD.raw	-445	16629	1521	1	FourierTransform	1	1	1	1	404.563	1211.67	404.563	3	50111	6.14047	24.5619	0	0	0	1	High	Sequest HT	Sequest HT (A10)	Unambiguous	VAGGAAPSKPASAK	4		10	A0A0A0MRM9	A0A0A0MRM9; Q14978; Q14978-2; Q14978-3	0	VAGGAAPSKPASAK	3	0.33	0
-445	108855	FALSE	A	F1.2	11.5303	1523	1523	1518	HCD	MS2	13.9897	240	3	1_20151216_13_HeLa_HCD.raw	-445	16630	1523	1	FourierTransform	1	1	1	1	347.861	1041.57	347.861	3	66608.3	2.44646	9.78584	0	0	0	1	High	Sequest HT	Sequest HT (A10)	Unambiguous	VRGEVAPDAK	2		10	P09382	P09382; F8WEI7	1	VRGEVAPDAK	3	0.583	0
-445	108863	FALSE	A	F1.2	11.5398	1525	1525	1522	HCD	MS2	60.8308	240	4	1_20151216_13_HeLa_HCD.raw	-445	16631	1525	1	FourierTransform	1	1	1	1	339.94	1356.74	339.94	4	78098.1	0	0	0	0	0	0	High	Sequest HT	Sequest HT (A10)	Unambiguous	HYTEAIKRNPK	3		10	P31948	P31948-2; P31948; P31948-3	2	HYTEAIKRNPK	4	0.3975	0
-445	108876	FALSE	A	F1.2	11.5601	1529	1529	1526	HCD	MS2	43.7941	240	3	1_20151216_13_HeLa_HCD.raw	-445	16633	1529	1	FourierTransform	1	1	1	1	375.576	1124.71	375.576	3	71070.1	0	0	0	0	0	0	High	Sequest HT	Sequest HT (A10)	Unambiguous	AAVAGKKPVVGK	2		10	P36578	P36578; H3BM89	1	AAVAGKKPVVGK	3	0.7143	0
-445	10888	FALSE	A	F1.1	20.6076	3383	3383	3374	HCD	MS2	32.3952	240	2	1_20151216_09_HeLa_HCD.raw	-445	1707	3383	1	FourierTransform	1	1	1	1	466.769	932.532	466.769	2	113796	1.70193	6.80771	0	0	0	1	High	Sequest HT	Sequest HT (A10)	Unambiguous	FRSNLPAK	1		10	P18077	P18077	1	FRSNLPAK	2	0.2322	0
-445	108881	FALSE	A	F1.2	11.5646	1530	1530	1526	HCD	MS2	43.8359	240	4	1_20151216_13_HeLa_HCD.raw	-445	16634	1530	1	FourierTransform	1	1	1	1	364.457	1454.81	364.457	4	63279.8	0	0	0	0	0	0	High	Sequest HT	Sequest HT (A10)	Unambiguous	VKAQTAPNKDVQR	3		10	P49588	P49588; H3BPK7; P49588-2	2	VKAQTAPNKDVQR	4	0.4235	0
-445	108892	FALSE	A	F1.2	11.5785	1533	1533	1528	HCD	MS2	43.4727	240	3	1_20151216_13_HeLa_HCD.raw	-445	16636	1533	1	FourierTransform	1	1	1	1	339.854	1017.55	339.854	3	137118	0	0	0	0	0	0	High	Sequest HT	Sequest HT (A10)	Unambiguous	HYTEAIKR	3		10	P31948	P31948-2; P31948; P31948-3	1	HYTEAIKR	3	0.614	0
-445	108901	FALSE	A	F1.2	11.583	1534	1534	1528	HCD	MS2	36.3016	240	3	1_20151216_13_HeLa_HCD.raw	-445	16637	1534	1	FourierTransform	1	1	1	1	321.835	963.492	321.835	3	50770	0	0	0	0	0	0	High	Sequest HT	Sequest HT (A10)	Unambiguous	ISKEEAMR	3		10	Q5VVC8	Q5VVC8; P62913-2; P62913	1	ISKEEAMR	3	0.473	0
-445	108910	FALSE	A	F1.2	11.6019	1537	1537	1535	HCD	MS2	62.9444	240	3	1_20151216_13_HeLa_HCD.raw	-445	16638	1537	1	FourierTransform	1	1	1	1	453.234	1357.69	453.234	3	60536.8	24.7088	71.0088	0	8.89139	18.9351	3	High	Sequest HT	Sequest HT (A10)	Unambiguous	KPNEGADGQWKK	4		10	Q8NC51	Q8NC51; Q8NC51-2; Q8NC51-3; Q8NC51-4	1	KPNEGADGQWKK	3	0.5859	0
-445	108927	FALSE	A	F1.2	11.6254	1542	1542	1539	HCD	MS2	70.263	240	3	1_20151216_13_HeLa_HCD.raw	-445	16641	1542	1	FourierTransform	1	1	1	1	351.873	1053.6	351.873	3	133159	1.15738	0	4.62951	0	0	1	High	Sequest HT	Sequest HT (A10)	Unambiguous	KIEISQHAK	7		10	P61513	P61513; E9PEL3; C9J4Z3; Q6P4E4; M0R2L6; G5E9R3; M0R0A1	1	KIEISQHAK	3	0.49	0
-445	108936	FALSE	A	F1.2	11.6299	1543	1543	1539	HCD	MS2	39.2061	240	3	1_20151216_13_HeLa_HCD.raw	-445	16642	1543	1	FourierTransform	1	1	1	1	406.539	1217.6	406.539	3	78443.1	0.69263	2.77051	0	0	0	1	High	Sequest HT	Sequest HT (A10)	Unambiguous	TSYAQHQQVR	9		10	P61247	D6RG13; H0Y8L7; D6RB09; H0Y9Y4; D6RAT0; P61247; E9PFI5; D6R9B6; D6RAS7	0	TSYAQHQQVR	3	0.5512	0
-445	108947	FALSE	A	F1.2	11.6492	1547	1547	1544	HCD	MS2	38.3283	240	2	1_20151216_13_HeLa_HCD.raw	-445	16644	1547	1	FourierTransform	1	1	1	1	388.208	775.409	388.208	2	52487	0	0	0	0	0	0	High	Sequest HT	Sequest HT (A10)	Unambiguous	GHYTIGK	20		10	F5H5D3; P68366	P0DPH8; F5H5D3; F8VRZ4; F8VS66; C9JJQ8; F8VQQ4; Q6PEY2; A0A1W2PQM2; P0DPH7-2; Q71U36; C9JEV8; P68366-2; C9JQ00; P68363; Q71U36-2; F8VWV9; C9JDL2; Q9BQE3; F8VVB9; P68366	0	GHYTIGK	2	0.6025	0
-445	108951	FALSE	A	F1.2	11.6589	1549	1549	1546	HCD	MS2	81.5257	240	3	1_20151216_13_HeLa_HCD.raw	-445	16645	1549	1	FourierTransform	1	1	1	1	335.173	1003.51	335.173	3	58809.5	0	0	0	0	0	0	High	Sequest HT	Sequest HT (A10)	Unambiguous	SPYGGGRPGR	1		10	P46781	P46781	0	SPYGGGRPGR	3	0.381	0
-445	108967	FALSE	A	F1.2	11.6728	1552	1552	1548	HCD	MS2	3.6796	240	2	1_20151216_13_HeLa_HCD.raw	-445	16647	1552	1	FourierTransform	1	1	1	1	680.271	1359.54	680.271	2	464792	41.8989	100	24.0773	25.5156	18.0026	4	High	Sequest HT	Sequest HT (A10)	Unambiguous	GkSGAALSK	1	K2(ADP-Ribosyl)	10	P09874	P09874	1	GKSGAALSK	2	0.2784	0
-445	108976	FALSE	A	F1.2	11.6773	1553	1553	1548	HCD	MS2	5.45081	240	3	1_20151216_13_HeLa_HCD.raw	-445	16648	1553	1	FourierTransform	2	1	1	1	619.257	1855.76	619.257	3	50789	32.903	100	5.02025	24.069	2.52289	4	High	Sequest HT	Sequest HT (A10)	Unambiguous	YkHTHEKPFK	19	K2(ADP-Ribosyl)	10	F5H2V8	Q8NI51-3; F5H2V8; Q8NI51; Q8NI51-6; V9GYX4; Q8NI51-11; V9GZ46; Q8NI51-8; V9GY73; A0A2R8Y595; P49711-2; Q8NI51-2; Q8NI51-10; P49711; Q8NI51-5; A0A2R8YFL0; Q8NI51-9; Q8NI51-7; Q8NI51-4	1	YKHTHEKPFK	3	0.0135	0
-445	108977	FALSE	A	F1.2	11.6773	1553	1553	1548	HCD	MS2	5.45081	240	3	1_20151216_13_HeLa_HCD.raw	-445	16648	1553	1	FourierTransform	2	1	1	1	619.257	1855.76	619.257	3	50789	32.903	100	5.02025	24.069	2.52289	4	High	Sequest HT	Sequest HT (A10)	Unambiguous	yKHTHEKPFK	19	Y1(ADP-Ribosyl)	10	F5H2V8	Q8NI51-3; F5H2V8; Q8NI51; Q8NI51-6; V9GYX4; Q8NI51-11; V9GZ46; Q8NI51-8; V9GY73; A0A2R8Y595; P49711-2; Q8NI51-2; Q8NI51-10; P49711; Q8NI51-5; A0A2R8YFL0; Q8NI51-9; Q8NI51-7; Q8NI51-4	1	YKHTHEKPFK	3	NA	0.0135
-445	108979	FALSE	A	F1.2	11.6867	1555	1555	1551	HCD	MS2	2.29069	240	2	1_20151216_13_HeLa_HCD.raw	-445	16649	1555	1	FourierTransform	1	1	1	1	587.713	1174.42	587.713	2	227886	36.6397	100	1.34033	20.5862	24.6324	4	High	Sequest HT	Sequest HT (A10)	Unambiguous	sGAALSK	1	S1(ADP-Ribosyl)	10	P09874	P09874	0	SGAALSK	2	0.4235	0
-445	109	FALSE	A	F1.1	4.656	530	530	528	HCD	MS2	0	240	3	1_20151216_09_HeLa_HCD.raw	-445	24	530	1	FourierTransform	1	1	1	1	585.933	1755.78	585.933	3	264004	32.4577	100	11.176	12.8366	5.81822	4	High	Sequest HT	Sequest HT (A10)	Unambiguous	KAAGGATPKKSAk	1	K13(ADP-Ribosyl)	10	P16403	P16403	3	KAAGGATPKKSAK	3	0.3255	0
-445	109006	FALSE	A	F1.2	11.7406	1564	1564	1562	HCD	MS2	38.0695	240	3	1_20151216_13_HeLa_HCD.raw	-445	16653	1564	1	FourierTransform	1	1	1	1	386.571	1157.7	386.571	3	73701.3	1.1563	4.62518	0	0	0	1	High	Sequest HT	Sequest HT (A10)	Unambiguous	KVEKVVVSNR	2		10	P07900	P07900-2; P07900	2	KVEKVVVSNR	3	0.5451	0
-445	109021	FALSE	A	F1.2	11.7496	1566	1566	1562	HCD	MS2	41.9942	240	2	1_20151216_13_HeLa_HCD.raw	-445	16655	1566	1	FourierTransform	1	1	1	1	502.258	1003.51	502.258	2	52727.6	4.97797	19.9119	0	0	0	1	High	Sequest HT	Sequest HT (A10)	Unambiguous	SPYGGGRPGR	1		10	P46781	P46781	0	SPYGGGRPGR	2	0.5085	0
-445	109038	FALSE	A	F1.2	11.7735	1570	1570	1567	HCD	MS2	67.7299	240	3	1_20151216_13_HeLa_HCD.raw	-445	16657	1570	1	FourierTransform	1	1	1	1	321.166	961.484	321.166	3	72435.4	0	0	0	0	0	0	High	Sequest HT	Sequest HT (A10)	Unambiguous	APGFGDNRK	1		10	P10809	P10809	1	APGFGDNRK	3	0.3805	0
-445	109040	FALSE	A	F1.2	11.7829	1572	1572	1568	HCD	MS2	56.8921	240	4	1_20151216_13_HeLa_HCD.raw	-445	16658	1572	1	FourierTransform	1	1	1	1	339.436	1354.72	339.436	4	250116	0	0	0	0	0	0	High	Sequest HT	Sequest HT (A10)	Unambiguous	HGFREGTTPKPK	1		10	P61927	P61927	1	HGFREGTTPKPK	4	0.395	0
-445	109048	FALSE	A	F1.2	11.7968	1575	1575	1571	HCD	MS2	29.8172	240	3	1_20151216_13_HeLa_HCD.raw	-445	16660	1575	1	FourierTransform	1	1	1	1	414.557	1241.66	414.557	3	70080.1	0.26794	1.07174	0	0	0	1	High	Sequest HT	Sequest HT (A10)	Unambiguous	GKLEEQRPER	6		10	Q5W0H4	Q5W0H4; J3KPG2; A0A0B4J2C3; P13693-2; P13693; E9PJF7	1	GKLEEQRPER	3	0.5405	0
-445	109057	FALSE	A	F1.2	11.8013	1576	1576	1571	HCD	MS2	38.9674	240	2	1_20151216_13_HeLa_HCD.raw	-445	16661	1576	1	FourierTransform	1	1	1	1	486.285	971.563	486.285	2	54824.4	2.59966	10.3986	0	0	0	1	High	Sequest HT	Sequest HT (A10)	Unambiguous	KQVEIAQR	3		10	P00966	P00966; Q5T6L6; Q5T6L5	1	KQVEIAQR	2	0.49	0
-445	109065	FALSE	A	F1.2	11.8058	1577	1577	1571	HCD	MS2	45.3593	240	3	1_20151216_13_HeLa_HCD.raw	-445	16662	1577	1	FourierTransform	1	1	1	1	348.885	1044.64	348.885	3	54232.3	2.40263	9.61053	0	0	0	1	High	Sequest HT	Sequest HT (A10)	Unambiguous	KGVITVKDGK	2		10	P10809	E7EXB4; P10809	2	KGVITVKDGK	3	0.5547	0
-445	109071	FALSE	A	F1.2	11.8152	1579	1579	1574	HCD	MS2	4.86371	240	3	1_20151216_13_HeLa_HCD.raw	-445	16663	1579	1	FourierTransform	1	1	1	1	865.004	2593	865.004	3	55267.5	32.2906	52.5955	39.673	13.2239	23.6699	4	High	Sequest HT	Sequest HT (A10)	Unambiguous	NRGNRGSGGGGGGGGQGSTNYGk	2	K23(ADP-Ribosyl)	10	Q99729-4	Q99729-3; Q99729-4	2	NRGNRGSGGGGGGGGQGSTNYGK	3	0.2018	0
-445	109084	FALSE	A	F1.2	11.8242	1581	1581	1574	HCD	MS2	11.3636	240	2	1_20151216_13_HeLa_HCD.raw	-445	16665	1581	1	FourierTransform	1	1	1	1	481.246	961.485	481.246	2	63041.7	2.17354	8.69417	0	0	0	1	High	Sequest HT	Sequest HT (A10)	Unambiguous	APGFGDNRK	1		10	P10809	P10809	1	APGFGDNRK	2	0.7479	0
-445	109095	FALSE	A	F1.2	11.8434	1585	1585	1582	HCD	MS2	43.4815	240	2	1_20151216_13_HeLa_HCD.raw	-445	16667	1585	1	FourierTransform	1	1	1	1	609.305	1217.6	609.305	2	74081.7	2.36971	7.79115	0	0	1.68769	2	High	Sequest HT	Sequest HT (A10)	Unambiguous	TSYAQHQQVR	9		10	P61247	D6RG13; H0Y8L7; D6RB09; H0Y9Y4; D6RAT0; P61247; E9PFI5; D6R9B6; D6RAS7	0	TSYAQHQQVR	2	0.6624	0
-445	109116	FALSE	A	F1.2	11.8614	1589	1589	1582	HCD	MS2	54.5802	240	3	1_20151216_13_HeLa_HCD.raw	-445	16671	1589	1	FourierTransform	1	1	1	1	393.498	1178.48	393.498	3	52554.3	0	0	0	0	0	0	High	Sequest HT	Sequest HT (A10)	Unambiguous	GHYAYDcHR	7	C7(Carbamidomethyl)	10	Q16629	Q16629; Q16629-4; Q16629-2; C9JAB2; Q16629-3; A0A0B4J1Z1; F8WEA1	0	GHYAYDCHR	3	0.7312	0
-445	109136	FALSE	A	F1.2	11.8846	1594	1594	1590	HCD	MS2	42.2858	240	3	1_20151216_13_HeLa_HCD.raw	-445	16674	1594	1	FourierTransform	1	1	1	1	352.882	1056.63	352.882	3	196928	0.26517	0	1.06067	0	0	1	High	Sequest HT	Sequest HT (A10)	Unambiguous	HIVKEFKR	1		10	P38646	P38646	2	HIVKEFKR	3	0.5425	0
-445	10914	FALSE	A	F1.1	20.6211	3386	3386	3374	HCD	MS2	80.2684	240	3	1_20151216_09_HeLa_HCD.raw	-445	1710	3386	1	FourierTransform	1	1	1	1	557.557	1670.66	557.557	3	92448.5	31.1267	100	5.83241	9.55275	9.12164	4	High	Sequest HT	Sequest HT (A10)	Unambiguous	sLHLDKSSSR	7	S1(ADP-Ribosyl)	10	A0A499FJY3	A0A499FJY3; Q96T37-4; Q96T37-3; A0A087WWP4; Q96T37; A0A494C001; Q96T37-2	1	SLHLDKSSSR	3	0.28	0
-445	109144	FALSE	A	F1.2	11.8891	1595	1595	1590	HCD	MS2	67.1899	240	3	1_20151216_13_HeLa_HCD.raw	-445	16675	1595	1	FourierTransform	1	1	1	1	332.517	995.538	332.517	3	76396.1	0.80718	0	0	0	3.22873	1	High	Sequest HT	Sequest HT (A10)	Unambiguous	HLRDEGLR	2		10	Q9P0L0	Q9P0L0; Q9P0L0-2	1	HLRDEGLR	3	0.3697	0
-445	109153	FALSE	A	F1.2	11.9078	1598	1598	1596	HCD	MS2	7.70914	240	2	1_20151216_13_HeLa_HCD.raw	-445	16676	1598	1	FourierTransform	1	1	1	1	814.375	1627.74	814.375	2	58431	15.3258	32.8128	16.0285	12.4619	0	3	High	Sequest HT	Sequest HT (A10)	Unambiguous	EGTGSTATSSSSTAGAAGK	8		10	A0A087WZK9	E5RH59; A0A087WZK9; B3KS98; E5RFH0; O15372; E5RGU4; E5RHC7; E5RFW7	0	EGTGSTATSSSSTAGAAGK	2	0.7424	0
-445	109159	FALSE	A	F1.2	11.9123	1599	1599	1596	HCD	MS2	42.0891	240	3	1_20151216_13_HeLa_HCD.raw	-445	16677	1599	1	FourierTransform	1	1	1	1	408.887	1224.65	408.887	3	47266.5	1.44109	5.76437	0	0	0	1	High	Sequest HT	Sequest HT (A10)	Unambiguous	GKYKEETIEK	1		10	P61254	P61254	2	GKYKEETIEK	3	0.3374	0
-445	109209	FALSE	A	F1.2	12.0062	1618	1618	1615	HCD	MS2	23.8316	240	3	1_20151216_13_HeLa_HCD.raw	-445	16687	1618	1	FourierTransform	1	1	1	1	324.526	971.562	324.526	3	77366.9	0	0	0	0	0	0	High	Sequest HT	Sequest HT (A10)	Unambiguous	KQVEIAQR	3		10	P00966	P00966; Q5T6L6; Q5T6L5	1	KQVEIAQR	3	0.4028	0
-445	109215	FALSE	A	F1.2	12.0107	1619	1619	1615	HCD	MS2	38.8336	240	3	1_20151216_13_HeLa_HCD.raw	-445	16688	1619	1	FourierTransform	1	1	1	1	432.534	1295.59	432.534	3	58238.7	1.89964	7.59857	0	0	0	1	Medium	Sequest HT	Sequest HT (A10)	Unambiguous	GPGDGGNRDHWK	3		10	E7EX17	E7EX17; P23588; P23588-2	1	GPGDGGNRDHWK	3	0.4511	0
-445	10923	FALSE	A	F1.1	20.6256	3387	3387	3374	HCD	MS2	50.8492	240	3	1_20151216_09_HeLa_HCD.raw	-445	1711	3387	1	FourierTransform	1	1	1	1	437.549	1310.63	437.549	3	87458.7	0.55031	2.20122	0	0	0	1	High	Sequest HT	Sequest HT (A10)	Unambiguous	ALVADSHPESER	4		10	Q01082	Q01082-2; Q01082; A0A087WUZ3; Q01082-3	0	ALVADSHPESER	3	0.6607	0
-445	109256	FALSE	A	F1.2	12.0708	1631	1631	1624	HCD	MS2	68.609	240	3	1_20151216_13_HeLa_HCD.raw	-445	16696	1631	1	FourierTransform	1	1	1	1	306.181	916.528	306.181	3	50237.1	0	0	0	0	0	0	High	Sequest HT	Sequest HT (A10)	Unambiguous	SQKPVMVK	1		10	P46779	P46779	0	SQKPVMVK	3	0.229	0
-445	109268	FALSE	A	F1.2	12.0895	1635	1635	1632	HCD	MS2	29.7407	240	4	1_20151216_13_HeLa_HCD.raw	-445	16698	1635	1	FourierTransform	1	1	1	1	476.511	1903.02	476.511	4	29947.9	6.84398	27.3759	0	0	0	1	High	Sequest HT	Sequest HT (A10)	Unambiguous	KTEAAATTRKPESNAVTK	6		10	P27816	P27816; E7EVA0; P27816-4; B5MEG9; P27816-6; P27816-2	2	KTEAAATTRKPESNAVTK	4	0.5506	0
-445	109281	FALSE	A	F1.2	12.1034	1638	1638	1634	HCD	MS2	68.5457	240	4	1_20151216_13_HeLa_HCD.raw	-445	16700	1638	1	FourierTransform	1	1	1	1	368.697	1471.76	368.697	4	78167.2	0	0	0	0	0	0	High	Sequest HT	Sequest HT (A10)	Unambiguous	IYKTDRDKYNR	6		10	H9KV45	H9KV45; P61077; A0A087WY85; P61077-2; P61077-3; D6RAH7	3	IYKTDRDKYNR	4	0.4956	0
-445	109296	FALSE	A	F1.2	12.1456	1645	1645	1643	HCD	MS2	22.609	240	3	1_20151216_13_HeLa_HCD.raw	-445	16703	1645	1	FourierTransform	1	1	1	1	491.26	1471.76	491.26	3	68077.7	2.40437	9.61748	0	0	0	1	High	Sequest HT	Sequest HT (A10)	Unambiguous	IYKTDRDKYNR	6		10	H9KV45	H9KV45; P61077; A0A087WY85; P61077-2; P61077-3; D6RAH7	3	IYKTDRDKYNR	3	0.3048	0
-445	10930	FALSE	A	F1.1	20.6349	3389	3389	3380	HCD	MS2	33.0037	240	3	1_20151216_09_HeLa_HCD.raw	-445	1712	3389	1	FourierTransform	1	1	1	1	412.872	1236.6	412.872	3	126893	0.70314	2.81255	0	0	0	1	High	Sequest HT	Sequest HT (A10)	Unambiguous	FGDYNKEVHK	2		10	P15311	P15311; E7EQR4	1	FGDYNKEVHK	3	0.2146	0
-445	109304	FALSE	A	F1.2	12.1501	1646	1646	1643	HCD	MS2	49.4384	240	2	1_20151216_13_HeLa_HCD.raw	-445	16704	1646	1	FourierTransform	1	1	1	1	393.716	786.425	393.716	2	61340	0	0	0	0	0	0	Medium	Sequest HT	Sequest HT (A10)	Unambiguous	HPLTYR	1		10	Q9C0A1	Q9C0A1	0	HPLTYR	2	0.4485	0
-445	109310	FALSE	A	F1.2	12.1591	1648	1648	1643	HCD	MS2	9.59554	240	2	1_20151216_13_HeLa_HCD.raw	-445	16706	1648	1	FourierTransform	1	1	1	1	436.224	871.442	436.224	2	51487.6	0.61949	2.47795	0	0	0	1	High	Sequest HT	Sequest HT (A10)	Unambiguous	NHAAPFSK	8		10	P34932; Q92598	Q92598-3; Q92598-2; Q92598-4; P34932; A0A0A0MSM0; Q92598; A0A087WTS8; A0A087WYC1	0	NHAAPFSK	2	0.5991	0
-445	109323	FALSE	A	F1.2	12.173	1651	1651	1644	HCD	MS2	31.6382	240	3	1_20151216_13_HeLa_HCD.raw	-445	16708	1651	1	FourierTransform	1	1	1	1	313.883	939.634	313.883	3	98654.8	0	0	0	0	0	0	High	Sequest HT	Sequest HT (A10)	Unambiguous	VLKKNPLK	2		10	P36578	P36578; H3BM89	2	VLKKNPLK	3	0.3354	0
-445	109332	FALSE	A	F1.2	12.1775	1652	1652	1644	HCD	MS2	6.3526	240	3	1_20151216_13_HeLa_HCD.raw	-445	16709	1652	1	FourierTransform	1	1	1	1	406.538	1217.6	406.538	3	62692.8	4.37824	17.513	0	0	0	1	High	Sequest HT	Sequest HT (A10)	Unambiguous	TSYAQHQQVR	9		10	P61247	D6RG13; H0Y8L7; D6RB09; H0Y9Y4; D6RAT0; P61247; E9PFI5; D6R9B6; D6RAS7	0	TSYAQHQQVR	3	0.5135	0
-445	109339	FALSE	A	F1.2	12.1869	1654	1654	1649	HCD	MS2	34.0916	240	3	1_20151216_13_HeLa_HCD.raw	-445	16710	1654	1	FourierTransform	1	1	1	1	335.174	1003.51	335.174	3	225422	0	0	0	0	0	0	High	Sequest HT	Sequest HT (A10)	Unambiguous	SPYGGGRPGR	1		10	P46781	P46781	0	SPYGGGRPGR	3	0.5816	0
-445	10937	FALSE	A	F1.1	20.6393	3390	3390	3380	HCD	MS2	28.5242	240	3	1_20151216_09_HeLa_HCD.raw	-445	1713	3390	1	FourierTransform	2	1	1	1	576.9	1728.69	576.9	3	99233.8	28.8631	63.8342	14.5807	10.843	26.1945	4	High	Sequest HT	Sequest HT (A10)	Unambiguous	rRDDGLSAAAR	9	R1(ADP-Ribosyl)	10	C9JQZ0	C9JQZ0; F8WBV6; P84101-3; P84101-2; P84101; B8ZZY7; P84101-4; F8WBN3; B9A031	2	RRDDGLSAAAR	3	0.0467	0
-445	109370	FALSE	A	F1.2	12.2197	1660	1660	1655	HCD	MS2	43.356	240	3	1_20151216_13_HeLa_HCD.raw	-445	16714	1660	1	FourierTransform	1	1	1	1	396.546	1187.62	396.546	3	54224.3	0	0	0	0	0	0	High	Sequest HT	Sequest HT (A10)	Unambiguous	RRDDGLSAAAR	9		10	C9JQZ0	C9JQZ0; F8WBV6; P84101-3; P84101-2; P84101; B8ZZY7; P84101-4; F8WBN3; B9A031	2	RRDDGLSAAAR	3	0.5859	0
-445	10938	FALSE	A	F1.1	20.6393	3390	3390	3380	HCD	MS2	28.5242	240	3	1_20151216_09_HeLa_HCD.raw	-445	1713	3390	1	FourierTransform	2	1	1	1	576.9	1728.69	576.9	3	99233.8	28.8631	63.8342	14.5807	10.843	26.1945	4	High	Sequest HT	Sequest HT (A10)	Unambiguous	RrDDGLSAAAR	9	R2(ADP-Ribosyl)	10	C9JQZ0	C9JQZ0; F8WBV6; P84101-3; P84101-2; P84101; B8ZZY7; P84101-4; F8WBN3; B9A031	2	RRDDGLSAAAR	3	NA	0.0467
-445	109383	FALSE	A	F1.2	12.2336	1663	1663	1656	HCD	MS2	46.532	240	2	1_20151216_13_HeLa_HCD.raw	-445	16716	1663	1	FourierTransform	1	1	1	1	373.723	746.44	373.723	2	55072.3	0	0	0	0	0	0	High	Sequest HT	Sequest HT (A10)	Unambiguous	GTLVQTK	5		10	P16401; P10412; P16403	P16401; P16402; P10412; P16403; Q02539	0	GTLVQTK	2	0.2091	0
-445	10940	FALSE	A	F1.1	20.644	3391	3391	3380	HCD	MS2	22.8113	240	2	1_20151216_09_HeLa_HCD.raw	-445	1714	3391	1	FourierTransform	1	1	1	1	502.257	1003.51	502.257	2	86605	5.43213	21.7285	0	0	0	1	High	Sequest HT	Sequest HT (A10)	Unambiguous	IGTDIQDNK	3		10	P14324	P14324-2; A0A087X090; P14324	0	IGTDIQDNK	2	0.5839	0
-445	109417	FALSE	A	F1.2	12.2666	1670	1670	1667	HCD	MS2	55.3651	240	3	1_20151216_13_HeLa_HCD.raw	-445	16720	1670	1	FourierTransform	1	1	1	1	349.198	1045.58	349.198	3	67230.3	0.58816	2.35263	0	0	0	1	High	Sequest HT	Sequest HT (A10)	Unambiguous	KYHNVGLSK	6		10	H0Y8G5	H0Y8G5; H0YA96; Q14103-3; Q14103; Q14103-2; Q14103-4	1	KYHNVGLSK	3	0.3941	0
-445	109429	FALSE	A	F1.2	12.2862	1674	1674	1671	HCD	MS2	58.1442	240	3	1_20151216_13_HeLa_HCD.raw	-445	16722	1674	1	FourierTransform	1	1	1	1	321.166	961.484	321.166	3	75431.9	0	0	0	0	0	0	High	Sequest HT	Sequest HT (A10)	Unambiguous	APGFGDNRK	1		10	P10809	P10809	1	APGFGDNRK	3	0.4295	0
-445	109440	FALSE	A	F1.2	12.3046	1678	1678	1673	HCD	MS2	37.2318	240	3	1_20151216_13_HeLa_HCD.raw	-445	16725	1678	1	FourierTransform	1	1	1	1	522.553	1565.65	522.553	3	53664.5	8.66968	27.4556	3.57335	3.64979	0	3	High	Sequest HT	Sequest HT (A10)	Unambiguous	AAEDDEDDDVDTKK	6		10	H7C2N1	P06454-2; H7C2N1; B8ZZA1; B8ZZW7; B8ZZQ6; P06454	1	AAEDDEDDDVDTKK	3	0.7449	0
-445	109448	FALSE	A	F1.2	12.314	1680	1680	1677	HCD	MS2	11.9698	240	2	1_20151216_13_HeLa_HCD.raw	-445	16726	1680	1	FourierTransform	1	1	1	1	486.285	971.563	486.285	2	93799.9	1.35616	5.42463	0	0	0	1	High	Sequest HT	Sequest HT (A10)	Unambiguous	KQVEIAQR	3		10	P00966	P00966; Q5T6L6; Q5T6L5	1	KQVEIAQR	2	0.5564	0
-445	109470	FALSE	A	F1.2	12.3324	1684	1684	1679	HCD	MS2	40.5676	240	2	1_20151216_13_HeLa_HCD.raw	-445	16729	1684	1	FourierTransform	1	1	1	1	481.246	961.485	481.246	2	53577.7	3.41175	13.647	0	0	0	1	High	Sequest HT	Sequest HT (A10)	Unambiguous	APGFGDNRK	1		10	P10809	P10809	1	APGFGDNRK	2	0.7299	0
-445	109488	FALSE	A	F1.2	12.3611	1689	1689	1687	HCD	MS2	23.3423	240	3	1_20151216_13_HeLa_HCD.raw	-445	16731	1689	1	FourierTransform	1	1	1	1	449.228	1345.67	449.228	3	67534.6	0.93676	3.74706	0	0	0	1	High	Sequest HT	Sequest HT (A10)	Unambiguous	ELKTDSSPNQAR	6		10	P26599	A6NLN1; K7ES59; P26599-2; P26599; P26599-3; A0A087WU68	1	ELKTDSSPNQAR	3	0.5901	0
-445	10949	FALSE	A	F1.1	20.6484	3392	3392	3380	HCD	MS2	20.7431	240	2	1_20151216_09_HeLa_HCD.raw	-445	1715	3392	1	FourierTransform	1	1	1	1	579.809	1158.61	579.809	2	78741.9	30.8406	98.8501	8.0047	8.9407	7.56678	4	High	Sequest HT	Sequest HT (A10)	Unambiguous	VAQGVSGAVQDK	2		10	H0Y4R1	H0Y4R1; P12268	0	VAQGVSGAVQDK	2	0.6114	0
-445	109493	FALSE	A	F1.2	12.3656	1690	1690	1687	HCD	MS2	33.41	240	3	1_20151216_13_HeLa_HCD.raw	-445	16732	1690	1	FourierTransform	1	1	1	1	465.277	1393.82	465.277	3	60650.7	2.15771	8.63083	0	0	0	1	High	Sequest HT	Sequest HT (A10)	Unambiguous	ILQEHEQIKKK	2		10	Q14152	Q14152; Q14152-2	2	ILQEHEQIKKK	3	0.6473	0
-445	109499	FALSE	A	F1.2	12.375	1692	1692	1688	HCD	MS2	26.8386	240	3	1_20151216_13_HeLa_HCD.raw	-445	16733	1692	1	FourierTransform	1	1	1	1	318.215	952.629	318.215	3	308330	0	0	0	0	0	0	High	Sequest HT	Sequest HT (A10)	Unambiguous	ILPKPTRK	3		10	P62081	P62081; B5MCP9; A0A2R8Y623	1	ILPKPTRK	3	0.5829	0
-445	109508	FALSE	A	F1.2	12.3848	1694	1694	1691	HCD	MS2	65.8921	240	3	1_20151216_13_HeLa_HCD.raw	-445	16734	1694	1	FourierTransform	1	1	1	1	322.526	965.563	322.526	3	53935.9	0	0	0	0	0	0	High	Sequest HT	Sequest HT (A10)	Unambiguous	HVVGEIRR	3		10	P51570	P51570; P51570-2; K7EII7	1	HVVGEIRR	3	0.4485	0
-445	109516	FALSE	A	F1.2	12.3947	1696	1696	1693	HCD	MS2	21.3991	240	3	1_20151216_13_HeLa_HCD.raw	-445	16735	1696	1	FourierTransform	1	1	1	1	352.882	1056.63	352.882	3	190886	0	0	0	0	0	0	High	Sequest HT	Sequest HT (A10)	Unambiguous	HIVKEFKR	1		10	P38646	P38646	2	HIVKEFKR	3	0.5538	0
-445	109525	FALSE	A	F1.2	12.3991	1697	1697	1693	HCD	MS2	61.1707	240	2	1_20151216_13_HeLa_HCD.raw	-445	16736	1697	1	FourierTransform	1	1	1	1	437.256	873.505	437.256	2	51230.6	0.41854	1.67415	0	0	0	1	High	Sequest HT	Sequest HT (A10)	Unambiguous	RGPPPPPR	4		10	P38159	H3BT71; P38159-2; P38159; H0Y6E7	1	RGPPPPPR	2	0.4301	0
-445	109545	FALSE	A	F1.2	12.4531	1705	1705	1703	HCD	MS2	38.8871	240	3	1_20151216_13_HeLa_HCD.raw	-445	16739	1705	1	FourierTransform	1	1	1	1	381.547	1142.63	381.547	3	52225.9	0	0	0	0	0	0	High	Sequest HT	Sequest HT (A10)	Unambiguous	QQKPTLSGQR	9		10	Q7L1Q6	C9JFN4; C9JWF5; C9JV57; C9J188; Q7L1Q6-2; Q7L1Q6-4; Q7L1Q6-3; C9IZ80; Q7L1Q6	0	QQKPTLSGQR	3	0.2955	0
-445	109569	FALSE	A	F1.2	12.4767	1710	1710	1707	HCD	MS2	40.2345	240	3	1_20151216_13_HeLa_HCD.raw	-445	16742	1710	1	FourierTransform	1	1	1	1	432.893	1296.66	432.893	3	58955	1.49629	5.98514	0	0	0	1	High	Sequest HT	Sequest HT (A10)	Unambiguous	LGIHEDSQNRK	2		10	P07900	P07900-2; P07900	1	LGIHEDSQNRK	3	0.5021	0
-445	109577	FALSE	A	F1.2	12.4812	1711	1711	1707	HCD	MS2	21.8115	240	2	1_20151216_13_HeLa_HCD.raw	-445	16743	1711	1	FourierTransform	1	1	1	1	415.224	829.441	415.224	2	53101.9	1.92037	7.68147	0	0	0	1	High	Sequest HT	Sequest HT (A10)	Unambiguous	QASEGPLK	3		10	P04406	E7EUT5; P04406-2; P04406	0	QASEGPLK	2	0.3529	0
-445	10958	FALSE	A	F1.1	20.6622	3395	3395	3388	HCD	MS2	23.9302	240	3	1_20151216_09_HeLa_HCD.raw	-445	1717	3395	1	FourierTransform	1	1	1	1	479.92	1437.74	479.92	3	318649	1.22254	4.89015	0	0	0	1	High	Sequest HT	Sequest HT (A10)	Unambiguous	EDSQRPGAHLTVK	8		10	F8W6I7	F8W6I7; F8VYN5; F8VZ49; P09651-2; Q32P51; P09651-3; P09651; F8W646	0	EDSQRPGAHLTVK	3	0.5637	0
-445	109586	FALSE	A	F1.2	12.4906	1713	1713	1709	HCD	MS2	0	240	2	1_20151216_13_HeLa_HCD.raw	-445	16744	1713	1	FourierTransform	1	1	1	1	730.859	1460.71	730.859	2	58231.2	6.58565	17.8403	8.50227	0	0	2	High	Sequest HT	Sequest HT (A10)	Unambiguous	SAAQAAAQTNSNAAGK	4		10	Q8NC51	Q8NC51; Q8NC51-2; Q8NC51-3; Q8NC51-4	0	SAAQAAAQTNSNAAGK	2	0.7881	0
-445	109593	FALSE	A	F1.2	12.4951	1714	1714	1709	HCD	MS2	24.3772	240	2	1_20151216_13_HeLa_HCD.raw	-445	16745	1714	1	FourierTransform	1	1	1	1	422.221	843.436	422.221	2	56448.1	1.30835	5.2334	0	0	0	1	High	Sequest HT	Sequest HT (A10)	Unambiguous	TFYEKR	2		10	P62753	P62753; A2A3R7	1	TFYEKR	2	0.4595	0
-445	109599	FALSE	A	F1.2	12.5045	1716	1716	1712	HCD	MS2	8.54518	240	3	1_20151216_13_HeLa_HCD.raw	-445	16746	1716	1	FourierTransform	3	1	1	1	500.207	1498.61	500.207	3	78917	31.2115	100	0.64705	13.2966	10.9025	4	High	Sequest HT	Sequest HT (A10)	Unambiguous	NISAKtAPR	5	T6(ADP-Ribosyl)	10	E9PIL3	Q8IZ96-17; E9PIL3; Q8IZ96-8; Q8IZ96-10; E9PAX0	1	NISAKTAPR	3	0.0784	0
-445	109600	FALSE	A	F1.2	12.5045	1716	1716	1712	HCD	MS2	8.54518	240	3	1_20151216_13_HeLa_HCD.raw	-445	16746	1716	1	FourierTransform	3	1	1	1	500.207	1498.61	500.207	3	78917	31.2115	100	0.64705	13.2966	10.9025	4	High	Sequest HT	Sequest HT (A10)	Unambiguous	NISAkTAPR	5	K5(ADP-Ribosyl)	10	E9PIL3	Q8IZ96-17; E9PIL3; Q8IZ96-8; Q8IZ96-10; E9PAX0	1	NISAKTAPR	3	0.0784	0
-445	109601	FALSE	A	F1.2	12.5045	1716	1716	1712	HCD	MS2	8.54518	240	3	1_20151216_13_HeLa_HCD.raw	-445	16746	1716	1	FourierTransform	3	1	1	1	500.207	1498.61	500.207	3	78917	31.2115	100	0.64705	13.2966	10.9025	4	High	Sequest HT	Sequest HT (A10)	Unambiguous	NIsAKTAPR	5	S3(ADP-Ribosyl)	10	E9PIL3	Q8IZ96-17; E9PIL3; Q8IZ96-8; Q8IZ96-10; E9PAX0	1	NISAKTAPR	3	0.0784	0
-445	109607	FALSE	A	F1.2	12.5139	1718	1718	1715	HCD	MS2	52.2007	240	3	1_20151216_13_HeLa_HCD.raw	-445	16747	1718	1	FourierTransform	1	1	1	1	368.857	1104.56	368.857	3	57687.4	0	0	0	0	0	0	High	Sequest HT	Sequest HT (A10)	Unambiguous	IRDVQcTGR	1	C6(Carbamidomethyl)	10	O15067	O15067	1	IRDVQCTGR	3	0.5294	0
-445	109615	FALSE	A	F1.2	12.5184	1719	1719	1715	HCD	MS2	70.9549	240	4	1_20151216_13_HeLa_HCD.raw	-445	16748	1719	1	FourierTransform	1	1	1	1	335.431	1338.7	335.431	4	43416	0	0	0	0	0	0	High	Sequest HT	Sequest HT (A10)	Unambiguous	EESGKPGAHVTVK	3		10	P22626	A0A087WUI2; P22626-2; P22626	0	EESGKPGAHVTVK	4	0.405	0
-445	109631	FALSE	A	F1.2	12.5323	1722	1722	1717	HCD	MS2	61.3182	240	3	1_20151216_13_HeLa_HCD.raw	-445	16750	1722	1	FourierTransform	1	1	1	1	362.876	1086.61	362.876	3	50170.3	0	0	0	0	0	0	Medium	Sequest HT	Sequest HT (A10)	Unambiguous	TSPSGKPATLK	9		10	P27695	P27695; G3V5D9; G3V5M0; G3V5Q1; A0A0C4DGK8; G3V3M6; H7C4A8; G3V359; G3V3C7	0	TSPSGKPATLK	3	0.1101	0
-445	109635	FALSE	A	F1.2	12.5368	1723	1723	1717	HCD	MS2	0	240	4	1_20151216_13_HeLa_HCD.raw	-445	16751	1723	1	FourierTransform	2	1	1	1	590.268	2358.05	590.268	4	29291.5	31.7735	100	7.98211	11.2497	7.86232	4	High	Sequest HT	Sequest HT (A10)	Unambiguous	sKGQVKEEGINKSEKR	1	S1(ADP-Ribosyl)	10	P09874	P09874	4	SKGQVKEEGINKSEKR	4	0.0109	0
-445	109636	FALSE	A	F1.2	12.5368	1723	1723	1717	HCD	MS2	0	240	4	1_20151216_13_HeLa_HCD.raw	-445	16751	1723	1	FourierTransform	2	1	1	1	590.268	2358.05	590.268	4	29291.5	31.7735	100	7.98211	11.2497	7.86232	4	High	Sequest HT	Sequest HT (A10)	Unambiguous	SKGQVkEEGINKSEKR	1	K6(ADP-Ribosyl)	10	P09874	P09874	4	SKGQVKEEGINKSEKR	4	NA	0.0109
-445	109662	FALSE	A	F1.2	12.5935	1733	1733	1730	HCD	MS2	0	240	3	1_20151216_13_HeLa_HCD.raw	-445	16756	1733	1	FourierTransform	1	1	1	1	786.688	2358.05	786.688	3	42720.3	42.2272	100	24.3241	23.4403	21.1443	4	High	Sequest HT	Sequest HT (A10)	Unambiguous	SKGQVKEEGINkSEKR	1	K12(ADP-Ribosyl)	10	P09874	P09874	4	SKGQVKEEGINKSEKR	3	0.0808	0
-445	109676	FALSE	A	F1.2	12.6167	1737	1737	1735	HCD	MS2	31.471	240	2	1_20151216_13_HeLa_HCD.raw	-445	16758	1737	1	FourierTransform	1	1	1	1	397.729	794.452	397.729	2	52106	0.46694	1.86777	0	0	0	1	High	Sequest HT	Sequest HT (A10)	Unambiguous	YGASLRK	4		10	P61513	P61513; E9PEL3; Q6P4E4; G5E9R3	1	YGASLRK	2	0.1983	0
-445	109700	FALSE	A	F1.2	12.6491	1743	1743	1741	HCD	MS2	0	240	2	1_20151216_13_HeLa_HCD.raw	-445	16761	1743	1	FourierTransform	1	1	1	1	746.275	1491.54	746.275	2	63239.4	56.1882	100	31.8505	35.1788	57.7235	4	High	Sequest HT	Sequest HT (A10)	Unambiguous	sGKNQFNR	12	S1(ADP-Ribosyl)	10	Q00839	A0A1X7SBS1; A0A1W2PQD4; A0A087WZF3; Q00839-2; Q5RI18; A0A1W2PP34; Q00839; A0A1W2PP35; A0A1W2PPH7; A0A1W2PPL4; A0A1W2PQL0; A0A1W2PPS1	1	SGKNQFNR	2	0.3125	0
-445	109706	FALSE	A	F1.2	12.6536	1744	1744	1741	HCD	MS2	55.9792	240	3	1_20151216_13_HeLa_HCD.raw	-445	16762	1744	1	FourierTransform	1	1	1	1	403.222	1207.65	403.222	3	60737.4	0.62849	2.51397	0	0	0	1	High	Sequest HT	Sequest HT (A10)	Unambiguous	AKKVEDMMKK	1		10	P13639	P13639	3	AKKVEDMMKK	3	0.208	0
-445	109713	FALSE	A	F1.2	12.6581	1745	1745	1741	HCD	MS2	31.3851	240	3	1_20151216_13_HeLa_HCD.raw	-445	16763	1745	1	FourierTransform	1	1	1	1	505.876	1515.61	505.876	3	55077.4	29.7197	100	1.72529	7.37149	9.78182	4	High	Sequest HT	Sequest HT (A10)	Unambiguous	yPRKSAPR	5	Y1(ADP-Ribosyl)	10	P62750	K7EJV9; H7BY10; A8MUS3; P62750; K7ERT8	2	YPRKSAPR	3	0.1803	0
-445	10972	FALSE	A	F1.1	20.6713	3397	3397	3388	HCD	MS2	62.4611	240	3	1_20151216_09_HeLa_HCD.raw	-445	1719	3397	1	FourierTransform	1	1	1	1	557.557	1670.66	557.557	3	123403	31.4521	100	5.32628	8.93667	11.5455	4	High	Sequest HT	Sequest HT (A10)	Unambiguous	sLHLDKSSSR	7	S1(ADP-Ribosyl)	10	A0A499FJY3	A0A499FJY3; Q96T37-4; Q96T37-3; A0A087WWP4; Q96T37; A0A494C001; Q96T37-2	1	SLHLDKSSSR	3	0.2174	0
-445	109720	FALSE	A	F1.2	12.6675	1747	1747	1742	HCD	MS2	14.0783	240	4	1_20151216_13_HeLa_HCD.raw	-445	16764	1747	1	FourierTransform	1	1	1	1	449.23	1793.9	449.23	4	114160	5.85393	18.9936	0	2.15138	2.27074	3	High	Sequest HT	Sequest HT (A10)	Unambiguous	HGVSHKVDDSSGSIGRR	1		10	P41250	P41250	2	HGVSHKVDDSSGSIGRR	4	0.6908	0
-445	109739	FALSE	A	F1.2	12.6858	1751	1751	1746	HCD	MS2	43.358	240	3	1_20151216_13_HeLa_HCD.raw	-445	16767	1751	1	FourierTransform	1	1	1	1	393.228	1177.67	393.228	3	165760	0.1344	0.53761	0	0	0	1	High	Sequest HT	Sequest HT (A10)	Unambiguous	YSASKPLKGAR	2		10	P23526	P23526; P23526-2	1	YSASKPLKGAR	3	0.7184	0
-445	109748	FALSE	A	F1.2	12.6953	1753	1753	1750	HCD	MS2	17.4389	240	2	1_20151216_13_HeLa_HCD.raw	-445	16768	1753	1	FourierTransform	1	1	1	1	469.259	937.51	469.259	2	75285.5	3.13561	12.5424	0	0	0	1	High	Sequest HT	Sequest HT (A10)	Unambiguous	KYAEAVTR	2		10	P00558	P00558-2; P00558	1	KYAEAVTR	2	0.465	0
-445	109758	FALSE	A	F1.2	12.6998	1754	1754	1750	HCD	MS2	12.87	240	3	1_20151216_13_HeLa_HCD.raw	-445	16769	1754	1	FourierTransform	1	1	1	1	497.852	1491.54	497.852	3	64706.5	30.0376	100	0	11.3971	8.75342	3	High	Sequest HT	Sequest HT (A10)	Unambiguous	sGKNQFNR	12	S1(ADP-Ribosyl)	10	Q00839	A0A1X7SBS1; A0A1W2PQD4; A0A087WZF3; Q00839-2; Q5RI18; A0A1W2PP34; Q00839; A0A1W2PP35; A0A1W2PPH7; A0A1W2PPL4; A0A1W2PQL0; A0A1W2PPS1	1	SGKNQFNR	3	0.4676	0
-445	10980	FALSE	A	F1.1	20.6758	3398	3398	3388	HCD	MS2	28.9736	240	3	1_20151216_09_HeLa_HCD.raw	-445	1720	3398	1	FourierTransform	1	1	1	1	544.965	1632.88	544.965	3	127441	27.9965	85.147	1.27268	11.9314	13.635	4	High	Sequest HT	Sequest HT (A10)	Unambiguous	VVSSIEQKTEGAEKK	6		10	P63104	P63104; E9PD24; E7EVZ2; E5RIR4; E7EX29; E7ESK7	2	VVSSIEQKTEGAEKK	3	0.6825	0
-445	109805	FALSE	A	F1.2	12.779	1769	1769	1765	HCD	MS2	67.6983	240	2	1_20151216_13_HeLa_HCD.raw	-445	16777	1769	1	FourierTransform	1	1	1	1	533.78	1066.55	533.78	2	54016.2	2.50062	10.0025	0	0	0	1	High	Sequest HT	Sequest HT (A10)	Unambiguous	GKDSLYAQGK	6		10	J3KQN4	H7BY91; J3KQN4; H0Y5B4; H0Y3V9; P83881; H7BZ11	1	GKDSLYAQGK	2	0.6429	0
-445	109818	FALSE	A	F1.2	12.7977	1773	1773	1770	HCD	MS2	43.0587	240	3	1_20151216_13_HeLa_HCD.raw	-445	16779	1773	1	FourierTransform	2	1	1	1	504.88	1512.63	504.88	3	111464	30.8238	100	1.12424	12.1562	10.0148	4	Medium	Sequest HT	Sequest HT (A10)	Unambiguous	KPATSSkPR	1	K7(ADP-Ribosyl)	10	A0A075B715	A0A075B715	0	KPATSSKPR	3	0.1642	0
-445	109819	FALSE	A	F1.2	12.7977	1773	1773	1770	HCD	MS2	43.0587	240	3	1_20151216_13_HeLa_HCD.raw	-445	16779	1773	1	FourierTransform	2	1	1	1	504.88	1512.63	504.88	3	111464	30.8238	100	1.12424	12.1562	10.0148	4	Medium	Sequest HT	Sequest HT (A10)	Unambiguous	KPATSsKPR	1	S6(ADP-Ribosyl)	10	A0A075B715	A0A075B715	0	KPATSSKPR	3	0.1642	0
-445	109822	FALSE	A	F1.2	12.807	1775	1775	1772	HCD	MS2	68.7473	240	3	1_20151216_13_HeLa_HCD.raw	-445	16780	1775	1	FourierTransform	1	1	1	1	318.526	953.563	318.526	3	74088.7	0	0	0	0	0	0	Medium	Sequest HT	Sequest HT (A10)	Unambiguous	RQGGLGPIR	3		10	Q13162	H7C3T4; A6NJJ0; Q13162	1	RQGGLGPIR	3	0.0625	0
-445	109855	FALSE	A	F1.2	12.8627	1785	1785	1780	HCD	MS2	39.7524	240	3	1_20151216_13_HeLa_HCD.raw	-445	16785	1785	1	FourierTransform	1	1	1	1	405.203	1213.6	405.203	3	50264.1	0.95267	3.81067	0	0	0	1	High	Sequest HT	Sequest HT (A10)	Unambiguous	HHYESLQTAK	11		10	O00499	O00499-4; O00499-3; O00499-7; O00499-9; O00499-11; O00499-10; O00499; O00499-6; O00499-5; O00499-8; O00499-2	0	HHYESLQTAK	3	0.5337	0
-445	10986	FALSE	A	F1.1	20.6803	3399	3399	3388	HCD	MS2	65.8689	240	2	1_20151216_09_HeLa_HCD.raw	-445	1721	3399	1	FourierTransform	1	1	1	1	382.232	763.457	382.232	2	92588.2	0	0	0	0	0	0	High	Sequest HT	Sequest HT (A10)	Unambiguous	HIPIAGR	9		10	P61158	H7C4J1; C9IZN3; Q9C0K3; Q9P1U1-2; Q9P1U1; P61158; B4DXW1; A0A0A0MTI9; Q9P1U1-3	0	HIPIAGR	2	0.0787	0
-445	109863	FALSE	A	F1.2	12.8721	1787	1787	1782	HCD	MS2	35.0229	240	2	1_20151216_13_HeLa_HCD.raw	-445	16786	1787	1	FourierTransform	1	1	1	1	432.246	863.484	432.246	2	52180.8	0.58998	2.35992	0	0	0	1	High	Sequest HT	Sequest HT (A10)	Unambiguous	LAPGGHVGR	2		10	P36578	P36578; H3BM89	0	LAPGGHVGR	2	0.462	0
-445	109875	FALSE	A	F1.2	12.8908	1791	1791	1788	HCD	MS2	37.2076	240	3	1_20151216_13_HeLa_HCD.raw	-445	16788	1791	1	FourierTransform	1	1	1	1	377.548	1130.63	377.548	3	69444.5	0	0	0	0	0	0	High	Sequest HT	Sequest HT (A10)	Unambiguous	AWGGKKENLK	5		10	P04075	P04075; H3BQN4; J3KPS3; P04075-2; H3BR68	2	AWGGKKENLK	3	0.2373	0
-445	109902	FALSE	A	F1.2	12.9185	1797	1797	1793	HCD	MS2	32.4969	240	2	1_20151216_13_HeLa_HCD.raw	-445	16792	1797	1	FourierTransform	1	1	1	1	442.782	884.557	442.782	2	82346.7	1.44658	5.78633	0	0	0	1	High	Sequest HT	Sequest HT (A10)	Unambiguous	VAVATPAKK	5		10	P19338	C9J1H7; C9JWL1; P19338; C9JLB1; C9JYW2	1	VAVATPAKK	2	0.4257	0
-445	109906	FALSE	A	F1.2	12.923	1798	1798	1793	HCD	MS2	44.0767	240	3	1_20151216_13_HeLa_HCD.raw	-445	16793	1798	1	FourierTransform	1	1	1	1	400.558	1199.66	400.558	3	68463.4	0.93291	3.73165	0	0	0	1	Medium	Sequest HT	Sequest HT (A10)	Unambiguous	RQAPPPPPPSR	1		10	O00401	O00401	1	RQAPPPPPPSR	3	0.1761	0
-445	109913	FALSE	A	F1.2	12.9275	1799	1799	1793	HCD	MS2	14.2165	240	3	1_20151216_13_HeLa_HCD.raw	-445	16794	1799	1	FourierTransform	1	1	1	1	541.563	1622.67	541.563	3	57243.8	30.2705	100	5.78462	9.64169	5.65547	4	High	Sequest HT	Sequest HT (A10)	Unambiguous	kASGPPKGPSR	3	K1(ADP-Ribosyl)	10	P52943	P52943; P52943-2; H0YFA4	2	KASGPPKGPSR	3	0.3162	0
-445	109925	FALSE	A	F1.2	12.9603	1804	1804	1802	HCD	MS2	51.818	240	2	1_20151216_13_HeLa_HCD.raw	-445	16796	1804	1	FourierTransform	1	1	1	1	500.788	1000.57	500.788	2	56451.9	27.8551	100	0	7.48725	3.93336	3	High	Sequest HT	Sequest HT (A10)	Unambiguous	YNGLIHRK	8		10	P46779	H0YKD8; P46779; H0YMF4; H0YLP6; P46779-4; P46779-5; P46779-3; P46779-2	1	YNGLIHRK	2	0.6842	0
-445	109932	FALSE	A	F1.2	12.9692	1806	1806	1802	HCD	MS2	35.5189	240	3	1_20151216_13_HeLa_HCD.raw	-445	16798	1806	1	FourierTransform	1	1	1	1	381.54	1142.61	381.54	3	53254.9	0	0	0	0	0	0	High	Sequest HT	Sequest HT (A10)	Unambiguous	HGSFVNKPTR	6		10	P29353	P29353; Q5T181; P29353-2; Q5T182; P29353-7; P29353-6	0	HGSFVNKPTR	3	0.5252	0
-445	109942	FALSE	A	F1.2	12.9927	1810	1810	1808	HCD	MS2	0	240	2	1_20151216_13_HeLa_HCD.raw	-445	16800	1810	1	FourierTransform	1	1	1	1	730.859	1460.71	730.859	2	59186.4	3.19275	12.771	0	0	0	1	High	Sequest HT	Sequest HT (A10)	Unambiguous	SAAQAAAQTNSNAAGK	4		10	Q8NC51	Q8NC51; Q8NC51-2; Q8NC51-3; Q8NC51-4	0	SAAQAAAQTNSNAAGK	2	0.7835	0
-445	109948	FALSE	A	F1.2	12.9972	1811	1811	1808	HCD	MS2	0	240	3	1_20151216_13_HeLa_HCD.raw	-445	16801	1811	1	FourierTransform	1	1	1	1	789.633	2366.88	789.633	3	36959.3	42.0748	100	23.2991	24.5823	20.4179	4	High	Sequest HT	Sequest HT (A10)	Unambiguous	GsGGGGGGGGQGSTNYGKSQR	2	S2(ADP-Ribosyl)	10	Q99729-4	Q99729-3; Q99729-4	1	GSGGGGGGGGQGSTNYGKSQR	3	0.4815	0
-445	10995	FALSE	A	F1.1	20.6847	3400	3400	3388	HCD	MS2	31.9767	240	3	1_20151216_09_HeLa_HCD.raw	-445	1722	3400	1	FourierTransform	1	1	1	1	597.281	1789.83	597.281	3	85470.5	23.7902	65.7082	10.953	9.42739	9.07221	4	High	Sequest HT	Sequest HT (A10)	Unambiguous	ATcAPQHGAPGPGPADASK	4	C3(Carbamidomethyl)	10	P21333	P21333; P21333-2; A0A087WWY3; Q60FE5	0	ATCAPQHGAPGPGPADASK	3	0.7532	0
-445	109951	FALSE	A	F1.2	13.0017	1812	1812	1808	HCD	MS2	58.9483	240	2	1_20151216_13_HeLa_HCD.raw	-445	16802	1812	1	FourierTransform	1	1	1	1	478.261	955.515	478.261	2	54862.2	23.3679	82.895	0	7.18974	3.38683	3	High	Sequest HT	Sequest HT (A10)	Unambiguous	VIAHTQMR	5		10	P39023	P39023; G5E9G0; H7C422; H7C3M2; B5MCW2	0	VIAHTQMR	2	0.5269	0
-445	109961	FALSE	A	F1.2	13.0111	1814	1814	1809	HCD	MS2	15.5735	240	2	1_20151216_13_HeLa_HCD.raw	-445	16803	1814	1	FourierTransform	1	1	1	1	422.221	843.436	422.221	2	118785	0.47368	1.89472	0	0	0	1	High	Sequest HT	Sequest HT (A10)	Unambiguous	TFYEKR	2		10	P62753	P62753; A2A3R7	1	TFYEKR	2	0.5541	0
-445	109976	FALSE	A	F1.2	13.0201	1816	1816	1809	HCD	MS2	17.7202	240	3	1_20151216_13_HeLa_HCD.raw	-445	16805	1816	1	FourierTransform	1	1	1	1	571.224	1711.66	571.224	3	53409.4	24.4812	66.808	3.22026	9.35293	18.5435	4	High	Sequest HT	Sequest HT (A10)	Unambiguous	sGREVSGHSVR	3	S1(ADP-Ribosyl)	10	Q9NWH9	Q9NWH9; H7C3F4; Q9NWH9-3	1	SGREVSGHSVR	3	0.0615	0
-445	109995	FALSE	A	F1.2	13.0385	1820	1820	1813	HCD	MS2	56.3864	240	3	1_20151216_13_HeLa_HCD.raw	-445	16808	1820	1	FourierTransform	1	1	1	1	594.593	1781.76	594.593	3	49643.1	35.353	100	1.99719	23.5291	15.8855	4	High	Sequest HT	Sequest HT (A10)	Unambiguous	sAPGGGSKVPQKK	4	S1(ADP-Ribosyl)	10	P06748	E5RI98; P06748-2; P06748-3; P06748	2	SAPGGGSKVPQKK	3	0.5204	0
-445	110010	FALSE	A	F1.2	13.0524	1823	1823	1818	HCD	MS2	5.42862	240	4	1_20151216_13_HeLa_HCD.raw	-445	16810	1823	1	FourierTransform	1	1	1	1	590.268	2358.05	590.268	4	177038	32.3457	100	7.93774	11.5201	9.92497	4	High	Sequest HT	Sequest HT (A10)	Unambiguous	sKGQVKEEGINKSEKR	1	S1(ADP-Ribosyl)	10	P09874	P09874	4	SKGQVKEEGINKSEKR	4	0.0539	0
-445	110038	FALSE	A	F1.2	13.0807	1829	1829	1826	HCD	MS2	57.59	240	3	1_20151216_13_HeLa_HCD.raw	-445	16814	1829	1	FourierTransform	1	1	1	1	319.176	955.513	319.176	3	321363	0	0	0	0	0	0	High	Sequest HT	Sequest HT (A10)	Unambiguous	VIAHTQMR	5		10	P39023	P39023; G5E9G0; H7C422; H7C3M2; B5MCW2	0	VIAHTQMR	3	0.3843	0
-445	110045	FALSE	A	F1.2	13.0852	1830	1830	1826	HCD	MS2	55.7446	240	3	1_20151216_13_HeLa_HCD.raw	-445	16815	1830	1	FourierTransform	1	1	1	1	404.891	1212.66	404.891	3	81237.6	1.65429	6.61714	0	0	0	1	High	Sequest HT	Sequest HT (A10)	Unambiguous	SSPTDKHTLVK	34		10	P20020	Q01814-7; P20020; Q16720-3; P23634-8; P20020-6; Q16720-4; P23634-2; Q01814; P20020-4; P23634-5; P23634-6; Q01814-4; A0A2U3TZI3; E7ERY9; Q16720-6; P23634-4; P20020-2; Q16720-7; Q16720; Q16720-5; Q01814-6; P20020-5; Q01814-5; A0A2U3U055; P23634; A0A2R8Y4R4; P23634-3; P23634-7; Q16720-8; Q01814-2; Q01814-8; Q01814-3; Q16720-2; P20020-1	1	SSPTDKHTLVK	3	0.3368	0
-445	11005	FALSE	A	F1.1	20.6985	3403	3403	3394	HCD	MS2	43.6619	240	2	1_20151216_09_HeLa_HCD.raw	-445	1724	3403	1	FourierTransform	1	1	1	1	581.778	1162.55	581.778	2	67729	11.33	42.374	2.94584	0	0	2	High	Sequest HT	Sequest HT (A10)	Unambiguous	SHEGETAYIR	3		10	J3KTL2	J3KTL2; J3KSR8; Q07955	0	SHEGETAYIR	2	0.7177	0
-445	110053	FALSE	A	F1.2	13.0897	1831	1831	1826	HCD	MS2	50.9879	240	3	1_20151216_13_HeLa_HCD.raw	-445	16816	1831	1	FourierTransform	1	1	1	1	450.581	1349.73	450.581	3	76878.2	3.93517	15.7407	0	0	0	1	High	Sequest HT	Sequest HT (A10)	Unambiguous	SGQRKPATSYVR	4		10	P46779	H0YKD8; P46779; P46779-3; P46779-2	1	SGQRKPATSYVR	3	0.5056	0
-445	110061	FALSE	A	F1.2	13.0942	1832	1832	1826	HCD	MS2	41.9629	240	3	1_20151216_13_HeLa_HCD.raw	-445	16817	1832	1	FourierTransform	1	1	1	1	436.246	1306.72	436.246	3	51095.6	2.05156	8.20623	0	0	0	1	High	Sequest HT	Sequest HT (A10)	Unambiguous	VNVGAGSHPNKVK	4		10	P21333	P21333; P21333-2; A0A087WWY3; Q60FE5	1	VNVGAGSHPNKVK	3	0.5	0
-445	110098	FALSE	A	F1.2	13.1358	1841	1841	1837	HCD	MS2	12.3828	240	3	1_20151216_13_HeLa_HCD.raw	-445	16823	1841	1	FourierTransform	1	1	1	1	617.232	1849.68	617.232	3	39806.1	33.3634	100	18.4195	10.6979	4.33621	4	High	Sequest HT	Sequest HT (A10)	Unambiguous	yGRPPDSHHSR	4	Y1(ADP-Ribosyl)	10	J3KP15	Q01130-2; J3KP15; Q01130; J3QL05	0	YGRPPDSHHSR	3	0.0845	0
-445	110108	FALSE	A	F1.2	13.1402	1842	1842	1837	HCD	MS2	65.3414	240	3	1_20151216_13_HeLa_HCD.raw	-445	16824	1842	1	FourierTransform	1	1	1	1	380.875	1140.61	380.875	3	55125.1	0	0	0	0	0	0	High	Sequest HT	Sequest HT (A10)	Unambiguous	NLHSEISGKR	3		10	P15924	P15924; P15924-3; P15924-2	1	NLHSEISGKR	3	0.2628	0
-445	11011	FALSE	A	F1.1	20.7031	3404	3404	3394	HCD	MS2	32.7606	240	3	1_20151216_09_HeLa_HCD.raw	-445	1725	3404	1	FourierTransform	1	1	1	1	763.933	2289.78	763.933	3	47008.3	39.8245	100	9.11142	19.5199	30.6666	4	High	Sequest HT	Sequest HT (A10)	Unambiguous	sGGGYGGDRSSGGGYSGDR	3	S1(ADP-Ribosyl)	10	Q92804	Q92804-2; Q92804; A0A075B7F4	1	SGGGYGGDRSSGGGYSGDR	3	0.0804	0
-445	110120	FALSE	A	F1.2	13.1593	1846	1846	1843	HCD	MS2	7.52686	240	2	1_20151216_13_HeLa_HCD.raw	-445	16826	1846	1	FourierTransform	1	1	1	1	746.275	1491.54	746.275	2	78997.5	58.6834	100	30.4813	35.3937	68.8585	4	High	Sequest HT	Sequest HT (A10)	Unambiguous	sGKNQFNR	12	S1(ADP-Ribosyl)	10	Q00839	A0A1X7SBS1; A0A1W2PQD4; A0A087WZF3; Q00839-2; Q5RI18; A0A1W2PP34; Q00839; A0A1W2PP35; A0A1W2PPH7; A0A1W2PPL4; A0A1W2PQL0; A0A1W2PPS1	1	SGKNQFNR	2	0.525	0
-445	110130	FALSE	A	F1.2	13.1776	1850	1850	1845	HCD	MS2	41.5864	240	3	1_20151216_13_HeLa_HCD.raw	-445	16829	1850	1	FourierTransform	1	1	1	1	409.202	1225.59	409.202	3	66486.9	3.48284	13.9314	0	0	0	1	High	Sequest HT	Sequest HT (A10)	Unambiguous	HGERDVEVER	10		10	Q15149	Q15149-4; Q15149; H0YDN1; Q15149-6; Q15149-9; Q15149-3; Q15149-8; Q15149-5; Q15149-7; Q15149-2	1	HGERDVEVER	3	0.5707	0
-445	110137	FALSE	A	F1.2	13.1869	1852	1852	1848	HCD	MS2	33.2278	240	3	1_20151216_13_HeLa_HCD.raw	-445	16830	1852	1	FourierTransform	1	1	1	1	396.216	1186.63	396.216	3	85270.3	1.73496	6.93985	0	0	0	1	High	Sequest HT	Sequest HT (A10)	Unambiguous	HFELGGDKKR	6		10	J3KQN4; Q969Q0	J3KQN4; R4GN19; H0Y5B4; Q969Q0; P83881; H7BZ11	2	HFELGGDKKR	3	0.7135	0
-445	110139	FALSE	A	F1.2	13.1914	1853	1853	1848	HCD	MS2	14.92	240	3	1_20151216_13_HeLa_HCD.raw	-445	16831	1853	1	FourierTransform	1	1	1	1	475.576	1424.71	475.576	3	50050.4	8.26714	33.0686	0	0	0	1	High	Sequest HT	Sequest HT (A10)	Unambiguous	KRDNTNEIYSGK	6		10	P05556	P05556-2; P05556-3; H7C4N8; P05556-4; P05556; P05556-5	2	KRDNTNEIYSGK	3	0.7266	0
-445	110178	FALSE	A	F1.2	13.233	1862	1862	1858	HCD	MS2	47.5666	240	3	1_20151216_13_HeLa_HCD.raw	-445	16837	1862	1	FourierTransform	1	1	1	1	411.227	1231.67	411.227	3	88810	2.34978	9.39912	0	0	0	1	High	Sequest HT	Sequest HT (A10)	Unambiguous	ENPVYEKKPK	3		10	P46777	A0A2R8Y6J3; A0A2R8Y4A2; P46777	1	ENPVYEKKPK	3	0.4722	0
-445	110186	FALSE	A	F1.2	13.2375	1863	1863	1858	HCD	MS2	16.468	240	3	1_20151216_13_HeLa_HCD.raw	-445	16838	1863	1	FourierTransform	1	1	1	1	652.29	1954.85	652.29	3	62988.9	39.9909	100	35.6143	12.1611	12.1882	4	High	Sequest HT	Sequest HT (A10)	Unambiguous	DIRSLNIQWLr	1	R11(ADP-Ribosyl)	10	H7C486	H7C486	1	DIRSLNIQWLR	3	0.0526	0
-445	110201	FALSE	A	F1.2	13.2652	1869	1869	1865	HCD	MS2	18.0638	240	3	1_20151216_13_HeLa_HCD.raw	-445	16842	1869	1	FourierTransform	1	1	1	1	495.552	1484.64	495.552	3	248958	28.7246	100	3.79018	9.48301	1.62534	4	High	Sequest HT	Sequest HT (A10)	Unambiguous	VkSGAIGRR	4	K2(ADP-Ribosyl)	10	A0A0C4DGB1	A0A0C4DGB1; D6RCL3; Q9UNQ2; A0A494C0G7	2	VKSGAIGRR	3	0.2288	0
-445	110220	FALSE	A	F1.2	13.2787	1872	1872	1865	HCD	MS2	39.9386	240	3	1_20151216_13_HeLa_HCD.raw	-445	16845	1872	1	FourierTransform	1	1	1	1	434.889	1302.65	434.889	3	51815.9	3.82823	15.3129	0	0	0	1	High	Sequest HT	Sequest HT (A10)	Unambiguous	VSSAEGAAKEEPK	5		10	H7BXJ5	H7BXJ5; P05114; F2Z2W6; F2Z2Y5; A0A494C035	1	VSSAEGAAKEEPK	3	0.562	0
-445	110225	FALSE	A	F1.2	13.288	1874	1874	1868	HCD	MS2	28.2834	240	2	1_20151216_13_HeLa_HCD.raw	-445	16846	1874	1	FourierTransform	1	1	1	1	430.755	860.502	430.755	2	73241.4	1.93273	7.73091	0	0	0	1	Medium	Sequest HT	Sequest HT (A10)	Unambiguous	RVTImPK	8	M5(Oxidation)	10	P84243; Q5TEC6	P84243; A0A590UJL8; Q5TEC6; Q16695; Q6NXT2; K7EK07; P68431; Q71DI3	1	RVTIMPK	2	0.3333	0
-445	110234	FALSE	A	F1.2	13.2979	1875	1875	1868	HCD	MS2	53.217	240	3	1_20151216_13_HeLa_HCD.raw	-445	16847	1875	1	FourierTransform	1	1	1	1	401.858	1203.56	401.858	3	52987.9	5.02132	15.821	0	4.26427	0	2	Medium	Sequest HT	Sequest HT (A10)	Unambiguous	HQGVmVGmGQK	23	M5(Oxidation); M8(Oxidation)	10	P60709; P68133; Q562R1	E7EVS6; G5E9R0; J3KT65; A0A2R8Y793; P63267; C9JUM1; A0A2R8YGF8; A6NL76; P60709; F6UVQ4; P62736; P68133; I3L3I0; C9JTX5; K7EM38; Q562R1; C9JFL5; F8WB63; C9JZR7; P68032; I3L3R2; P63261; B8ZZJ2	0	HQGVMVGMGQK	3	0.2876	0
-445	110250	FALSE	A	F1.2	13.3117	1878	1878	1873	HCD	MS2	70.5576	240	3	1_20151216_13_HeLa_HCD.raw	-445	16849	1878	1	FourierTransform	1	1	1	1	484.252	1450.74	484.252	3	59093	1.17659	4.23321	0	0.47314	0	2	High	Sequest HT	Sequest HT (A10)	Unambiguous	GSNTTSHLHQAVAK	3		10	H3BRG4	H3BRG4; P22695; H3BSJ9	0	GSNTTSHLHQAVAK	3	0.6429	0
-445	110267	FALSE	A	F1.2	13.3252	1881	1881	1873	HCD	MS2	26.621	240	3	1_20151216_13_HeLa_HCD.raw	-445	16852	1881	1	FourierTransform	1	1	1	1	516.608	1547.81	516.608	3	51529.5	22.9995	81.0338	0	4.2078	6.75629	3	High	Sequest HT	Sequest HT (A10)	Unambiguous	APGTPHSHTKPYVR	6		10	J3QQ67	H0YHA7; J3QQ67; Q07020; F8VUA6; F8VYV2; Q07020-2	0	APGTPHSHTKPYVR	3	0.7863	0
-445	110291	FALSE	A	F1.2	13.3574	1888	1888	1882	HCD	MS2	48.6791	240	3	1_20151216_13_HeLa_HCD.raw	-445	16857	1888	1	FourierTransform	1	1	1	1	401.207	1201.61	401.207	3	74075.9	3.39644	13.5858	0	0	0	1	High	Sequest HT	Sequest HT (A10)	Unambiguous	LGNDFHTNKR	6		10	H3BNC9	H0YN88; A0A0J9YYC4; H3BNC9; A0A075B716; H0YN73; P08708	1	LGNDFHTNKR	3	0.5412	0
-445	110295	FALSE	A	F1.2	13.3619	1889	1889	1882	HCD	MS2	62.6691	240	3	1_20151216_13_HeLa_HCD.raw	-445	16858	1889	1	FourierTransform	1	1	1	1	375.522	1124.55	375.522	3	55091.7	0	0	0	0	0	0	High	Sequest HT	Sequest HT (A10)	Unambiguous	EmQPTHPIR	9	M2(Oxidation)	10	P63104; P31946-2; P27348	P63104; P31946-2; P31946; P63104-2; H0YB80; B0AZS6; B7Z2E6; E7EX29; P27348	0	EMQPTHPIR	3	0.6068	0
-445	11030	FALSE	A	F1.1	20.7169	3407	3407	3401	HCD	MS2	24.0608	240	4	1_20151216_09_HeLa_HCD.raw	-445	1727	3407	1	FourierTransform	1	1	1	1	408.975	1632.88	408.975	4	115848	0	0	0	0	0	0	High	Sequest HT	Sequest HT (A10)	Unambiguous	VVSSIEQKTEGAEKK	6		10	P63104	P63104; E9PD24; E7EVZ2; E5RIR4; E7EX29; E7ESK7	2	VVSSIEQKTEGAEKK	4	0.5326	0
-445	110323	FALSE	A	F1.2	13.3848	1894	1894	1887	HCD	MS2	33.9165	240	3	1_20151216_13_HeLa_HCD.raw	-445	16862	1894	1	FourierTransform	1	1	1	1	441.234	1321.69	441.234	3	51112.8	2.4978	9.9912	0	0	0	1	High	Sequest HT	Sequest HT (A10)	Unambiguous	HLTHAQSTLDAK	1		10	Q15125	Q15125	0	HLTHAQSTLDAK	3	0.6492	0
-445	110336	FALSE	A	F1.2	13.3937	1896	1896	1887	HCD	MS2	55.2166	240	3	1_20151216_13_HeLa_HCD.raw	-445	16864	1896	1	FourierTransform	1	1	1	1	468.581	1403.73	468.581	3	65588.1	1.9368	7.74719	0	0	0	1	High	Sequest HT	Sequest HT (A10)	Unambiguous	AKPTSDKPGSPYR	4		10	O60488	O60488-2; O60488; D6RDA8; D6RF95	0	AKPTSDKPGSPYR	3	0.5791	0
-445	110354	FALSE	A	F1.2	13.4124	1900	1900	1897	HCD	MS2	45.7329	240	3	1_20151216_13_HeLa_HCD.raw	-445	16866	1900	1	FourierTransform	1	1	1	1	379.546	1136.62	379.546	3	93515.3	0.54674	0	2.18695	0	0	1	High	Sequest HT	Sequest HT (A10)	Unambiguous	IGKPHTVPcK	5	C9(Carbamidomethyl)	10	P15880	E9PMM9; E9PM36; P15880; H0YEN5; I3L404	0	IGKPHTVPCK	3	0.5278	0
-445	110360	FALSE	A	F1.2	13.4169	1901	1901	1897	HCD	MS2	40.4519	240	5	1_20151216_13_HeLa_HCD.raw	-445	16867	1901	1	FourierTransform	1	1	1	1	310.367	1547.81	310.367	5	78684.3	0	0	0	0	0	0	High	Sequest HT	Sequest HT (A10)	Unambiguous	APGTPHSHTKPYVR	6		10	J3QQ67	H0YHA7; J3QQ67; Q07020; F8VUA6; F8VYV2; Q07020-2	0	APGTPHSHTKPYVR	5	0.4516	0
-445	110388	FALSE	A	F1.2	13.4398	1906	1906	1899	HCD	MS2	38.1525	240	3	1_20151216_13_HeLa_HCD.raw	-445	16871	1906	1	FourierTransform	1	1	1	1	489.885	1467.64	489.885	3	58451.2	33.4904	100	0	14.7207	19.2411	3	High	Sequest HT	Sequest HT (A10)	Unambiguous	LkSTPRPK	1	K2(ADP-Ribosyl)	10	P62906	P62906	1	LKSTPRPK	3	0.2235	0
-445	110431	FALSE	A	F1.2	13.4903	1917	1917	1912	HCD	MS2	18.186	240	2	1_20151216_13_HeLa_HCD.raw	-445	16879	1917	1	FourierTransform	1	1	1	1	627.708	1254.41	627.708	2	55061.2	40.681	100	6.52097	23.5818	32.6214	4	High	Sequest HT	Sequest HT (A10)	Unambiguous	sGHWAR	9	S1(ADP-Ribosyl)	10	P62633	P62633; P62633-2; P62633-6; P62633-8; P62633-7; P62633-4; P62633-3; D6RAT4; P62633-5	0	SGHWAR	2	0.4746	0
-445	110447	FALSE	A	F1.2	13.5131	1922	1922	1915	HCD	MS2	22.5359	240	2	1_20151216_13_HeLa_HCD.raw	-445	16883	1922	1	FourierTransform	1	1	1	1	383.696	766.384	383.696	2	50581.3	0	0	0	0	0	0	High	Sequest HT	Sequest HT (A10)	Unambiguous	VGSSNFR	5		10	P05787	F8VQY3; P05787-2; F8VUG2; F8W1U3; P05787	0	VGSSNFR	2	0.51	0
-445	11046	FALSE	A	F1.1	20.726	3409	3409	3401	HCD	MS2	48.0235	240	3	1_20151216_09_HeLa_HCD.raw	-445	1729	3409	1	FourierTransform	1	1	1	1	398.512	1193.52	398.512	3	83297.9	1.04473	4.17894	0	0	0	1	High	Sequest HT	Sequest HT (A10)	Unambiguous	LTNSMmMHGR	3	M6(Oxidation)	10	M0R0R2	M0R0R2; M0R0F0; P46782	0	LTNSMMMHGR	3	0.0741	0
-445	110464	FALSE	A	F1.2	13.527	1925	1925	1920	HCD	MS2	54.2272	240	3	1_20151216_13_HeLa_HCD.raw	-445	16885	1925	1	FourierTransform	1	1	1	1	397.879	1191.62	397.879	3	79725.2	0.81484	3.25935	0	0	0	1	High	Sequest HT	Sequest HT (A10)	Unambiguous	VAGHPLAQNER	3		10	O60493	O60493-4; O60493-2; O60493	0	VAGHPLAQNER	3	0.1384	0
-445	110481	FALSE	A	F1.2	13.5502	1930	1930	1927	HCD	MS2	27.4246	240	2	1_20151216_13_HeLa_HCD.raw	-445	16888	1930	1	FourierTransform	1	1	1	1	552.298	1103.59	552.298	2	64106.7	7.8371	25.758	1.83436	2.13285	1.62316	4	High	Sequest HT	Sequest HT (A10)	Unambiguous	KAMEAVAAQGK	2		10	P18669	P18669; P15259	1	KAMEAVAAQGK	2	0.5581	0
-445	110490	FALSE	A	F1.2	13.5596	1932	1932	1929	HCD	MS2	1.34257	240	4	1_20151216_13_HeLa_HCD.raw	-445	16889	1932	1	FourierTransform	1	1	1	1	590.268	2358.05	590.268	4	274172	32.6529	100	2.0966	22.2121	6.303	4	High	Sequest HT	Sequest HT (A10)	Unambiguous	sKGQVKEEGINKSEKR	1	S1(ADP-Ribosyl)	10	P09874	P09874	4	SKGQVKEEGINKSEKR	4	0.0529	0
-445	110519	FALSE	A	F1.2	13.5731	1935	1935	1929	HCD	MS2	0	240	2	1_20151216_13_HeLa_HCD.raw	-445	16892	1935	1	FourierTransform	1	1	1	1	700.275	1399.54	700.275	2	59721.9	46.3776	100	14.1538	28.0095	43.3472	4	Medium	Sequest HT	Sequest HT (A10)	Unambiguous	sGNLPSKR	2	S1(ADP-Ribosyl)	10	P46013	P46013; P46013-2	1	SGNLPSKR	2	0.3	0
-445	110539	FALSE	A	F1.2	13.5914	1939	1939	1931	HCD	MS2	43.3502	240	3	1_20151216_13_HeLa_HCD.raw	-445	16895	1939	1	FourierTransform	1	1	1	1	476.899	1428.68	476.899	3	52379.9	12.9248	48.1934	0	3.50587	0	2	High	Sequest HT	Sequest HT (A10)	Unambiguous	SHSPSASQSGSQLR	10		10	E9PMT2	E9PMT2; Q8WWI1-4; Q8WWI1-3; Q8WWI1; F8WD26; E9PMS6; Q8WWI1-2; A0A0A0MTE2; Q8WWI1-5; J3KP06	0	SHSPSASQSGSQLR	3	0.6637	0
-445	110552	FALSE	A	F1.2	13.6054	1942	1942	1937	HCD	MS2	14.936	240	3	1_20151216_13_HeLa_HCD.raw	-445	16897	1942	1	FourierTransform	1	1	1	1	403.894	1209.67	403.894	3	58674.7	3.83903	15.3561	0	0	0	1	High	Sequest HT	Sequest HT (A10)	Unambiguous	NQREHTALLK	4		10	P18077	F8WB72; F8WBS5; P18077; C9K025	1	NQREHTALLK	3	0.4635	0
-445	110572	FALSE	A	F1.2	13.6238	1946	1946	1941	HCD	MS2	45.602	240	2	1_20151216_13_HeLa_HCD.raw	-445	16900	1946	1	FourierTransform	1	1	1	1	533.27	1065.53	533.27	2	65264.8	5.20992	17.3702	1.46162	2.00785	0	3	High	Sequest HT	Sequest HT (A10)	Unambiguous	RTDEAAFQK	1		10	P26447	P26447	1	RTDEAAFQK	2	0.4725	0
-445	110581	FALSE	A	F1.2	13.6283	1947	1947	1941	HCD	MS2	53.9434	240	3	1_20151216_13_HeLa_HCD.raw	-445	16901	1947	1	FourierTransform	1	1	1	1	377.196	1129.57	377.196	3	64798.7	0	0	0	0	0	0	High	Sequest HT	Sequest HT (A10)	Unambiguous	EFNAEVHRK	2		10	P46777	A0A2R8Y6J3; P46777	1	EFNAEVHRK	3	0.6608	0
-445	110585	FALSE	A	F1.2	13.6331	1948	1948	1941	HCD	MS2	63.6389	240	2	1_20151216_13_HeLa_HCD.raw	-445	16902	1948	1	FourierTransform	1	1	1	1	552.298	1103.59	552.298	2	58036.5	5.88578	19.5086	2.5182	1.5163	0	3	High	Sequest HT	Sequest HT (A10)	Unambiguous	KAMEAVAAQGK	2		10	P18669	P18669; P15259	1	KAMEAVAAQGK	2	0.526	0
-445	110604	FALSE	A	F1.2	13.6466	1951	1951	1941	HCD	MS2	16.2748	240	3	1_20151216_13_HeLa_HCD.raw	-445	16905	1951	1	FourierTransform	1	1	1	1	734.656	2201.95	734.656	3	73230.5	35.6831	100	18.6302	14.9673	9.13502	4	High	Sequest HT	Sequest HT (A10)	Unambiguous	SKGQVKEEGINKSEk	1	K15(ADP-Ribosyl)	10	P09874	P09874	3	SKGQVKEEGINKSEK	3	0.1308	0
-445	110628	FALSE	A	F1.2	13.674	1957	1957	1945	HCD	MS2	32.9507	240	3	1_20151216_13_HeLa_HCD.raw	-445	16910	1957	1	FourierTransform	1	1	1	1	467.185	1399.54	467.185	3	67080.9	31.1486	100	1.48579	14.6591	8.44943	4	High	Sequest HT	Sequest HT (A10)	Unambiguous	sGNLPSKR	2	S1(ADP-Ribosyl)	10	P46013	P46013; P46013-2	1	SGNLPSKR	3	0.439	0
-445	11063	FALSE	A	F1.1	20.735	3411	3411	3401	HCD	MS2	62.7946	240	3	1_20151216_09_HeLa_HCD.raw	-445	1731	3411	1	FourierTransform	2	1	1	1	1095.36	3284.07	1095.36	3	63640.6	44.3806	100	17.8103	16.5273	43.1848	4	Medium	Sequest HT	Sequest HT (A10)	Unambiguous	EKsEAIQkELEQTk	8	S3(ADP-Ribosyl); K8(ADP-Ribosyl); K14(ADP-Ribosyl)	10	H0Y742	H0Y742; E9PHI4; O94901-8; O94901-5; O94901-9; O94901; O94901-6; H0Y6N5	2	EKSEAIQKELEQTK	3	0.125	0
-445	110637	FALSE	A	F1.2	13.6785	1958	1958	1945	HCD	MS2	56.7929	240	3	1_20151216_13_HeLa_HCD.raw	-445	16911	1958	1	FourierTransform	1	1	1	1	340.155	1018.45	340.155	3	56045.4	0	0	0	0	0	0	High	Sequest HT	Sequest HT (A10)	Unambiguous	VGEFcHNR	5	C5(Carbamidomethyl)	10	P22314	P22314-2; Q5JRR9; P22314; Q5JRS2; Q5JRS0	0	VGEFCHNR	3	0.3198	0
-445	11064	FALSE	A	F1.1	20.735	3411	3411	3401	HCD	MS2	62.7946	240	3	1_20151216_09_HeLa_HCD.raw	-445	1731	3411	1	FourierTransform	2	1	1	1	1095.36	3284.07	1095.36	3	63640.6	44.3806	100	17.8103	16.5273	43.1848	4	Medium	Sequest HT	Sequest HT (A10)	Unambiguous	EkSEAIQkELEQTk	8	K2(ADP-Ribosyl); K8(ADP-Ribosyl); K14(ADP-Ribosyl)	10	H0Y742	H0Y742; E9PHI4; O94901-8; O94901-5; O94901-9; O94901; O94901-6; H0Y6N5	2	EKSEAIQKELEQTK	3	0.125	0
-445	110651	FALSE	A	F1.2	13.6967	1962	1962	1953	HCD	MS2	37.9122	240	4	1_20151216_13_HeLa_HCD.raw	-445	16914	1962	1	FourierTransform	1	1	1	1	599.754	2395.99	599.754	4	44612.9	30.4106	100	12.0395	6.00604	3.597	4	Medium	Sequest HT	Sequest HT (A10)	Unambiguous	AtLFRITSNAmINAcR	7	T2(ADP-Ribosyl); M11(Oxidation); C15(Carbamidomethyl)	10	P22059	Q6ZN50; A0A0A0MSB4; Q969R2-6; Q969R2-2; P22059; Q969R2-3; Q969R2	1	ATLFRITSNAMINACR	4	0.1818	0
-445	110675	FALSE	A	F1.2	13.7104	1965	1965	1953	HCD	MS2	16.4718	240	5	1_20151216_13_HeLa_HCD.raw	-445	16917	1965	1	FourierTransform	2	1	1	1	472.416	2358.05	472.416	5	33604.3	32.448	100	0	14.6404	15.1517	3	High	Sequest HT	Sequest HT (A10)	Unambiguous	sKGQVKEEGINKSEKR	1	S1(ADP-Ribosyl)	10	P09874	P09874	4	SKGQVKEEGINKSEKR	5	0.0066	0
-445	110676	FALSE	A	F1.2	13.7104	1965	1965	1953	HCD	MS2	16.4718	240	5	1_20151216_13_HeLa_HCD.raw	-445	16917	1965	1	FourierTransform	2	1	1	1	472.416	2358.05	472.416	5	33604.3	32.448	100	0	14.6404	15.1517	3	High	Sequest HT	Sequest HT (A10)	Unambiguous	SkGQVKEEGINKSEKR	1	K2(ADP-Ribosyl)	10	P09874	P09874	4	SKGQVKEEGINKSEKR	5	NA	0.0066
-445	110689	FALSE	A	F1.2	13.7241	1968	1968	1960	HCD	MS2	56.1616	240	3	1_20151216_13_HeLa_HCD.raw	-445	16919	1968	1	FourierTransform	1	1	1	1	379.892	1137.66	379.892	3	210423	0.56028	0.48345	1.75768	0	0	2	High	Sequest HT	Sequest HT (A10)	Unambiguous	SVHKVEPITK	1		10	P25787	P25787	1	SVHKVEPITK	3	0.6137	0
-445	110695	FALSE	A	F1.2	13.7334	1970	1970	1960	HCD	MS2	69.2408	240	3	1_20151216_13_HeLa_HCD.raw	-445	16921	1970	1	FourierTransform	1	1	1	1	408.915	1224.73	408.915	3	51692	0	0	0	0	0	0	High	Sequest HT	Sequest HT (A10)	Unambiguous	LLKELHKESK	2		10	P78527	P78527-2; P78527	2	LLKELHKESK	3	0.4107	0
-445	110721	FALSE	A	F1.2	13.7609	1976	1976	1967	HCD	MS2	39.0584	240	3	1_20151216_13_HeLa_HCD.raw	-445	16926	1976	1	FourierTransform	1	1	1	1	408.551	1223.64	408.551	3	91039.1	0.31292	1.25168	0	0	0	1	High	Sequest HT	Sequest HT (A10)	Unambiguous	HADIVTTTTHK	5		10	P34897	G3V2Y4; P34897; P34897-3; P34897-2; H0YIZ0	0	HADIVTTTTHK	3	0.6014	0
-445	110730	FALSE	A	F1.2	13.7699	1978	1978	1967	HCD	MS2	40.014	240	2	1_20151216_13_HeLa_HCD.raw	-445	16928	1978	1	FourierTransform	1	1	1	1	423.208	845.408	423.208	2	68010.6	2.47615	9.90461	0	0	0	1	Medium	Sequest HT	Sequest HT (A10)	Unambiguous	HIcPYR	2	C3(Carbamidomethyl)	10	P14384	H0YHN7; P14384	0	HICPYR	2	0.519	0
-445	110737	FALSE	A	F1.2	13.7744	1979	1979	1967	HCD	MS2	75.6264	240	3	1_20151216_13_HeLa_HCD.raw	-445	16929	1979	1	FourierTransform	1	1	1	1	495.894	1485.67	495.894	3	45669.2	13.6242	44.7442	0	7.50534	2.24717	3	High	Sequest HT	Sequest HT (A10)	Unambiguous	YHTVNGHNcEVR	8	C9(Carbamidomethyl)	10	F8W6I7	F8W6I7; H0YH80; F8VZ49; P09651-2; F8VTQ5; P09651-3; A0A2R8Y4L2; P09651	0	YHTVNGHNCEVR	3	0.7029	0
-445	110745	FALSE	A	F1.2	13.7789	1980	1980	1967	HCD	MS2	46.5299	240	2	1_20151216_13_HeLa_HCD.raw	-445	16930	1980	1	FourierTransform	1	1	1	1	628.324	1255.64	628.324	2	54044	35.0816	100	6.74341	12.5693	21.0138	4	High	Sequest HT	Sequest HT (A10)	Unambiguous	RPDQQLQGEGK	4		10	Q8NC51	Q8NC51; Q8NC51-2; Q8NC51-3; Q8NC51-4	0	RPDQQLQGEGK	2	0.6407	0
-445	110795	FALSE	A	F1.2	13.8249	1990	1990	1981	HCD	MS2	30.1384	240	2	1_20151216_13_HeLa_HCD.raw	-445	16938	1990	1	FourierTransform	1	1	1	1	475.277	949.546	475.277	2	69065.6	8.20458	32.8183	0	0	0	1	High	Sequest HT	Sequest HT (A10)	Unambiguous	KAYGQALAK	3		10	P29401	A0A0B4J1R6; P29401; P29401-2	1	KAYGQALAK	2	0.3796	0
-445	110804	FALSE	A	F1.2	13.8294	1991	1991	1981	HCD	MS2	40.1084	240	2	1_20151216_13_HeLa_HCD.raw	-445	16939	1991	1	FourierTransform	1	1	1	1	577.302	1153.6	577.302	2	67204.1	14.9393	51.826	1.97327	3.56015	2.39768	4	High	Sequest HT	Sequest HT (A10)	Unambiguous	RLSYNTASNK	1		10	P49207	P49207	1	RLSYNTASNK	2	0.405	0
-445	110811	FALSE	A	F1.2	13.8339	1992	1992	1981	HCD	MS2	21.7234	240	3	1_20151216_13_HeLa_HCD.raw	-445	16940	1992	1	FourierTransform	1	1	1	1	340.155	1018.45	340.155	3	58999.1	0	0	0	0	0	0	High	Sequest HT	Sequest HT (A10)	Unambiguous	VGEFcHNR	5	C5(Carbamidomethyl)	10	P22314	P22314-2; Q5JRR9; P22314; Q5JRS2; Q5JRS0	0	VGEFCHNR	3	0.392	0
-445	110842	FALSE	A	F1.2	13.8616	1998	1998	1986	HCD	MS2	59.7711	240	3	1_20151216_13_HeLa_HCD.raw	-445	16945	1998	1	FourierTransform	1	1	1	1	367.219	1099.64	367.219	3	67648.5	0	0	0	0	0	0	Medium	Sequest HT	Sequest HT (A10)	Unambiguous	RLGGGLGGTRR	3		10	P08621	P08621; P08621-4; P08621-2	2	RLGGGLGGTRR	3	0.2892	0
-445	11085	FALSE	A	F1.1	20.7579	3416	3416	3406	HCD	MS2	17.0647	240	3	1_20151216_09_HeLa_HCD.raw	-445	1735	3416	1	FourierTransform	1	1	1	1	503.907	1509.71	503.907	3	73903.1	3.74326	14.9731	0	0	0	1	High	Sequest HT	Sequest HT (A10)	Unambiguous	ATEGMVVADKNcSK	3	C12(Carbamidomethyl)	10	Q99436	Q99436-2; Q99436; Q5TBG5	1	ATEGMVVADKNCSK	3	0.7056	0
-445	110858	FALSE	A	F1.2	13.8799	2002	2002	1994	HCD	MS2	24.5559	240	3	1_20151216_13_HeLa_HCD.raw	-445	16948	2002	1	FourierTransform	1	1	1	1	387.196	1159.57	387.196	3	193751	0	0	0	0	0	0	High	Sequest HT	Sequest HT (A10)	Unambiguous	FHVEEEGKGK	2		10	P00558	P00558-2; P00558	1	FHVEEEGKGK	3	0.4435	0
-445	110862	FALSE	A	F1.2	13.8844	2003	2003	1994	HCD	MS2	41.8942	240	3	1_20151216_13_HeLa_HCD.raw	-445	16949	2003	1	FourierTransform	1	1	1	1	300.828	900.468	300.828	3	192543	0.13963	0.5585	0	0	0	1	High	Sequest HT	Sequest HT (A10)	Unambiguous	YLPHSAGR	3		10	M0R0R2	M0R0R2; M0R0F0; P46782	0	YLPHSAGR	3	0.3796	0
-445	110866	FALSE	A	F1.2	13.8889	2004	2004	1994	HCD	MS2	23.3839	240	3	1_20151216_13_HeLa_HCD.raw	-445	16950	2004	1	FourierTransform	1	1	1	1	697.537	2090.6	697.537	3	59210.6	36.5383	100	23.6623	10.1065	12.3844	4	Medium	Sequest HT	Sequest HT (A10)	Unambiguous	ShcIAhQR	3	H2(ADP-Ribosyl); C3(Carbamidomethyl); H6(ADP-Ribosyl)	10	Q6ZS27	Q6ZS27-3; Q6ZS27; Q6ZS27-2	0	SHCIAHQR	3	1	0
-445	110874	FALSE	A	F1.2	13.8979	2006	2006	1994	HCD	MS2	55.1067	240	3	1_20151216_13_HeLa_HCD.raw	-445	16952	2006	1	FourierTransform	1	1	1	1	363.536	1088.59	363.536	3	57610.5	0.73983	2.95931	0	0	0	1	High	Sequest HT	Sequest HT (A10)	Unambiguous	KLNVTEQEK	5		10	P06733	K7EM90; A0A2R8YEM5; A0A2R8Y879; A0A2R8Y6I8; P06733	1	KLNVTEQEK	3	0.1908	0
-445	110882	FALSE	A	F1.2	13.9071	2008	2008	1999	HCD	MS2	5.30195	240	2	1_20151216_13_HeLa_HCD.raw	-445	16953	2008	1	FourierTransform	1	1	1	1	661.715	1322.42	661.715	2	927020	42.6227	96.9892	4.29198	24.6948	44.5148	4	High	Sequest HT	Sequest HT (A10)	Unambiguous	sGNFGGSR	2	S1(ADP-Ribosyl)	10	P22626	P22626-2; P22626	0	SGNFGGSR	2	0.3729	0
-445	110910	FALSE	A	F1.2	13.9252	2012	2012	1999	HCD	MS2	27.1141	240	3	1_20151216_13_HeLa_HCD.raw	-445	16957	2012	1	FourierTransform	1	1	1	1	646.954	1938.85	646.954	3	84949.1	35.2222	100	15.3196	16.0118	9.55751	4	High	Sequest HT	Sequest HT (A10)	Unambiguous	LVQEQkPKGSQR	4	K6(ADP-Ribosyl)	10	A9IYQ1	A9IYQ1; Q9NTI5-5; Q9NTI5-2; Q9NTI5	1	LVQEQKPKGSQR	3	0.1212	0
-445	110916	FALSE	A	F1.2	13.9297	2013	2013	1999	HCD	MS2	17.3659	240	2	1_20151216_13_HeLa_HCD.raw	-445	16958	2013	1	FourierTransform	1	1	1	1	492.765	984.523	492.765	2	71436.6	1.575	6.30002	0	0	0	1	High	Sequest HT	Sequest HT (A10)	Unambiguous	GLEGERPAR	7		10	P46783	P46783; F6U211; A0A2R8YFH6; A0A2R8Y6L3; A0A2R8Y7H1; A0A1W2PQS6; S4R435	0	GLEGERPAR	2	0.4706	0
-445	110921	FALSE	A	F1.2	13.9389	2015	2015	2007	HCD	MS2	23.0145	240	2	1_20151216_13_HeLa_HCD.raw	-445	16959	2015	1	FourierTransform	1	1	1	1	450.738	900.469	450.738	2	165076	3.01709	11.0227	0	1.04565	0	2	High	Sequest HT	Sequest HT (A10)	Unambiguous	YLPHSAGR	3		10	M0R0R2	M0R0R2; M0R0F0; P46782	0	YLPHSAGR	2	0.6391	0
-445	110954	FALSE	A	F1.2	13.9708	2022	2022	2014	HCD	MS2	25.4141	240	3	1_20151216_13_HeLa_HCD.raw	-445	16965	2022	1	FourierTransform	1	1	1	1	501.58	1502.73	501.58	3	94096.1	14.6865	47.3271	0	6.06655	5.35243	3	High	Sequest HT	Sequest HT (A10)	Unambiguous	AQHEDQVEQYKK	9		10	P02545-2; P02545	P02545-5; P02545-6; H0YAB0; P02545-2; P02545-4; P02545; Q3BDU5; P02545-3; Q5TCI8	1	AQHEDQVEQYKK	3	0.6797	0
-445	110963	FALSE	A	F1.2	13.9798	2024	2024	2014	HCD	MS2	0	240	3	1_20151216_13_HeLa_HCD.raw	-445	16967	2024	1	FourierTransform	2	1	1	1	572.227	1714.67	572.227	3	80000.9	32.1719	100	6.12135	11.594	10.9723	4	High	Sequest HT	Sequest HT (A10)	Unambiguous	eKPPNKSSMR	6	E1(ADP-Ribosyl)	10	Q5T8P6	Q5T8P6; Q5T8P6-5; Q5T8P6-4; A0A087X0H9; Q5T8P6-2; Q5T8P6-3	1	EKPPNKSSMR	3	0.0351	0
-445	110964	FALSE	A	F1.2	13.9798	2024	2024	2014	HCD	MS2	0	240	3	1_20151216_13_HeLa_HCD.raw	-445	16967	2024	1	FourierTransform	2	1	1	1	572.227	1714.67	572.227	3	80000.9	32.1719	100	6.12135	11.594	10.9723	4	High	Sequest HT	Sequest HT (A10)	Unambiguous	EkPPNKSSMR	6	K2(ADP-Ribosyl)	10	Q5T8P6	Q5T8P6; Q5T8P6-5; Q5T8P6-4; A0A087X0H9; Q5T8P6-2; Q5T8P6-3	1	EKPPNKSSMR	3	NA	0.0351
-445	110971	FALSE	A	F1.2	13.9843	2025	2025	2014	HCD	MS2	34.0703	240	2	1_20151216_13_HeLa_HCD.raw	-445	16968	2025	1	FourierTransform	1	1	1	1	312.664	624.321	312.664	2	72974.8	0	0	0	0	0	0	Medium	Sequest HT	Sequest HT (A10)	Unambiguous	SHPAGR	3		10	Q96SZ4	Q96SZ4-3; Q96SZ4; I3L1J3	0	SHPAGR	2	0.0877	0
-445	110980	FALSE	A	F1.2	13.9888	2026	2026	2014	HCD	MS2	7.41161	240	4	1_20151216_13_HeLa_HCD.raw	-445	16969	2026	1	FourierTransform	1	1	1	1	414.694	1655.75	414.694	4	62732.8	0.92299	3.69196	0	0	0	1	High	Sequest HT	Sequest HT (A10)	Unambiguous	HEERQDEHGYISR	1		10	P04792	P04792	1	HEERQDEHGYISR	4	0.6657	0
-445	110995	FALSE	A	F1.2	14.0076	2030	2030	2020	HCD	MS2	55.0046	254.706	3	1_20151216_13_HeLa_HCD.raw	-445	16972	2030	1	FourierTransform	1	1	1	1	376.537	1127.6	376.537	3	124764	3.4427	0	13.7708	0	0	1	High	Sequest HT	Sequest HT (A10)	Unambiguous	VMDQHKLTR	2		10	P15311	P15311; E7EQR4	1	VMDQHKLTR	3	0.5419	0
-445	11103	FALSE	A	F1.1	20.7806	3421	3421	3413	HCD	MS2	27.5935	240	3	1_20151216_09_HeLa_HCD.raw	-445	1739	3421	1	FourierTransform	1	1	1	1	396.526	1187.56	396.526	3	156666	0	0	0	0	0	0	High	Sequest HT	Sequest HT (A10)	Unambiguous	HQGVmVGMGQK	23	M5(Oxidation)	10	P60709; P68133; Q562R1	E7EVS6; G5E9R0; J3KT65; A0A2R8Y793; P63267; C9JUM1; A0A2R8YGF8; A6NL76; P60709; F6UVQ4; P62736; P68133; I3L3I0; C9JTX5; K7EM38; Q562R1; C9JFL5; F8WB63; C9JZR7; P68032; I3L3R2; P63261; B8ZZJ2	0	HQGVMVGMGQK	3	0.1378	0
-445	111030	FALSE	A	F1.2	14.0445	2038	2038	2027	HCD	MS2	32.2465	240	2	1_20151216_13_HeLa_HCD.raw	-445	16979	2038	1	FourierTransform	1	1	1	1	404.221	807.436	404.221	2	62004.9	0.37155	1.4862	0	0	0	1	High	Sequest HT	Sequest HT (A10)	Unambiguous	KFIDER	3		10	E9PP00	E9PP00; Q9C0D7; Q9C0D7-2	1	KFIDER	2	0.1111	0
-445	111049	FALSE	A	F1.2	14.0627	2042	2042	2035	HCD	MS2	63.8507	240	2	1_20151216_13_HeLa_HCD.raw	-445	16982	2042	1	FourierTransform	1	1	1	1	678.753	1356.5	678.753	2	982268	45.226	100	8.52293	24.7259	47.6553	4	Medium	Sequest HT	Sequest HT (A10)	Unambiguous	sTQHSKK	3	S1(ADP-Ribosyl)	10	C9J7S5	Q92685-2; C9J7S5; Q92685	1	STQHSKK	2	0.193	0
-445	111059	FALSE	A	F1.2	14.0672	2043	2043	2035	HCD	MS2	7.37467	240	2	1_20151216_13_HeLa_HCD.raw	-445	16983	2043	1	FourierTransform	1	1	1	1	383.695	766.384	383.695	2	243058	0	0	0	0	0	0	High	Sequest HT	Sequest HT (A10)	Unambiguous	VGSSNFR	5		10	P05787	F8VQY3; P05787-2; F8VUG2; F8W1U3; P05787	0	VGSSNFR	2	0.5694	0
-445	111072	FALSE	A	F1.2	14.0763	2045	2045	2035	HCD	MS2	21.552	240	3	1_20151216_13_HeLa_HCD.raw	-445	16985	2045	1	FourierTransform	2	1	1	1	786.688	2358.05	786.688	3	116672	45.0873	100	32.5005	25.5586	22.2902	4	High	Sequest HT	Sequest HT (A10)	Unambiguous	sKGQVKEEGINKSEKR	1	S1(ADP-Ribosyl)	10	P09874	P09874	4	SKGQVKEEGINKSEKR	3	0.0451	0
-445	111073	FALSE	A	F1.2	14.0763	2045	2045	2035	HCD	MS2	21.552	240	3	1_20151216_13_HeLa_HCD.raw	-445	16985	2045	1	FourierTransform	2	1	1	1	786.688	2358.05	786.688	3	116672	45.0873	100	32.5005	25.5586	22.2902	4	High	Sequest HT	Sequest HT (A10)	Unambiguous	SkGQVKEEGINKSEKR	1	K2(ADP-Ribosyl)	10	P09874	P09874	4	SKGQVKEEGINKSEKR	3	NA	0.0451
-445	111093	FALSE	A	F1.2	14.099	2050	2050	2041	HCD	MS2	12.5668	240	2	1_20151216_13_HeLa_HCD.raw	-445	16989	2050	1	FourierTransform	1	1	1	1	343.703	686.398	343.703	2	1.02937e+06	0	0	0	0	0	0	High	Sequest HT	Sequest HT (A10)	Unambiguous	HVVFGK	8		10	H0YEL5; P62937; P23284	H0YEL5; C9JQD4; P45877; P62937; O43447-2; P23284; P62937-2; O43447	0	HVVFGK	2	0.629	0
-445	111099	FALSE	A	F1.2	14.1035	2051	2051	2041	HCD	MS2	31.9518	240	4	1_20151216_13_HeLa_HCD.raw	-445	16990	2051	1	FourierTransform	1	1	1	1	590.268	2358.05	590.268	4	171444	33.804	100	7.06046	19.2294	8.92601	4	High	Sequest HT	Sequest HT (A10)	Unambiguous	sKGQVKEEGINKSEKR	1	S1(ADP-Ribosyl)	10	P09874	P09874	4	SKGQVKEEGINKSEKR	4	0.0752	0
-445	111109	FALSE	A	F1.2	14.1081	2052	2052	2041	HCD	MS2	24.0727	240	4	1_20151216_13_HeLa_HCD.raw	-445	16991	2052	1	FourierTransform	1	1	1	1	433.713	1731.83	433.713	4	158930	0.91057	3.64229	0	0	0	1	High	Sequest HT	Sequest HT (A10)	Unambiguous	FHVEEEGKGKDASGNK	2		10	P00558	P00558-2; P00558	2	FHVEEEGKGKDASGNK	4	0.6712	0
-445	111114	FALSE	A	F1.2	14.1126	2053	2053	2041	HCD	MS2	72.4787	240	3	1_20151216_13_HeLa_HCD.raw	-445	16992	2053	1	FourierTransform	1	1	1	1	513.599	1538.78	513.599	3	70787.8	30.8683	100	2.60153	12.8208	8.05091	4	High	Sequest HT	Sequest HT (A10)	Unambiguous	YHTINGHNAEVRK	3		10	P22626	A0A087WUI2; P22626-2; P22626	1	YHTINGHNAEVRK	3	0.6749	0
-445	111121	FALSE	A	F1.2	14.1171	2054	2054	2041	HCD	MS2	12.5727	240	3	1_20151216_13_HeLa_HCD.raw	-445	16993	2054	1	FourierTransform	1	1	1	1	629.592	1886.76	629.592	3	65447.1	31.2425	100	8.31805	14.9127	1.73924	4	High	Sequest HT	Sequest HT (A10)	Unambiguous	kTSYAQHQQVR	9	K1(ADP-Ribosyl)	10	P61247	D6RG13; H0Y8L7; D6RB09; H0Y9Y4; D6RAT0; P61247; E9PFI5; D6R9B6; D6RAS7	1	KTSYAQHQQVR	3	0.1179	0
-445	111135	FALSE	A	F1.2	14.126	2056	2056	2041	HCD	MS2	38.4612	240	2	1_20151216_13_HeLa_HCD.raw	-445	16995	2056	1	FourierTransform	1	1	1	1	422.766	844.525	422.766	2	52187.8	1.97366	7.89462	0	0	0	1	High	Sequest HT	Sequest HT (A10)	Unambiguous	SKGGVVGIK	9		10	P04075	P04075; H3BMQ8; H3BU78; H3BQN4; H3BR04; J3KPS3; P04075-2; H3BPS8; H3BUH7	1	SKGGVVGIK	2	0.3295	0
-445	111152	FALSE	A	F1.2	14.1398	2059	2059	2049	HCD	MS2	25.1757	240	2	1_20151216_13_HeLa_HCD.raw	-445	16997	2059	1	FourierTransform	1	1	1	1	497.274	993.54	497.274	2	133434	6.34457	19.5837	1.1924	2.15183	2.45033	4	High	Sequest HT	Sequest HT (A10)	Unambiguous	KLSSAMSAAK	6		10	A0A5K1VW95	P40925-3; B8ZZ51; B9A041; A0A5K1VW95; P40925; P40925-2	1	KLSSAMSAAK	2	0.5594	0
-445	111167	FALSE	A	F1.2	14.1489	2061	2061	2049	HCD	MS2	4.51206	240	3	1_20151216_13_HeLa_HCD.raw	-445	16999	2061	1	FourierTransform	1	1	1	1	365.192	1093.56	365.192	3	93969.7	0.72111	0	0	2.88445	0	1	High	Sequest HT	Sequest HT (A10)	Unambiguous	AAQEEYVKR	5		10	P04075	P04075; H3BQN4; J3KPS3; P04075-2; H3BR68	1	AAQEEYVKR	3	0.5307	0
-445	111177	FALSE	A	F1.2	14.1534	2062	2062	2049	HCD	MS2	13.753	240	4	1_20151216_13_HeLa_HCD.raw	-445	17000	2062	1	FourierTransform	1	1	1	1	516.745	2063.96	516.745	4	90552.5	17.1532	60.3192	0	8.29358	0	2	High	Sequest HT	Sequest HT (A10)	Unambiguous	ADDLGKGGNEESTKTGNAGSR	2		10	P00441	P00441; H7BYH4	2	ADDLGKGGNEESTKTGNAGSR	4	0.664	0
-445	111186	FALSE	A	F1.2	14.1579	2063	2063	2049	HCD	MS2	50.3243	240	3	1_20151216_13_HeLa_HCD.raw	-445	17001	2063	1	FourierTransform	1	1	1	1	368.177	1102.52	368.177	3	79678.6	0	0	0	0	0	0	High	Sequest HT	Sequest HT (A10)	Unambiguous	EGKTDYYAR	3		10	P46777	R4GNJ2; A0A2R8Y4A2; P46777	1	EGKTDYYAR	3	0.38	0
-445	111192	FALSE	A	F1.2	14.1672	2065	2065	2057	HCD	MS2	33.1887	240	4	1_20151216_13_HeLa_HCD.raw	-445	17002	2065	1	FourierTransform	1	1	1	1	385.451	1538.78	385.451	4	261656	0	0	0	0	0	0	High	Sequest HT	Sequest HT (A10)	Unambiguous	YHTINGHNAEVRK	3		10	P22626	A0A087WUI2; P22626-2; P22626	1	YHTINGHNAEVRK	4	0.5901	0
-445	111199	FALSE	A	F1.2	14.1717	2066	2066	2057	HCD	MS2	55.8627	240	3	1_20151216_13_HeLa_HCD.raw	-445	17003	2066	1	FourierTransform	1	1	1	1	577.949	1731.83	577.949	3	186667	6.9357	18.0535	5.17404	1.83732	2.67793	4	High	Sequest HT	Sequest HT (A10)	Unambiguous	FHVEEEGKGKDASGNK	2		10	P00558	P00558-2; P00558	2	FHVEEEGKGKDASGNK	3	0.7106	0
-445	111211	FALSE	A	F1.2	14.1807	2068	2068	2057	HCD	MS2	18.8435	240	2	1_20151216_13_HeLa_HCD.raw	-445	17005	2068	1	FourierTransform	1	1	1	1	547.286	1093.57	547.286	2	50438.1	9.14893	36.5957	0	0	0	1	High	Sequest HT	Sequest HT (A10)	Unambiguous	AAQEEYVKR	5		10	P04075	P04075; H3BQN4; J3KPS3; P04075-2; H3BR68	1	AAQEEYVKR	2	0.7131	0
-445	111221	FALSE	A	F1.2	14.1945	2071	2071	2064	HCD	MS2	10.1202	240	4	1_20151216_13_HeLa_HCD.raw	-445	17007	2071	1	FourierTransform	1	1	1	1	402.96	1608.82	402.96	4	178948	0.39156	1.56624	0	0	0	1	Medium	Sequest HT	Sequest HT (A10)	Unambiguous	LTRGEADRDTYRR	6		10	P46783	P46783; F6U211; A0A2R8YFH6; A0A2R8Y7H1; A0A1W2PQS6; S4R435	3	LTRGEADRDTYRR	4	0.429	0
-445	111242	FALSE	A	F1.2	14.208	2074	2074	2064	HCD	MS2	44.2133	240	2	1_20151216_13_HeLa_HCD.raw	-445	17010	2074	1	FourierTransform	1	1	1	1	490.751	980.495	490.751	2	61359.6	7.31671	29.2668	0	0	0	1	High	Sequest HT	Sequest HT (A10)	Unambiguous	YIQHTYR	5		10	P52565	J3KRY1; P52565; J3KTF8; P52565-2; J3QQX2	0	YIQHTYR	2	0.4672	0
-445	111250	FALSE	A	F1.2	14.2173	2076	2076	2070	HCD	MS2	53.1003	240	3	1_20151216_13_HeLa_HCD.raw	-445	17011	2076	1	FourierTransform	1	1	1	1	348.873	1044.6	348.873	3	86375.9	2.95237	11.8095	0	0	0	1	High	Sequest HT	Sequest HT (A10)	Unambiguous	TSTGAPAAIKK	4		10	P40121	E7ENU9; P40121-2; P40121; B8ZZL6	1	TSTGAPAAIKK	3	0.5893	0
-445	11127	FALSE	A	F1.1	20.7987	3425	3425	3413	HCD	MS2	36.3902	240	2	1_20151216_09_HeLa_HCD.raw	-445	1743	3425	1	FourierTransform	1	1	1	1	474.238	947.469	474.238	2	74915.2	0.35854	1.43416	0	0	0	1	High	Sequest HT	Sequest HT (A10)	Unambiguous	QAFPNTNR	2		10	P26641	P26641; P26641-2	0	QAFPNTNR	2	0.6414	0
-445	111285	FALSE	A	F1.2	14.2402	2081	2081	2075	HCD	MS2	23.6483	240	4	1_20151216_13_HeLa_HCD.raw	-445	17015	2081	1	FourierTransform	1	1	1	1	324.433	1294.71	324.433	4	84143.5	0	0	0	0	0	0	High	Sequest HT	Sequest HT (A10)	Unambiguous	VLSTVHTHSSVK	3		10	Q13155	Q13155-2; Q13155; A8MU58	0	VLSTVHTHSSVK	4	0.1761	0
-445	111292	FALSE	A	F1.2	14.2495	2083	2083	2079	HCD	MS2	0	240	2	1_20151216_13_HeLa_HCD.raw	-445	17016	2083	1	FourierTransform	4	1	1	1	943.884	1886.76	943.884	2	52973.5	42.3581	60.9568	66.8345	27.5675	14.0737	4	High	Sequest HT	Sequest HT (A10)	Unambiguous	KTSyAQHQQVR	9	Y4(ADP-Ribosyl)	10	P61247	D6RG13; H0Y8L7; D6RB09; H0Y9Y4; D6RAT0; P61247; E9PFI5; D6R9B6; D6RAS7	1	KTSYAQHQQVR	2	0.0122	0
-445	111293	FALSE	A	F1.2	14.2495	2083	2083	2079	HCD	MS2	0	240	2	1_20151216_13_HeLa_HCD.raw	-445	17016	2083	1	FourierTransform	4	1	1	1	943.884	1886.76	943.884	2	52973.5	42.3581	60.9568	66.8345	27.5675	14.0737	4	High	Sequest HT	Sequest HT (A10)	Unambiguous	KTsYAQHQQVR	9	S3(ADP-Ribosyl)	10	P61247	D6RG13; H0Y8L7; D6RB09; H0Y9Y4; D6RAT0; P61247; E9PFI5; D6R9B6; D6RAS7	1	KTSYAQHQQVR	2	0.0122	0
-445	111294	FALSE	A	F1.2	14.2495	2083	2083	2079	HCD	MS2	0	240	2	1_20151216_13_HeLa_HCD.raw	-445	17016	2083	1	FourierTransform	4	1	1	1	943.884	1886.76	943.884	2	52973.5	42.3581	60.9568	66.8345	27.5675	14.0737	4	High	Sequest HT	Sequest HT (A10)	Unambiguous	KtSYAQHQQVR	9	T2(ADP-Ribosyl)	10	P61247	D6RG13; H0Y8L7; D6RB09; H0Y9Y4; D6RAT0; P61247; E9PFI5; D6R9B6; D6RAS7	1	KTSYAQHQQVR	2	NA	0.0122
-445	111295	FALSE	A	F1.2	14.2495	2083	2083	2079	HCD	MS2	0	240	2	1_20151216_13_HeLa_HCD.raw	-445	17016	2083	1	FourierTransform	4	1	1	1	943.884	1886.76	943.884	2	52973.5	42.3581	60.9568	66.8345	27.5675	14.0737	4	High	Sequest HT	Sequest HT (A10)	Unambiguous	kTSYAQHQQVR	9	K1(ADP-Ribosyl)	10	P61247	D6RG13; H0Y8L7; D6RB09; H0Y9Y4; D6RAT0; P61247; E9PFI5; D6R9B6; D6RAS7	1	KTSYAQHQQVR	2	NA	0.0122
-445	111340	FALSE	A	F1.2	14.2814	2090	2090	2082	HCD	MS2	62.4052	240	3	1_20151216_13_HeLa_HCD.raw	-445	17022	2090	1	FourierTransform	1	1	1	1	376.185	1126.54	376.185	3	59121.4	0.51603	2.06412	0	0	0	1	High	Sequest HT	Sequest HT (A10)	Unambiguous	DKMcSMVKK	8	C4(Carbamidomethyl)	10	P61247	D6RG13; H0Y8L7; D6RED7; D6RB09; D6RAT0; P61247; E9PFI5; D6RAS7	2	DKMCSMVKK	3	0.3689	0
-445	111351	FALSE	A	F1.2	14.2952	2093	2093	2088	HCD	MS2	8.20982	240	3	1_20151216_13_HeLa_HCD.raw	-445	17024	2093	1	FourierTransform	2	1	1	1	734.655	2201.95	734.655	3	60854.5	35.6864	100	10.3254	20.5882	11.8321	4	High	Sequest HT	Sequest HT (A10)	Unambiguous	SkGQVKEEGINKSEK	1	K2(ADP-Ribosyl)	10	P09874	P09874	3	SKGQVKEEGINKSEK	3	0.0559	0
-445	111352	FALSE	A	F1.2	14.2952	2093	2093	2088	HCD	MS2	8.20982	240	3	1_20151216_13_HeLa_HCD.raw	-445	17024	2093	1	FourierTransform	2	1	1	1	734.655	2201.95	734.655	3	60854.5	35.6864	100	10.3254	20.5882	11.8321	4	High	Sequest HT	Sequest HT (A10)	Unambiguous	sKGQVKEEGINKSEK	1	S1(ADP-Ribosyl)	10	P09874	P09874	3	SKGQVKEEGINKSEK	3	0.0559	0
-445	111360	FALSE	A	F1.2	14.2997	2094	2094	2088	HCD	MS2	57.6816	240	3	1_20151216_13_HeLa_HCD.raw	-445	17025	2094	1	FourierTransform	1	1	1	1	414.247	1240.73	414.247	3	60155.6	0.29182	1.16729	0	0	0	1	High	Sequest HT	Sequest HT (A10)	Unambiguous	LLKKDPGNEVK	7		10	F8W6J1	F8W6J1; A0A0C4DGA2; O75521; F1LLU7; O75521-2; C9JB63; F8WAW4	2	LLKKDPGNEVK	3	0.5864	0
-445	111408	FALSE	A	F1.2	14.3315	2101	2101	2091	HCD	MS2	44.2443	240	4	1_20151216_13_HeLa_HCD.raw	-445	17031	2101	1	FourierTransform	1	1	1	1	440.504	1759	440.504	4	67136.7	1.75365	7.0146	0	0	0	1	High	Sequest HT	Sequest HT (A10)	Unambiguous	LKKTETQEKNTLPTK	1		10	P63313	P63313	3	LKKTETQEKNTLPTK	4	0.2578	0
-445	111416	FALSE	A	F1.2	14.336	2102	2102	2091	HCD	MS2	55.4575	240	2	1_20151216_13_HeLa_HCD.raw	-445	17032	2102	1	FourierTransform	1	1	1	1	466.719	932.43	466.719	2	54671.8	26.4995	97.0058	1.43413	3.71071	3.84737	4	High	Sequest HT	Sequest HT (A10)	Unambiguous	MKGDYYR	12		10	P63104; P31947; Q04917; P61981	P63104; P31947; P63104-2; H0YB80; Q04917; B0AZS6; P61981; P31947-2; B7Z2E6; E7EX29; E7ESK7; A2IDB2	1	MKGDYYR	2	0.6811	0
-445	11142	FALSE	A	F1.1	20.8124	3428	3428	3420	HCD	MS2	62.5454	240	2	1_20151216_09_HeLa_HCD.raw	-445	1745	3428	1	FourierTransform	1	1	1	1	450.779	900.551	450.779	2	233111	0.73753	2.95013	0	0	0	1	High	Sequest HT	Sequest HT (A10)	Unambiguous	EQLAALKK	1		10	Q9UII2	Q9UII2	1	EQLAALKK	2	0.2641	0
-445	111421	FALSE	A	F1.2	14.3405	2103	2103	2091	HCD	MS2	37.1686	240	3	1_20151216_13_HeLa_HCD.raw	-445	17033	2103	1	FourierTransform	1	1	1	1	485.576	1454.71	485.576	3	53542.6	4.94894	18.5711	1.22464	0	0	2	High	Sequest HT	Sequest HT (A10)	Unambiguous	YYGGGSEGGRAPKR	1		10	P14866	P14866	2	YYGGGSEGGRAPKR	3	0.4737	0
-445	111437	FALSE	A	F1.2	14.3543	2106	2106	2099	HCD	MS2	64.864	240	4	1_20151216_13_HeLa_HCD.raw	-445	17035	2106	1	FourierTransform	1	1	1	1	551.242	2201.95	551.242	4	57888.5	33.7592	100	2.86703	20.7958	11.3741	4	High	Sequest HT	Sequest HT (A10)	Unambiguous	sKGQVKEEGINKSEK	1	S1(ADP-Ribosyl)	10	P09874	P09874	3	SKGQVKEEGINKSEK	4	0.1068	0
-445	111447	FALSE	A	F1.2	14.3589	2107	2107	2099	HCD	MS2	57.1765	240	3	1_20151216_13_HeLa_HCD.raw	-445	17036	2107	1	FourierTransform	1	1	1	1	311.481	932.429	311.481	3	80539.4	0	0	0	0	0	0	High	Sequest HT	Sequest HT (A10)	Unambiguous	MKGDYYR	12		10	P63104; P31947; Q04917; P61981	P63104; P31947; P63104-2; H0YB80; Q04917; B0AZS6; P61981; P31947-2; B7Z2E6; E7EX29; E7ESK7; A2IDB2	1	MKGDYYR	3	0.5069	0
-445	111453	FALSE	A	F1.2	14.3633	2108	2108	2099	HCD	MS2	66.4087	240	2	1_20151216_13_HeLa_HCD.raw	-445	17037	2108	1	FourierTransform	1	1	1	1	475.277	949.547	475.277	2	64180.1	29.2586	100	1.95373	7.35119	7.72943	4	High	Sequest HT	Sequest HT (A10)	Unambiguous	KAYGQALAK	3		10	P29401	A0A0B4J1R6; P29401; P29401-2	1	KAYGQALAK	2	0.2688	0
-445	111468	FALSE	A	F1.2	14.3771	2111	2111	2104	HCD	MS2	29.418	240	2	1_20151216_13_HeLa_HCD.raw	-445	17039	2111	1	FourierTransform	1	1	1	1	430.755	860.502	430.755	2	199391	0.24454	0.97816	0	0	0	1	High	Sequest HT	Sequest HT (A10)	Unambiguous	RVTImPK	8	M5(Oxidation)	10	P84243; Q5TEC6	P84243; A0A590UJL8; Q5TEC6; Q16695; Q6NXT2; K7EK07; P68431; Q71DI3	1	RVTIMPK	2	0.5074	0
-445	111480	FALSE	A	F1.2	14.3862	2113	2113	2104	HCD	MS2	40.3739	240	3	1_20151216_13_HeLa_HCD.raw	-445	17041	2113	1	FourierTransform	1	1	1	1	396.527	1187.57	396.527	3	100518	0.40108	1.60433	0	0	0	1	High	Sequest HT	Sequest HT (A10)	Unambiguous	HQGVMVGmGQK	23	M8(Oxidation)	10	P60709; P68133; Q562R1	E7EVS6; G5E9R0; J3KT65; A0A2R8Y793; P63267; C9JUM1; A0A2R8YGF8; A6NL76; P60709; F6UVQ4; P62736; P68133; I3L3I0; C9JTX5; K7EM38; Q562R1; C9JFL5; F8WB63; C9JZR7; P68032; I3L3R2; P63261; B8ZZJ2	0	HQGVMVGMGQK	3	0.4298	0
-445	111503	FALSE	A	F1.2	14.4135	2119	2119	2110	HCD	MS2	22.77	240	3	1_20151216_13_HeLa_HCD.raw	-445	17046	2119	1	FourierTransform	1	1	1	1	358.868	1074.59	358.868	3	78677.2	0	0	0	0	0	0	High	Sequest HT	Sequest HT (A10)	Unambiguous	KVTGTLDANR	3		10	Q16658	Q16658; C9JFC0; A0A0A0MSB2	1	KVTGTLDANR	3	0.3443	0
-445	11151	FALSE	A	F1.1	20.8215	3430	3430	3420	HCD	MS2	68.4596	240	2	1_20151216_09_HeLa_HCD.raw	-445	1747	3430	1	FourierTransform	1	1	1	1	387.716	774.425	387.716	2	137966	0	0	0	0	0	0	Medium	Sequest HT	Sequest HT (A10)	Unambiguous	KLWGDR	1		10	P13639	P13639	1	KLWGDR	2	0.1385	0
-445	111511	FALSE	A	F1.2	14.418	2120	2120	2110	HCD	MS2	68.0007	240	2	1_20151216_13_HeLa_HCD.raw	-445	17047	2120	1	FourierTransform	1	1	1	1	432.716	864.424	432.716	2	50976.4	2.65238	10.6095	0	0	0	1	High	Sequest HT	Sequest HT (A10)	Unambiguous	GGAGVGSMTK	1		10	P39019	P39019	0	GGAGVGSMTK	2	0.4639	0
-445	111527	FALSE	A	F1.2	14.4363	2124	2124	2114	HCD	MS2	46.8461	240	3	1_20151216_13_HeLa_HCD.raw	-445	17050	2124	1	FourierTransform	1	1	1	1	412.889	1236.65	412.889	3	83205.8	1.37159	5.48636	0	0	0	1	High	Sequest HT	Sequest HT (A10)	Unambiguous	KEMQPTHPIR	9		10	P63104; P31946-2; P27348	P63104; P31946-2; P31946; P63104-2; H0YB80; B0AZS6; B7Z2E6; E7EX29; P27348	1	KEMQPTHPIR	3	0.4508	0
-445	111535	FALSE	A	F1.2	14.4409	2125	2125	2114	HCD	MS2	47.8514	240	2	1_20151216_13_HeLa_HCD.raw	-445	17051	2125	1	FourierTransform	1	1	1	1	664.774	1328.54	664.774	2	80641	44.6803	100	28.6666	27.8764	22.1783	4	High	Sequest HT	Sequest HT (A10)	Unambiguous	VkSGAIGR	4	K2(ADP-Ribosyl)	10	A0A0C4DGB1	A0A0C4DGB1; D6RCL3; Q9UNQ2; A0A494C0G7	1	VKSGAIGR	2	0.3378	0
-445	111562	FALSE	A	F1.2	14.4543	2128	2128	2114	HCD	MS2	20.3972	240	3	1_20151216_13_HeLa_HCD.raw	-445	17054	2128	1	FourierTransform	1	1	1	1	500.595	1499.77	500.595	3	70982.8	23.3401	75.8809	6.65599	5.33421	5.48912	4	High	Sequest HT	Sequest HT (A10)	Unambiguous	KKEEPSQNDISPK	2		10	Q9NR30	Q9NR30; Q9NR30-2	2	KKEEPSQNDISPK	3	0.3971	0
-445	111586	FALSE	A	F1.2	14.4727	2132	2132	2122	HCD	MS2	0	240	3	1_20151216_13_HeLa_HCD.raw	-445	17057	2132	1	FourierTransform	1	1	1	1	714.979	2142.92	714.979	3	60676	37.2903	100	18.2763	17.2059	13.6788	4	High	Sequest HT	Sequest HT (A10)	Unambiguous	GQVkEEGINKSEKR	1	K4(ADP-Ribosyl)	10	P09874	P09874	3	GQVKEEGINKSEKR	3	0.1429	0
-445	111594	FALSE	A	F1.2	14.4772	2133	2133	2122	HCD	MS2	55.1145	240	2	1_20151216_13_HeLa_HCD.raw	-445	17058	2133	1	FourierTransform	1	1	1	1	698.751	1396.49	698.751	2	86477.7	43.0689	100	25.5991	22.8171	23.8595	4	High	Sequest HT	Sequest HT (A10)	Unambiguous	sKSSSFGR	4	S1(ADP-Ribosyl)	10	Q99590	Q99590; A0A0A0MTP7; Q99590-2; F8VXG7	1	SKSSSFGR	2	0.119	0
-445	111627	FALSE	A	F1.2	14.5	2138	2138	2129	HCD	MS2	9.72163	240	4	1_20151216_13_HeLa_HCD.raw	-445	17062	2138	1	FourierTransform	1	1	1	1	350.459	1398.82	350.459	4	121510	1.79368	7.17472	0	0	0	1	High	Sequest HT	Sequest HT (A10)	Unambiguous	KKLLADQAEARR	3		10	P84098	P84098; J3QR09; J3KTE4	3	KKLLADQAEARR	4	0.569	0
-445	1117	FALSE	A	F1.1	10.0715	1249	1249	1246	HCD	MS2	61.3124	240	3	1_20151216_09_HeLa_HCD.raw	-445	180	1249	1	FourierTransform	1	1	1	1	548.234	1642.69	548.234	3	56461.3	31.4735	100	7.88693	9.60807	8.39895	4	High	Sequest HT	Sequest HT (A10)	Unambiguous	kAPSKPSASTK	4	K1(ADP-Ribosyl)	10	P49916	P49916-4; P49916-3; P49916-2; P49916	1	KAPSKPSASTK	3	0.2892	0
-445	11173	FALSE	A	F1.1	20.835	3433	3433	3420	HCD	MS2	47.6125	240	2	1_20151216_09_HeLa_HCD.raw	-445	1750	3433	1	FourierTransform	1	1	1	1	415.242	829.478	415.242	2	63489.3	1.18319	4.73277	0	0	0	1	High	Sequest HT	Sequest HT (A10)	Unambiguous	LTVNPGTK	1		10	P09874	P09874	0	LTVNPGTK	2	0.3333	0
-445	111732	FALSE	A	F1.2	14.5863	2157	2157	2149	HCD	MS2	33.9428	240	3	1_20151216_13_HeLa_HCD.raw	-445	17078	2157	1	FourierTransform	1	1	1	1	363.529	1088.57	363.529	3	130429	0	0	0	0	0	0	High	Sequest HT	Sequest HT (A10)	Unambiguous	HLTGEFEKK	5		10	B5MDF5	B5MDF5; H0YFC6; F5H018; P62826; J3KQE5	1	HLTGEFEKK	3	0.5442	0
-445	111755	FALSE	A	F1.2	14.5999	2160	2160	2149	HCD	MS2	0	240	2	1_20151216_13_HeLa_HCD.raw	-445	17081	2160	1	FourierTransform	1	1	1	1	1071.96	2142.92	1071.96	2	38269.8	27.1632	19.5891	56.175	15.1196	17.7692	4	Medium	Sequest HT	Sequest HT (A10)	Unambiguous	GQVKEEGINKsEKR	1	S11(ADP-Ribosyl)	10	P09874	P09874	3	GQVKEEGINKSEKR	2	0.0968	0
-445	111784	FALSE	A	F1.2	14.6227	2165	2165	2155	HCD	MS2	45.5074	240	3	1_20151216_13_HeLa_HCD.raw	-445	17085	2165	1	FourierTransform	1	1	1	1	377.224	1129.66	377.224	3	74916.9	1.95456	7.81823	0	0	0	1	High	Sequest HT	Sequest HT (A10)	Unambiguous	VKKLEEVER	2		10	Q14152	Q14152; Q14152-2	2	VKKLEEVER	3	0.513	0
-445	111807	FALSE	A	F1.2	14.6409	2169	2169	2162	HCD	MS2	3.08308	240	4	1_20151216_13_HeLa_HCD.raw	-445	17088	2169	1	FourierTransform	1	1	1	1	536.487	2142.93	536.487	4	2.97571e+06	34.3902	100	4.53645	21.3934	11.6308	4	High	Sequest HT	Sequest HT (A10)	Unambiguous	GQVkEEGINKSEKR	1	K4(ADP-Ribosyl)	10	P09874	P09874	3	GQVKEEGINKSEKR	4	0.1667	0
-445	111815	FALSE	A	F1.2	14.6454	2170	2170	2162	HCD	MS2	1.02704	240	2	1_20151216_13_HeLa_HCD.raw	-445	17089	2170	1	FourierTransform	1	1	1	1	343.703	686.398	343.703	2	2.22992e+06	0	0	0	0	0	0	High	Sequest HT	Sequest HT (A10)	Unambiguous	HVVFGK	8		10	H0YEL5; P62937; P23284	H0YEL5; C9JQD4; P45877; P62937; O43447-2; P23284; P62937-2; O43447	0	HVVFGK	2	0.6774	0
-445	111821	FALSE	A	F1.2	14.6499	2171	2171	2162	HCD	MS2	0.303063	140.968	3	1_20151216_13_HeLa_HCD.raw	-445	17090	2171	1	FourierTransform	1	1	1	1	714.981	2142.93	714.981	3	8223302	45.7171	0.41948	70.8987	62.4489	49.1013	4	High	Sequest HT	Sequest HT (A10)	Unambiguous	GQVkEEGINKSEKR	1	K4(ADP-Ribosyl)	10	P09874	P09874	3	GQVKEEGINKSEKR	3	0.1254	0
-445	111833	FALSE	A	F1.2	14.6593	2173	2173	2162	HCD	MS2	17.2709	256.285	3	1_20151216_13_HeLa_HCD.raw	-445	17092	2173	1	FourierTransform	1	1	1	1	511.583	1532.73	511.583	3	84938.6	35.0171	100	2.17861	17.19	20.6999	4	High	Sequest HT	Sequest HT (A10)	Unambiguous	HLVYESDQNKDGK	8		10	O43852	O43852-4; O43852-9; O43852-3; O43852-5; O43852-15; O43852-2; O43852; H0Y875	1	HLVYESDQNKDGK	3	0.7149	0
-445	111862	FALSE	A	F1.2	14.6867	2179	2179	2168	HCD	MS2	42.2881	240	2	1_20151216_13_HeLa_HCD.raw	-445	17097	2179	1	FourierTransform	1	1	1	1	400.237	799.466	400.237	2	75807.6	1.01358	4.05431	0	0	0	1	High	Sequest HT	Sequest HT (A10)	Unambiguous	THLTSLK	4		10	Q15631	Q15631; Q15631-2; E9PGT1; H7C1D4	0	THLTSLK	2	0.5689	0
-445	111882	FALSE	A	F1.2	14.7049	2183	2183	2175	HCD	MS2	29.8412	240	3	1_20151216_13_HeLa_HCD.raw	-445	17100	2183	1	FourierTransform	1	1	1	1	432.905	1296.7	432.905	3	113990	10.8758	38.1523	0	0	5.35104	2	High	Sequest HT	Sequest HT (A10)	Unambiguous	ERPSQPEGLRK	11		10	E7EX73	Q04637-6; E7EX73; E9PGM1; Q04637-9; Q04637; Q04637-3; Q04637-8; Q04637-4; Q04637-5; E7EUU4; Q04637-7	1	ERPSQPEGLRK	3	0.6678	0
-445	111896	FALSE	A	F1.2	14.7139	2185	2185	2175	HCD	MS2	8.90924	240	2	1_20151216_13_HeLa_HCD.raw	-445	17102	2185	1	FourierTransform	1	1	1	1	583.296	1165.58	583.296	2	77931.4	28.4692	100	7.84635	4.31135	1.71906	4	High	Sequest HT	Sequest HT (A10)	Unambiguous	VGEFSGANKEK	2		10	P10599	P10599-2; P10599	1	VGEFSGANKEK	2	0.4464	0
-445	11190	FALSE	A	F1.1	20.8487	3436	3436	3427	HCD	MS2	62.4728	240	2	1_20151216_09_HeLa_HCD.raw	-445	1752	3436	1	FourierTransform	1	1	1	1	350.721	700.435	350.721	2	121226	0	0	0	0	0	0	Medium	Sequest HT	Sequest HT (A10)	Selected	NVLINK	2		10	P27797	K7EJB9; P27797	0	NVLINK	2	0.0088	0
-445	111902	FALSE	A	F1.2	14.7184	2186	2186	2175	HCD	MS2	28.1916	240	2	1_20151216_13_HeLa_HCD.raw	-445	17103	2186	1	FourierTransform	1	1	1	1	471.772	942.537	471.772	2	58807.4	13.8965	43.5726	5.02884	6.9846	0	3	High	Sequest HT	Sequest HT (A10)	Unambiguous	IAGQVAAANK	2		10	P39019	P39019; A0A075B6E2	0	IAGQVAAANK	2	0.6237	0
-445	111924	FALSE	A	F1.2	14.7366	2190	2190	2181	HCD	MS2	36.1338	240	2	1_20151216_13_HeLa_HCD.raw	-445	17106	2190	1	FourierTransform	1	1	1	1	594.287	1187.57	594.287	2	231524	20.1544	72.4313	2.98706	3.19962	1.99965	4	High	Sequest HT	Sequest HT (A10)	Unambiguous	HQGVMVGmGQK	23	M8(Oxidation)	10	P60709; P68133; Q562R1	E7EVS6; G5E9R0; J3KT65; A0A2R8Y793; P63267; C9JUM1; A0A2R8YGF8; A6NL76; P60709; F6UVQ4; P62736; P68133; I3L3I0; C9JTX5; K7EM38; Q562R1; C9JFL5; F8WB63; C9JZR7; P68032; I3L3R2; P63261; B8ZZJ2	0	HQGVMVGMGQK	2	0.4467	0
-445	111946	FALSE	A	F1.2	14.7501	2193	2193	2181	HCD	MS2	11.9452	240	3	1_20151216_13_HeLa_HCD.raw	-445	17109	2193	1	FourierTransform	1	1	1	1	435.558	1304.66	435.558	3	57596.2	7.11009	28.4404	0	0	0	1	High	Sequest HT	Sequest HT (A10)	Unambiguous	IGHKVESESYR	4		10	Q9UHY7	Q9UHY7-2; Q9UHY7; D6RA00; A0A0C4DGY8	1	IGHKVESESYR	3	0.4926	0
-445	111958	FALSE	A	F1.2	14.7639	2196	2196	2188	HCD	MS2	20.6551	240	3	1_20151216_13_HeLa_HCD.raw	-445	17111	2196	1	FourierTransform	1	1	1	1	616.272	1846.8	616.272	3	166327	37.1277	100	3.46421	24.6067	20.44	4	High	Sequest HT	Sequest HT (A10)	Unambiguous	sAPATGGVKKPHR	4	S1(ADP-Ribosyl)	10	Q5TEC6	Q5TEC6; Q16695; P68431; Q71DI3	1	SAPATGGVKKPHR	3	0.4802	0
-445	111992	FALSE	A	F1.2	14.7864	2201	2201	2188	HCD	MS2	25.5481	240	2	1_20151216_13_HeLa_HCD.raw	-445	17116	2201	1	FourierTransform	1	1	1	1	575.291	1149.58	575.291	2	55576.2	28.6044	100	8.47	5.94743	0	3	High	Sequest HT	Sequest HT (A10)	Unambiguous	TSETLSQAGQK	8		10	P55327-2	P55327-3; P55327; P55327-6; P55327-2; P55327-5; H0YC42; P55327-7; P55327-4	0	TSETLSQAGQK	2	0.6929	0
-445	111998	FALSE	A	F1.2	14.7956	2203	2203	2194	HCD	MS2	8.30841	240	4	1_20151216_13_HeLa_HCD.raw	-445	17117	2203	1	FourierTransform	1	1	1	1	349.458	1394.81	349.458	4	94844.5	0.65579	2.62318	0	0	0	1	High	Sequest HT	Sequest HT (A10)	Unambiguous	GKDIGKPIEKGPR	1		10	O60869	O60869	2	GKDIGKPIEKGPR	4	0.5207	0
-445	112005	FALSE	A	F1.2	14.8001	2204	2204	2194	HCD	MS2	38.2381	240	2	1_20151216_13_HeLa_HCD.raw	-445	17118	2204	1	FourierTransform	1	1	1	1	576.331	1151.65	576.331	2	68061.8	21.7671	77.7253	5.52404	3.81913	0	3	High	Sequest HT	Sequest HT (A10)	Unambiguous	EGVHGGLINKK	2		10	P07737	P07737; K7EJ44	1	EGVHGGLINKK	2	0.4984	0
-445	112012	FALSE	A	F1.2	14.8047	2205	2205	2194	HCD	MS2	59.8377	240	3	1_20151216_13_HeLa_HCD.raw	-445	17119	2205	1	FourierTransform	1	1	1	1	415.523	1244.56	415.523	3	67544.3	2.6893	10.7572	0	0	0	1	High	Sequest HT	Sequest HT (A10)	Unambiguous	FHDFDHRDR	6		10	Q15424	Q15424; Q15424-3; Q15424-2; K7EII0; Q14151; Q15424-4	1	FHDFDHRDR	3	0.5605	0
-445	112030	FALSE	A	F1.2	14.8136	2207	2207	2194	HCD	MS2	39.0188	240	3	1_20151216_13_HeLa_HCD.raw	-445	17121	2207	1	FourierTransform	1	1	1	1	364.877	1092.62	364.877	3	567414	0	0	0	0	0	0	High	Sequest HT	Sequest HT (A10)	Unambiguous	VYREELKR	2		10	P04083	Q5T3N1; P04083	2	VYREELKR	3	0.2007	0
-445	112036	FALSE	A	F1.2	14.8229	2209	2209	2202	HCD	MS2	14.0538	240	3	1_20151216_13_HeLa_HCD.raw	-445	17122	2209	1	FourierTransform	1	1	1	1	621.604	1862.8	621.604	3	109859	36.7884	100	3.01352	22.1063	22.0336	4	High	Sequest HT	Sequest HT (A10)	Unambiguous	sAPSTGGVKKPHR	7	S1(ADP-Ribosyl)	10	P84243	P84243; A0A590UJJ6; K7ES00; K7EP01; B4DEB1; K7EK07; K7EMV3	1	SAPSTGGVKKPHR	3	0.4398	0
-445	112043	FALSE	A	F1.2	14.8274	2210	2210	2202	HCD	MS2	48.2279	240	3	1_20151216_13_HeLa_HCD.raw	-445	17123	2210	1	FourierTransform	1	1	1	1	306.168	916.488	306.168	3	87227.8	0	0	0	0	0	0	High	Sequest HT	Sequest HT (A10)	Unambiguous	FKDPNAPK	4		10	P09429	P23497; Q5T7C4; P09429; B2RPK0	1	FKDPNAPK	3	0.4396	0
-445	11205	FALSE	A	F1.1	20.8623	3439	3439	3427	HCD	MS2	68.0242	240	2	1_20151216_09_HeLa_HCD.raw	-445	1755	3439	1	FourierTransform	1	1	1	1	465.785	930.562	465.785	2	69395.4	1.09771	4.39083	0	0	0	1	High	Sequest HT	Sequest HT (A10)	Unambiguous	AKELATKLG	2		10	P62424	Q5T8U2; P62424	2	AKELATKLG	2	0.4186	0
-445	112058	FALSE	A	F1.2	14.8502	2215	2215	2208	HCD	MS2	25.5114	240	3	1_20151216_13_HeLa_HCD.raw	-445	17127	2215	1	FourierTransform	1	1	1	1	384.556	1151.65	384.556	3	1050012	0.05092	0	0.20368	0	0	1	High	Sequest HT	Sequest HT (A10)	Unambiguous	EGVHGGLINKK	2		10	P07737	P07737; K7EJ44	1	EGVHGGLINKK	3	0.4803	0
-445	112070	FALSE	A	F1.2	14.8593	2217	2217	2208	HCD	MS2	6.8139	240	2	1_20151216_13_HeLa_HCD.raw	-445	17129	2217	1	FourierTransform	2	1	1	1	872.354	1743.7	872.354	2	119836	65.057	100	23.1418	42.4621	94.624	4	High	Sequest HT	Sequest HT (A10)	Unambiguous	SsQPLASKQEK	4	S2(ADP-Ribosyl)	10	P17096-2; P17096	P17096-2; P17096; A0A669KAX1; P17096-3	1	SSQPLASKQEK	2	0.6381	0
-445	112071	FALSE	A	F1.2	14.8593	2217	2217	2208	HCD	MS2	6.8139	240	2	1_20151216_13_HeLa_HCD.raw	-445	17129	2217	1	FourierTransform	2	1	1	1	872.354	1743.7	872.354	2	119836	65.057	100	23.1418	42.4621	94.624	4	High	Sequest HT	Sequest HT (A10)	Unambiguous	sSQPLASKQEK	4	S1(ADP-Ribosyl)	10	P17096-2; P17096	P17096-2; P17096; A0A669KAX1; P17096-3	1	SSQPLASKQEK	2	0.6381	0
-445	112076	FALSE	A	F1.2	14.8638	2218	2218	2208	HCD	MS2	5.05069	240	3	1_20151216_13_HeLa_HCD.raw	-445	17130	2218	1	FourierTransform	1	1	1	1	734.655	2201.95	734.655	3	53205.7	37.9136	100	14.7852	21.6344	15.2348	4	High	Sequest HT	Sequest HT (A10)	Unambiguous	sKGQVKEEGINKSEK	1	S1(ADP-Ribosyl)	10	P09874	P09874	3	SKGQVKEEGINKSEK	3	0.0748	0
-445	112084	FALSE	A	F1.2	14.8683	2219	2219	2208	HCD	MS2	11.8448	240	3	1_20151216_13_HeLa_HCD.raw	-445	17131	2219	1	FourierTransform	1	1	1	1	604.924	1812.76	604.924	3	75160.4	31.3699	100	7.55972	10.489	7.43068	4	High	Sequest HT	Sequest HT (A10)	Unambiguous	kELDAAPGKSQK	3	K1(ADP-Ribosyl)	10	E7EW05	E7EW05; Q9NVU7-2; Q9NVU7	2	KELDAAPGKSQK	3	0.0561	0
-445	112137	FALSE	A	F1.2	14.9094	2228	2228	2222	HCD	MS2	25.4534	240	3	1_20151216_13_HeLa_HCD.raw	-445	17138	2228	1	FourierTransform	1	1	1	1	396.527	1187.57	396.527	3	138273	1.16701	2.47368	2.19436	0	0	2	High	Sequest HT	Sequest HT (A10)	Unambiguous	HQGVMVGmGQK	23	M8(Oxidation)	10	P60709; P68133; Q562R1	E7EVS6; G5E9R0; J3KT65; A0A2R8Y793; P63267; C9JUM1; A0A2R8YGF8; A6NL76; P60709; F6UVQ4; P62736; P68133; I3L3I0; C9JTX5; K7EM38; Q562R1; C9JFL5; F8WB63; C9JZR7; P68032; I3L3R2; P63261; B8ZZJ2	0	HQGVMVGMGQK	3	0.328	0
-445	112142	FALSE	A	F1.2	14.9139	2229	2229	2222	HCD	MS2	14.3144	240	3	1_20151216_13_HeLa_HCD.raw	-445	17139	2229	1	FourierTransform	1	1	1	1	339.869	1017.59	339.869	3	103695	0	0	0	0	0	0	High	Sequest HT	Sequest HT (A10)	Unambiguous	VTKDGVTVAK	7		10	P10809	C9JL25; C9JCQ4; C9JL19; E7EXB4; P10809; E7ESH4; P10809-2	1	VTKDGVTVAK	3	0.4435	0
-445	11215	FALSE	A	F1.1	20.8668	3440	3440	3427	HCD	MS2	27.0797	240	4	1_20151216_09_HeLa_HCD.raw	-445	1756	3440	1	FourierTransform	1	1	1	1	496.247	1981.96	496.247	4	34084.9	7.135	28.54	0	0	0	1	High	Sequest HT	Sequest HT (A10)	Unambiguous	MVQEAEKYKAEDEKQR	6		10	P11142	E9PKE3; E9PNE6; A8K7Q2; E9PS65; P11142; E9PM13	3	MVQEAEKYKAEDEKQR	4	0.7133	0
-445	112151	FALSE	A	F1.2	14.9184	2230	2230	2222	HCD	MS2	32.4006	240	4	1_20151216_13_HeLa_HCD.raw	-445	17140	2230	1	FourierTransform	1	1	1	1	360.444	1438.75	360.444	4	82680.6	0	0	0	0	0	0	High	Sequest HT	Sequest HT (A10)	Unambiguous	LRQHAYEHSLGK	4		10	O60664	O60664-3; O60664-2; O60664-4; O60664	1	LRQHAYEHSLGK	4	0.502	0
-445	112166	FALSE	A	F1.2	14.9274	2232	2232	2222	HCD	MS2	24.1304	240	2	1_20151216_13_HeLa_HCD.raw	-445	17142	2232	1	FourierTransform	1	1	1	1	475.265	949.522	475.265	2	67219	21.653	72.1555	3.63309	6.68015	4.1434	4	High	Sequest HT	Sequest HT (A10)	Unambiguous	NTVQGFKR	4		10	P34932	P34932-2; P34932; A0A087WTS8; A0A087WYC1	1	NTVQGFKR	2	0.5503	0
-445	112176	FALSE	A	F1.2	14.9412	2235	2235	2227	HCD	MS2	41.9948	240	3	1_20151216_13_HeLa_HCD.raw	-445	17144	2235	1	FourierTransform	1	1	1	1	302.488	905.45	302.488	3	182828	0	0	0	0	0	0	High	Sequest HT	Sequest HT (A10)	Unambiguous	cDVDIRK	4	C1(Carbamidomethyl)	10	P60709; Q562R1	A0A2R8Y793; P60709; Q562R1; P63261	1	CDVDIRK	3	0.3092	0
-445	112183	FALSE	A	F1.2	14.9457	2236	2236	2227	HCD	MS2	48.3224	240	3	1_20151216_13_HeLa_HCD.raw	-445	17145	2236	1	FourierTransform	1	1	1	1	450.234	1348.69	450.234	3	55544.2	36.9851	100	3.2397	16.503	28.1977	4	High	Sequest HT	Sequest HT (A10)	Unambiguous	RPEVDGEKYQK	6		10	H7C5V3	H7C5V3; Q9Y2Q9; E5RGC7; E5RFH3; H0YAT2; E5RK86	1	RPEVDGEKYQK	3	0.6087	0
-445	112194	FALSE	A	F1.2	14.964	2240	2240	2234	HCD	MS2	6.50504	240	3	1_20151216_13_HeLa_HCD.raw	-445	17148	2240	1	FourierTransform	2	1	1	1	581.905	1743.7	581.905	3	466906	37.4725	100	2.47684	27.7563	19.6569	4	High	Sequest HT	Sequest HT (A10)	Unambiguous	sSQPLASKQEK	4	S1(ADP-Ribosyl)	10	P17096-2; P17096	P17096-2; P17096; A0A669KAX1; P17096-3	1	SSQPLASKQEK	3	0.0413	0
-445	112195	FALSE	A	F1.2	14.964	2240	2240	2234	HCD	MS2	6.50504	240	3	1_20151216_13_HeLa_HCD.raw	-445	17148	2240	1	FourierTransform	2	1	1	1	581.905	1743.7	581.905	3	466906	37.4725	100	2.47684	27.7563	19.6569	4	High	Sequest HT	Sequest HT (A10)	Unambiguous	SsQPLASKQEK	4	S2(ADP-Ribosyl)	10	P17096-2; P17096	P17096-2; P17096; A0A669KAX1; P17096-3	1	SSQPLASKQEK	3	NA	0.0413
-445	11221	FALSE	A	F1.1	20.8761	3442	3442	3434	HCD	MS2	23.5204	240	2	1_20151216_09_HeLa_HCD.raw	-445	1757	3442	1	FourierTransform	1	1	1	1	594.287	1187.57	594.287	2	203102	7.56566	26.0862	2.65624	0	1.52024	3	High	Sequest HT	Sequest HT (A10)	Unambiguous	HQGVmVGMGQK	23	M5(Oxidation)	10	P60709; P68133; Q562R1	E7EVS6; G5E9R0; J3KT65; A0A2R8Y793; P63267; C9JUM1; A0A2R8YGF8; A6NL76; P60709; F6UVQ4; P62736; P68133; I3L3I0; C9JTX5; K7EM38; Q562R1; C9JFL5; F8WB63; C9JZR7; P68032; I3L3R2; P63261; B8ZZJ2	0	HQGVMVGMGQK	2	0.185	0
-445	112212	FALSE	A	F1.2	14.9776	2243	2243	2234	HCD	MS2	0	240	2	1_20151216_13_HeLa_HCD.raw	-445	17151	2243	1	FourierTransform	1	1	1	1	906.883	1812.76	906.883	2	54936.9	19.3859	28.6661	23.7408	15.4002	9.73647	4	Medium	Sequest HT	Sequest HT (A10)	Unambiguous	KELdAAPGKSQK	3	D4(ADP-Ribosyl)	10	E7EW05	E7EW05; Q9NVU7-2; Q9NVU7	2	KELDAAPGKSQK	2	0.2381	0
-445	112227	FALSE	A	F1.2	14.9958	2247	2247	2239	HCD	MS2	0.827937	240	3	1_20151216_13_HeLa_HCD.raw	-445	17154	2247	1	FourierTransform	1	1	1	1	714.979	2142.92	714.979	3	1.21511e+06	37.9941	100	19.8992	19.1859	12.8911	4	High	Sequest HT	Sequest HT (A10)	Unambiguous	GQVkEEGINKSEKR	1	K4(ADP-Ribosyl)	10	P09874	P09874	3	GQVKEEGINKSEKR	3	0.1684	0
-445	112241	FALSE	A	F1.2	15.0049	2249	2249	2239	HCD	MS2	42.4051	240	2	1_20151216_13_HeLa_HCD.raw	-445	17156	2249	1	FourierTransform	1	1	1	1	430.755	860.502	430.755	2	100646	0.98006	3.92024	0	0	0	1	Medium	Sequest HT	Sequest HT (A10)	Unambiguous	RVTImPK	8	M5(Oxidation)	10	P84243; Q5TEC6	P84243; A0A590UJL8; Q5TEC6; Q16695; Q6NXT2; K7EK07; P68431; Q71DI3	1	RVTIMPK	2	0.3878	0
-445	11225	FALSE	A	F1.1	20.8805	3443	3443	3434	HCD	MS2	57.6739	240	3	1_20151216_09_HeLa_HCD.raw	-445	1758	3443	1	FourierTransform	1	1	1	1	359.569	1076.69	359.569	3	153545	0	0	0	0	0	0	High	Sequest HT	Sequest HT (A10)	Unambiguous	LKPGAPLRPK	5		10	P21333	P21333; P21333-2; A0A087WWY3; F8WE98; Q60FE5	0	LKPGAPLRPK	3	0.5922	0
-445	112257	FALSE	A	F1.2	15.0139	2251	2251	2239	HCD	MS2	37.283	240	2	1_20151216_13_HeLa_HCD.raw	-445	17158	2251	1	FourierTransform	1	1	1	1	387.721	774.435	387.721	2	63263.4	0	0	0	0	0	0	Medium	Sequest HT	Sequest HT (A10)	Unambiguous	NTTIPTK	8		10	P11142; P38646	E9PKE3; E9PNE6; P54652; A8K7Q2; E9PS65; P11142; P11142-2; P38646	0	NTTIPTK	2	0.291	0
-445	112267	FALSE	A	F1.2	15.0184	2252	2252	2239	HCD	MS2	51.1339	240	2	1_20151216_13_HeLa_HCD.raw	-445	17159	2252	1	FourierTransform	1	1	1	1	458.748	916.489	458.748	2	51868.3	1.93087	7.72347	0	0	0	1	High	Sequest HT	Sequest HT (A10)	Unambiguous	FKDPNAPK	4		10	P09429	P23497; Q5T7C4; P09429; B2RPK0	1	FKDPNAPK	2	0.5889	0
-445	112279	FALSE	A	F1.2	15.0321	2255	2255	2246	HCD	MS2	19.6685	240	2	1_20151216_13_HeLa_HCD.raw	-445	17161	2255	1	FourierTransform	1	1	1	1	509.301	1017.59	509.301	2	76607.9	20.2331	60.0546	3.31766	10.8698	6.6904	4	High	Sequest HT	Sequest HT (A10)	Unambiguous	VTKDGVTVAK	7		10	P10809	C9JL25; C9JCQ4; C9JL19; E7EXB4; P10809; E7ESH4; P10809-2	1	VTKDGVTVAK	2	0.5899	0
-445	112288	FALSE	A	F1.2	15.0367	2256	2256	2246	HCD	MS2	51.9919	240	3	1_20151216_13_HeLa_HCD.raw	-445	17162	2256	1	FourierTransform	1	1	1	1	350.526	1049.56	350.526	3	114941	0	0	0	0	0	0	High	Sequest HT	Sequest HT (A10)	Unambiguous	HYHPIVQR	1		10	Q8WTT2	Q8WTT2	0	HYHPIVQR	3	0.6117	0
-445	11232	FALSE	A	F1.1	20.8852	3444	3444	3434	HCD	MS2	34.3377	240	3	1_20151216_09_HeLa_HCD.raw	-445	1759	3444	1	FourierTransform	1	1	1	1	447.897	1341.68	447.897	3	106774	0.12362	0.49447	0	0	0	1	High	Sequest HT	Sequest HT (A10)	Unambiguous	TVEAEAAHGTVTR	1		10	O75874	O75874	0	TVEAEAAHGTVTR	3	0.6931	0
-445	112320	FALSE	A	F1.2	15.0595	2261	2261	2253	HCD	MS2	17.0502	240	3	1_20151216_13_HeLa_HCD.raw	-445	17166	2261	1	FourierTransform	1	1	1	1	468.579	1403.72	468.579	3	98791.5	13.6256	42.477	0	6.0867	5.93853	3	High	Sequest HT	Sequest HT (A10)	Unambiguous	GRDVIAQSQSGTGK	2		10	P38919	I3L3H2; P38919	1	GRDVIAQSQSGTGK	3	0.7419	0
-445	112344	FALSE	A	F1.2	15.0823	2266	2266	2258	HCD	MS2	7.76553	240	3	1_20151216_13_HeLa_HCD.raw	-445	17170	2266	1	FourierTransform	2	1	1	1	567.218	1699.64	567.218	3	82686.9	29.8842	100	1.35098	15.6246	2.56102	4	High	Sequest HT	Sequest HT (A10)	Unambiguous	ShPYKHSFR	2	H2(ADP-Ribosyl)	10	P0DPB5	P0DPB5; A0A087WTY1	1	SHPYKHSFR	3	0.211	0
-445	112345	FALSE	A	F1.2	15.0823	2266	2266	2258	HCD	MS2	7.76553	240	3	1_20151216_13_HeLa_HCD.raw	-445	17170	2266	1	FourierTransform	2	1	1	1	567.218	1699.64	567.218	3	82686.9	29.8842	100	1.35098	15.6246	2.56102	4	High	Sequest HT	Sequest HT (A10)	Unambiguous	sHPYKHSFR	2	S1(ADP-Ribosyl)	10	P0DPB5	P0DPB5; A0A087WTY1	1	SHPYKHSFR	3	0.211	0
-445	112352	FALSE	A	F1.2	15.0868	2267	2267	2258	HCD	MS2	52.9983	240	2	1_20151216_13_HeLa_HCD.raw	-445	17171	2267	1	FourierTransform	1	1	1	1	554.804	1108.6	554.804	2	65286.4	21.8475	74.7542	0	8.9452	3.69053	3	High	Sequest HT	Sequest HT (A10)	Unambiguous	EAPAPPKAEAK	1		10	P62750	P62750	1	EAPAPPKAEAK	2	0.5275	0
-445	112358	FALSE	A	F1.2	15.0961	2269	2269	2265	HCD	MS2	48.0859	240	3	1_20151216_13_HeLa_HCD.raw	-445	17172	2269	1	FourierTransform	1	1	1	1	363.529	1088.57	363.529	3	259286	0	0	0	0	0	0	High	Sequest HT	Sequest HT (A10)	Unambiguous	HLTGEFEKK	5		10	B5MDF5	B5MDF5; H0YFC6; F5H018; P62826; J3KQE5	1	HLTGEFEKK	3	0.5097	0
-445	112366	FALSE	A	F1.2	15.1005	2270	2270	2265	HCD	MS2	58.8766	240	2	1_20151216_13_HeLa_HCD.raw	-445	17173	2270	1	FourierTransform	2	2	1	1	387.698	774.389	387.698	2	52719.4	0.64055	2.56219	0	0	0	1	Medium	Sequest HT	Sequest HT (A10)	Selected	HAYDLR	6		10	P20929	P20929-4; P20929-3; P20929-2; P20929; H0Y786; A0A087X1N7	0	HAYDLR	2	0.0435	0
-445	112367	FALSE	A	F1.2	15.1005	2270	2270	2265	HCD	MS2	58.8766	240	2	1_20151216_13_HeLa_HCD.raw	-445	17173	2270	1	FourierTransform	2	2	1	1	387.698	774.389	387.698	2	52719.4	0.64055	2.56219	0	0	0	1	Medium	Sequest HT	Sequest HT (A10)	Rejected	AHYDLR	2		10	P02765	P02765; C9JV77	0	AHYDLR	2	NA	0.0435
-445	112372	FALSE	A	F1.2	15.1051	2271	2271	2265	HCD	MS2	80.6913	240	3	1_20151216_13_HeLa_HCD.raw	-445	17174	2271	1	FourierTransform	1	1	1	1	360.524	1079.56	360.524	3	52008.9	0	0	0	0	0	0	High	Sequest HT	Sequest HT (A10)	Unambiguous	AKKVEDMMK	1		10	P13639	P13639	2	AKKVEDMMK	3	0.3376	0
-445	112381	FALSE	A	F1.2	15.1096	2272	2272	2265	HCD	MS2	19.635	240	2	1_20151216_13_HeLa_HCD.raw	-445	17175	2272	1	FourierTransform	1	1	1	1	523.751	1046.49	523.751	2	50662.7	19.9685	65.9231	0	9.79124	4.1597	3	High	Sequest HT	Sequest HT (A10)	Unambiguous	MGPGATAGGAEK	4		10	P62820	P62820-2; P62820; E7END7; P62820-3	0	MGPGATAGGAEK	2	0.6649	0
-445	112384	FALSE	A	F1.2	15.1141	2273	2273	2265	HCD	MS2	31.9722	240	3	1_20151216_13_HeLa_HCD.raw	-445	17176	2273	1	FourierTransform	1	1	1	1	345.496	1034.47	345.496	3	272737	0	0	0	0	0	0	High	Sequest HT	Sequest HT (A10)	Unambiguous	MLPDKDcR	7	C7(Carbamidomethyl)	10	E9PK25	E9PQB7; E9PK25; P23528; G3V1A4; E9PLJ3; E9PP50; E9PS23	1	MLPDKDCR	3	0.3672	0
-445	112398	FALSE	A	F1.2	15.1323	2277	2277	2268	HCD	MS2	31.0622	240	2	1_20151216_13_HeLa_HCD.raw	-445	17179	2277	1	FourierTransform	1	1	1	1	679.756	1358.5	679.756	2	66107.8	39.7077	100	4.9078	22.5809	31.3422	4	High	Sequest HT	Sequest HT (A10)	Unambiguous	sSQPLASK	5	S1(ADP-Ribosyl)	10	P17096-2; P17096	A0A1W2PRV2; P17096-2; P17096; A0A669KAX1; P17096-3	0	SSQPLASK	2	0.1538	0
-445	112406	FALSE	A	F1.2	15.1369	2278	2278	2268	HCD	MS2	64.6242	240	3	1_20151216_13_HeLa_HCD.raw	-445	17180	2278	1	FourierTransform	1	1	1	1	367.88	1101.62	367.88	3	65318.7	0	0	0	0	0	0	Medium	Sequest HT	Sequest HT (A10)	Unambiguous	LAEKDKELR	1		10	Q96M91	Q96M91	2	LAEKDKELR	3	0.1538	0
-445	112423	FALSE	A	F1.2	15.1552	2282	2282	2275	HCD	MS2	70.7123	240	3	1_20151216_13_HeLa_HCD.raw	-445	17183	2282	1	FourierTransform	1	1	1	1	397.231	1189.68	397.231	3	91047.1	0.2769	0	1.1076	0	0	1	High	Sequest HT	Sequest HT (A10)	Unambiguous	SKIETEIKNK	3		10	Q9HB71	Q9HB71-2; Q9HB71; B2ZWH1	2	SKIETEIKNK	3	0.4406	0
-445	112437	FALSE	A	F1.2	15.169	2285	2285	2281	HCD	MS2	37.6095	240	2	1_20151216_13_HeLa_HCD.raw	-445	17185	2285	1	FourierTransform	1	1	1	1	343.703	686.398	343.703	2	451427	0	0	0	0	0	0	High	Sequest HT	Sequest HT (A10)	Unambiguous	HVVFGK	8		10	H0YEL5; P62937; P23284	H0YEL5; C9JQD4; P45877; P62937; O43447-2; P23284; P62937-2; O43447	0	HVVFGK	2	0.5579	0
-445	112444	FALSE	A	F1.2	15.1734	2286	2286	2281	HCD	MS2	28.5454	240	3	1_20151216_13_HeLa_HCD.raw	-445	17186	2286	1	FourierTransform	1	1	1	1	494.569	1481.69	494.569	3	62789.9	6.78681	19.5783	0	4.31559	3.25332	3	High	Sequest HT	Sequest HT (A10)	Unambiguous	HVAVTNMNEHSSR	5		10	P33176	Q12840; P33176; J3KNA1; A0A0G2JMZ6; O60282	0	HVAVTNMNEHSSR	3	0.754	0
-445	112452	FALSE	A	F1.2	15.1873	2289	2289	2284	HCD	MS2	60.5211	240	3	1_20151216_13_HeLa_HCD.raw	-445	17188	2289	1	FourierTransform	1	1	1	1	396.231	1186.68	396.231	3	119820	0.25361	0.39579	0.61865	0	0	2	High	Sequest HT	Sequest HT (A10)	Unambiguous	VKVNKDDIQK	3		10	P35579	Q5BKV1; P35579; B1AH99	2	VKVNKDDIQK	3	0.4369	0
-445	11246	FALSE	A	F1.1	20.8941	3446	3446	3434	HCD	MS2	35.7268	240	2	1_20151216_09_HeLa_HCD.raw	-445	1761	3446	1	FourierTransform	1	1	1	1	458.754	916.5	458.754	2	79875.3	1.89572	7.58287	0	0	0	1	High	Sequest HT	Sequest HT (A10)	Unambiguous	HTIQVYR	2		10	Q96BN8	H0Y9T0; Q96BN8	0	HTIQVYR	2	0.5472	0
-445	112461	FALSE	A	F1.2	15.1918	2290	2290	2284	HCD	MS2	23.0752	240	3	1_20151216_13_HeLa_HCD.raw	-445	17189	2290	1	FourierTransform	1	1	1	1	347.852	1041.54	347.852	3	61056.7	4.78862	19.1545	0	0	0	1	High	Sequest HT	Sequest HT (A10)	Unambiguous	AAREPNIDR	9		10	E7EX17	F8VSC7; F8VX11; E7EX17; F8W0K0; P23588; F8VRU1; P23588-2; F8VYE9; F8VP89	1	AAREPNIDR	3	0.3876	0
-445	112478	FALSE	A	F1.2	15.2056	2293	2293	2288	HCD	MS2	64.4663	240	3	1_20151216_13_HeLa_HCD.raw	-445	17191	2293	1	FourierTransform	1	1	1	1	412.94	1236.8	412.94	3	66067.2	0.43119	1.72477	0	0	0	1	High	Sequest HT	Sequest HT (A10)	Unambiguous	ALVKPKEVKPK	2		10	A0A3B3ITT5	A0A3B3ITT5; P47914	1	ALVKPKEVKPK	3	0.6494	0
-445	112492	FALSE	A	F1.2	15.2195	2296	2296	2291	HCD	MS2	21.1632	240	2	1_20151216_13_HeLa_HCD.raw	-445	17193	2296	1	FourierTransform	1	1	1	1	554.804	1108.6	554.804	2	86762.7	11.9829	41.8253	0	4.69716	1.40907	3	High	Sequest HT	Sequest HT (A10)	Unambiguous	EAPAPPKAEAK	1		10	P62750	P62750	1	EAPAPPKAEAK	2	0.6502	0
-445	112505	FALSE	A	F1.2	15.2285	2298	2298	2291	HCD	MS2	42.2494	240	3	1_20151216_13_HeLa_HCD.raw	-445	17195	2298	1	FourierTransform	1	1	1	1	415.858	1245.56	415.858	3	54421.4	1.87925	7.51701	0	0	0	1	High	Sequest HT	Sequest HT (A10)	Unambiguous	DRYDSDRYR	4		10	E7EX17	F8VX11; E7EX17; P23588; P23588-2	2	DRYDSDRYR	3	0.6127	0
-445	112520	FALSE	A	F1.2	15.2375	2300	2300	2291	HCD	MS2	74.8862	240	2	1_20151216_13_HeLa_HCD.raw	-445	17197	2300	1	FourierTransform	1	1	1	1	457.259	913.51	457.259	2	48459.1	4.08898	16.3559	0	0	0	1	High	Sequest HT	Sequest HT (A10)	Unambiguous	REPSLSPK	10		10	H7BY55	P08174-5; H7BY55; B1AP13; P08174-6; H3BLV0; P08174-4; P08174-2; P08174-7; P08174; P08174-3	1	REPSLSPK	2	0.1824	0
-445	112539	FALSE	A	F1.2	15.2603	2305	2305	2295	HCD	MS2	57.4875	240	3	1_20151216_13_HeLa_HCD.raw	-445	17201	2305	1	FourierTransform	1	1	1	1	470.916	1410.73	470.916	3	51718.8	7.34367	21.8927	0	3.88107	3.60089	3	High	Sequest HT	Sequest HT (A10)	Unambiguous	VTSAHKGPDETLR	4		10	P22234	E9PBS1; P22234; P22234-2; D6RF62	1	VTSAHKGPDETLR	3	0.5825	0
-445	11254	FALSE	A	F1.1	20.8986	3447	3447	3434	HCD	MS2	45.855	240	2	1_20151216_09_HeLa_HCD.raw	-445	1762	3447	1	FourierTransform	1	1	1	1	480.743	960.479	480.743	2	70718.1	12.3095	49.2381	0	0	0	1	High	Sequest HT	Sequest HT (A10)	Unambiguous	HLTGEFEK	5		10	B5MDF5	B5MDF5; H0YFC6; F5H018; P62826; J3KQE5	0	HLTGEFEK	2	0.5316	0
-445	112569	FALSE	A	F1.2	15.2921	2312	2312	2303	HCD	MS2	27.2667	240	3	1_20151216_13_HeLa_HCD.raw	-445	17207	2312	1	FourierTransform	1	1	1	1	381.884	1143.64	381.884	3	184997	0	0	0	0	0	0	High	Sequest HT	Sequest HT (A10)	Unambiguous	HRAQVIYTR	1		10	P62851	P62851	1	HRAQVIYTR	3	0.737	0
-445	112606	FALSE	A	F1.2	15.3194	2318	2318	2310	HCD	MS2	45.6203	240	4	1_20151216_13_HeLa_HCD.raw	-445	17212	2318	1	FourierTransform	1	1	1	1	353.439	1410.73	353.439	4	196600	0	0	0	0	0	0	High	Sequest HT	Sequest HT (A10)	Unambiguous	VTSAHKGPDETLR	4		10	P22234	E9PBS1; P22234; P22234-2; D6RF62	1	VTSAHKGPDETLR	4	0.474	0
-445	112609	FALSE	A	F1.2	15.3239	2319	2319	2310	HCD	MS2	45.9233	240	3	1_20151216_13_HeLa_HCD.raw	-445	17213	2319	1	FourierTransform	1	1	1	1	411.231	1231.68	411.231	3	63742.7	1.21198	4.84793	0	0	0	1	High	Sequest HT	Sequest HT (A10)	Unambiguous	NKFGAPQKDVK	4		10	H0YFD6	H0YFD6; P40939; A0A2R8Y4F5; A0A2R8YG21	2	NKFGAPQKDVK	3	0.5392	0
-445	112616	FALSE	A	F1.2	15.3285	2320	2320	2310	HCD	MS2	8.70208	240	2	1_20151216_13_HeLa_HCD.raw	-445	17214	2320	1	FourierTransform	1	1	1	1	540.283	1079.56	540.283	2	60353.6	12.2434	44.0961	0	4.87761	0	2	High	Sequest HT	Sequest HT (A10)	Unambiguous	AKKVEDMMK	1		10	P13639	P13639	2	AKKVEDMMK	2	0.5496	0
-445	11263	FALSE	A	F1.1	20.9079	3449	3449	3441	HCD	MS2	13.2834	240	3	1_20151216_09_HeLa_HCD.raw	-445	1763	3449	1	FourierTransform	1	1	1	1	772.66	2315.96	772.66	3	306694	37.0893	100	17.6621	20.3248	10.3703	4	High	Sequest HT	Sequest HT (A10)	Unambiguous	KKAEPSEVDMNSPKSk	1	K16(ADP-Ribosyl)	10	Q9NR30	Q9NR30	3	KKAEPSEVDMNSPKSK	3	0.06	0
-445	112636	FALSE	A	F1.2	15.3468	2324	2324	2317	HCD	MS2	23.1045	240	2	1_20151216_13_HeLa_HCD.raw	-445	17217	2324	1	FourierTransform	1	1	1	1	714.782	1428.56	714.782	2	229811	46.7332	100	26.3653	24.8961	35.6714	4	High	Sequest HT	Sequest HT (A10)	Selected	sIRDTPAK	2	S1(ADP-Ribosyl)	10	P06748	P06748-3; P06748	1	SIRDTPAK	2	NA	0.0152
-445	112644	FALSE	A	F1.2	15.3512	2325	2325	2317	HCD	MS2	57.8923	240	2	1_20151216_13_HeLa_HCD.raw	-445	17218	2325	1	FourierTransform	1	1	1	1	541.783	1082.56	541.783	2	79315.6	28.6284	91.546	3.08087	15.8696	4.01693	4	High	Sequest HT	Sequest HT (A10)	Unambiguous	LSEHATAPTR	8		10	P33316	H0YNJ9; H0YMM5; H0YKI0; A0A0C4DGL3; P33316-2; P33316; H0YKC5; H0YNW5	0	LSEHATAPTR	2	0.7098	0
-445	112667	FALSE	A	F1.2	15.3648	2328	2328	2317	HCD	MS2	84.8754	240	3	1_20151216_13_HeLa_HCD.raw	-445	17221	2328	1	FourierTransform	1	1	1	1	363.56	1088.67	363.56	3	67425.9	0	0	0	0	0	0	Medium	Sequest HT	Sequest HT (A10)	Unambiguous	TKKELASALK	15		10	P07355	A6NMY6; H0YMD0; H0YKL9; H0YKZ7; H0YM50; H0YMT9; P07355-2; H0YMM1; P07355; H0YMW4; H0YKS4; H0YLV6; H0YN42; H0YKX9; H0YMU9	2	TKKELASALK	3	0.2109	0
-445	112682	FALSE	A	F1.2	15.3831	2332	2332	2323	HCD	MS2	67.5765	240	3	1_20151216_13_HeLa_HCD.raw	-445	17224	2332	1	FourierTransform	1	1	1	1	337.882	1011.63	337.882	3	68571.2	0.32831	1.31325	0	0	0	1	High	Sequest HT	Sequest HT (A10)	Unambiguous	KLEQLKPR	4		10	Q9Y490	Q9Y4G6; Q9Y490; A0A1B0GVU7; H0YMT1	1	KLEQLKPR	3	0.3077	0
-445	112694	FALSE	A	F1.2	15.3922	2334	2334	2323	HCD	MS2	44.7303	240	3	1_20151216_13_HeLa_HCD.raw	-445	17226	2334	1	FourierTransform	1	1	1	1	651.841	1953.51	651.841	3	57308.8	31.5649	100	7.27389	7.37838	11.6075	4	High	Sequest HT	Sequest HT (A10)	Unambiguous	ddYMISK	4	D1(ADP-Ribosyl); D2(ADP-Ribosyl)	10	B4DZ31	Q9NWS1-2; B4DZ31; Q9NWS1; Q9NWS1-5	0	DDYMISK	3	0.4737	0
-445	112698	FALSE	A	F1.2	15.3967	2335	2335	2323	HCD	MS2	34.2201	240	3	1_20151216_13_HeLa_HCD.raw	-445	17227	2335	1	FourierTransform	1	1	1	1	623.935	1869.79	623.935	3	42227	32.5422	100	2.83998	18.3043	9.02452	4	High	Sequest HT	Sequest HT (A10)	Unambiguous	SIRDTPAKNAQk	2	K12(ADP-Ribosyl)	10	P06748	P06748-3; P06748	2	SIRDTPAKNAQK	3	0.4306	0
-445	112704	FALSE	A	F1.2	15.4012	2336	2336	2323	HCD	MS2	10.5226	240	2	1_20151216_13_HeLa_HCD.raw	-445	17228	2336	1	FourierTransform	2	1	1	1	872.354	1743.7	872.354	2	50659.4	57.5411	100	42.8278	39.9224	47.4142	4	Medium	Sequest HT	Sequest HT (A10)	Unambiguous	SsQPLASKQEK	4	S2(ADP-Ribosyl)	10	P17096-2; P17096	P17096-2; P17096; A0A669KAX1; P17096-3	1	SSQPLASKQEK	2	0.5714	0
-445	112705	FALSE	A	F1.2	15.4012	2336	2336	2323	HCD	MS2	10.5226	240	2	1_20151216_13_HeLa_HCD.raw	-445	17228	2336	1	FourierTransform	2	1	1	1	872.354	1743.7	872.354	2	50659.4	57.5411	100	42.8278	39.9224	47.4142	4	Medium	Sequest HT	Sequest HT (A10)	Unambiguous	sSQPLASKQEK	4	S1(ADP-Ribosyl)	10	P17096-2; P17096	P17096-2; P17096; A0A669KAX1; P17096-3	1	SSQPLASKQEK	2	0.5714	0
-445	112711	FALSE	A	F1.2	15.4105	2338	2338	2331	HCD	MS2	49.7088	240	3	1_20151216_13_HeLa_HCD.raw	-445	17229	2338	1	FourierTransform	1	1	1	1	368.861	1104.57	368.861	3	142588	0.71471	0	2.85882	0	0	1	High	Sequest HT	Sequest HT (A10)	Unambiguous	YHQRPTFR	8		10	O75369	O75369-9; O75369-5; O75369-2; O75369-8; O75369-4; O75369-6; O75369; O75369-3	0	YHQRPTFR	3	0.2576	0
-445	112726	FALSE	A	F1.2	15.4196	2340	2340	2331	HCD	MS2	12.4223	240	3	1_20151216_13_HeLa_HCD.raw	-445	17231	2340	1	FourierTransform	1	1	1	1	505.934	1515.79	505.934	3	93931.2	3.05105	10.3086	0	0	1.89561	2	High	Sequest HT	Sequest HT (A10)	Unambiguous	KAQQELEEQTRR	1		10	P26038	P26038	2	KAQQELEEQTRR	3	0.5773	0
-445	11273	FALSE	A	F1.1	20.9124	3450	3450	3441	HCD	MS2	19.2285	240	3	1_20151216_09_HeLa_HCD.raw	-445	1764	3450	1	FourierTransform	1	1	1	1	705.912	2115.72	705.912	3	86885.1	36.2037	100	3.99177	16.9238	23.8994	4	High	Sequest HT	Sequest HT (A10)	Selected	SGGyGGDRSGGGYGGDR	4	Y4(ADP-Ribosyl)	10	Q92804	Q92804-2; Q92804; A0A075B7C1; A0A075B7F4	1	SGGYGGDRSGGGYGGDR	3	0.0341	0
-445	112734	FALSE	A	F1.2	15.4241	2341	2341	2331	HCD	MS2	8.49438	240	3	1_20151216_13_HeLa_HCD.raw	-445	17232	2341	1	FourierTransform	2	1	1	1	619.931	1857.78	619.931	3	84743.3	33.3924	100	4.54578	20.5566	8.46743	4	High	Sequest HT	Sequest HT (A10)	Unambiguous	sKGQVKEEGINK	1	S1(ADP-Ribosyl)	10	P09874	P09874	2	SKGQVKEEGINK	3	0.0367	0
-445	112735	FALSE	A	F1.2	15.4241	2341	2341	2331	HCD	MS2	8.49438	240	3	1_20151216_13_HeLa_HCD.raw	-445	17232	2341	1	FourierTransform	2	1	1	1	619.931	1857.78	619.931	3	84743.3	33.3924	100	4.54578	20.5566	8.46743	4	High	Sequest HT	Sequest HT (A10)	Unambiguous	SkGQVKEEGINK	1	K2(ADP-Ribosyl)	10	P09874	P09874	2	SKGQVKEEGINK	3	NA	0.0367
-445	112743	FALSE	A	F1.2	15.4285	2342	2342	2331	HCD	MS2	0	240	2	1_20151216_13_HeLa_HCD.raw	-445	17233	2342	1	FourierTransform	2	1	1	1	879.836	1758.66	879.836	2	67636.8	56.1445	100	59.8733	44.5424	20.1625	4	High	Sequest HT	Sequest HT (A10)	Unambiguous	tSYAQHQQVR	9	T1(ADP-Ribosyl)	10	P61247	D6RG13; H0Y8L7; D6RB09; H0Y9Y4; D6RAT0; P61247; E9PFI5; D6R9B6; D6RAS7	0	TSYAQHQQVR	2	0.0176	0
-445	112744	FALSE	A	F1.2	15.4285	2342	2342	2331	HCD	MS2	0	240	2	1_20151216_13_HeLa_HCD.raw	-445	17233	2342	1	FourierTransform	2	1	1	1	879.836	1758.66	879.836	2	67636.8	56.1445	100	59.8733	44.5424	20.1625	4	High	Sequest HT	Sequest HT (A10)	Unambiguous	TsYAQHQQVR	9	S2(ADP-Ribosyl)	10	P61247	D6RG13; H0Y8L7; D6RB09; H0Y9Y4; D6RAT0; P61247; E9PFI5; D6R9B6; D6RAS7	0	TSYAQHQQVR	2	NA	0.0176
-445	112747	FALSE	A	F1.2	15.433	2343	2343	2331	HCD	MS2	35.0765	240	3	1_20151216_13_HeLa_HCD.raw	-445	17234	2343	1	FourierTransform	1	1	1	1	308.512	923.52	308.512	3	73299.9	0	0	0	0	0	0	High	Sequest HT	Sequest HT (A10)	Unambiguous	HIVVYHR	2		10	P50416	P50416-2; P50416	0	HIVVYHR	3	0.6138	0
-445	112754	FALSE	A	F1.2	15.4375	2344	2344	2331	HCD	MS2	14.1368	240	3	1_20151216_13_HeLa_HCD.raw	-445	17235	2344	1	FourierTransform	2	1	1	1	586.893	1758.67	586.893	3	45945.3	29.4456	100	1.25111	15.1187	1.41258	4	High	Sequest HT	Sequest HT (A10)	Unambiguous	tSYAQHQQVR	9	T1(ADP-Ribosyl)	10	P61247	D6RG13; H0Y8L7; D6RB09; H0Y9Y4; D6RAT0; P61247; E9PFI5; D6R9B6; D6RAS7	0	TSYAQHQQVR	3	0.0237	0
-445	112755	FALSE	A	F1.2	15.4375	2344	2344	2331	HCD	MS2	14.1368	240	3	1_20151216_13_HeLa_HCD.raw	-445	17235	2344	1	FourierTransform	2	1	1	1	586.893	1758.67	586.893	3	45945.3	29.4456	100	1.25111	15.1187	1.41258	4	High	Sequest HT	Sequest HT (A10)	Unambiguous	TsYAQHQQVR	9	S2(ADP-Ribosyl)	10	P61247	D6RG13; H0Y8L7; D6RB09; H0Y9Y4; D6RAT0; P61247; E9PFI5; D6R9B6; D6RAS7	0	TSYAQHQQVR	3	NA	0.0237
-445	112768	FALSE	A	F1.2	15.4513	2347	2347	2337	HCD	MS2	53.3675	240	3	1_20151216_13_HeLa_HCD.raw	-445	17237	2347	1	FourierTransform	1	1	1	1	396.527	1187.57	396.527	3	138222	0	0	0	0	0	0	High	Sequest HT	Sequest HT (A10)	Unambiguous	HQGVMVGmGQK	23	M8(Oxidation)	10	P60709; P68133; Q562R1	E7EVS6; G5E9R0; J3KT65; A0A2R8Y793; P63267; C9JUM1; A0A2R8YGF8; A6NL76; P60709; F6UVQ4; P62736; P68133; I3L3I0; C9JTX5; K7EM38; Q562R1; C9JFL5; F8WB63; C9JZR7; P68032; I3L3R2; P63261; B8ZZJ2	0	HQGVMVGMGQK	3	0.4465	0
-445	112807	FALSE	A	F1.2	15.4878	2355	2355	2345	HCD	MS2	51.2968	240	3	1_20151216_13_HeLa_HCD.raw	-445	17244	2355	1	FourierTransform	1	1	1	1	414.551	1241.64	414.551	3	53938.7	0.75735	3.0294	0	0	0	1	High	Sequest HT	Sequest HT (A10)	Unambiguous	KLSSETYSQAK	3		10	Q08J23	Q08J23-3; Q08J23; Q08J23-2	1	KLSSETYSQAK	3	0.431	0
-445	112811	FALSE	A	F1.2	15.4922	2356	2356	2345	HCD	MS2	11.6731	240	3	1_20151216_13_HeLa_HCD.raw	-445	17245	2356	1	FourierTransform	1	1	1	1	642.19	1924.56	642.19	3	72242.1	29.7484	100	4.50959	6.76765	7.71653	4	High	Sequest HT	Sequest HT (A10)	Unambiguous	QhTeLSK	1	H2(ADP-Ribosyl); E4(ADP-Ribosyl)	10	Q9BXG8	Q9BXG8	0	QHTELSK	3	0.2083	0
-445	112814	FALSE	A	F1.2	15.5015	2358	2358	2349	HCD	MS2	30.7401	240	2	1_20151216_13_HeLa_HCD.raw	-445	17246	2358	1	FourierTransform	2	1	1	1	929.394	1857.78	929.394	2	75931.9	70.2706	100	50.3031	52.0981	78.6813	4	High	Sequest HT	Sequest HT (A10)	Unambiguous	SkGQVKEEGINK	1	K2(ADP-Ribosyl)	10	P09874	P09874	2	SKGQVKEEGINK	2	0.5327	0
-445	112815	FALSE	A	F1.2	15.5015	2358	2358	2349	HCD	MS2	30.7401	240	2	1_20151216_13_HeLa_HCD.raw	-445	17246	2358	1	FourierTransform	2	1	1	1	929.394	1857.78	929.394	2	75931.9	70.2706	100	50.3031	52.0981	78.6813	4	High	Sequest HT	Sequest HT (A10)	Unambiguous	sKGQVKEEGINK	1	S1(ADP-Ribosyl)	10	P09874	P09874	2	SKGQVKEEGINK	2	0.5327	0
-445	112822	FALSE	A	F1.2	15.506	2359	2359	2349	HCD	MS2	67.0435	240	3	1_20151216_13_HeLa_HCD.raw	-445	17247	2359	1	FourierTransform	1	1	1	1	382.92	1146.75	382.92	3	74573.4	0.82572	3.3029	0	0	0	1	High	Sequest HT	Sequest HT (A10)	Unambiguous	KKVHPAVVIR	5		10	P62829	C9JD32; J3KT29; P62829; J3KTJ3; J3QQT9	2	KKVHPAVVIR	3	0.4472	0
-445	11283	FALSE	A	F1.1	20.917	3451	3451	3441	HCD	MS2	25.252	240	3	1_20151216_09_HeLa_HCD.raw	-445	1765	3451	1	FourierTransform	1	1	1	1	456.887	1368.65	456.887	3	91981.4	1.54998	6.19992	0	0	0	1	High	Sequest HT	Sequest HT (A10)	Unambiguous	GAYREHPYGRY	3		10	Q07666	Q07666-3; Q07666-2; Q07666	2	GAYREHPYGRY	3	0.5055	0
-445	112834	FALSE	A	F1.2	15.5151	2361	2361	2349	HCD	MS2	31.4066	240	3	1_20151216_13_HeLa_HCD.raw	-445	17249	2361	1	FourierTransform	1	1	1	1	553.238	1657.7	553.238	3	64782.5	26.8704	78.8453	20.5247	6.14473	1.96704	4	Medium	Sequest HT	Sequest HT (A10)	Unambiguous	RGPPPPPRsR	4	S9(ADP-Ribosyl)	10	P38159	H3BT71; P38159-2; P38159; H0Y6E7	2	RGPPPPPRSR	3	0.0685	0
-445	112837	FALSE	A	F1.2	15.5196	2362	2362	2349	HCD	MS2	61.5781	240	3	1_20151216_13_HeLa_HCD.raw	-445	17250	2362	1	FourierTransform	1	1	1	1	414.91	1242.72	414.91	3	58414.6	1.11558	4.46234	0	0	0	1	High	Sequest HT	Sequest HT (A10)	Unambiguous	KKLLADQAEAR	3		10	P84098	P84098; J3QR09; J3KTE4	2	KKLLADQAEAR	3	0.4466	0
-445	112844	FALSE	A	F1.2	15.5288	2364	2364	2357	HCD	MS2	22.1387	240	4	1_20151216_13_HeLa_HCD.raw	-445	17251	2364	1	FourierTransform	1	1	1	1	333.441	1330.74	333.441	4	123695	0.39909	1.59636	0	0	0	1	High	Sequest HT	Sequest HT (A10)	Unambiguous	ANKITITNDKGR	5		10	A0A0G2JIW1	V9GZ37; A0A0G2JIW1; P17066; P0DMV8-2; P0DMV9	2	ANKITITNDKGR	4	0.6011	0
-445	112855	FALSE	A	F1.2	15.5379	2366	2366	2357	HCD	MS2	63.6132	240	3	1_20151216_13_HeLa_HCD.raw	-445	17253	2366	1	FourierTransform	1	1	1	1	346.21	1036.62	346.21	3	66248.5	0	0	0	0	0	0	High	Sequest HT	Sequest HT (A10)	Unambiguous	SPAVKPAAAPK	4		10	A0A0A0MRM9	A0A0A0MRM9; Q14978; Q14978-2; Q14978-3	0	SPAVKPAAAPK	3	0.4851	0
-445	112863	FALSE	A	F1.2	15.5424	2367	2367	2357	HCD	MS2	42.4916	240	3	1_20151216_13_HeLa_HCD.raw	-445	17254	2367	1	FourierTransform	1	1	1	1	525.216	1573.63	525.216	3	61415.5	29.2675	100	3.11062	7.67468	6.28478	4	High	Sequest HT	Sequest HT (A10)	Unambiguous	sTYRPRPR	5	S1(ADP-Ribosyl)	10	Q6NT46	Q6NT46; Q9UEU5; Q96GT9; Q8WTP9; Q13066	0	STYRPRPR	3	0.0588	0
-445	112872	FALSE	A	F1.2	15.5469	2368	2368	2357	HCD	MS2	34.3655	240	4	1_20151216_13_HeLa_HCD.raw	-445	17255	2368	1	FourierTransform	1	1	1	1	599.998	2396.97	599.998	4	41602.4	32.8446	100	7.65319	14.126	9.5993	4	High	Sequest HT	Sequest HT (A10)	Unambiguous	AAEDDEDDDVDTKKQKTDEDD	6		10	H7C2N1	P06454-2; H7C2N1; B8ZZA1; B8ZZW7; B8ZZQ6; P06454	3	AAEDDEDDDVDTKKQKTDEDD	4	0.7125	0
-445	112875	FALSE	A	F1.2	15.5607	2371	2371	2363	HCD	MS2	11.0894	240	3	1_20151216_13_HeLa_HCD.raw	-445	17257	2371	1	FourierTransform	1	1	1	1	627.917	1881.74	627.917	3	106166	28.341	100	4.90554	6.7913	1.66738	4	Medium	Sequest HT	Sequest HT (A10)	Unambiguous	KSFrNSScLNK	3	R4(ADP-Ribosyl); C8(Carbamidomethyl)	10	Q96MU6	Q96MU6; A0A0A0MSW5; Q96MU6-2	2	KSFRNSSCLNK	3	0.087	0
-445	112894	FALSE	A	F1.2	15.5742	2374	2374	2363	HCD	MS2	63.9079	240	3	1_20151216_13_HeLa_HCD.raw	-445	17260	2374	1	FourierTransform	1	1	1	1	365.524	1094.56	365.524	3	68559.7	0	0	0	0	0	0	High	Sequest HT	Sequest HT (A10)	Unambiguous	GKDSLYAQGR	1		10	Q969Q0	Q969Q0	1	GKDSLYAQGR	3	0.5579	0
-445	112902	FALSE	A	F1.2	15.5787	2375	2375	2363	HCD	MS2	9.37439	240	3	1_20151216_13_HeLa_HCD.raw	-445	17261	2375	1	FourierTransform	1	1	1	1	481.927	1443.77	481.927	3	67803.4	3.94345	14.3409	0	1.43293	0	2	High	Sequest HT	Sequest HT (A10)	Unambiguous	RQVDQLTNDKAR	2		10	P08670	P08670; B0YJC4	2	RQVDQLTNDKAR	3	0.6817	0
-445	112948	FALSE	A	F1.2	15.6199	2384	2384	2377	HCD	MS2	47.616	240	3	1_20151216_13_HeLa_HCD.raw	-445	17268	2384	1	FourierTransform	1	1	1	1	338.866	1014.58	338.866	3	130614	0	0	0	0	0	0	High	Sequest HT	Sequest HT (A10)	Unambiguous	ILSHGGFRK	2		10	B4DY09	B4DY09; Q12905	1	ILSHGGFRK	3	0.3179	0
-445	112958	FALSE	A	F1.2	15.6243	2385	2385	2377	HCD	MS2	6.36361	240	2	1_20151216_13_HeLa_HCD.raw	-445	17269	2385	1	FourierTransform	1	1	1	1	833.818	1666.63	833.818	2	88139.5	62.2677	97.9251	59.652	42.3017	49.1918	4	High	Sequest HT	Sequest HT (A10)	Unambiguous	LGGrSGGYSSGK	5	R4(ADP-Ribosyl)	10	Q15084	Q15084-2; Q15084-5; Q15084-3; Q15084-4; Q15084	1	LGGRSGGYSSGK	2	0.2913	0
-445	11298	FALSE	A	F1.1	20.926	3453	3453	3441	HCD	MS2	54.5909	240	2	1_20151216_09_HeLa_HCD.raw	-445	1767	3453	1	FourierTransform	1	1	1	1	586.326	1171.64	586.326	2	63671.1	31.6121	100	10.0502	9.14281	7.25534	4	High	Sequest HT	Sequest HT (A10)	Unambiguous	LVEIDNGKQR	9		10	P02545-2; P02545	P02545-5; P02545-6; H0YAB0; P02545-2; P02545-4; P02545; Q3BDU5; P02545-3; Q5TCI8	1	LVEIDNGKQR	2	0.6386	0
-445	112988	FALSE	A	F1.2	15.6424	2389	2389	2377	HCD	MS2	6.20339	240	3	1_20151216_13_HeLa_HCD.raw	-445	17273	2389	1	FourierTransform	1	1	1	1	654.252	1960.74	654.252	3	52538.8	34.5005	100	3.4361	13.7232	20.8428	4	High	Sequest HT	Sequest HT (A10)	Unambiguous	sAVLHSQSSSSSSR	9	S1(ADP-Ribosyl)	10	A0A0A0MSH9	A0A0A0MSH9; Q86WJ1-4; A0A494C179; Q86WJ1-5; Q86WJ1-2; Q86WJ1-3; Q86WJ1; A0A0A0MRH8; A0A494C1P7	0	SAVLHSQSSSSSSR	3	0.2981	0
-445	112998	FALSE	A	F1.2	15.6517	2391	2391	2383	HCD	MS2	20.0407	240	3	1_20151216_13_HeLa_HCD.raw	-445	17274	2391	1	FourierTransform	1	1	1	1	433.225	1297.66	433.225	3	134806	1.6084	6.43359	0	0	0	1	High	Sequest HT	Sequest HT (A10)	Unambiguous	LGIHEDSTNRR	1		10	P08238	P08238	1	LGIHEDSTNRR	3	0.5581	0
-445	113006	FALSE	A	F1.2	15.6562	2392	2392	2383	HCD	MS2	10.8699	240	2	1_20151216_13_HeLa_HCD.raw	-445	17275	2392	1	FourierTransform	2	1	1	1	679.755	1358.5	679.755	2	101372	40.6065	100	4.58606	20.2427	37.5973	4	High	Sequest HT	Sequest HT (A10)	Unambiguous	SsQPLASK	5	S2(ADP-Ribosyl)	10	P17096-2; P17096	A0A1W2PRV2; P17096-2; P17096; A0A669KAX1; P17096-3	0	SSQPLASK	2	0.1636	0
-445	113007	FALSE	A	F1.2	15.6562	2392	2392	2383	HCD	MS2	10.8699	240	2	1_20151216_13_HeLa_HCD.raw	-445	17275	2392	1	FourierTransform	2	1	1	1	679.755	1358.5	679.755	2	101372	40.6065	100	4.58606	20.2427	37.5973	4	High	Sequest HT	Sequest HT (A10)	Unambiguous	sSQPLASK	5	S1(ADP-Ribosyl)	10	P17096-2; P17096	A0A1W2PRV2; P17096-2; P17096; A0A669KAX1; P17096-3	0	SSQPLASK	2	0.1636	0
-445	113026	FALSE	A	F1.2	15.6697	2395	2395	2383	HCD	MS2	60.7976	240	2	1_20151216_13_HeLa_HCD.raw	-445	17278	2395	1	FourierTransform	1	1	1	1	440.714	880.42	440.714	2	51449.8	1.2794	5.11758	0	0	0	1	Medium	Sequest HT	Sequest HT (A10)	Unambiguous	mSDDIRK	1	M1(Oxidation)	10	Q5VW36	Q5VW36	1	MSDDIRK	2	0.2407	0
-445	113034	FALSE	A	F1.2	15.679	2397	2397	2390	HCD	MS2	30.8294	240	2	1_20151216_13_HeLa_HCD.raw	-445	17279	2397	1	FourierTransform	1	1	1	1	405.211	809.415	405.211	2	140124	0.38715	1.54861	0	0	0	1	High	Sequest HT	Sequest HT (A10)	Unambiguous	YAEAVTR	2		10	P00558	P00558-2; P00558	0	YAEAVTR	2	0.5821	0
-445	11307	FALSE	A	F1.1	20.9353	3455	3455	3448	HCD	MS2	35.2869	240	3	1_20151216_09_HeLa_HCD.raw	-445	1768	3455	1	FourierTransform	1	1	1	1	601.642	1802.91	601.642	3	378964	0.83835	2.67882	0.21951	0.16848	0.2866	4	High	Sequest HT	Sequest HT (A10)	Unambiguous	RLQSIGTENTEENRR	8		10	P04075	P04075; H3BMQ8; H3BQN4; H3BR04; J3KPS3; P04075-2; H3BPS8; H3BUH7	2	RLQSIGTENTEENRR	3	0.5768	0
-445	113072	FALSE	A	F1.2	15.6971	2401	2401	2390	HCD	MS2	52.8954	240	3	1_20151216_13_HeLa_HCD.raw	-445	17283	2401	1	FourierTransform	1	1	1	1	363.529	1088.57	363.529	3	54953	2.86441	11.4576	0	0	0	1	Medium	Sequest HT	Sequest HT (A10)	Selected	HLTGEFEKK	5		10	B5MDF5	B5MDF5; H0YFC6; F5H018; P62826; J3KQE5	1	HLTGEFEKK	3	NA	0.0482
-445	113089	FALSE	A	F1.2	15.7154	2405	2405	2396	HCD	MS2	43.0217	240	2	1_20151216_13_HeLa_HCD.raw	-445	17286	2405	1	FourierTransform	1	1	1	1	343.703	686.398	343.703	2	124188	0	0	0	0	0	0	High	Sequest HT	Sequest HT (A10)	Unambiguous	HVVFGK	8		10	H0YEL5; P62937; P23284	H0YEL5; C9JQD4; P45877; P62937; O43447-2; P23284; P62937-2; O43447	0	HVVFGK	2	0.5411	0
-445	113111	FALSE	A	F1.2	15.7289	2408	2408	2396	HCD	MS2	47.6021	240	2	1_20151216_13_HeLa_HCD.raw	-445	17289	2408	1	FourierTransform	1	1	1	1	472.702	944.397	472.702	2	55323.4	14.0554	45.1302	0	4.57401	6.51728	3	High	Sequest HT	Sequest HT (A10)	Unambiguous	AYGGSMcAK	1	C7(Carbamidomethyl)	10	P49207	P49207	0	AYGGSMCAK	2	0.7113	0
-445	113115	FALSE	A	F1.2	15.7334	2409	2409	2396	HCD	MS2	77.6694	240	3	1_20151216_13_HeLa_HCD.raw	-445	17290	2409	1	FourierTransform	1	1	1	1	503.562	1508.67	503.562	3	67445.3	3.54912	14.1965	0	0	0	1	High	Sequest HT	Sequest HT (A10)	Unambiguous	NRDSDKTDTDWR	6		10	E7EX17	F8VSC7; E7EX17; F8W0K0; P23588; P23588-2; F8VP89	2	NRDSDKTDTDWR	3	0.6118	0
-445	113127	FALSE	A	F1.2	15.7472	2412	2412	2404	HCD	MS2	53.4861	240	3	1_20151216_13_HeLa_HCD.raw	-445	17292	2412	1	FourierTransform	1	1	1	1	556.214	1666.63	556.214	3	182493	29.0138	100	1.28133	8.76448	6.00918	4	High	Sequest HT	Sequest HT (A10)	Unambiguous	LGGrSGGYSSGK	5	R4(ADP-Ribosyl)	10	Q15084	Q15084-2; Q15084-5; Q15084-3; Q15084-4; Q15084	1	LGGRSGGYSSGK	3	0.2897	0
-445	113132	FALSE	A	F1.2	15.7517	2413	2413	2404	HCD	MS2	58.7377	240	2	1_20151216_13_HeLa_HCD.raw	-445	17293	2413	1	FourierTransform	1	1	1	1	451.75	902.494	451.75	2	110519	1.40541	4.53853	0	1.0831	0	2	High	Sequest HT	Sequest HT (A10)	Unambiguous	LGQEATVGK	3		10	P53396	K7ESG8; P53396; P53396-2	0	LGQEATVGK	2	0.2932	0
-445	113139	FALSE	A	F1.2	15.7563	2414	2414	2404	HCD	MS2	56.3956	240	3	1_20151216_13_HeLa_HCD.raw	-445	17294	2414	1	FourierTransform	1	1	1	1	382.504	1145.5	382.504	3	59151.4	0.69162	2.7665	0	0	0	1	High	Sequest HT	Sequest HT (A10)	Unambiguous	GYSDRDGYGR	5		10	P38159	H3BT71; P38159-2; P38159; H3BUY5; H0Y6E7	1	GYSDRDGYGR	3	0.5588	0
-445	113148	FALSE	A	F1.2	15.7608	2415	2415	2404	HCD	MS2	62.217	240	3	1_20151216_13_HeLa_HCD.raw	-445	17295	2415	1	FourierTransform	1	1	1	1	516.238	1546.7	516.238	3	57027.5	5.66601	22.664	0	0	0	1	High	Sequest HT	Sequest HT (A10)	Unambiguous	SNEEGSEEKGPEVR	2		10	P31947	P31947; P31947-2	1	SNEEGSEEKGPEVR	3	0.816	0
-445	113162	FALSE	A	F1.2	15.7745	2418	2418	2411	HCD	MS2	51.6888	240	2	1_20151216_13_HeLa_HCD.raw	-445	17297	2418	1	FourierTransform	1	1	1	1	464.227	927.446	464.227	2	72233.1	2.64465	9.66783	0	0	0.91075	2	High	Sequest HT	Sequest HT (A10)	Unambiguous	HcDLQVR	2	C2(Carbamidomethyl)	10	Q14152	Q14152; Q14152-2	0	HCDLQVR	2	0.3095	0
-445	113178	FALSE	A	F1.2	15.7836	2420	2420	2411	HCD	MS2	65.3043	240	2	1_20151216_13_HeLa_HCD.raw	-445	17299	2420	1	FourierTransform	1	1	1	1	451.735	902.462	451.735	2	98787.9	0.77268	3.09072	0	0	0	1	High	Sequest HT	Sequest HT (A10)	Unambiguous	TYFTDKK	6		10	P27824	H0Y9H1; P27824-2; P27824-3; D6RFL1; P27824; D6RGY2	1	TYFTDKK	2	0.5481	0
-445	113182	FALSE	A	F1.2	15.7929	2422	2422	2416	HCD	MS2	44.5147	240	3	1_20151216_13_HeLa_HCD.raw	-445	17300	2422	1	FourierTransform	1	1	1	1	339.861	1017.57	339.861	3	235206	0	0	0	0	0	0	High	Sequest HT	Sequest HT (A10)	Unambiguous	ITITNDKGR	14		10	A0A0G2JIW1; P11142	E9PKE3; V9GZ37; A0A0G2JIW1; P17066; E9PNE6; P54652; A8K7Q2; E9PS65; P11142; P0DMV8-2; P0DMV9; E9PM13; P34931; Q53FA3	1	ITITNDKGR	3	0.6029	0
-445	113190	FALSE	A	F1.2	15.7974	2423	2423	2416	HCD	MS2	47.2488	240	3	1_20151216_13_HeLa_HCD.raw	-445	17301	2423	1	FourierTransform	1	1	1	1	433.542	1298.61	433.542	3	175342	0.23381	0.93523	0	0	0	1	High	Sequest HT	Sequest HT (A10)	Unambiguous	YYGGGSEGGRAPK	1		10	P14866	P14866	1	YYGGGSEGGRAPK	3	0.7315	0
-445	113194	FALSE	A	F1.2	15.8019	2424	2424	2416	HCD	MS2	40.5761	240	2	1_20151216_13_HeLa_HCD.raw	-445	17302	2424	1	FourierTransform	1	1	1	1	594.287	1187.57	594.287	2	152937	27.1069	85.9742	3.89543	11.2502	7.30751	4	High	Sequest HT	Sequest HT (A10)	Unambiguous	HQGVMVGmGQK	23	M8(Oxidation)	10	P60709; P68133; Q562R1	E7EVS6; G5E9R0; J3KT65; A0A2R8Y793; P63267; C9JUM1; A0A2R8YGF8; A6NL76; P60709; F6UVQ4; P62736; P68133; I3L3I0; C9JTX5; K7EM38; Q562R1; C9JFL5; F8WB63; C9JZR7; P68032; I3L3R2; P63261; B8ZZJ2	0	HQGVMVGMGQK	2	0.3574	0
-445	113207	FALSE	A	F1.2	15.8109	2426	2426	2416	HCD	MS2	35.6343	240	2	1_20151216_13_HeLa_HCD.raw	-445	17304	2426	1	FourierTransform	1	1	1	1	584.802	1168.6	584.802	2	61948	8.93156	31.2252	1.22659	1.394	1.8804	4	High	Sequest HT	Sequest HT (A10)	Unambiguous	QVHPDTGISSK	17		10	Q16778; Q5QNW6	Q16778; Q5QNW6; Q99879; P33778; P58876; Q96A08; Q93079; O60814; Q99880; Q5QNW6-2; P62807; P57053; Q8N257; P06899; P23527; U3KQK0; Q99877	0	QVHPDTGISSK	2	0.6603	0
-445	113216	FALSE	A	F1.2	15.8154	2427	2427	2416	HCD	MS2	32.1962	240	2	1_20151216_13_HeLa_HCD.raw	-445	17305	2427	1	FourierTransform	1	1	1	1	469.742	938.476	469.742	2	57913.4	21.2997	64.9414	0	13.8037	6.45362	3	High	Sequest HT	Sequest HT (A10)	Unambiguous	MAQFDAKK	2		10	P26641	P26641; P26641-2	1	MAQFDAKK	2	0.6019	0
-445	113225	FALSE	A	F1.2	15.8199	2428	2428	2416	HCD	MS2	58.3677	240	3	1_20151216_13_HeLa_HCD.raw	-445	17306	2428	1	FourierTransform	1	1	1	1	367.868	1101.59	367.868	3	50497.6	0	0	0	0	0	0	High	Sequest HT	Sequest HT (A10)	Unambiguous	SRFDRPPAR	7		10	Q16629	Q16629; Q16629-4; Q16629-2; C9JAB2; Q16629-3; A0A0B4J1Z1; F8WEA1	1	SRFDRPPAR	3	0.4398	0
-445	11323	FALSE	A	F1.1	20.9444	3457	3457	3448	HCD	MS2	23.0631	240	2	1_20151216_09_HeLa_HCD.raw	-445	1770	3457	1	FourierTransform	1	1	1	1	406.191	811.375	406.191	2	111721	1.61357	6.45427	0	0	0	1	High	Sequest HT	Sequest HT (A10)	Unambiguous	AEYLcR	6	C5(Carbamidomethyl)	10	C9J7B7	Q15008-3; Q15008-4; C9J7B7; Q15008-2; Q15008; C9J0E9	0	AEYLCR	2	0.2759	0
-445	113234	FALSE	A	F1.2	15.8292	2430	2430	2421	HCD	MS2	8.20003	240	3	1_20151216_13_HeLa_HCD.raw	-445	17307	2430	1	FourierTransform	1	1	1	1	390.203	1168.6	390.203	3	500652	0	0	0	0	0	0	High	Sequest HT	Sequest HT (A10)	Unambiguous	QVHPDTGISSK	17		10	Q16778; Q5QNW6	Q16778; Q5QNW6; Q99879; P33778; P58876; Q96A08; Q93079; O60814; Q99880; Q5QNW6-2; P62807; P57053; Q8N257; P06899; P23527; U3KQK0; Q99877	0	QVHPDTGISSK	3	0.6154	0
-445	113241	FALSE	A	F1.2	15.8387	2432	2432	2429	HCD	MS2	25.9261	240	3	1_20151216_13_HeLa_HCD.raw	-445	17308	2432	1	FourierTransform	1	1	1	1	304.152	910.442	304.152	3	355197	0.07504	0	0.30014	0	0	1	High	Sequest HT	Sequest HT (A10)	Unambiguous	HFWQHR	1		10	O75533	O75533	0	HFWQHR	3	0.4286	0
-445	113246	FALSE	A	F1.2	15.8432	2433	2433	2429	HCD	MS2	47.5662	240	2	1_20151216_13_HeLa_HCD.raw	-445	17309	2433	1	FourierTransform	1	1	1	1	453.738	906.468	453.738	2	73492	1.77985	7.11941	0	0	0	1	High	Sequest HT	Sequest HT (A10)	Unambiguous	FLEQQNK	37		10	P08729; P08670; P05787	Q5XKE5; P08729; B4DIR1; Q8IWY7; F8W0C6; P14136; P14136-2; K7EJU1; P08670; K7ELP4; P04259; P02538; Q01546; O95678; Q14533; A0A1X7SBR3; P05787-2; P78386; A0A1W2PR46; P48668; Q9NSB2; P12035; F8VUG2; O43790; Q8N1N4-2; P14136-3; B0YJC4; U3KPR1; A0A087X106; K7EKH9; F8W1U3; P05787; Q8N1N4; A0A1B0GTT5; A0A1X7SCE1; P78385; P13647	0	FLEQQNK	2	0.1329	0
-445	113256	FALSE	A	F1.2	15.8477	2434	2434	2429	HCD	MS2	18.4035	240	3	1_20151216_13_HeLa_HCD.raw	-445	17310	2434	1	FourierTransform	1	1	1	1	525.29	1573.86	525.29	3	72420.3	8.8947	33.5378	2.04104	0	0	2	High	Sequest HT	Sequest HT (A10)	Unambiguous	TQEKEQIKTLNNK	5		10	P05787	F8VQY3; P05787-2; F8VUG2; F8W1U3; P05787	2	TQEKEQIKTLNNK	3	0.0512	0
-445	113269	FALSE	A	F1.2	15.8611	2437	2437	2429	HCD	MS2	52.0876	240	3	1_20151216_13_HeLa_HCD.raw	-445	17313	2437	1	FourierTransform	1	1	1	1	400.555	1199.65	400.555	3	64500.5	0	0	0	0	0	0	High	Sequest HT	Sequest HT (A10)	Unambiguous	VKEFLHNQGK	2		10	A6NKB8	A6NKB8; Q9H4A4	1	VKEFLHNQGK	3	0.3362	0
-445	113274	FALSE	A	F1.2	15.8704	2439	2439	2431	HCD	MS2	6.96277	240	2	1_20151216_13_HeLa_HCD.raw	-445	17314	2439	1	FourierTransform	1	1	1	1	714.782	1428.56	714.782	2	341932	47.1347	100	26.6465	27.4891	34.4032	4	High	Sequest HT	Sequest HT (A10)	Unambiguous	sIRDTPAK	2	S1(ADP-Ribosyl)	10	P06748	P06748-3; P06748	1	SIRDTPAK	2	0.209	0
-445	113294	FALSE	A	F1.2	15.8795	2441	2441	2431	HCD	MS2	54.4344	240	3	1_20151216_13_HeLa_HCD.raw	-445	17316	2441	1	FourierTransform	2	1	1	1	725.962	2175.87	725.962	3	50824.8	37.7486	100	19.0756	19.6673	12.2515	4	High	Sequest HT	Sequest HT (A10)	Unambiguous	SkSAVLHSQSSSSSSR	9	K2(ADP-Ribosyl)	10	A0A0A0MSH9	A0A0A0MSH9; Q86WJ1-4; A0A494C179; Q86WJ1-5; Q86WJ1-2; Q86WJ1-3; Q86WJ1; A0A0A0MRH8; A0A494C1P7	1	SKSAVLHSQSSSSSSR	3	0.1029	0
-445	113295	FALSE	A	F1.2	15.8795	2441	2441	2431	HCD	MS2	54.4344	240	3	1_20151216_13_HeLa_HCD.raw	-445	17316	2441	1	FourierTransform	2	1	1	1	725.962	2175.87	725.962	3	50824.8	37.7486	100	19.0756	19.6673	12.2515	4	High	Sequest HT	Sequest HT (A10)	Unambiguous	sKSAVLHSQSSSSSSR	9	S1(ADP-Ribosyl)	10	A0A0A0MSH9	A0A0A0MSH9; Q86WJ1-4; A0A494C179; Q86WJ1-5; Q86WJ1-2; Q86WJ1-3; Q86WJ1; A0A0A0MRH8; A0A494C1P7	1	SKSAVLHSQSSSSSSR	3	0.1029	0
-445	113302	FALSE	A	F1.2	15.8888	2443	2443	2438	HCD	MS2	7.41059	240	3	1_20151216_13_HeLa_HCD.raw	-445	17317	2443	1	FourierTransform	2	1	1	1	662.946	1986.82	662.946	3	95530.4	31.4939	100	6.11382	11.9566	7.90503	4	Medium	Sequest HT	Sequest HT (A10)	Unambiguous	GQVKEEGINKSEk	1	K13(ADP-Ribosyl)	10	P09874	P09874	2	GQVKEEGINKSEK	3	0.0135	0
-445	113303	FALSE	A	F1.2	15.8888	2443	2443	2438	HCD	MS2	7.41059	240	3	1_20151216_13_HeLa_HCD.raw	-445	17317	2443	1	FourierTransform	2	1	1	1	662.946	1986.82	662.946	3	95530.4	31.4939	100	6.11382	11.9566	7.90503	4	Medium	Sequest HT	Sequest HT (A10)	Unambiguous	GQVKEEGINKsEK	1	S11(ADP-Ribosyl)	10	P09874	P09874	2	GQVKEEGINKSEK	3	NA	0.0135
-445	113326	FALSE	A	F1.2	15.9115	2447	2447	2438	HCD	MS2	4.39382	240	3	1_20151216_13_HeLa_HCD.raw	-445	17321	2447	1	FourierTransform	2	1	1	1	810.684	2430.04	810.684	3	39471.1	45.7151	100	9.64948	29.4907	43.7204	4	High	Sequest HT	Sequest HT (A10)	Unambiguous	SsQPLASKQEKDGTEKR	4	S2(ADP-Ribosyl)	10	P17096-2; P17096	P17096-2; P17096; A0A669KAX1; P17096-3	3	SSQPLASKQEKDGTEKR	3	0.4731	0
-445	113327	FALSE	A	F1.2	15.9115	2447	2447	2438	HCD	MS2	4.39382	240	3	1_20151216_13_HeLa_HCD.raw	-445	17321	2447	1	FourierTransform	2	1	1	1	810.684	2430.04	810.684	3	39471.1	45.7151	100	9.64948	29.4907	43.7204	4	High	Sequest HT	Sequest HT (A10)	Unambiguous	sSQPLASKQEKDGTEKR	4	S1(ADP-Ribosyl)	10	P17096-2; P17096	P17096-2; P17096; A0A669KAX1; P17096-3	3	SSQPLASKQEKDGTEKR	3	0.4731	0
-445	113336	FALSE	A	F1.2	15.9208	2449	2449	2442	HCD	MS2	18.6253	240	4	1_20151216_13_HeLa_HCD.raw	-445	17322	2449	1	FourierTransform	2	1	1	1	608.264	2430.04	608.264	4	143965	42.0261	100	4.38747	37.4881	26.2289	4	High	Sequest HT	Sequest HT (A10)	Unambiguous	sSQPLASKQEKDGTEKR	4	S1(ADP-Ribosyl)	10	P17096-2; P17096	P17096-2; P17096; A0A669KAX1; P17096-3	3	SSQPLASKQEKDGTEKR	4	0.0189	0
-445	113337	FALSE	A	F1.2	15.9208	2449	2449	2442	HCD	MS2	18.6253	240	4	1_20151216_13_HeLa_HCD.raw	-445	17322	2449	1	FourierTransform	2	1	1	1	608.264	2430.04	608.264	4	143965	42.0261	100	4.38747	37.4881	26.2289	4	High	Sequest HT	Sequest HT (A10)	Unambiguous	SsQPLASKQEKDGTEKR	4	S2(ADP-Ribosyl)	10	P17096-2; P17096	P17096-2; P17096; A0A669KAX1; P17096-3	3	SSQPLASKQEKDGTEKR	4	NA	0.0189
-445	113346	FALSE	A	F1.2	15.9253	2450	2450	2442	HCD	MS2	48.6012	240	2	1_20151216_13_HeLa_HCD.raw	-445	17323	2450	1	FourierTransform	1	1	1	1	362.727	724.446	362.727	2	109667	0.57915	0	2.31659	0	0	1	High	Sequest HT	Sequest HT (A10)	Unambiguous	HLIVSR	2		10	P43490	P43490; A0A0C4DFS8	0	HLIVSR	2	0.2125	0
-445	113372	FALSE	A	F1.2	15.9526	2456	2456	2448	HCD	MS2	38.4907	240	2	1_20151216_13_HeLa_HCD.raw	-445	17328	2456	1	FourierTransform	1	1	1	1	478.767	956.527	478.767	2	64620.5	1.93192	7.72766	0	0	0	1	High	Sequest HT	Sequest HT (A10)	Unambiguous	IQNGAQGIR	16		10	P31943	D6RDU3; D6RIT2; E9PCY7; D6R9T0; D6RAM1; D6RIH9; D6RDL0; D6RFM3; D6RJ04; P31943; D6RIU0; E7EQJ0; G8JLB6; D6RF17; D6RBM0; E7EN40	0	IQNGAQGIR	2	0.5326	0
-445	113382	FALSE	A	F1.2	15.9617	2458	2458	2448	HCD	MS2	0	240	2	1_20151216_13_HeLa_HCD.raw	-445	17330	2458	1	FourierTransform	1	1	1	1	1001.39	2001.77	1001.39	2	54103.9	62.1628	93.1131	13.21	42.3283	100	4	High	Sequest HT	Sequest HT (A10)	Unambiguous	sAAQAAAQTNSNAAGK	4	S1(ADP-Ribosyl)	10	Q8NC51	Q8NC51; Q8NC51-2; Q8NC51-3; Q8NC51-4	0	SAAQAAAQTNSNAAGK	2	0.6174	0
-445	113389	FALSE	A	F1.2	15.9662	2459	2459	2448	HCD	MS2	45.8761	240	3	1_20151216_13_HeLa_HCD.raw	-445	17331	2459	1	FourierTransform	1	1	1	1	385.553	1154.64	385.553	3	51154	0	0	0	0	0	0	High	Sequest HT	Sequest HT (A10)	Unambiguous	TAVAHRPGAFK	1		10	Q969H8	Q969H8	0	TAVAHRPGAFK	3	0.4737	0
-445	113395	FALSE	A	F1.2	15.9707	2460	2460	2448	HCD	MS2	9.60917	240	2	1_20151216_13_HeLa_HCD.raw	-445	17332	2460	1	FourierTransform	1	1	1	1	687.244	1373.48	687.244	2	50675.1	18.324	37.9121	26.6909	2.84079	5.85215	4	Medium	Sequest HT	Sequest HT (A10)	Unambiguous	GrGSWGGR	1	R2(ADP-Ribosyl)	10	Q7L2J0	Q7L2J0	1	GRGSWGGR	2	0.2927	0
-445	113404	FALSE	A	F1.2	15.9752	2461	2461	2448	HCD	MS2	7.67435	240	3	1_20151216_13_HeLa_HCD.raw	-445	17333	2461	1	FourierTransform	1	1	1	1	651.841	1953.51	651.841	3	553020	31.31	100	4.54722	7.4442	13.2484	4	High	Sequest HT	Sequest HT (A10)	Unambiguous	ddYMISK	4	D1(ADP-Ribosyl); D2(ADP-Ribosyl)	10	B4DZ31	Q9NWS1-2; B4DZ31; Q9NWS1; Q9NWS1-5	0	DDYMISK	3	0.6296	0
-445	113409	FALSE	A	F1.2	15.9845	2463	2463	2454	HCD	MS2	40.6477	240	3	1_20151216_13_HeLa_HCD.raw	-445	17334	2463	1	FourierTransform	1	1	1	1	396.527	1187.57	396.527	3	166960	0	0	0	0	0	0	High	Sequest HT	Sequest HT (A10)	Unambiguous	HQGVMVGmGQK	23	M8(Oxidation)	10	P60709; P68133; Q562R1	E7EVS6; G5E9R0; J3KT65; A0A2R8Y793; P63267; C9JUM1; A0A2R8YGF8; A6NL76; P60709; F6UVQ4; P62736; P68133; I3L3I0; C9JTX5; K7EM38; Q562R1; C9JFL5; F8WB63; C9JZR7; P68032; I3L3R2; P63261; B8ZZJ2	0	HQGVMVGMGQK	3	0.371	0
-445	11341	FALSE	A	F1.1	20.9671	3462	3462	3454	HCD	MS2	30.3394	240	2	1_20151216_09_HeLa_HCD.raw	-445	1774	3462	1	FourierTransform	1	1	1	1	489.79	978.573	489.79	2	319710	5.09336	15.1969	0.63954	1.3954	3.14153	4	High	Sequest HT	Sequest HT (A10)	Unambiguous	HQPTAIIAK	4		10	P29401	A0A0B4J1R6; P29401; P29401-2; E9PFF2	0	HQPTAIIAK	2	0.7287	0
-445	113425	FALSE	A	F1.2	15.9935	2465	2465	2454	HCD	MS2	37.4243	240	4	1_20151216_13_HeLa_HCD.raw	-445	17336	2465	1	FourierTransform	1	1	1	1	490.504	1958.99	490.504	4	58162.7	6.77104	22.3963	0	3.19514	1.49267	3	High	Sequest HT	Sequest HT (A10)	Unambiguous	FHVEEEGKGKDASGNKVK	2		10	P00558	P00558-2; P00558	3	FHVEEEGKGKDASGNKVK	4	0.672	0
-445	113429	FALSE	A	F1.2	15.998	2466	2466	2454	HCD	MS2	62.254	240	3	1_20151216_13_HeLa_HCD.raw	-445	17337	2466	1	FourierTransform	1	1	1	1	307.183	919.535	307.183	3	57224	6.93653	27.7461	0	0	0	1	Medium	Sequest HT	Sequest HT (A10)	Unambiguous	YLGSRPVK	1		10	Q15393	Q15393	0	YLGSRPVK	3	0.2079	0
-445	113449	FALSE	A	F1.2	16.0163	2470	2470	2462	HCD	MS2	17.6045	240	2	1_20151216_13_HeLa_HCD.raw	-445	17340	2470	1	FourierTransform	1	1	1	1	486.759	972.511	486.759	2	88865.9	5.55351	18.8784	0	1.44913	1.88655	3	High	Sequest HT	Sequest HT (A10)	Unambiguous	LSPSPTSQR	9		10	P02545-2; P02545	P02545-5; P02545-6; P02545-2; P02545-4; P02545; Q3BDU5; P02545-3; A0A0C4DGC5; Q5TCI8	0	LSPSPTSQR	2	0.5523	0
-445	113462	FALSE	A	F1.2	16.0302	2473	2473	2468	HCD	MS2	12.6816	240	3	1_20151216_13_HeLa_HCD.raw	-445	17342	2473	1	FourierTransform	2	1	1	1	553.238	1657.7	553.238	3	288416	29.2579	83.9878	24.6167	5.16371	3.26329	4	Medium	Sequest HT	Sequest HT (A10)	Unambiguous	RGPPPPPRSr	4	R10(ADP-Ribosyl)	10	P38159	H3BT71; P38159-2; P38159; H0Y6E7	2	RGPPPPPRSR	3	0.0185	0
-445	113463	FALSE	A	F1.2	16.0302	2473	2473	2468	HCD	MS2	12.6816	240	3	1_20151216_13_HeLa_HCD.raw	-445	17342	2473	1	FourierTransform	2	1	1	1	553.238	1657.7	553.238	3	288416	29.2579	83.9878	24.6167	5.16371	3.26329	4	High	Sequest HT	Sequest HT (A10)	Unambiguous	RGPPPPPRsR	4	S9(ADP-Ribosyl)	10	P38159	H3BT71; P38159-2; P38159; H0Y6E7	2	RGPPPPPRSR	3	NA	0.0185
-445	113467	FALSE	A	F1.2	16.0347	2474	2474	2468	HCD	MS2	71.7191	240	3	1_20151216_13_HeLa_HCD.raw	-445	17343	2474	1	FourierTransform	1	1	1	1	416.874	1248.61	416.874	3	86498.9	3.38086	13.5234	0	0	0	1	High	Sequest HT	Sequest HT (A10)	Unambiguous	RGPEEDRFSR	2		10	Q14152	Q14152; Q14152-2	2	RGPEEDRFSR	3	0.607	0
-445	113494	FALSE	A	F1.2	16.053	2478	2478	2472	HCD	MS2	8.45943	240	3	1_20151216_13_HeLa_HCD.raw	-445	17346	2478	1	FourierTransform	1	1	1	1	412.542	1235.61	412.542	3	53833.2	1.75875	7.035	0	0	0	1	High	Sequest HT	Sequest HT (A10)	Unambiguous	THHNDTELIR	2		10	P49915	P49915; P49915-2	0	THHNDTELIR	3	0.5556	0
-445	113503	FALSE	A	F1.2	16.0668	2481	2481	2477	HCD	MS2	31.5243	240	2	1_20151216_13_HeLa_HCD.raw	-445	17348	2481	1	FourierTransform	1	1	1	1	501.783	1002.56	501.783	2	129878	5.6257	14.0641	6.90011	0.70693	0.8316	4	High	Sequest HT	Sequest HT (A10)	Unambiguous	LKAEGSEIR	5		10	P07237	H7BZ94; I3NI03; P07237; I3L3U6; I3L0S0	1	LKAEGSEIR	2	0.344	0
-445	113514	FALSE	A	F1.2	16.0712	2482	2482	2477	HCD	MS2	63.5328	240	2	1_20151216_13_HeLa_HCD.raw	-445	17349	2482	1	FourierTransform	1	1	1	1	344.703	688.398	344.703	2	63490	0	0	0	0	0	0	High	Sequest HT	Sequest HT (A10)	Selected	LISEAR	2		10	H0YDK7	H0YDK7; Q15771	0	LISEAR	2	NA	0.0303
-445	113526	FALSE	A	F1.2	16.0895	2486	2486	2480	HCD	MS2	57.2293	240	2	1_20151216_13_HeLa_HCD.raw	-445	17352	2486	1	FourierTransform	1	1	1	1	404.737	808.467	404.737	2	130409	1.61726	6.46903	0	0	0	1	High	Sequest HT	Sequest HT (A10)	Unambiguous	SVPHLQK	10		10	P07355	H0YNP5; A6NMY6; H0YMD0; H0YM50; H0YN28; P07355-2; P07355; H0YN42; H0YL33; H0YMU9	0	SVPHLQK	2	0.463	0
-445	11353	FALSE	A	F1.1	20.9762	3464	3464	3454	HCD	MS2	54.3631	240	3	1_20151216_09_HeLa_HCD.raw	-445	1776	3464	1	FourierTransform	1	1	1	1	438.569	1313.69	438.569	3	92647.9	1.46924	5.87696	0	0	0	1	High	Sequest HT	Sequest HT (A10)	Unambiguous	AKDANNGNLQLR	1		10	P05455	P05455	1	AKDANNGNLQLR	3	0.5202	0
-445	113541	FALSE	A	F1.2	16.0986	2488	2488	2480	HCD	MS2	15.8371	240	2	1_20151216_13_HeLa_HCD.raw	-445	17354	2488	1	FourierTransform	1	1	1	1	781.283	1561.56	781.283	2	59579.5	24.5594	29.8345	59.6821	3.59393	5.12733	4	High	Sequest HT	Sequest HT (A10)	Unambiguous	QrSGWSSGR	2	R2(ADP-Ribosyl)	10	Q9BQ39	Q9BQ39; A0A087WVC1	1	QRSGWSSGR	2	0.1889	0
-445	113550	FALSE	A	F1.2	16.1124	2491	2491	2485	HCD	MS2	63.3712	240	3	1_20151216_13_HeLa_HCD.raw	-445	17356	2491	1	FourierTransform	1	1	1	1	334.857	1002.56	334.857	3	124263	0	0	0	0	0	0	High	Sequest HT	Sequest HT (A10)	Unambiguous	LKAEGSEIR	5		10	P07237	H7BZ94; I3NI03; P07237; I3L3U6; I3L0S0	1	LKAEGSEIR	3	0.3843	0
-445	113563	FALSE	A	F1.2	16.1215	2493	2493	2485	HCD	MS2	15.1314	240	3	1_20151216_13_HeLa_HCD.raw	-445	17358	2493	1	FourierTransform	1	1	1	1	653.671	1959	653.671	3	40230.6	37.1204	100	9.26427	12.8637	26.3537	4	High	Sequest HT	Sequest HT (A10)	Unambiguous	FHVEEEGKGKDASGNKVK	2		10	P00558	P00558-2; P00558	3	FHVEEEGKGKDASGNKVK	3	1	0
-445	11358	FALSE	A	F1.1	20.9807	3465	3465	3454	HCD	MS2	8.52507	240	2	1_20151216_09_HeLa_HCD.raw	-445	1777	3465	1	FourierTransform	1	1	1	1	682.271	1363.53	682.271	2	57454.5	35.1081	100	16.079	13.6494	10.704	4	High	Sequest HT	Sequest HT (A10)	Selected	kLSSYPK	3	K1(ADP-Ribosyl)	10	Q8WYP5	Q8WYP5-3; Q8WYP5-2; Q8WYP5	1	KLSSYPK	2	0.0303	0
-445	113583	FALSE	A	F1.2	16.1394	2497	2497	2485	HCD	MS2	70.8763	240	3	1_20151216_13_HeLa_HCD.raw	-445	17362	2497	1	FourierTransform	1	1	1	1	308.511	923.52	308.511	3	64268.9	0	0	0	0	0	0	Medium	Sequest HT	Sequest HT (A10)	Unambiguous	HIVVYHR	2		10	P50416	P50416-2; P50416	0	HIVVYHR	3	0.2674	0
-445	113588	FALSE	A	F1.2	16.1487	2499	2499	2490	HCD	MS2	19.0115	240	3	1_20151216_13_HeLa_HCD.raw	-445	17363	2499	1	FourierTransform	5	1	1	1	709.976	2127.91	709.976	3	77357.8	38.155	100	16.292	15.3666	20.9613	4	Medium	Sequest HT	Sequest HT (A10)	Unambiguous	RKVsSAEGAAKEEPK	5	S4(ADP-Ribosyl)	10	H7BXJ5	H7BXJ5; P05114; F2Z2W6; F2Z2Y5; A0A494C035	3	RKVSSAEGAAKEEPK	3	0.02	0
-445	113589	FALSE	A	F1.2	16.1487	2499	2499	2490	HCD	MS2	19.0115	240	3	1_20151216_13_HeLa_HCD.raw	-445	17363	2499	1	FourierTransform	5	1	1	1	709.976	2127.91	709.976	3	77357.8	38.155	100	16.292	15.3666	20.9613	4	Medium	Sequest HT	Sequest HT (A10)	Unambiguous	RKVSsAEGAAKEEPK	5	S5(ADP-Ribosyl)	10	H7BXJ5	H7BXJ5; P05114; F2Z2W6; F2Z2Y5; A0A494C035	3	RKVSSAEGAAKEEPK	3	0.02	0
-445	113590	FALSE	A	F1.2	16.1487	2499	2499	2490	HCD	MS2	19.0115	240	3	1_20151216_13_HeLa_HCD.raw	-445	17363	2499	1	FourierTransform	5	1	1	1	709.976	2127.91	709.976	3	77357.8	38.155	100	16.292	15.3666	20.9613	4	Medium	Sequest HT	Sequest HT (A10)	Unambiguous	RkVSSAEGAAKEEPK	5	K2(ADP-Ribosyl)	10	H7BXJ5	H7BXJ5; P05114; F2Z2W6; F2Z2Y5; A0A494C035	3	RKVSSAEGAAKEEPK	3	NA	0.02
-445	113591	FALSE	A	F1.2	16.1487	2499	2499	2490	HCD	MS2	19.0115	240	3	1_20151216_13_HeLa_HCD.raw	-445	17363	2499	1	FourierTransform	5	1	1	1	709.976	2127.91	709.976	3	77357.8	38.155	100	16.292	15.3666	20.9613	4	Medium	Sequest HT	Sequest HT (A10)	Unambiguous	RKVSSAeGAAKEEPK	5	E7(ADP-Ribosyl)	10	H7BXJ5	H7BXJ5; P05114; F2Z2W6; F2Z2Y5; A0A494C035	3	RKVSSAEGAAKEEPK	3	NA	0.02
-445	113592	FALSE	A	F1.2	16.1487	2499	2499	2490	HCD	MS2	19.0115	240	3	1_20151216_13_HeLa_HCD.raw	-445	17363	2499	1	FourierTransform	5	1	1	1	709.976	2127.91	709.976	3	77357.8	38.155	100	16.292	15.3666	20.9613	4	Medium	Sequest HT	Sequest HT (A10)	Unambiguous	rKVSSAEGAAKEEPK	5	R1(ADP-Ribosyl)	10	H7BXJ5	H7BXJ5; P05114; F2Z2W6; F2Z2Y5; A0A494C035	3	RKVSSAEGAAKEEPK	3	NA	0.02
-445	113596	FALSE	A	F1.2	16.1532	2500	2500	2490	HCD	MS2	49.8998	240	3	1_20151216_13_HeLa_HCD.raw	-445	17364	2500	1	FourierTransform	1	1	1	1	521.191	1561.56	521.191	3	54458.5	27.5283	92.1681	0	10.3891	7.55589	3	High	Sequest HT	Sequest HT (A10)	Selected	QrSGWSSGR	2	R2(ADP-Ribosyl)	10	Q9BQ39	Q9BQ39; A0A087WVC1	1	QRSGWSSGR	3	0.02	0
-445	113616	FALSE	A	F1.2	16.1716	2504	2504	2498	HCD	MS2	48.4791	240	2	1_20151216_13_HeLa_HCD.raw	-445	17367	2504	1	FourierTransform	1	1	1	1	479.751	958.495	479.751	2	344091	0.53541	2.14166	0	0	0	1	High	Sequest HT	Sequest HT (A10)	Unambiguous	VLENAEGAR	4		10	P38646	A0A3B3ITI4; D6RJI2; D6RA73; P38646	0	VLENAEGAR	2	0.5484	0
-445	113625	FALSE	A	F1.2	16.1806	2506	2506	2498	HCD	MS2	5.45225	240	4	1_20151216_13_HeLa_HCD.raw	-445	17369	2506	1	FourierTransform	2	1	1	1	725.534	2899.11	725.534	4	61617.1	33.0076	100	9.15405	10.2603	12.6159	4	Medium	Sequest HT	Sequest HT (A10)	Unambiguous	SKGQVKeeGINKSEKR	1	E7(ADP-Ribosyl); E8(ADP-Ribosyl)	10	P09874	P09874	4	SKGQVKEEGINKSEKR	4	0.0595	0
-445	113626	FALSE	A	F1.2	16.1806	2506	2506	2498	HCD	MS2	5.45225	240	4	1_20151216_13_HeLa_HCD.raw	-445	17369	2506	1	FourierTransform	2	1	1	1	725.534	2899.11	725.534	4	61617.1	33.0076	100	9.15405	10.2603	12.6159	4	Medium	Sequest HT	Sequest HT (A10)	Unambiguous	SkGQVkEEGINKSEKR	1	K2(ADP-Ribosyl); K6(ADP-Ribosyl)	10	P09874	P09874	4	SKGQVKEEGINKSEKR	4	0.0595	0
-445	113630	FALSE	A	F1.2	16.1851	2507	2507	2498	HCD	MS2	31.6727	240	4	1_20151216_13_HeLa_HCD.raw	-445	17370	2507	1	FourierTransform	1	1	1	1	434.742	1735.94	434.742	4	57180.9	1.22424	4.89697	0	0	0	1	High	Sequest HT	Sequest HT (A10)	Unambiguous	AVAREESGKPGAHVTVK	3		10	P22626	A0A087WUI2; P22626-2; P22626	1	AVAREESGKPGAHVTVK	4	0.4655	0
-445	113652	FALSE	A	F1.2	16.2079	2512	2512	2503	HCD	MS2	60.72	240	2	1_20151216_13_HeLa_HCD.raw	-445	17374	2512	1	FourierTransform	1	1	1	1	368.703	736.398	368.703	2	162223	0	0	0	0	0	0	High	Sequest HT	Sequest HT (A10)	Unambiguous	TYVTPR	5		10	P46781	F2Z3C0; B5MCT8; C9JM19; A8MXK4; P46781	0	TYVTPR	2	0.4836	0
-445	113656	FALSE	A	F1.2	16.2124	2513	2513	2503	HCD	MS2	16.9307	240	3	1_20151216_13_HeLa_HCD.raw	-445	17375	2513	1	FourierTransform	1	1	1	1	522.618	1565.84	522.618	3	157619	8.27781	27.5661	0	3.46531	2.07984	3	High	Sequest HT	Sequest HT (A10)	Unambiguous	EDSQRPGAHLTVKK	8		10	F8W6I7	F8W6I7; F8VYN5; F8VZ49; P09651-2; Q32P51; P09651-3; P09651; F8W646	1	EDSQRPGAHLTVKK	3	0.705	0
-445	113664	FALSE	A	F1.2	16.2169	2514	2514	2503	HCD	MS2	38.2382	240	2	1_20151216_13_HeLa_HCD.raw	-445	17376	2514	1	FourierTransform	1	1	1	1	531.794	1062.58	531.794	2	58590.5	7.68874	28.9	0	1.85493	0	2	High	Sequest HT	Sequest HT (A10)	Unambiguous	DISTLNSGKK	2		10	P04843	B7Z4L4; P04843	1	DISTLNSGKK	2	0.5102	0
-445	113672	FALSE	A	F1.2	16.2214	2515	2515	2503	HCD	MS2	65.6701	240	3	1_20151216_13_HeLa_HCD.raw	-445	17377	2515	1	FourierTransform	1	1	1	1	414.551	1241.64	414.551	3	62420	5.1905	20.762	0	0	0	1	High	Sequest HT	Sequest HT (A10)	Unambiguous	AAKQPHVGDYR	4		10	Q06323	H0YKK6; Q06323-3; Q06323-2; Q06323	1	AAKQPHVGDYR	3	0.4324	0
-445	11368	FALSE	A	F1.1	20.9897	3467	3467	3454	HCD	MS2	43.0905	240	2	1_20151216_09_HeLa_HCD.raw	-445	1779	3467	1	FourierTransform	1	1	1	1	671.342	1341.68	671.342	2	36680.1	32.6933	100	10.1101	0	20.663	3	High	Sequest HT	Sequest HT (A10)	Unambiguous	TVEAEAAHGTVTR	1		10	O75874	O75874	0	TVEAEAAHGTVTR	2	0.756	0
-445	113680	FALSE	A	F1.2	16.2307	2517	2517	2511	HCD	MS2	57.1484	240	3	1_20151216_13_HeLa_HCD.raw	-445	17378	2517	1	FourierTransform	1	1	1	1	409.915	1227.73	409.915	3	90358.4	0.74943	2.99772	0	0	0	1	High	Sequest HT	Sequest HT (A10)	Unambiguous	LTEAKPVDKVK	2		10	B4DLN1	B4DLN1; P52815	1	LTEAKPVDKVK	3	0.5556	0
-445	113693	FALSE	A	F1.2	16.249	2521	2521	2516	HCD	MS2	17.5462	240	2	1_20151216_13_HeLa_HCD.raw	-445	17381	2521	1	FourierTransform	1	1	1	1	378.224	755.44	378.224	2	180176	0	0	0	0	0	0	High	Sequest HT	Sequest HT (A10)	Unambiguous	IGVNQPK	4		10	P78371	P78371-2; P78371; F5GWF6; F8VQ14	0	IGVNQPK	2	0.4682	0
-445	113723	FALSE	A	F1.2	16.2808	2528	2528	2520	HCD	MS2	38.6729	240	3	1_20151216_13_HeLa_HCD.raw	-445	17387	2528	1	FourierTransform	1	1	1	1	394.865	1182.58	394.865	3	125554	0	0	0	0	0	0	High	Sequest HT	Sequest HT (A10)	Unambiguous	EKGKFEDMAK	4		10	P09429	P23497; Q5T7C4; P09429; B2RPK0	2	EKGKFEDMAK	3	0.5204	0
-445	113734	FALSE	A	F1.2	16.2899	2530	2530	2520	HCD	MS2	81.1519	240	4	1_20151216_13_HeLa_HCD.raw	-445	17389	2530	1	FourierTransform	1	1	1	1	430.975	1720.88	430.975	4	56500.6	3.72845	12.2069	0	2.70693	0	2	High	Sequest HT	Sequest HT (A10)	Unambiguous	HVSDDMKTHKNPALK	3		10	Q01518	Q5T0S3; Q01518-2; Q01518	2	HVSDDMKTHKNPALK	4	0.3858	0
-445	113740	FALSE	A	F1.2	16.2944	2531	2531	2520	HCD	MS2	59.5002	240	2	1_20151216_13_HeLa_HCD.raw	-445	17390	2531	1	FourierTransform	1	1	1	1	552.304	1103.6	552.304	2	54963.6	25.7527	82.3232	4.90635	9.85055	5.93063	4	High	Sequest HT	Sequest HT (A10)	Unambiguous	RQQQLTAMK	6		10	P35579	P35749-4; P35749; P35749-3; P35579; P35749-2; P35579-2	1	RQQQLTAMK	2	0.3559	0
-445	113755	FALSE	A	F1.2	16.3082	2534	2534	2527	HCD	MS2	76.3908	240	3	1_20151216_13_HeLa_HCD.raw	-445	17392	2534	1	FourierTransform	1	1	1	1	385.54	1154.61	385.54	3	88017.5	0	0	0	0	0	0	High	Sequest HT	Sequest HT (A10)	Unambiguous	RGPPEKEWR	2		10	Q14152	Q14152; Q14152-2	2	RGPPEKEWR	3	0.5203	0
-445	113762	FALSE	A	F1.2	16.3127	2535	2535	2527	HCD	MS2	28.1125	240	3	1_20151216_13_HeLa_HCD.raw	-445	17393	2535	1	FourierTransform	1	1	1	1	654.253	1960.75	654.253	3	51669.7	39.1822	100	8.05067	20.6204	28.0576	4	High	Sequest HT	Sequest HT (A10)	Unambiguous	sAVLHSQSSSSSSR	9	S1(ADP-Ribosyl)	10	A0A0A0MSH9	A0A0A0MSH9; Q86WJ1-4; A0A494C179; Q86WJ1-5; Q86WJ1-2; Q86WJ1-3; Q86WJ1; A0A0A0MRH8; A0A494C1P7	0	SAVLHSQSSSSSSR	3	0.2945	0
-445	113781	FALSE	A	F1.2	16.3265	2538	2538	2533	HCD	MS2	23.4843	240	2	1_20151216_13_HeLa_HCD.raw	-445	17395	2538	1	FourierTransform	1	1	1	1	403.707	806.407	403.707	2	399914	0.29261	1.17045	0	0	0	1	High	Sequest HT	Sequest HT (A10)	Unambiguous	MQASIEK	3		10	P06748	P06748-2; P06748-3; P06748	0	MQASIEK	2	0.4365	0
-445	113791	FALSE	A	F1.2	16.331	2539	2539	2533	HCD	MS2	19.5555	240	2	1_20151216_13_HeLa_HCD.raw	-445	17396	2539	1	FourierTransform	1	1	1	1	584.802	1168.6	584.802	2	98682.1	19.3032	61.9581	5.28656	5.8651	4.10304	4	High	Sequest HT	Sequest HT (A10)	Unambiguous	QVHPDTGISSK	17		10	Q16778; Q5QNW6	Q16778; Q5QNW6; Q99879; P33778; P58876; Q96A08; Q93079; O60814; Q99880; Q5QNW6-2; P62807; P57053; Q8N257; P06899; P23527; U3KQK0; Q99877	0	QVHPDTGISSK	2	0.6419	0
-445	113798	FALSE	A	F1.2	16.3356	2540	2540	2533	HCD	MS2	40.1907	240	2	1_20151216_13_HeLa_HCD.raw	-445	17397	2540	1	FourierTransform	1	1	1	1	459.246	917.484	459.246	2	64746.5	4.50036	18.0014	0	0	0	1	High	Sequest HT	Sequest HT (A10)	Unambiguous	YHNVGLSK	6		10	H0Y8G5	H0Y8G5; H0YA96; Q14103-3; Q14103; Q14103-2; Q14103-4	0	YHNVGLSK	2	0.4915	0
-445	113804	FALSE	A	F1.2	16.3401	2541	2541	2533	HCD	MS2	0	240	2	1_20151216_13_HeLa_HCD.raw	-445	17398	2541	1	FourierTransform	1	1	1	1	980.877	1960.75	980.877	2	60261.6	36.7402	51.4948	32.5293	18.4827	44.454	4	Medium	Sequest HT	Sequest HT (A10)	Unambiguous	sAVLHSQSSSSSSR	9	S1(ADP-Ribosyl)	10	A0A0A0MSH9	A0A0A0MSH9; Q86WJ1-4; A0A494C179; Q86WJ1-5; Q86WJ1-2; Q86WJ1-3; Q86WJ1; A0A0A0MRH8; A0A494C1P7	0	SAVLHSQSSSSSSR	2	0.1404	0
-445	11381	FALSE	A	F1.1	21.0034	3470	3470	3461	HCD	MS2	39.1219	240	3	1_20151216_09_HeLa_HCD.raw	-445	1781	3470	1	FourierTransform	1	1	1	1	308.527	923.567	308.527	3	122140	0	0	0	0	0	0	High	Sequest HT	Sequest HT (A10)	Unambiguous	IIAPPERK	10		10	P60709; P68133; Q562R1	P63267; A0A2R8YFE2; A6NL76; P60709; P63267-2; P62736; P68133; Q562R1; P68032; P63261	1	IIAPPERK	3	0.6026	0
-445	113818	FALSE	A	F1.2	16.349	2543	2543	2533	HCD	MS2	35.7561	240	2	1_20151216_13_HeLa_HCD.raw	-445	17400	2543	1	FourierTransform	1	1	1	1	530.786	1060.56	530.786	2	64795.3	8.08935	28.0018	4.35564	0	0	2	High	Sequest HT	Sequest HT (A10)	Unambiguous	KLLEGEESR	10		10	P08729; P08670; P05787	P08729; P17661; P08670; P41219; B0YJC5; P05787-2; P41219-2; B0YJC4; H7C5W5; P05787	1	KLLEGEESR	2	0.464	0
-445	113850	FALSE	A	F1.2	16.3812	2550	2550	2544	HCD	MS2	2.3991	240	2	1_20151216_13_HeLa_HCD.raw	-445	17405	2550	1	FourierTransform	1	1	1	1	453.738	906.468	453.738	2	1.01783e+06	0.23045	0.9218	0	0	0	1	High	Sequest HT	Sequest HT (A10)	Unambiguous	FLEQQNK	37		10	P08729; P08670; P05787	Q5XKE5; P08729; B4DIR1; Q8IWY7; F8W0C6; P14136; P14136-2; K7EJU1; P08670; K7ELP4; P04259; P02538; Q01546; O95678; Q14533; A0A1X7SBR3; P05787-2; P78386; A0A1W2PR46; P48668; Q9NSB2; P12035; F8VUG2; O43790; Q8N1N4-2; P14136-3; B0YJC4; U3KPR1; A0A087X106; K7EKH9; F8W1U3; P05787; Q8N1N4; A0A1B0GTT5; A0A1X7SCE1; P78385; P13647	0	FLEQQNK	2	0.1676	0
-445	113859	FALSE	A	F1.2	16.3857	2551	2551	2544	HCD	MS2	44.335	240	3	1_20151216_13_HeLa_HCD.raw	-445	17406	2551	1	FourierTransform	1	1	1	1	568.305	1702.9	568.305	3	43451.9	18.208	63.9479	2.27235	3.06328	3.54822	4	High	Sequest HT	Sequest HT (A10)	Unambiguous	GKGAYQDRDKPAQIR	2		10	P50991	P50991; P50991-2	2	GKGAYQDRDKPAQIR	3	0.2937	0
-445	113876	FALSE	A	F1.2	16.3992	2554	2554	2544	HCD	MS2	63.6256	240	3	1_20151216_13_HeLa_HCD.raw	-445	17409	2554	1	FourierTransform	1	1	1	1	354.192	1060.56	354.192	3	170352	0	0	0	0	0	0	High	Sequest HT	Sequest HT (A10)	Unambiguous	KLLEGEESR	10		10	P08729; P08670; P05787	P08729; P17661; P08670; P41219; B0YJC5; P05787-2; P41219-2; B0YJC4; H7C5W5; P05787	1	KLLEGEESR	3	0.3448	0
-445	113891	FALSE	A	F1.2	16.4082	2556	2556	2544	HCD	MS2	52.2054	240	3	1_20151216_13_HeLa_HCD.raw	-445	17411	2556	1	FourierTransform	1	1	1	1	509.555	1526.65	509.555	3	69880	34.3854	100	3.90085	13.8476	19.793	4	High	Sequest HT	Sequest HT (A10)	Unambiguous	rKAALSSPR	4	R1(ADP-Ribosyl)	10	Q68E01	Q68E01; Q68E01-4; Q68E01-2; Q68E01-3	2	RKAALSSPR	3	0.1064	0
-445	113900	FALSE	A	F1.2	16.4175	2558	2558	2549	HCD	MS2	63.9562	240	3	1_20151216_13_HeLa_HCD.raw	-445	17412	2558	1	FourierTransform	1	1	1	1	304.152	910.442	304.152	3	116711	0.16777	0	0.67107	0	0	1	High	Sequest HT	Sequest HT (A10)	Unambiguous	HFWQHR	1		10	O75533	O75533	0	HFWQHR	3	0.4938	0
-445	113905	FALSE	A	F1.2	16.422	2559	2559	2549	HCD	MS2	69.8404	240	3	1_20151216_13_HeLa_HCD.raw	-445	17413	2559	1	FourierTransform	1	1	1	1	435.185	1303.54	435.185	3	79941.7	2.26773	9.07094	0	0	0	1	High	Sequest HT	Sequest HT (A10)	Unambiguous	TcEESSFcKR	2	C2(Carbamidomethyl); C8(Carbamidomethyl)	10	Q14697	Q14697; Q14697-2	1	TCEESSFCKR	3	0.8107	0
-445	113912	FALSE	A	F1.2	16.4266	2560	2560	2549	HCD	MS2	63.3992	240	3	1_20151216_13_HeLa_HCD.raw	-445	17414	2560	1	FourierTransform	1	1	1	1	359.508	1076.51	359.508	3	79897.9	0	0	0	0	0	0	High	Sequest HT	Sequest HT (A10)	Unambiguous	YSVQTADHR	1		10	Q16658	Q16658	0	YSVQTADHR	3	0.5514	0
-445	113942	FALSE	A	F1.2	16.4541	2566	2566	2557	HCD	MS2	51.5508	240	2	1_20151216_13_HeLa_HCD.raw	-445	17419	2566	1	FourierTransform	1	1	1	1	503.247	1005.49	503.247	2	77819.9	2.27034	7.76856	0	1.31279	0	2	High	Sequest HT	Sequest HT (A10)	Unambiguous	ELSEPSSTR	4		10	P31327	A0A669KBF2; P31327; P31327-3; P31327-2	0	ELSEPSSTR	2	0.5722	0
-445	113948	FALSE	A	F1.2	16.4586	2567	2567	2557	HCD	MS2	40.4201	240	3	1_20151216_13_HeLa_HCD.raw	-445	17420	2567	1	FourierTransform	1	1	1	1	363.872	1089.6	363.872	3	74456.8	0	0	0	0	0	0	High	Sequest HT	Sequest HT (A10)	Unambiguous	YTRPTPVQK	23		10	O00571	O00571; O00571-2; A0A2R8YDT5; A0A2R8Y645; C9J081; O15523-3; A0A2R8YFS5; A0A2R8Y4A4; O15523-2; A0A2R8Y7T2; A0A2R8YCW1; O15523; F6S8Q4; A0A2R8YF78; A0A2R8YFR4; A0A0D9SG12; A0A2U3TZJ9; C9J8G5; A0A2R8Y5G6; A0A0D9SFB3; A0A2R8Y4D2; A0A2R8YDH3; A0A0D9SF53	0	YTRPTPVQK	3	0.3904	0
-445	113961	FALSE	A	F1.2	16.4675	2569	2569	2557	HCD	MS2	38.745	240	4	1_20151216_13_HeLa_HCD.raw	-445	17422	2569	1	FourierTransform	1	1	1	1	495.753	1979.99	495.753	4	55090.5	1.74589	6.98357	0	0	0	1	High	Sequest HT	Sequest HT (A10)	Unambiguous	TRRPKEEDPATGTGDPPR	3		10	P45974	P45974; P45974-2; F5H571	2	TRRPKEEDPATGTGDPPR	4	0.6118	0
-445	113967	FALSE	A	F1.2	16.4768	2571	2571	2563	HCD	MS2	42.293	240	2	1_20151216_13_HeLa_HCD.raw	-445	17423	2571	1	FourierTransform	1	1	1	1	405.745	810.483	405.745	2	201311	0.28463	1.13852	0	0	0	1	High	Sequest HT	Sequest HT (A10)	Unambiguous	AHLGTALK	5		10	P62266	D6RD47; D6R9I7; P62266; D6RDJ2; D6RIX0	0	AHLGTALK	2	0.2652	0
-445	113974	FALSE	A	F1.2	16.4813	2572	2572	2563	HCD	MS2	14.7076	240	3	1_20151216_13_HeLa_HCD.raw	-445	17424	2572	1	FourierTransform	1	1	1	1	644.965	1932.88	644.965	3	85155.4	16.6382	51.4284	6.55255	3.24671	5.32531	4	High	Sequest HT	Sequest HT (A10)	Unambiguous	SDGAPASDSKPGSSEAAPSSK	2		10	P80723	P80723; P80723-2	0	SDGAPASDSKPGSSEAAPSSK	3	0.8018	0
-445	113978	FALSE	A	F1.2	16.486	2573	2573	2563	HCD	MS2	18.7451	240	3	1_20151216_13_HeLa_HCD.raw	-445	17425	2573	1	FourierTransform	2	1	1	1	758.649	2273.93	758.649	3	94230.3	37.8616	100	3.3153	24.461	23.6701	4	High	Sequest HT	Sequest HT (A10)	Unambiguous	SsQPLASKQEKDGTEK	4	S2(ADP-Ribosyl)	10	P17096-2; P17096	P17096-2; P17096; A0A669KAX1; P17096-3	2	SSQPLASKQEKDGTEK	3	0.005	0
-445	113979	FALSE	A	F1.2	16.486	2573	2573	2563	HCD	MS2	18.7451	240	3	1_20151216_13_HeLa_HCD.raw	-445	17425	2573	1	FourierTransform	2	1	1	1	758.649	2273.93	758.649	3	94230.3	37.8616	100	3.3153	24.461	23.6701	4	High	Sequest HT	Sequest HT (A10)	Unambiguous	sSQPLASKQEKDGTEK	4	S1(ADP-Ribosyl)	10	P17096-2; P17096	P17096-2; P17096; A0A669KAX1; P17096-3	2	SSQPLASKQEKDGTEK	3	NA	0.005
-445	11398	FALSE	A	F1.1	21.0171	3473	3473	3461	HCD	MS2	35.6425	240	2	1_20151216_09_HeLa_HCD.raw	-445	1784	3473	1	FourierTransform	1	1	1	1	721.27	1441.53	721.27	2	79407.1	50.5063	100	51.6802	24.5307	25.8142	4	High	Sequest HT	Sequest HT (A10)	Unambiguous	yLPHSAGR	3	Y1(ADP-Ribosyl)	10	M0R0R2	M0R0R2; M0R0F0; P46782	0	YLPHSAGR	2	0.2568	0
-445	113992	FALSE	A	F1.2	16.4994	2576	2576	2563	HCD	MS2	58.5119	240	3	1_20151216_13_HeLa_HCD.raw	-445	17428	2576	1	FourierTransform	1	1	1	1	321.85	963.536	321.85	3	81631.2	0	0	0	0	0	0	High	Sequest HT	Sequest HT (A10)	Unambiguous	ILPEAHQR	2		10	P26640	P26640; A0A140T936	0	ILPEAHQR	3	0.5922	0
-445	113998	FALSE	A	F1.2	16.5087	2578	2578	2570	HCD	MS2	50.0436	240	3	1_20151216_13_HeLa_HCD.raw	-445	17429	2578	1	FourierTransform	1	1	1	1	396.526	1187.56	396.526	3	123701	0.72718	0	2.90872	0	0	1	High	Sequest HT	Sequest HT (A10)	Unambiguous	HQGVMVGmGQK	23	M8(Oxidation)	10	P60709; P68133; Q562R1	E7EVS6; G5E9R0; J3KT65; A0A2R8Y793; P63267; C9JUM1; A0A2R8YGF8; A6NL76; P60709; F6UVQ4; P62736; P68133; I3L3I0; C9JTX5; K7EM38; Q562R1; C9JFL5; F8WB63; C9JZR7; P68032; I3L3R2; P63261; B8ZZJ2	0	HQGVMVGMGQK	3	0.3696	0
-445	114011	FALSE	A	F1.2	16.5179	2580	2580	2570	HCD	MS2	41.1943	240	3	1_20151216_13_HeLa_HCD.raw	-445	17431	2580	1	FourierTransform	1	1	1	1	424.238	1270.7	424.238	3	108114	2.07894	8.31577	0	0	0	1	High	Sequest HT	Sequest HT (A10)	Unambiguous	KAPKEDVDAAVK	2		10	P07814	P07814; V9GYZ6	2	KAPKEDVDAAVK	3	0.5183	0
-445	114017	FALSE	A	F1.2	16.5224	2581	2581	2570	HCD	MS2	40.5092	240	2	1_20151216_13_HeLa_HCD.raw	-445	17432	2581	1	FourierTransform	1	1	1	1	538.76	1076.51	538.76	2	102516	14.5686	45.4358	1.36677	7.16892	4.3027	4	High	Sequest HT	Sequest HT (A10)	Unambiguous	YSVQTADHR	1		10	Q16658	Q16658	0	YSVQTADHR	2	0.5946	0
-445	114030	FALSE	A	F1.2	16.5313	2583	2583	2570	HCD	MS2	47.9937	240	4	1_20151216_13_HeLa_HCD.raw	-445	17434	2583	1	FourierTransform	1	1	1	1	500.246	1997.96	500.246	4	72194.8	5.20725	20.829	0	0	0	1	High	Sequest HT	Sequest HT (A10)	Unambiguous	mVQEAEKYKAEDEKQR	6	M1(Oxidation)	10	P11142	E9PKE3; E9PNE6; A8K7Q2; E9PS65; P11142; E9PM13	3	MVQEAEKYKAEDEKQR	4	0.6106	0
-445	114036	FALSE	A	F1.2	16.5406	2585	2585	2577	HCD	MS2	22.7024	240	3	1_20151216_13_HeLa_HCD.raw	-445	17435	2585	1	FourierTransform	1	1	1	1	489.579	1466.72	489.579	3	195815	1.79144	7.16575	0	0	0	1	High	Sequest HT	Sequest HT (A10)	Unambiguous	TATPQQAQEVHEK	4		10	P60174-1	U3KPZ0; P60174-4; P60174-1; P60174	0	TATPQQAQEVHEK	3	0.6127	0
-445	114050	FALSE	A	F1.2	16.5542	2588	2588	2577	HCD	MS2	21.4651	240	2	1_20151216_13_HeLa_HCD.raw	-445	17438	2588	1	FourierTransform	1	1	1	1	545.307	1089.61	545.307	2	82880.1	11.5235	41.6469	0	4.4473	0	2	High	Sequest HT	Sequest HT (A10)	Unambiguous	YTRPTPVQK	23		10	O00571	O00571; O00571-2; A0A2R8YDT5; A0A2R8Y645; C9J081; O15523-3; A0A2R8YFS5; A0A2R8Y4A4; O15523-2; A0A2R8Y7T2; A0A2R8YCW1; O15523; F6S8Q4; A0A2R8YF78; A0A2R8YFR4; A0A0D9SG12; A0A2U3TZJ9; C9J8G5; A0A2R8Y5G6; A0A0D9SFB3; A0A2R8Y4D2; A0A2R8YDH3; A0A0D9SF53	0	YTRPTPVQK	2	0.4529	0
-445	114068	FALSE	A	F1.2	16.5725	2592	2592	2584	HCD	MS2	40.9324	240	3	1_20151216_13_HeLa_HCD.raw	-445	17441	2592	1	FourierTransform	1	1	1	1	522.582	1565.73	522.582	3	71808.4	3.30286	13.2114	0	0	0	1	High	Sequest HT	Sequest HT (A10)	Unambiguous	YAEERDRAEAEAR	7		10	P35580; P35579	P35580-2; P35580; P35580-5; P35580-3; P35579; P35580-4; P35579-2	2	YAEERDRAEAEAR	3	0.6055	0
-445	114083	FALSE	A	F1.2	16.586	2595	2595	2584	HCD	MS2	45.6616	240	3	1_20151216_13_HeLa_HCD.raw	-445	17444	2595	1	FourierTransform	1	1	1	1	306.499	917.483	306.499	3	68381.2	1.29342	5.17367	0	0	0	1	Medium	Sequest HT	Sequest HT (A10)	Unambiguous	YHNVGLSK	6		10	H0Y8G5	H0Y8G5; H0YA96; Q14103-3; Q14103; Q14103-2; Q14103-4	0	YHNVGLSK	3	0.4395	0
-445	114099	FALSE	A	F1.2	16.6043	2599	2599	2590	HCD	MS2	27.4213	240	3	1_20151216_13_HeLa_HCD.raw	-445	17447	2599	1	FourierTransform	1	1	1	1	383.191	1147.56	383.191	3	129558	0	0	0	0	0	0	High	Sequest HT	Sequest HT (A10)	Unambiguous	RADDDRFPR	2		10	Q14152	Q14152; Q14152-2	2	RADDDRFPR	3	0.6594	0
-445	114106	FALSE	A	F1.2	16.6089	2600	2600	2590	HCD	MS2	30.4523	240	2	1_20151216_13_HeLa_HCD.raw	-445	17448	2600	1	FourierTransform	1	1	1	1	558.272	1115.54	558.272	2	100419	24.893	87.1505	5.68816	5.12502	1.60835	4	High	Sequest HT	Sequest HT (A10)	Unambiguous	YYKVDENGK	2		10	P62979	A0A2R8Y422; P62979	1	YYKVDENGK	2	0.4868	0
-445	114113	FALSE	A	F1.2	16.6134	2601	2601	2590	HCD	MS2	52.2627	240	2	1_20151216_13_HeLa_HCD.raw	-445	17449	2601	1	FourierTransform	1	1	1	1	408.75	816.493	408.75	2	90722.2	0.35259	1.41037	0	0	0	1	High	Sequest HT	Sequest HT (A10)	Unambiguous	TLIDKAR	2		10	P28066	P28066-2; P28066	1	TLIDKAR	2	0.0662	0
-445	114123	FALSE	A	F1.2	16.6178	2602	2602	2590	HCD	MS2	28.0828	240	2	1_20151216_13_HeLa_HCD.raw	-445	17450	2602	1	FourierTransform	1	1	1	1	733.866	1466.72	733.866	2	62431.9	26.1598	70.0421	15.5262	10.2475	8.82362	4	High	Sequest HT	Sequest HT (A10)	Unambiguous	TATPQQAQEVHEK	4		10	P60174-1	U3KPZ0; P60174-4; P60174-1; P60174	0	TATPQQAQEVHEK	2	0.7452	0
-445	114133	FALSE	A	F1.2	16.6316	2605	2605	2597	HCD	MS2	16.8422	240	3	1_20151216_13_HeLa_HCD.raw	-445	17452	2605	1	FourierTransform	1	1	1	1	336.857	1008.56	336.857	3	183374	0	0	0	0	0	0	High	Sequest HT	Sequest HT (A10)	Unambiguous	SRDSFLKR	2		10	P46778	M0R181; P46778	2	SRDSFLKR	3	0.4382	0
-445	114137	FALSE	A	F1.2	16.6361	2606	2606	2597	HCD	MS2	28.9993	240	3	1_20151216_13_HeLa_HCD.raw	-445	17453	2606	1	FourierTransform	1	1	1	1	367.888	1101.65	367.888	3	100064	0.39901	1.59606	0	0	0	1	High	Sequest HT	Sequest HT (A10)	Unambiguous	EILDKKVEK	2		10	P08238	P08238; Q58FF7	2	EILDKKVEK	3	0.236	0
-445	114146	FALSE	A	F1.2	16.6406	2607	2607	2597	HCD	MS2	50.4722	240	2	1_20151216_13_HeLa_HCD.raw	-445	17454	2607	1	FourierTransform	1	1	1	1	442.782	884.557	442.782	2	94636.1	4.0718	14.7895	0	1.49769	0	2	High	Sequest HT	Sequest HT (A10)	Unambiguous	ALVATPGKK	5		10	P19338	C9J1H7; C9JWL1; P19338; C9JLB1; C9JYW2	1	ALVATPGKK	2	0.441	0
-445	114152	FALSE	A	F1.2	16.6451	2608	2608	2597	HCD	MS2	33.8889	240	2	1_20151216_13_HeLa_HCD.raw	-445	17455	2608	1	FourierTransform	1	1	1	1	541.215	1081.42	541.215	2	56015.9	4.3897	15.5508	0	2.00805	0	2	High	Sequest HT	Sequest HT (A10)	Unambiguous	NMmAAcDPR	16	M3(Oxidation); C6(Carbamidomethyl)	10	Q13885; Q13509; P04350; Q9BUF5; P07437; P68371	Q13885; Q13509; P04350; A6NNZ2; A0A075B736; Q9BUF5; Q13509-2; Q5ST81; K7ESM5; Q5JP53; A0A0B4J269; Q3ZCM7; Q5SQY0; P07437; P68371; Q9BVA1	0	NMMAACDPR	2	0.1453	0
-445	114159	FALSE	A	F1.2	16.6544	2610	2610	2604	HCD	MS2	28.5839	240	3	1_20151216_13_HeLa_HCD.raw	-445	17456	2610	1	FourierTransform	1	1	1	1	463.236	1387.69	463.236	3	284672	0.97732	3.90928	0	0	0	1	High	Sequest HT	Sequest HT (A10)	Unambiguous	AQQELEEQTRR	1		10	P26038	P26038	1	AQQELEEQTRR	3	0.3762	0
-445	114165	FALSE	A	F1.2	16.6589	2611	2611	2604	HCD	MS2	18.8305	240	3	1_20151216_13_HeLa_HCD.raw	-445	17457	2611	1	FourierTransform	1	1	1	1	451.19	1351.56	451.19	3	179339	28.5974	100	1.06746	8.12482	5.19717	4	High	Sequest HT	Sequest HT (A10)	Unambiguous	hLLSGKR	3	H1(ADP-Ribosyl)	10	Q9BZE4	Q9BZE4; Q9BZE4-2; Q9BZE4-3	1	HLLSGKR	3	0.2198	0
-445	11417	FALSE	A	F1.1	21.0353	3477	3477	3468	HCD	MS2	54.7357	240	3	1_20151216_09_HeLa_HCD.raw	-445	1787	3477	1	FourierTransform	1	1	1	1	422.235	1264.69	422.235	3	92844.1	0.72766	2.91065	0	0	0	1	High	Sequest HT	Sequest HT (A10)	Unambiguous	LNLENKDYKK	2		10	P07814	P07814; V9GYZ6	2	LNLENKDYKK	3	0.3274	0
-445	114182	FALSE	A	F1.2	16.668	2613	2613	2604	HCD	MS2	40.0268	240	3	1_20151216_13_HeLa_HCD.raw	-445	17459	2613	1	FourierTransform	1	1	1	1	470.247	1408.73	470.247	3	56582.6	4.84447	17.969	0	1.40881	0	2	High	Sequest HT	Sequest HT (A10)	Unambiguous	RTAQEVETYRR	7		10	J3KTA4	J3KRX8; J3QRQ7; P17844-2; J3QR02; J3KTA4; J3KTQ4; P17844	2	RTAQEVETYRR	3	0.685	0
-445	114194	FALSE	A	F1.2	16.6817	2616	2616	2609	HCD	MS2	57.8383	240	3	1_20151216_13_HeLa_HCD.raw	-445	17461	2616	1	FourierTransform	1	1	1	1	355.517	1064.54	355.517	3	187365	0	0	0	0	0	0	High	Sequest HT	Sequest HT (A10)	Unambiguous	HFNAPSHVR	3		10	E5RIT6	E5RIT6; E5RHH1; Q9UNX3	0	HFNAPSHVR	3	0.5842	0
-445	114197	FALSE	A	F1.2	16.6862	2617	2617	2609	HCD	MS2	20.8728	240	2	1_20151216_13_HeLa_HCD.raw	-445	17462	2617	1	FourierTransform	1	1	1	1	676.282	1351.56	676.282	2	112868	54.4051	100	52.5571	33.0961	31.9671	4	High	Sequest HT	Sequest HT (A10)	Unambiguous	hLLSGKR	3	H1(ADP-Ribosyl)	10	Q9BZE4	Q9BZE4; Q9BZE4-2; Q9BZE4-3	1	HLLSGKR	2	0.0638	0
-445	114207	FALSE	A	F1.2	16.6908	2618	2618	2609	HCD	MS2	30.9985	240	4	1_20151216_13_HeLa_HCD.raw	-445	17463	2618	1	FourierTransform	1	1	1	1	347.438	1386.73	347.438	4	100530	4.55607	18.2243	0	0	0	1	High	Sequest HT	Sequest HT (A10)	Unambiguous	IGNAKGDDALEKR	1		10	Q9Y617	Q9Y617	2	IGNAKGDDALEKR	4	0.5559	0
-445	114211	FALSE	A	F1.2	16.6953	2619	2619	2609	HCD	MS2	16.1513	240	3	1_20151216_13_HeLa_HCD.raw	-445	17464	2619	1	FourierTransform	1	1	1	1	436.903	1308.69	436.903	3	71928.2	1.73417	6.93666	0	0	0	1	High	Sequest HT	Sequest HT (A10)	Unambiguous	HKTFVEKYEK	2		10	Q16543	K7EKQ2; Q16543	2	HKTFVEKYEK	3	0.564	0
-445	114226	FALSE	A	F1.2	16.7135	2623	2623	2615	HCD	MS2	37.8916	240	3	1_20151216_13_HeLa_HCD.raw	-445	17467	2623	1	FourierTransform	1	1	1	1	364.877	1092.62	364.877	3	133087	0	0	0	0	0	0	High	Sequest HT	Sequest HT (A10)	Unambiguous	VREYELRK	3		10	Q5VVC8	Q5VVC8; P62913-2; P62913	2	VREYELRK	3	0.2529	0
-445	114240	FALSE	A	F1.2	16.7226	2625	2625	2615	HCD	MS2	52.6901	240	2	1_20151216_13_HeLa_HCD.raw	-445	17469	2625	1	FourierTransform	1	1	1	1	455.219	909.431	455.219	2	93113.2	5.02511	16.3386	3.76179	0	0	2	High	Sequest HT	Sequest HT (A10)	Unambiguous	TDEAAFQK	1		10	P26447	P26447	0	TDEAAFQK	2	0.5738	0
-445	11425	FALSE	A	F1.1	21.04	3478	3478	3468	HCD	MS2	7.02502	240	2	1_20151216_09_HeLa_HCD.raw	-445	1788	3478	1	FourierTransform	1	1	1	1	526.745	1052.48	526.745	2	91257	2.08712	8.34848	0	0	0	1	High	Sequest HT	Sequest HT (A10)	Unambiguous	TAYGPNGMNK	3		10	P50990	H7C4C8; P50990; P50990-2	0	TAYGPNGMNK	2	0.6154	0
-445	114256	FALSE	A	F1.2	16.7316	2627	2627	2615	HCD	MS2	32.1069	240	2	1_20151216_13_HeLa_HCD.raw	-445	17471	2627	1	FourierTransform	1	1	1	1	551.33	1101.65	551.33	2	52251.6	14.8781	44.4089	2.5078	9.05389	3.54198	4	High	Sequest HT	Sequest HT (A10)	Unambiguous	EILDKKVEK	2		10	P08238	P08238; Q58FF7	2	EILDKKVEK	2	0.3571	0
-445	114265	FALSE	A	F1.2	16.736	2628	2628	2615	HCD	MS2	51.7265	240	2	1_20151216_13_HeLa_HCD.raw	-445	17472	2628	1	FourierTransform	1	1	1	1	473.751	946.495	473.751	2	65981.6	5.21125	18.3396	0	0	2.50537	2	High	Sequest HT	Sequest HT (A10)	Unambiguous	VTGTLDANR	3		10	Q16658	Q16658; C9JFC0; A0A0A0MSB2	0	VTGTLDANR	2	0.4739	0
-445	114274	FALSE	A	F1.2	16.7453	2630	2630	2621	HCD	MS2	50.3321	240	3	1_20151216_13_HeLa_HCD.raw	-445	17473	2630	1	FourierTransform	1	1	1	1	358.202	1072.59	358.202	3	167314	0	0	0	0	0	0	High	Sequest HT	Sequest HT (A10)	Unambiguous	MKLPGRENK	8		10	J3QQ67	H0YHA7; A0A075B7A0; G3V203; J3QQ67; Q07020; F8VUA6; F8VYV2; Q07020-2	2	MKLPGRENK	3	0.3547	0
-445	114293	FALSE	A	F1.2	16.7828	2637	2637	2629	HCD	MS2	19.8242	240	2	1_20151216_13_HeLa_HCD.raw	-445	17479	2637	1	FourierTransform	1	1	1	1	611.28	1221.55	611.28	2	172724	13.4169	40.2383	2.50193	5.68528	5.2419	4	High	Sequest HT	Sequest HT (A10)	Unambiguous	QEMQEVQSSR	2		10	P22626	P22626-2; P22626	0	QEMQEVQSSR	2	0.6628	0
-445	11431	FALSE	A	F1.1	21.0445	3479	3479	3468	HCD	MS2	40.859	240	2	1_20151216_09_HeLa_HCD.raw	-445	1789	3479	1	FourierTransform	1	1	1	1	611.316	1221.62	611.316	2	83623.5	6.2604	22.5246	2.51697	0	0	2	High	Sequest HT	Sequest HT (A10)	Unambiguous	GHLENNPALEK	13		10	P05388	P05388; F8VS58; F8VPE8; F8VU65; F8VW21; F8VWV4; F8VWS0; G3V210; Q8NHW5; F8VQY6; P05388-2; F8VZS0; F8VRK7	0	GHLENNPALEK	2	0.5839	0
-445	114325	FALSE	A	F1.2	16.8053	2642	2642	2629	HCD	MS2	0	240	2	1_20151216_13_HeLa_HCD.raw	-445	17484	2642	1	FourierTransform	1	1	1	1	876.872	1752.74	876.872	2	71076.5	73.3381	100	82.6268	50.2188	60.5067	4	Medium	Sequest HT	Sequest HT (A10)	Unambiguous	VAGGAAPsKPASAK	4	S8(ADP-Ribosyl)	10	A0A0A0MRM9	A0A0A0MRM9; Q14978; Q14978-2; Q14978-3	0	VAGGAAPSKPASAK	2	0.1233	0
-445	114333	FALSE	A	F1.2	16.8191	2645	2645	2636	HCD	MS2	3.83594	240	3	1_20151216_13_HeLa_HCD.raw	-445	17486	2645	1	FourierTransform	1	1	1	1	390.195	1168.57	390.195	3	628354	0.31481	0.3927	0.86655	0	0	2	High	Sequest HT	Sequest HT (A10)	Unambiguous	LGIHEDSQNR	2		10	P07900	P07900-2; P07900	0	LGIHEDSQNR	3	0.6452	0
-445	114337	FALSE	A	F1.2	16.8236	2646	2646	2636	HCD	MS2	52.3	240	2	1_20151216_13_HeLa_HCD.raw	-445	17487	2646	1	FourierTransform	1	1	1	1	430.709	860.41	430.709	2	160291	1.11507	4.46027	0	0	0	1	High	Sequest HT	Sequest HT (A10)	Unambiguous	IGDEDVGR	1		10	P23284	P23284	0	IGDEDVGR	2	0.4954	0
-445	114346	FALSE	A	F1.2	16.8327	2648	2648	2636	HCD	MS2	17.729	240	3	1_20151216_13_HeLa_HCD.raw	-445	17489	2648	1	FourierTransform	1	1	1	1	544.945	1632.82	544.945	3	85580.4	7.51774	23.4777	1.75574	2.21565	2.62192	4	High	Sequest HT	Sequest HT (A10)	Unambiguous	VGGTSDVEVNEKKDR	1		10	P10809	P10809	2	VGGTSDVEVNEKKDR	3	0.6984	0
-445	114354	FALSE	A	F1.2	16.8371	2649	2649	2636	HCD	MS2	8.8328	240	4	1_20151216_13_HeLa_HCD.raw	-445	17490	2649	1	FourierTransform	1	1	1	1	738.515	2951.04	738.515	4	31828.7	33.9179	100	7.83473	9.15908	18.6778	4	Medium	Sequest HT	Sequest HT (A10)	Unambiguous	GAASFGtsTAMAALELTNR	1	T7(ADP-Ribosyl); S8(ADP-Ribosyl)	10	Q96BY7	Q96BY7	0	GAASFGTSTAMAALELTNR	4	0.0588	0
-445	114357	FALSE	A	F1.2	16.8464	2651	2651	2644	HCD	MS2	45.6317	240	2	1_20151216_13_HeLa_HCD.raw	-445	17491	2651	1	FourierTransform	1	1	1	1	594.287	1187.57	594.287	2	145163	7.44935	25.1038	1.87792	2.81573	0	3	High	Sequest HT	Sequest HT (A10)	Unambiguous	HQGVMVGmGQK	23	M8(Oxidation)	10	P60709; P68133; Q562R1	E7EVS6; G5E9R0; J3KT65; A0A2R8Y793; P63267; C9JUM1; A0A2R8YGF8; A6NL76; P60709; F6UVQ4; P62736; P68133; I3L3I0; C9JTX5; K7EM38; Q562R1; C9JFL5; F8WB63; C9JZR7; P68032; I3L3R2; P63261; B8ZZJ2	0	HQGVMVGMGQK	2	0.3771	0
-445	114361	FALSE	A	F1.2	16.8509	2652	2652	2644	HCD	MS2	44.5917	240	2	1_20151216_13_HeLa_HCD.raw	-445	17492	2652	1	FourierTransform	1	1	1	1	457.732	914.456	457.732	2	100221	0.58748	2.34993	0	0	0	1	High	Sequest HT	Sequest HT (A10)	Unambiguous	SYVTTSTR	4		10	P08670	P08670; A0A1B0GVG8; B0YJC4; A0A1B0GTT5	0	SYVTTSTR	2	0.6552	0
-445	114366	FALSE	A	F1.2	16.8555	2653	2653	2644	HCD	MS2	32.0836	240	2	1_20151216_13_HeLa_HCD.raw	-445	17493	2653	1	FourierTransform	1	1	1	1	386.719	772.431	386.719	2	99643.6	0	0	0	0	0	0	High	Sequest HT	Sequest HT (A10)	Unambiguous	NSPLVSR	2		10	P40926	P40926; P40926-2	0	NSPLVSR	2	0.4204	0
-445	114373	FALSE	A	F1.2	16.86	2654	2654	2644	HCD	MS2	60.3516	240	3	1_20151216_13_HeLa_HCD.raw	-445	17494	2654	1	FourierTransform	1	1	1	1	523.282	1567.83	523.282	3	64669.1	10.6866	39.8881	0	0	2.85827	2	High	Sequest HT	Sequest HT (A10)	Unambiguous	VGRRPDQQLQGEGK	4		10	Q8NC51	Q8NC51; Q8NC51-2; Q8NC51-3; Q8NC51-4	1	VGRRPDQQLQGEGK	3	0.5032	0
-445	114386	FALSE	A	F1.2	16.869	2656	2656	2644	HCD	MS2	42.0686	240	2	1_20151216_13_HeLa_HCD.raw	-445	17496	2656	1	FourierTransform	1	1	1	1	502.785	1004.56	502.785	2	69525.8	7.65519	28.43	0	2.19073	0	2	High	Sequest HT	Sequest HT (A10)	Unambiguous	LKDELASTK	2		10	P51572	P51572-2; P51572	1	LKDELASTK	2	0.5093	0
-445	114396	FALSE	A	F1.2	16.8782	2658	2658	2650	HCD	MS2	12.1212	240	4	1_20151216_13_HeLa_HCD.raw	-445	17497	2658	1	FourierTransform	1	1	1	1	408.96	1632.82	408.96	4	427048	1.39415	5.57661	0	0	0	1	High	Sequest HT	Sequest HT (A10)	Unambiguous	VGGTSDVEVNEKKDR	1		10	P10809	P10809	2	VGGTSDVEVNEKKDR	4	0.5778	0
-445	1144	FALSE	A	F1.1	10.2223	1268	1268	1265	HCD	MS2	18.7699	240	3	1_20151216_09_HeLa_HCD.raw	-445	183	1268	1	FourierTransform	1	1	1	1	496.548	1487.63	496.548	3	59729.7	34.554	100	0	17.7975	20.4184	3	High	Sequest HT	Sequest HT (A10)	Unambiguous	GkSGAALSKK	1	K2(ADP-Ribosyl)	10	P09874	P09874	2	GKSGAALSKK	3	0.1	0
-445	114416	FALSE	A	F1.2	16.8918	2661	2661	2650	HCD	MS2	62.661	240	2	1_20151216_13_HeLa_HCD.raw	-445	17500	2661	1	FourierTransform	1	1	1	1	447.75	894.493	447.75	2	94017.9	0.88378	3.53513	0	0	0	1	High	Sequest HT	Sequest HT (A10)	Unambiguous	TIEKFEK	11		10	P68104	Q05639; A0A2R8Y488; A0A087WVQ9; A0A2R8Y660; P68104; Q5JR01; A0A2U3TZH3; A0A2R8YDN5; A0A087WV01; Q5VTE0; A6PW80	1	TIEKFEK	2	0.3968	0
-445	114424	FALSE	A	F1.2	16.8963	2662	2662	2650	HCD	MS2	33.8368	240	3	1_20151216_13_HeLa_HCD.raw	-445	17501	2662	1	FourierTransform	1	1	1	1	378.212	1132.62	378.212	3	70324.8	1.65186	0	6.60743	0	0	1	Medium	Sequest HT	Sequest HT (A10)	Unambiguous	GPPPAPRPTSR	1		10	P51116	P51116	0	GPPPAPRPTSR	3	0.2053	0
-445	114429	FALSE	A	F1.2	16.9008	2663	2663	2650	HCD	MS2	8.35416	240	3	1_20151216_13_HeLa_HCD.raw	-445	17502	2663	1	FourierTransform	1	1	1	1	364.876	1092.61	364.876	3	51882.8	0	0	0	0	0	0	High	Sequest HT	Sequest HT (A10)	Unambiguous	VREYELRK	3		10	Q5VVC8	Q5VVC8; P62913-2; P62913	2	VREYELRK	3	0.128	0
-445	114456	FALSE	A	F1.2	16.9236	2668	2668	2657	HCD	MS2	18.0698	240	3	1_20151216_13_HeLa_HCD.raw	-445	17506	2668	1	FourierTransform	1	1	1	1	439.557	1316.66	439.557	3	54103	2.86181	11.4473	0	0	0	1	High	Sequest HT	Sequest HT (A10)	Unambiguous	ISQRDENGELR	1		10	O15355	O15355	1	ISQRDENGELR	3	0.4195	0
-445	114461	FALSE	A	F1.2	16.928	2669	2669	2657	HCD	MS2	8.91798	240	3	1_20151216_13_HeLa_HCD.raw	-445	17507	2669	1	FourierTransform	2	1	1	1	567.218	1699.64	567.218	3	53725.6	30.9247	100	5.94816	13.9688	3.78171	4	Medium	Sequest HT	Sequest HT (A10)	Unambiguous	ShPYKHSFR	2	H2(ADP-Ribosyl)	10	P0DPB5	P0DPB5; A0A087WTY1	1	SHPYKHSFR	3	0.0606	0
-445	114462	FALSE	A	F1.2	16.928	2669	2669	2657	HCD	MS2	8.91798	240	3	1_20151216_13_HeLa_HCD.raw	-445	17507	2669	1	FourierTransform	2	1	1	1	567.218	1699.64	567.218	3	53725.6	30.9247	100	5.94816	13.9688	3.78171	4	Medium	Sequest HT	Sequest HT (A10)	Unambiguous	sHPYKHSFR	2	S1(ADP-Ribosyl)	10	P0DPB5	P0DPB5; A0A087WTY1	1	SHPYKHSFR	3	0.0606	0
-445	114476	FALSE	A	F1.2	16.9463	2673	2673	2664	HCD	MS2	77.8362	240	3	1_20151216_13_HeLa_HCD.raw	-445	17510	2673	1	FourierTransform	1	1	1	1	393.867	1179.59	393.867	3	92092.3	1.30212	5.20849	0	0	0	1	High	Sequest HT	Sequest HT (A10)	Unambiguous	AASNLRDNYR	1		10	P30101	P30101	1	AASNLRDNYR	3	0.3775	0
-445	114486	FALSE	A	F1.2	16.9554	2675	2675	2664	HCD	MS2	79.3223	240	2	1_20151216_13_HeLa_HCD.raw	-445	17512	2675	1	FourierTransform	1	1	1	1	453.738	906.468	453.738	2	56190.5	5.86328	23.4531	0	0	0	1	High	Sequest HT	Sequest HT (A10)	Unambiguous	FLEQQNK	37		10	P08729; P08670; P05787	Q5XKE5; P08729; B4DIR1; Q8IWY7; F8W0C6; P14136; P14136-2; K7EJU1; P08670; K7ELP4; P04259; P02538; Q01546; O95678; Q14533; A0A1X7SBR3; P05787-2; P78386; A0A1W2PR46; P48668; Q9NSB2; P12035; F8VUG2; O43790; Q8N1N4-2; P14136-3; B0YJC4; U3KPR1; A0A087X106; K7EKH9; F8W1U3; P05787; Q8N1N4; A0A1B0GTT5; A0A1X7SCE1; P78385; P13647	0	FLEQQNK	2	0.137	0
-445	114509	FALSE	A	F1.2	16.9826	2681	2681	2672	HCD	MS2	25.0682	245.162	3	1_20151216_13_HeLa_HCD.raw	-445	17517	2681	1	FourierTransform	1	1	1	1	429.893	1287.66	429.893	3	532102	0.13541	0.54162	0	0	0	1	High	Sequest HT	Sequest HT (A10)	Unambiguous	QVDQLTNDKAR	2		10	P08670	P08670; B0YJC4	1	QVDQLTNDKAR	3	0.4837	0
-445	114516	FALSE	A	F1.2	16.9873	2682	2682	2672	HCD	MS2	45.7994	245.162	3	1_20151216_13_HeLa_HCD.raw	-445	17518	2682	1	FourierTransform	1	1	1	1	368.212	1102.62	368.212	3	220915	0	0	0	0	0	0	High	Sequest HT	Sequest HT (A10)	Unambiguous	LKSDTAAAAVR	2		10	P22314	P22314-2; P22314	1	LKSDTAAAAVR	3	0.6272	0
-445	114524	FALSE	A	F1.2	16.9918	2683	2683	2672	HCD	MS2	12.9017	245.162	3	1_20151216_13_HeLa_HCD.raw	-445	17519	2683	1	FourierTransform	1	1	1	1	550.559	1649.66	550.559	3	157514	35.1448	100	4.73542	14.4743	21.3693	4	Medium	Sequest HT	Sequest HT (A10)	Unambiguous	ePPGRGSRPR	3	E1(ADP-Ribosyl)	10	Q14767	Q14767; G3V511; G3V3X5	1	EPPGRGSRPR	3	0.3929	0
-445	114534	FALSE	A	F1.2	16.9963	2684	2684	2672	HCD	MS2	33.0365	245.162	2	1_20151216_13_HeLa_HCD.raw	-445	17520	2684	1	FourierTransform	2	1	1	1	382.245	763.482	382.245	2	129798	0	0	0	0	0	0	High	Sequest HT	Sequest HT (A10)	Unambiguous	ALLYKR	4		10		Q5VST9-2; A6NGQ3; Q5VST9; Q5VST9-6	1	ALLYKR	2	0	0
-445	114535	FALSE	A	F1.2	16.9963	2684	2684	2672	HCD	MS2	33.0365	245.162	2	1_20151216_13_HeLa_HCD.raw	-445	17520	2684	1	FourierTransform	2	1	1	1	382.245	763.482	382.245	2	129798	0	0	0	0	0	0	High	Sequest HT	Sequest HT (A10)	Unambiguous	AILYKR	2		10	P62424	Q5T8U3; P62424	1	AILYKR	2	NA	0
-445	114556	FALSE	A	F1.2	17.0145	2688	2688	2679	HCD	MS2	22.0012	240	3	1_20151216_13_HeLa_HCD.raw	-445	17523	2688	1	FourierTransform	1	1	1	1	412.906	1236.7	412.906	3	99268.4	4.05837	16.2335	0	0	0	1	High	Sequest HT	Sequest HT (A10)	Unambiguous	GPNKHTLTQIK	2		10	P40227	P40227; P40227-2	1	GPNKHTLTQIK	3	0.5314	0
-445	114563	FALSE	A	F1.2	17.0191	2689	2689	2679	HCD	MS2	38.3376	240	3	1_20151216_13_HeLa_HCD.raw	-445	17524	2689	1	FourierTransform	1	1	1	1	374.856	1122.55	374.856	3	97801.9	0.68132	0	2.72528	0	0	1	High	Sequest HT	Sequest HT (A10)	Unambiguous	VADNSFDAKR	4		10	A0A0A0MRM9	A0A0A0MRM9; Q14978; Q14978-2; Q14978-3	1	VADNSFDAKR	3	0.5128	0
-445	114568	FALSE	A	F1.2	17.0236	2690	2690	2679	HCD	MS2	28.1201	240	2	1_20151216_13_HeLa_HCD.raw	-445	17525	2690	1	FourierTransform	1	1	1	1	378.247	755.488	378.247	2	90108.9	0.95505	0	3.82019	0	0	1	Medium	Sequest HT	Sequest HT (A10)	Unambiguous	TRIIPR	18		10	Q7L7L0; Q8IUE6; A0A0U1RR32	Q16777; Q7L7L0; Q96QV6; Q8IUE6; P04908; A0A3B3IS11; A0A0U1RR32; Q93077; Q99878; A0A0U1RRH7; Q96KK5; Q9BTM1-2; H0YFX9; Q9BTM1; P16104; P20671; P0C0S8; Q6FI13	1	TRIIPR	2	0.1792	0
-445	114586	FALSE	A	F1.2	17.0418	2694	2694	2686	HCD	MS2	19.0295	240	3	1_20151216_13_HeLa_HCD.raw	-445	17528	2694	1	FourierTransform	2	1	1	1	710.632	2129.88	710.632	3	111014	44.8783	100	15.2386	32.2115	32.0631	4	High	Sequest HT	Sequest HT (A10)	Unambiguous	KDrVHHEPQLSDK	14	R3(ADP-Ribosyl)	10	O43852	O43852-12; O43852-4; O43852-11; O43852-9; O43852-3; O43852-8; O43852-5; O43852-10; O43852-7; O43852-2; O43852-6; O43852-14; O43852-13; O43852	2	KDRVHHEPQLSDK	3	0.0376	0
-445	114587	FALSE	A	F1.2	17.0418	2694	2694	2686	HCD	MS2	19.0295	240	3	1_20151216_13_HeLa_HCD.raw	-445	17528	2694	1	FourierTransform	2	1	1	1	710.632	2129.88	710.632	3	111014	44.8783	100	15.2386	32.2115	32.0631	4	High	Sequest HT	Sequest HT (A10)	Unambiguous	KdRVHHEPQLSDK	14	D2(ADP-Ribosyl)	10	O43852	O43852-12; O43852-4; O43852-11; O43852-9; O43852-3; O43852-8; O43852-5; O43852-10; O43852-7; O43852-2; O43852-6; O43852-14; O43852-13; O43852	2	KDRVHHEPQLSDK	3	NA	0.0376
-445	114599	FALSE	A	F1.2	17.051	2696	2696	2686	HCD	MS2	24.9433	240	3	1_20151216_13_HeLa_HCD.raw	-445	17530	2696	1	FourierTransform	1	1	1	1	402.551	1205.64	402.551	3	109036	0.80984	3.23937	0	0	0	1	High	Sequest HT	Sequest HT (A10)	Unambiguous	IAGHPLAQNER	4		10	A0A087X0R6	A0A087X0R6; Q9UMY4-1; Q9UMY4; Q9UMY4-3	0	IAGHPLAQNER	3	0.3677	0
-445	114605	FALSE	A	F1.2	17.0554	2697	2697	2686	HCD	MS2	46.382	240	2	1_20151216_13_HeLa_HCD.raw	-445	17531	2697	1	FourierTransform	1	1	1	1	644.337	1287.67	644.337	2	95870.7	33.5408	100	13.6293	9.60443	10.9297	4	High	Sequest HT	Sequest HT (A10)	Unambiguous	QVDQLTNDKAR	2		10	P08670	P08670; B0YJC4	1	QVDQLTNDKAR	2	0.5977	0
-445	114611	FALSE	A	F1.2	17.0646	2699	2699	2692	HCD	MS2	24.6012	240	4	1_20151216_13_HeLa_HCD.raw	-445	17532	2699	1	FourierTransform	1	1	1	1	392.713	1567.83	392.713	4	381538	0	0	0	0	0	0	High	Sequest HT	Sequest HT (A10)	Unambiguous	VGRRPDQQLQGEGK	4		10	Q8NC51	Q8NC51; Q8NC51-2; Q8NC51-3; Q8NC51-4	1	VGRRPDQQLQGEGK	4	0.5035	0
-445	11463	FALSE	A	F1.1	21.0672	3484	3484	3475	HCD	MS2	18.7832	240	4	1_20151216_09_HeLa_HCD.raw	-445	1793	3484	1	FourierTransform	1	1	1	1	362.709	1447.81	362.709	4	393343	0.14267	0	0.57069	0	0	1	High	Sequest HT	Sequest HT (A10)	Unambiguous	LEKPAKYDDIKK	3		10	P04406	E7EUT5; P04406-2; P04406	2	LEKPAKYDDIKK	4	0.4841	0
-445	114632	FALSE	A	F1.2	17.0783	2702	2702	2692	HCD	MS2	55.4346	240	3	1_20151216_13_HeLa_HCD.raw	-445	17535	2702	1	FourierTransform	1	1	1	1	310.85	930.536	310.85	3	74510.1	0	0	0	0	0	0	High	Sequest HT	Sequest HT (A10)	Unambiguous	TRLAADVGK	4		10	P12236; P05141	P12236; P05141; P12235; V9GYG0	1	TRLAADVGK	3	0.4266	0
-445	114641	FALSE	A	F1.2	17.0828	2703	2703	2692	HCD	MS2	54.644	240	2	1_20151216_13_HeLa_HCD.raw	-445	17536	2703	1	FourierTransform	1	1	1	1	454.23	907.452	454.23	2	74494.7	3.46693	13.8677	0	0	0	1	High	Sequest HT	Sequest HT (A10)	Unambiguous	YQDTPGVK	3		10	P53396	P53396-3; P53396; P53396-2	0	YQDTPGVK	2	0.5956	0
-445	114646	FALSE	A	F1.2	17.0919	2705	2705	2698	HCD	MS2	47.5897	240	2	1_20151216_13_HeLa_HCD.raw	-445	17537	2705	1	FourierTransform	1	1	1	1	400.205	799.402	400.205	2	268831	0	0	0	0	0	0	High	Sequest HT	Sequest HT (A10)	Unambiguous	MIYASSK	10		10	E9PK25; P60981	F6RFD5; E9PQB7; E9PK25; P23528; G3V1A4; Q9Y281-3; Q9Y281; P60981-2; E9PP50; P60981	0	MIYASSK	2	0.4656	0
-445	114666	FALSE	A	F1.2	17.1101	2709	2709	2698	HCD	MS2	28.9711	240	2	1_20151216_13_HeLa_HCD.raw	-445	17541	2709	1	FourierTransform	1	1	1	1	615.726	1230.44	615.726	2	112054	32.2856	100	4.14117	15.5763	9.42481	4	High	Sequest HT	Sequest HT (A10)	Unambiguous	AsSSLPK	3	S2(ADP-Ribosyl)	10	A0A0A0MQS3	A0A0A0MQS3; K7ESE5; Q9UNZ5	0	ASSSLPK	2	0.1509	0
-445	114695	FALSE	A	F1.2	17.1327	2714	2714	2704	HCD	MS2	36.5272	240	4	1_20151216_13_HeLa_HCD.raw	-445	17545	2714	1	FourierTransform	1	1	1	1	396.733	1583.91	396.733	4	144770	0	0	0	0	0	0	High	Sequest HT	Sequest HT (A10)	Unambiguous	SDEKAAVAGKKPVVGK	2		10	P36578	P36578; H3BM89	2	SDEKAAVAGKKPVVGK	4	0.4849	0
-445	11470	FALSE	A	F1.1	21.0719	3485	3485	3475	HCD	MS2	50.2951	240	2	1_20151216_09_HeLa_HCD.raw	-445	1794	3485	1	FourierTransform	1	1	1	1	462.287	923.567	462.287	2	195114	0.15573	0.6229	0	0	0	1	High	Sequest HT	Sequest HT (A10)	Unambiguous	IIAPPERK	10		10	P60709; P68133; Q562R1	P63267; A0A2R8YFE2; A6NL76; P60709; P63267-2; P62736; P68133; Q562R1; P68032; P63261	1	IIAPPERK	2	0.3804	0
-445	114701	FALSE	A	F1.2	17.1374	2715	2715	2704	HCD	MS2	20.8079	240	2	1_20151216_13_HeLa_HCD.raw	-445	17546	2715	1	FourierTransform	1	1	1	1	526.742	1052.48	526.742	2	156215	10.0801	36.9765	3.34386	0	0	2	High	Sequest HT	Sequest HT (A10)	Unambiguous	DANGNSFATR	4		10	P62701	P22090; Q8TD47; P62701; C9JEH7	0	DANGNSFATR	2	0.5749	0
-445	114713	FALSE	A	F1.2	17.1463	2717	2717	2704	HCD	MS2	60.3301	240	3	1_20151216_13_HeLa_HCD.raw	-445	17548	2717	1	FourierTransform	1	1	1	1	336.853	1008.54	336.853	3	115459	0	0	0	0	0	0	High	Sequest HT	Sequest HT (A10)	Unambiguous	YLTNKVDR	1		10	O15067	O15067	1	YLTNKVDR	3	0.4271	0
-445	114721	FALSE	A	F1.2	17.1555	2719	2719	2712	HCD	MS2	9.88636	240	2	1_20151216_13_HeLa_HCD.raw	-445	17549	2719	1	FourierTransform	1	1	1	1	408.732	816.457	408.732	2	1139119	0.03126	0.12502	0	0	0	1	High	Sequest HT	Sequest HT (A10)	Unambiguous	EIQTAVR	16		10	Q16778; Q5QNW6	Q16778; Q5QNW6; Q99879; P33778; P58876; Q96A08; Q93079; O60814; Q99880; Q5QNW6-2; P62807; P57053; P06899; P23527; U3KQK0; Q99877	0	EIQTAVR	2	0.2889	0
-445	114733	FALSE	A	F1.2	17.1691	2722	2722	2712	HCD	MS2	0	240	2	1_20151216_13_HeLa_HCD.raw	-445	17552	2722	1	FourierTransform	1	1	1	1	509.241	1017.48	509.241	2	126543	2.28573	9.14293	0	0	0	1	High	Sequest HT	Sequest HT (A10)	Unambiguous	HFDETVNR	2		10	P04843	B7Z4L4; P04843	0	HFDETVNR	2	0.7248	0
-445	114749	FALSE	A	F1.2	17.2009	2729	2729	2718	HCD	MS2	32.8366	240	3	1_20151216_13_HeLa_HCD.raw	-445	17558	2729	1	FourierTransform	1	1	1	1	414.562	1241.67	414.562	3	129364	4.78366	19.1347	0	0	0	1	High	Sequest HT	Sequest HT (A10)	Unambiguous	QKPITPETAEK	3		10	P60953	A0A590UJK8; P60953; P60953-1	0	QKPITPETAEK	3	0.3598	0
-445	114778	FALSE	A	F1.2	17.228	2735	2735	2726	HCD	MS2	0	240	2	1_20151216_13_HeLa_HCD.raw	-445	17563	2735	1	FourierTransform	1	1	1	1	438.743	876.479	438.743	2	235234	3.48754	13.9502	0	0	0	1	High	Sequest HT	Sequest HT (A10)	Unambiguous	VNASASSLK	1		10	Q16658	Q16658	0	VNASASSLK	2	0.4519	0
-445	114788	FALSE	A	F1.2	17.2371	2737	2737	2726	HCD	MS2	21.8703	240	2	1_20151216_13_HeLa_HCD.raw	-445	17565	2737	1	FourierTransform	1	1	1	1	406.214	811.42	406.214	2	127597	0.20977	0.83909	0	0	0	1	High	Sequest HT	Sequest HT (A10)	Unambiguous	FIDTTSK	3		10	P39023	P39023; G5E9G0; Q92901	0	FIDTTSK	2	0.4079	0
-445	11480	FALSE	A	F1.1	21.0764	3486	3486	3475	HCD	MS2	53.3087	240	2	1_20151216_09_HeLa_HCD.raw	-445	1795	3486	1	FourierTransform	1	1	1	1	342.231	683.456	342.231	2	123409	0	0	0	0	0	0	High	Sequest HT	Sequest HT (A10)	Unambiguous	IPGLKR	8		10	Q9NQC3	Q9NQC3-6; Q9NQC3-2; A0A0U1RQR6; Q9NQC3-5; Q9NQC3-4; Q9NQC3-3; Q9NQC3; F8W914	1	IPGLKR	2	0.2446	0
-445	114826	FALSE	A	F1.2	17.2688	2744	2744	2734	HCD	MS2	21.3223	245.905	2	1_20151216_13_HeLa_HCD.raw	-445	17571	2744	1	FourierTransform	1	1	1	1	499.251	997.495	499.251	2	199964	4.43273	16.0689	0	1.66201	0	2	High	Sequest HT	Sequest HT (A10)	Unambiguous	LSYNTASNK	1		10	P49207	P49207	0	LSYNTASNK	2	0.5463	0
-445	114836	FALSE	A	F1.2	17.2735	2745	2745	2734	HCD	MS2	37.602	245.905	3	1_20151216_13_HeLa_HCD.raw	-445	17572	2745	1	FourierTransform	1	1	1	1	308.18	922.525	308.18	3	165946	0	0	0	0	0	0	High	Sequest HT	Sequest HT (A10)	Unambiguous	HVVFGHVK	1		10	P30405	P30405	0	HVVFGHVK	3	0.4892	0
-445	114845	FALSE	A	F1.2	17.278	2746	2746	2734	HCD	MS2	24.6461	245.905	3	1_20151216_13_HeLa_HCD.raw	-445	17573	2746	1	FourierTransform	1	1	1	1	474.904	1422.7	474.904	3	90074.4	3.92466	15.6987	0	0	0	1	High	Sequest HT	Sequest HT (A10)	Unambiguous	YKAEDEVQRER	4		10	A0A0G2JIW1	V9GZ37; A0A0G2JIW1; P0DMV8-2; P0DMV9	2	YKAEDEVQRER	3	0.5025	0
-445	114863	FALSE	A	F1.2	17.3056	2752	2752	2742	HCD	MS2	52.8666	255.321	3	1_20151216_13_HeLa_HCD.raw	-445	17578	2752	1	FourierTransform	1	1	1	1	396.526	1187.56	396.526	3	165491	0.49975	0	1.99898	0	0	1	High	Sequest HT	Sequest HT (A10)	Unambiguous	HQGVMVGmGQK	23	M8(Oxidation)	10	P60709; P68133; Q562R1	E7EVS6; G5E9R0; J3KT65; A0A2R8Y793; P63267; C9JUM1; A0A2R8YGF8; A6NL76; P60709; F6UVQ4; P62736; P68133; I3L3I0; C9JTX5; K7EM38; Q562R1; C9JFL5; F8WB63; C9JZR7; P68032; I3L3R2; P63261; B8ZZJ2	0	HQGVMVGMGQK	3	0.3667	0
-445	114869	FALSE	A	F1.2	17.3103	2753	2753	2742	HCD	MS2	46.1356	255.321	3	1_20151216_13_HeLa_HCD.raw	-445	17579	2753	1	FourierTransform	1	1	1	1	433.902	1299.69	433.902	3	101124	3.84399	12.1899	1.1581	1.24453	0.78346	4	High	Sequest HT	Sequest HT (A10)	Unambiguous	RDFAPPGQQKR	1		10	Q9BVC6	Q9BVC6	2	RDFAPPGQQKR	3	0.6529	0
-445	114877	FALSE	A	F1.2	17.3149	2754	2754	2742	HCD	MS2	10.8202	255.321	2	1_20151216_13_HeLa_HCD.raw	-445	17580	2754	1	FourierTransform	2	1	1	1	842.836	1684.66	842.836	2	97450.4	54.2542	100	48.1023	40.5639	28.3505	4	High	Sequest HT	Sequest HT (A10)	Unambiguous	eLDAAPGKSQK	3	E1(ADP-Ribosyl)	10	E7EW05	E7EW05; Q9NVU7-2; Q9NVU7	1	ELDAAPGKSQK	2	0.023	0
-445	114878	FALSE	A	F1.2	17.3149	2754	2754	2742	HCD	MS2	10.8202	255.321	2	1_20151216_13_HeLa_HCD.raw	-445	17580	2754	1	FourierTransform	2	1	1	1	842.836	1684.66	842.836	2	97450.4	54.2542	100	48.1023	40.5639	28.3505	4	Medium	Sequest HT	Sequest HT (A10)	Unambiguous	ELdAAPGKSQK	3	D3(ADP-Ribosyl)	10	E7EW05	E7EW05; Q9NVU7-2; Q9NVU7	1	ELDAAPGKSQK	2	NA	0.023
-445	114884	FALSE	A	F1.2	17.3196	2755	2755	2742	HCD	MS2	66.8967	255.321	2	1_20151216_13_HeLa_HCD.raw	-445	17581	2755	1	FourierTransform	1	1	1	1	757.783	1514.56	757.783	2	68216.6	48.3831	100	45.4872	20.5228	27.5224	4	High	Sequest HT	Sequest HT (A10)	Unambiguous	rGGAGAGGGWK	6	R1(ADP-Ribosyl)	10	Q92896	H3BRD8; Q92896; H3BM42; H3BQU9; Q92896-2; Q92896-3	1	RGGAGAGGGWK	2	0.4808	0
-445	114894	FALSE	A	F1.2	17.3288	2757	2757	2749	HCD	MS2	18.5975	240	2	1_20151216_13_HeLa_HCD.raw	-445	17582	2757	1	FourierTransform	1	1	1	1	639.203	1277.4	639.203	2	149143	40.2165	100	3.78013	21.3408	35.745	4	High	Sequest HT	Sequest HT (A10)	Unambiguous	sGWSSGR	2	S1(ADP-Ribosyl)	10	Q9BQ39	Q9BQ39; A0A087WVC1	0	SGWSSGR	2	0.5741	0
-445	11490	FALSE	A	F1.1	21.0808	3487	3487	3475	HCD	MS2	45.5545	240	3	1_20151216_09_HeLa_HCD.raw	-445	1796	3487	1	FourierTransform	1	1	1	1	441.558	1322.66	441.558	3	111104	0.7849	3.13959	0	0	0	1	High	Sequest HT	Sequest HT (A10)	Unambiguous	KGRPYDYNGPR	2		10	P13667	P13667; A0A499FI48	1	KGRPYDYNGPR	3	0.6264	0
-445	114903	FALSE	A	F1.2	17.3333	2758	2758	2749	HCD	MS2	19.395	240	2	1_20151216_13_HeLa_HCD.raw	-445	17583	2758	1	FourierTransform	1	1	1	1	512.259	1023.51	512.259	2	142334	2.2114	8.8456	0	0	0	1	High	Sequest HT	Sequest HT (A10)	Unambiguous	QQYESVAAK	3		10	P08670	P08670; B0YJC5; B0YJC4	0	QQYESVAAK	2	0.5992	0
-445	114913	FALSE	A	F1.2	17.3379	2759	2759	2749	HCD	MS2	8.0909	240	2	1_20151216_13_HeLa_HCD.raw	-445	17584	2759	1	FourierTransform	1	1	1	1	573.797	1146.59	573.797	2	131684	5.10319	18.6933	1.71942	0	0	2	High	Sequest HT	Sequest HT (A10)	Unambiguous	TASTNNIAQAR	1		10	Q9UBI6	Q9UBI6	0	TASTNNIAQAR	2	0.7038	0
-445	114919	FALSE	A	F1.2	17.3424	2760	2760	2749	HCD	MS2	24.5526	240	2	1_20151216_13_HeLa_HCD.raw	-445	17585	2760	1	FourierTransform	1	1	1	1	541.215	1081.42	541.215	2	93803.4	1.99274	6.23147	0	0.86997	0.86951	3	High	Sequest HT	Sequest HT (A10)	Unambiguous	NmMAAcDPR	16	M2(Oxidation); C6(Carbamidomethyl)	10	Q13885; Q13509; P04350; Q9BUF5; P07437; P68371	Q13885; Q13509; P04350; A6NNZ2; A0A075B736; Q9BUF5; Q13509-2; Q5ST81; K7ESM5; Q5JP53; A0A0B4J269; Q3ZCM7; Q5SQY0; P07437; P68371; Q9BVA1	0	NMMAACDPR	2	0.1638	0
-445	114925	FALSE	A	F1.2	17.3469	2761	2761	2749	HCD	MS2	0	240	2	1_20151216_13_HeLa_HCD.raw	-445	17586	2761	1	FourierTransform	1	1	1	1	674.36	1347.71	674.36	2	80425.5	18.4658	52.7316	7.63446	9.13073	4.36653	4	High	Sequest HT	Sequest HT (A10)	Unambiguous	SVQATTENKELK	1		10	Q13011	Q13011	1	SVQATTENKELK	2	0.5855	0
-445	114940	FALSE	A	F1.2	17.3606	2764	2764	2756	HCD	MS2	15.9805	240	3	1_20151216_13_HeLa_HCD.raw	-445	17588	2764	1	FourierTransform	1	1	1	1	515.54	1544.6	515.54	3	175658	29.8495	100	0.40915	13.5853	5.40351	4	High	Sequest HT	Sequest HT (A10)	Unambiguous	sGRVWKDR	1	S1(ADP-Ribosyl)	10	Q9H6F5	Q9H6F5	2	SGRVWKDR	3	0.15	0
-445	114947	FALSE	A	F1.2	17.3652	2765	2765	2756	HCD	MS2	28.6303	240	3	1_20151216_13_HeLa_HCD.raw	-445	17589	2765	1	FourierTransform	1	1	1	1	313.85	939.536	313.85	3	144436	0	0	0	0	0	0	High	Sequest HT	Sequest HT (A10)	Unambiguous	AISGVHTVR	4		10	P41091	P41091; Q2VIR3; Q2VIR3-2; H7BZU1	0	AISGVHTVR	3	0.5181	0
-445	114958	FALSE	A	F1.2	17.3742	2767	2767	2756	HCD	MS2	44.2108	240	3	1_20151216_13_HeLa_HCD.raw	-445	17591	2767	1	FourierTransform	1	1	1	1	562.226	1684.66	562.226	3	93409.6	33.8087	100	9.99194	10.7885	14.4544	4	High	Sequest HT	Sequest HT (A10)	Unambiguous	eLDAAPGKSQK	3	E1(ADP-Ribosyl)	10	E7EW05	E7EW05; Q9NVU7-2; Q9NVU7	1	ELDAAPGKSQK	3	0.1471	0
-445	114965	FALSE	A	F1.2	17.3787	2768	2768	2756	HCD	MS2	44.2457	240	4	1_20151216_13_HeLa_HCD.raw	-445	17592	2768	1	FourierTransform	1	1	1	1	467.944	1868.76	467.944	4	77015.9	28.154	100	0	9.66739	2.94867	3	High	Sequest HT	Sequest HT (A10)	Unambiguous	HYNGEAYEDDEHHPR	1		10	P31689	P31689	0	HYNGEAYEDDEHHPR	4	0.7761	0
-445	114973	FALSE	A	F1.2	17.3832	2769	2769	2756	HCD	MS2	25.2538	240	3	1_20151216_13_HeLa_HCD.raw	-445	17593	2769	1	FourierTransform	1	1	1	1	490.232	1468.68	490.232	3	74384.9	15.2567	46.7813	0	7.75377	6.49163	3	High	Sequest HT	Sequest HT (A10)	Unambiguous	HASQKDYSSGFGGK	3		10	Q14247	Q14247-2; Q14247-3; Q14247	1	HASQKDYSSGFGGK	3	0.7244	0
-445	114980	FALSE	A	F1.2	17.3924	2771	2771	2762	HCD	MS2	4.41261	240	3	1_20151216_13_HeLa_HCD.raw	-445	17594	2771	1	FourierTransform	1	1	1	1	389.878	1167.62	389.878	3	424266	0.2434	0.97359	0	0	0	1	High	Sequest HT	Sequest HT (A10)	Unambiguous	KTKFENLcK	3	C8(Carbamidomethyl)	10	P07900	Q58FG0; P07900-2; P07900	2	KTKFENLCK	3	0.5435	0
-445	11499	FALSE	A	F1.1	21.0901	3489	3489	3482	HCD	MS2	41.7331	240	2	1_20151216_09_HeLa_HCD.raw	-445	1797	3489	1	FourierTransform	1	1	1	1	473.272	945.536	473.272	2	322789	0.99498	3.9799	0	0	0	1	High	Sequest HT	Sequest HT (A10)	Unambiguous	TATQLAVNK	4		10	Q99832	F8WAM2; Q99832; Q99832-4; Q99832-3	0	TATQLAVNK	2	0.6528	0
-445	114990	FALSE	A	F1.2	17.3969	2772	2772	2762	HCD	MS2	26.1559	240	3	1_20151216_13_HeLa_HCD.raw	-445	17595	2772	1	FourierTransform	1	1	1	1	449.909	1347.71	449.909	3	117949	1.26296	3.56508	0	1.48676	0	2	High	Sequest HT	Sequest HT (A10)	Unambiguous	SVQATTENKELK	1		10	Q13011	Q13011	1	SVQATTENKELK	3	0.5221	0
-445	115010	FALSE	A	F1.2	17.4105	2775	2775	2762	HCD	MS2	52.2166	240	3	1_20151216_13_HeLa_HCD.raw	-445	17598	2775	1	FourierTransform	1	1	1	1	495.596	1484.77	495.596	3	49088.4	5.25058	16.9157	0	4.08661	0	2	High	Sequest HT	Sequest HT (A10)	Unambiguous	GVVcDKRNPNGIR	1	C4(Carbamidomethyl)	10	Q16719	Q16719	2	GVVCDKRNPNGIR	3	0.5528	0
-445	115016	FALSE	A	F1.2	17.415	2776	2776	2762	HCD	MS2	76.0856	240	3	1_20151216_13_HeLa_HCD.raw	-445	17599	2776	1	FourierTransform	3	1	1	1	554.566	1661.68	554.566	3	38422.2	31.1208	100	3.2472	8.53409	12.7017	4	Medium	Sequest HT	Sequest HT (A10)	Unambiguous	SVRPGAsYKR	8	S7(ADP-Ribosyl)	10	Q8NEY8	Q8NEY8-5; Q8NEY8-2; Q8NEY8; F8W0Q9; Q8NEY8-6; Q8NEY8-8; B7Z8L1; Q8NEY8-3	1	SVRPGASYKR	3	0.0132	0
-445	115017	FALSE	A	F1.2	17.415	2776	2776	2762	HCD	MS2	76.0856	240	3	1_20151216_13_HeLa_HCD.raw	-445	17599	2776	1	FourierTransform	3	1	1	1	554.566	1661.68	554.566	3	38422.2	31.1208	100	3.2472	8.53409	12.7017	4	Medium	Sequest HT	Sequest HT (A10)	Unambiguous	SVRPGASyKR	8	Y8(ADP-Ribosyl)	10	Q8NEY8	Q8NEY8-5; Q8NEY8-2; Q8NEY8; F8W0Q9; Q8NEY8-6; Q8NEY8-8; B7Z8L1; Q8NEY8-3	1	SVRPGASYKR	3	0.0132	0
-445	115018	FALSE	A	F1.2	17.415	2776	2776	2762	HCD	MS2	76.0856	240	3	1_20151216_13_HeLa_HCD.raw	-445	17599	2776	1	FourierTransform	3	1	1	1	554.566	1661.68	554.566	3	38422.2	31.1208	100	3.2472	8.53409	12.7017	4	Medium	Sequest HT	Sequest HT (A10)	Unambiguous	SVrPGASYKR	8	R3(ADP-Ribosyl)	10	Q8NEY8	Q8NEY8-5; Q8NEY8-2; Q8NEY8; F8W0Q9; Q8NEY8-6; Q8NEY8-8; B7Z8L1; Q8NEY8-3	1	SVRPGASYKR	3	NA	0.0132
-445	115032	FALSE	A	F1.2	17.4287	2779	2779	2770	HCD	MS2	24.4935	240	2	1_20151216_13_HeLa_HCD.raw	-445	17601	2779	1	FourierTransform	1	1	1	1	386.211	771.415	386.211	2	137205	0.62569	2.50276	0	0	0	1	High	Sequest HT	Sequest HT (A10)	Unambiguous	HGYIPGK	5		10	Q9ULV4	B4E3S0; H0YHL7; Q9ULV4; Q9ULV4-2; Q9ULV4-3	0	HGYIPGK	2	0.435	0
-445	115040	FALSE	A	F1.2	17.4334	2780	2780	2770	HCD	MS2	41.8767	240	2	1_20151216_13_HeLa_HCD.raw	-445	17602	2780	1	FourierTransform	1	1	1	1	523.778	1046.55	523.778	2	128056	26.5357	100	2.40903	3.73378	0	3	High	Sequest HT	Sequest HT (A10)	Unambiguous	GAVQTGVDTAK	3		10	Q96Q06	Q96Q06; A0A0J9YXN7; Q96Q06-2	0	GAVQTGVDTAK	2	0.4512	0
-445	115049	FALSE	A	F1.2	17.4379	2781	2781	2770	HCD	MS2	83.2319	240	3	1_20151216_13_HeLa_HCD.raw	-445	17603	2781	1	FourierTransform	1	1	1	1	378.545	1133.62	378.545	3	121928	0.69514	1.04151	1.73903	0	0	2	High	Sequest HT	Sequest HT (A10)	Unambiguous	TYIPPKGETK	3		10	P09429	Q5T7C4; P09429; B2RPK0	1	TYIPPKGETK	3	0.417	0
-445	115075	FALSE	A	F1.2	17.4513	2784	2784	2770	HCD	MS2	15.864	240	3	1_20151216_13_HeLa_HCD.raw	-445	17606	2784	1	FourierTransform	1	1	1	1	396.527	1187.57	396.527	3	91469.5	0	0	0	0	0	0	High	Sequest HT	Sequest HT (A10)	Unambiguous	HQGVMVGmGQK	23	M8(Oxidation)	10	P60709; P68133; Q562R1	E7EVS6; G5E9R0; J3KT65; A0A2R8Y793; P63267; C9JUM1; A0A2R8YGF8; A6NL76; P60709; F6UVQ4; P62736; P68133; I3L3I0; C9JTX5; K7EM38; Q562R1; C9JFL5; F8WB63; C9JZR7; P68032; I3L3R2; P63261; B8ZZJ2	0	HQGVMVGMGQK	3	0.4375	0
-445	115093	FALSE	A	F1.2	17.4697	2788	2788	2777	HCD	MS2	27.7114	240	3	1_20151216_13_HeLa_HCD.raw	-445	17609	2788	1	FourierTransform	1	1	1	1	432.242	1294.71	432.242	3	181639	0.85286	3.41146	0	0	0	1	High	Sequest HT	Sequest HT (A10)	Unambiguous	GTGASGSFKLNKK	5		10	P16401; P10412; P16403	P16401; P16402; P10412; P16403; Q02539	2	GTGASGSFKLNKK	3	0.6223	0
-445	115099	FALSE	A	F1.2	17.4741	2789	2789	2777	HCD	MS2	42.606	240	3	1_20151216_13_HeLa_HCD.raw	-445	17610	2789	1	FourierTransform	1	1	1	1	471.584	1412.74	471.584	3	123933	2.48103	8.62478	0	1.29932	0	2	High	Sequest HT	Sequest HT (A10)	Unambiguous	KTEAPAAPAAQETK	2		10	P80723	P80723; P80723-2	1	KTEAPAAPAAQETK	3	0.4375	0
-445	115103	FALSE	A	F1.2	17.4786	2790	2790	2777	HCD	MS2	66.1234	240	2	1_20151216_13_HeLa_HCD.raw	-445	17611	2790	1	FourierTransform	1	1	1	1	594.287	1187.57	594.287	2	122225	4.44059	15.3957	0.73012	0.71812	0.91846	4	High	Sequest HT	Sequest HT (A10)	Unambiguous	HQGVMVGmGQK	23	M8(Oxidation)	10	P60709; P68133; Q562R1	E7EVS6; G5E9R0; J3KT65; A0A2R8Y793; P63267; C9JUM1; A0A2R8YGF8; A6NL76; P60709; F6UVQ4; P62736; P68133; I3L3I0; C9JTX5; K7EM38; Q562R1; C9JFL5; F8WB63; C9JZR7; P68032; I3L3R2; P63261; B8ZZJ2	0	HQGVMVGMGQK	2	0.3299	0
-445	115147	FALSE	A	F1.2	17.515	2798	2798	2785	HCD	MS2	72.4651	240	3	1_20151216_13_HeLa_HCD.raw	-445	17618	2798	1	FourierTransform	1	1	1	1	304.85	912.536	304.85	3	51978.3	0	0	0	0	0	0	High	Sequest HT	Sequest HT (A10)	Unambiguous	GRIPVNTR	4		10	E9PEX6	E9PEX6; P09622-3; P09622-2; P09622	1	GRIPVNTR	3	0.4615	0
-445	115161	FALSE	A	F1.2	17.5287	2801	2801	2792	HCD	MS2	28.8623	240	3	1_20151216_13_HeLa_HCD.raw	-445	17620	2801	1	FourierTransform	1	1	1	1	320.833	960.485	320.833	3	187884	0.10529	0.42114	0	0	0	1	High	Sequest HT	Sequest HT (A10)	Unambiguous	VYKEMYK	14		10	P07355	H0YNP5; A6NMY6; H0YMD0; H0YLE2; H0YM50; H0YN28; P07355-2; P07355; H0YKS4; H0YNA0; H0YN52; H0YN42; H0YL33; H0YMU9	1	VYKEMYK	3	0.558	0
-445	115170	FALSE	A	F1.2	17.5379	2803	2803	2792	HCD	MS2	0	240	3	1_20151216_13_HeLa_HCD.raw	-445	17622	2803	1	FourierTransform	2	1	1	1	915.008	2743.01	915.008	3	111788	44.4211	100	16.4433	19.6256	41.6153	4	High	Sequest HT	Sequest HT (A10)	Unambiguous	SKGQVKeeGINKSEK	1	E7(ADP-Ribosyl); E8(ADP-Ribosyl)	10	P09874	P09874	3	SKGQVKEEGINKSEK	3	0.025	0
-445	115171	FALSE	A	F1.2	17.5379	2803	2803	2792	HCD	MS2	0	240	3	1_20151216_13_HeLa_HCD.raw	-445	17622	2803	1	FourierTransform	2	1	1	1	915.008	2743.01	915.008	3	111788	44.4211	100	16.4433	19.6256	41.6153	4	High	Sequest HT	Sequest HT (A10)	Unambiguous	SkGQVkEEGINKSEK	1	K2(ADP-Ribosyl); K6(ADP-Ribosyl)	10	P09874	P09874	3	SKGQVKEEGINKSEK	3	NA	0.025
-445	115177	FALSE	A	F1.2	17.5424	2804	2804	2792	HCD	MS2	18.2738	240	3	1_20151216_13_HeLa_HCD.raw	-445	17623	2804	1	FourierTransform	1	1	1	1	582.558	1745.66	582.558	3	88219.1	31.2754	100	10.2442	10.1432	4.71432	4	Medium	Sequest HT	Sequest HT (A10)	Unambiguous	ELSSMLPGNtR	4	T10(ADP-Ribosyl)	10	H7C0J4	H7C0J4; Q99743; H7BZA3; H7C0Z2	0	ELSSMLPGNTR	3	1	0
-445	115178	FALSE	A	F1.2	17.5469	2805	2805	2792	HCD	MS2	52.5767	240	2	1_20151216_13_HeLa_HCD.raw	-445	17624	2805	1	FourierTransform	1	1	1	1	531.746	1062.49	531.746	2	81285.5	3.82946	13.8464	0	0	1.47146	2	High	Sequest HT	Sequest HT (A10)	Unambiguous	TYGQSTYSR	2		10	P35998	P35998; C9JLS9	0	TYGQSTYSR	2	0.5459	0
-445	115190	FALSE	A	F1.2	17.5653	2809	2809	2799	HCD	MS2	50.6452	240	2	1_20151216_13_HeLa_HCD.raw	-445	17627	2809	1	FourierTransform	1	1	1	1	458.777	916.546	458.777	2	108552	1.48911	5.95643	0	0	0	1	High	Sequest HT	Sequest HT (A10)	Unambiguous	GVITVKDGK	2		10	P10809	E7EXB4; P10809	1	GVITVKDGK	2	0.5474	0
-445	1152	FALSE	A	F1.1	10.2318	1270	1270	1267	HCD	MS2	0	240	3	1_20151216_09_HeLa_HCD.raw	-445	184	1270	1	FourierTransform	4	1	1	1	715.287	2143.85	715.287	3	40191.5	40.8241	100	20.6808	20.8914	21.7241	4	High	Sequest HT	Sequest HT (A10)	Unambiguous	SNQNGKdSKPSSTPR	2	D7(ADP-Ribosyl)	10	P06748	P06748-3; P06748	1	SNQNGKDSKPSSTPR	3	0.0076	0
-445	115203	FALSE	A	F1.2	17.5743	2811	2811	2799	HCD	MS2	24.2118	240	3	1_20151216_13_HeLa_HCD.raw	-445	17629	2811	1	FourierTransform	2	1	1	1	815.358	2444.06	815.358	3	50735.8	46.059	100	40.8417	30.56	12.8343	4	Medium	Sequest HT	Sequest HT (A10)	Unambiguous	KKAEPSEVDMNSPKSKk	1	K17(ADP-Ribosyl)	10	Q9NR30	Q9NR30	4	KKAEPSEVDMNSPKSKK	3	0.034	0
-445	115204	FALSE	A	F1.2	17.5743	2811	2811	2799	HCD	MS2	24.2118	240	3	1_20151216_13_HeLa_HCD.raw	-445	17629	2811	1	FourierTransform	2	1	1	1	815.358	2444.06	815.358	3	50735.8	46.059	100	40.8417	30.56	12.8343	4	High	Sequest HT	Sequest HT (A10)	Unambiguous	KKAEPSEVDMNSPKSkK	1	K16(ADP-Ribosyl)	10	Q9NR30	Q9NR30	4	KKAEPSEVDMNSPKSKK	3	NA	0.034
-445	11521	FALSE	A	F1.1	21.1038	3492	3492	3482	HCD	MS2	37.3497	240	3	1_20151216_09_HeLa_HCD.raw	-445	1800	3492	1	FourierTransform	1	1	1	1	483.277	1447.82	483.277	3	125795	3.94452	14.3342	0	1.44386	0	2	High	Sequest HT	Sequest HT (A10)	Unambiguous	LEKPAKYDDIKK	3		10	P04406	E7EUT5; P04406-2; P04406	2	LEKPAKYDDIKK	3	0.5972	0
-445	115213	FALSE	A	F1.2	17.5788	2812	2812	2799	HCD	MS2	16.2331	240	4	1_20151216_13_HeLa_HCD.raw	-445	17630	2812	1	FourierTransform	1	1	1	1	611.77	2444.06	611.77	4	89462	35.1956	100	12.8823	17.1895	10.7107	4	High	Sequest HT	Sequest HT (A10)	Unambiguous	KKAEPSEVDMNSPKSKk	1	K17(ADP-Ribosyl)	10	Q9NR30	Q9NR30	4	KKAEPSEVDMNSPKSKK	4	0.0717	0
-445	115237	FALSE	A	F1.2	17.5972	2816	2816	2806	HCD	MS2	17.2191	240	3	1_20151216_13_HeLa_HCD.raw	-445	17633	2816	1	FourierTransform	1	1	1	1	545.227	1633.67	545.227	3	142888	34.6995	100	6.02598	13.0946	19.6773	4	Medium	Sequest HT	Sequest HT (A10)	Selected	KALNySTAPK	2	Y5(ADP-Ribosyl)	10	Q8N7Z5	Q8N7Z5; D6RJB7	1	KALNYSTAPK	3	0.0484	0
-445	115246	FALSE	A	F1.2	17.6017	2817	2817	2806	HCD	MS2	38.7155	240	2	1_20151216_13_HeLa_HCD.raw	-445	17634	2817	1	FourierTransform	1	1	1	1	480.747	960.486	480.747	2	134389	10.8131	41.3096	0	1.94263	0	2	High	Sequest HT	Sequest HT (A10)	Unambiguous	VYKEMYK	14		10	P07355	H0YNP5; A6NMY6; H0YMD0; H0YLE2; H0YM50; H0YN28; P07355-2; P07355; H0YKS4; H0YNA0; H0YN52; H0YN42; H0YL33; H0YMU9	1	VYKEMYK	2	0.6116	0
-445	115255	FALSE	A	F1.2	17.6154	2820	2820	2813	HCD	MS2	23.9163	240	2	1_20151216_13_HeLa_HCD.raw	-445	17636	2820	1	FourierTransform	1	1	1	1	528.765	1056.52	528.765	2	177408	6.86662	26.001	0	1.46545	0	2	High	Sequest HT	Sequest HT (A10)	Unambiguous	ANPFGGASHAK	5		10	P62266	D6RD47; D6R9I7; P62266; D6RDJ2; D6RIX0	0	ANPFGGASHAK	2	0.6598	0
-445	115270	FALSE	A	F1.2	17.6246	2822	2822	2813	HCD	MS2	22.0469	240	2	1_20151216_13_HeLa_HCD.raw	-445	17638	2822	1	FourierTransform	1	1	1	1	351.201	701.394	351.201	2	152781	0	0	0	0	0	0	High	Sequest HT	Sequest HT (A10)	Unambiguous	SSVPGVR	4		10	P08670	P08670; A0A1B0GVG8; B0YJC4; A0A1B0GTT5	0	SSVPGVR	2	0.1792	0
-445	115279	FALSE	A	F1.2	17.6313	2823	2823	2813	HCD	MS2	0	240	3	1_20151216_13_HeLa_HCD.raw	-445	17639	2823	1	FourierTransform	1	1	1	1	895.333	2683.99	895.333	3	122887	45.7884	100	20.9237	21.092	41.1379	4	High	Sequest HT	Sequest HT (A10)	Unambiguous	GQVKeeGINKSEKR	1	E5(ADP-Ribosyl); E6(ADP-Ribosyl)	10	P09874	P09874	3	GQVKEEGINKSEKR	3	0.0769	0
-445	115287	FALSE	A	F1.2	17.6357	2824	2824	2813	HCD	MS2	0	240	3	1_20151216_13_HeLa_HCD.raw	-445	17640	2824	1	FourierTransform	1	1	1	1	646.59	1937.75	646.59	3	101639	35.401	100	16.5778	11.4997	13.5266	4	High	Sequest HT	Sequest HT (A10)	Unambiguous	DRLGGrSGGYSSGK	5	R6(ADP-Ribosyl)	10	Q15084	Q15084-2; Q15084-5; Q15084-3; Q15084-4; Q15084	2	DRLGGRSGGYSSGK	3	0.125	0
-445	1153	FALSE	A	F1.1	10.2318	1270	1270	1267	HCD	MS2	0	240	3	1_20151216_09_HeLa_HCD.raw	-445	184	1270	1	FourierTransform	4	1	1	1	715.287	2143.85	715.287	3	40191.5	40.8241	100	20.6808	20.8914	21.7241	4	High	Sequest HT	Sequest HT (A10)	Unambiguous	SNQNGkDSKPSSTPR	2	K6(ADP-Ribosyl)	10	P06748	P06748-3; P06748	1	SNQNGKDSKPSSTPR	3	NA	0.0076
-445	11530	FALSE	A	F1.1	21.1082	3493	3493	3482	HCD	MS2	34.3649	240	2	1_20151216_09_HeLa_HCD.raw	-445	1801	3493	1	FourierTransform	1	1	1	1	474.238	947.469	474.238	2	223674	0.43566	1.74262	0	0	0	1	High	Sequest HT	Sequest HT (A10)	Unambiguous	QAFPNTNR	2		10	P26641	P26641; P26641-2	0	QAFPNTNR	2	0.6	0
-445	115307	FALSE	A	F1.2	17.654	2828	2828	2819	HCD	MS2	12.9321	240	3	1_20151216_13_HeLa_HCD.raw	-445	17643	2828	1	FourierTransform	1	1	1	1	470.901	1410.69	470.901	3	151902	1.51514	6.06058	0	0	0	1	High	Sequest HT	Sequest HT (A10)	Unambiguous	YHTINGHNAEVR	3		10	P22626	A0A087WUI2; P22626-2; P22626	0	YHTINGHNAEVR	3	0.6882	0
-445	115322	FALSE	A	F1.2	17.6632	2830	2830	2819	HCD	MS2	32.4497	240	3	1_20151216_13_HeLa_HCD.raw	-445	17645	2830	1	FourierTransform	1	1	1	1	348.873	1044.6	348.873	3	122403	2.31144	9.24575	0	0	0	1	High	Sequest HT	Sequest HT (A10)	Unambiguous	EKLEELKR	4		10	Q9Y383	Q9Y383-2; Q9Y383; Q9Y383-3; A0A0A6YYJ8	2	EKLEELKR	3	0.2807	0
-445	115328	FALSE	A	F1.2	17.6677	2831	2831	2819	HCD	MS2	53.3956	240	2	1_20151216_13_HeLa_HCD.raw	-445	17646	2831	1	FourierTransform	1	1	1	1	413.234	825.462	413.234	2	99011.4	0.72812	2.9125	0	0	0	1	High	Sequest HT	Sequest HT (A10)	Unambiguous	KQFQKF	2		10	P62280	M0R1H5; P62280	2	KQFQKF	2	0.129	0
-445	115337	FALSE	A	F1.2	17.6769	2833	2833	2826	HCD	MS2	30.6064	240	2	1_20151216_13_HeLa_HCD.raw	-445	17647	2833	1	FourierTransform	1	1	1	1	408.732	816.457	408.732	2	241843	0.47447	1.89788	0	0	0	1	High	Sequest HT	Sequest HT (A10)	Unambiguous	LQETGLR	2		10	P56524	P56524-2; P56524	0	LQETGLR	2	0.1034	0
-445	115351	FALSE	A	F1.2	17.6861	2835	2835	2826	HCD	MS2	11.3517	240	3	1_20151216_13_HeLa_HCD.raw	-445	17649	2835	1	FourierTransform	1	1	1	1	476.588	1427.75	476.588	3	165016	1.79507	6.17347	0	1.00682	0	2	High	Sequest HT	Sequest HT (A10)	Unambiguous	SESPKEPEQLRK	6		10	F8W6I7	F8W6I7; P09651-2; F8VTQ5; P09651-3; P09651; F8W646	2	SESPKEPEQLRK	3	0.6435	0
-445	115365	FALSE	A	F1.2	17.6951	2837	2837	2826	HCD	MS2	29.1707	240	4	1_20151216_13_HeLa_HCD.raw	-445	17651	2837	1	FourierTransform	1	1	1	1	686.508	2743.01	686.508	4	146476	32.62	100	5.0517	10.0885	15.3397	4	High	Sequest HT	Sequest HT (A10)	Unambiguous	SkGQVkEEGINKSEK	1	K2(ADP-Ribosyl); K6(ADP-Ribosyl)	10	P09874	P09874	3	SKGQVKEEGINKSEK	4	0.1154	0
-445	115368	FALSE	A	F1.2	17.6996	2838	2838	2826	HCD	MS2	45.8433	240	3	1_20151216_13_HeLa_HCD.raw	-445	17652	2838	1	FourierTransform	1	1	1	1	338.529	1013.57	338.529	3	79627.5	0	0	0	0	0	0	High	Sequest HT	Sequest HT (A10)	Unambiguous	VKAEGPGLSR	4		10	P21333	P21333; P21333-2; A0A087WWY3; Q60FE5	1	VKAEGPGLSR	3	0.4525	0
-445	115385	FALSE	A	F1.2	17.718	2842	2842	2832	HCD	MS2	50.4589	240	4	1_20151216_13_HeLa_HCD.raw	-445	17655	2842	1	FourierTransform	1	1	1	1	353.427	1410.69	353.427	4	213076	0	0	0	0	0	0	High	Sequest HT	Sequest HT (A10)	Unambiguous	YHTINGHNAEVR	3		10	P22626	A0A087WUI2; P22626-2; P22626	0	YHTINGHNAEVR	4	0.3373	0
-445	115398	FALSE	A	F1.2	17.7314	2845	2845	2832	HCD	MS2	45.0399	240	2	1_20151216_13_HeLa_HCD.raw	-445	17658	2845	1	FourierTransform	1	1	1	1	361.203	721.399	361.203	2	85271.7	0	0	0	0	0	0	High	Sequest HT	Sequest HT (A10)	Unambiguous	AYLQAR	2		10	P49327	P49327; A0A0U1RQF0	0	AYLQAR	2	0.1462	0
-445	1154	FALSE	A	F1.1	10.2318	1270	1270	1267	HCD	MS2	0	240	3	1_20151216_09_HeLa_HCD.raw	-445	184	1270	1	FourierTransform	4	1	1	1	715.287	2143.85	715.287	3	40191.5	40.8241	100	20.6808	20.8914	21.7241	4	High	Sequest HT	Sequest HT (A10)	Unambiguous	SNQNGKDsKPSSTPR	2	S8(ADP-Ribosyl)	10	P06748	P06748-3; P06748	1	SNQNGKDSKPSSTPR	3	NA	0.0229
-445	115408	FALSE	A	F1.2	17.7407	2847	2847	2839	HCD	MS2	3.8498	240	2	1_20151216_13_HeLa_HCD.raw	-445	17659	2847	1	FourierTransform	1	1	1	1	510.254	1019.5	510.254	2	316451	4.86521	16.2903	0	1.27837	1.89214	3	High	Sequest HT	Sequest HT (A10)	Unambiguous	ISSPTETER	1		10	P31949	P31949	0	ISSPTETER	2	0.5673	0
-445	115416	FALSE	A	F1.2	17.7452	2848	2848	2839	HCD	MS2	34.3593	240	2	1_20151216_13_HeLa_HCD.raw	-445	17660	2848	1	FourierTransform	1	1	1	1	565.333	1129.66	565.333	2	178842	21.3165	75.8448	3.09799	3.06375	3.2595	4	High	Sequest HT	Sequest HT (A10)	Unambiguous	EIVRDIKEK	14		10	P60709; Q6S8J3; P68133	A5A3E0; A0A2R8Y793; P63267; A0A2R8YEA7; P0CG39; P60709; P63267-2; Q6S8J3; P62736; P68133; I3L4N8; P0CG38; P68032; P63261	2	EIVRDIKEK	2	0.1485	0
-445	115431	FALSE	A	F1.2	17.7543	2850	2850	2839	HCD	MS2	13.9529	240	3	1_20151216_13_HeLa_HCD.raw	-445	17662	2850	1	FourierTransform	1	1	1	1	454.568	1361.69	454.568	3	140546	6.86699	23.8989	0	3.56907	0	2	High	Sequest HT	Sequest HT (A10)	Unambiguous	VGGTSDVEVNEKK	1		10	P10809	P10809	1	VGGTSDVEVNEKK	3	0.5812	0
-445	115438	FALSE	A	F1.2	17.7588	2851	2851	2839	HCD	MS2	64.5825	240	3	1_20151216_13_HeLa_HCD.raw	-445	17663	2851	1	FourierTransform	1	1	1	1	335.185	1003.54	335.185	3	139196	0	0	0	0	0	0	High	Sequest HT	Sequest HT (A10)	Unambiguous	LSKEEIER	6		10	A0A0G2JIW1	V9GZ37; A0A0G2JIW1; P0DMV8-2; P0DMV9; P34931; Q53FA3	1	LSKEEIER	3	0.1421	0
-445	115447	FALSE	A	F1.2	17.7633	2852	2852	2839	HCD	MS2	46.4846	240	2	1_20151216_13_HeLa_HCD.raw	-445	17664	2852	1	FourierTransform	1	1	1	1	488.25	975.493	488.25	2	113742	4.23573	15.6503	0	0	1.29259	2	High	Sequest HT	Sequest HT (A10)	Unambiguous	AMEAVAAQGK	2		10	P18669	P18669; P15259	0	AMEAVAAQGK	2	0.695	0
-445	115453	FALSE	A	F1.2	17.7725	2854	2854	2846	HCD	MS2	30.6933	240	3	1_20151216_13_HeLa_HCD.raw	-445	17665	2854	1	FourierTransform	1	1	1	1	324.835	972.489	324.835	3	260305	0.11567	0.46269	0	0	0	1	High	Sequest HT	Sequest HT (A10)	Unambiguous	YLRDYSR	4		10	Q99832	Q99832; Q99832-4; Q99832-3; Q99832-2	1	YLRDYSR	3	0.3407	0
-445	115462	FALSE	A	F1.2	17.7817	2856	2856	2846	HCD	MS2	43.6385	240	3	1_20151216_13_HeLa_HCD.raw	-445	17667	2856	1	FourierTransform	1	1	1	1	525.59	1574.76	525.59	3	109817	26.7794	100	3.09664	4.02099	0	3	High	Sequest HT	Sequest HT (A10)	Unambiguous	QAGEVTYADAHKER	6		10	A0A590UK80	A0A590UK80; A0A590UK01; A0A590UJP7; Q13247; A0A590UJK4; Q13247-3	1	QAGEVTYADAHKER	3	0.7361	0
-445	115491	FALSE	A	F1.2	17.8046	2861	2861	2853	HCD	MS2	17.243	240	2	1_20151216_13_HeLa_HCD.raw	-445	17671	2861	1	FourierTransform	1	1	1	1	502.275	1003.54	502.275	2	155767	1.72535	6.9014	0	0	0	1	High	Sequest HT	Sequest HT (A10)	Unambiguous	LSKEEIER	6		10	A0A0G2JIW1	V9GZ37; A0A0G2JIW1; P0DMV8-2; P0DMV9; P34931; Q53FA3	1	LSKEEIER	2	0.3889	0
-445	1155	FALSE	A	F1.1	10.2318	1270	1270	1267	HCD	MS2	0	240	3	1_20151216_09_HeLa_HCD.raw	-445	184	1270	1	FourierTransform	4	1	1	1	715.287	2143.85	715.287	3	40191.5	40.8241	100	20.6808	20.8914	21.7241	4	High	Sequest HT	Sequest HT (A10)	Unambiguous	SNQNGKDSkPSSTPR	2	K9(ADP-Ribosyl)	10	P06748	P06748-3; P06748	1	SNQNGKDSKPSSTPR	3	NA	0.0229
-445	115502	FALSE	A	F1.2	17.8136	2863	2863	2853	HCD	MS2	25.5124	240	2	1_20151216_13_HeLa_HCD.raw	-445	17673	2863	1	FourierTransform	1	1	1	1	677.816	1354.62	677.816	2	136701	7.68453	24.6471	2.6122	2.00175	1.47709	4	High	Sequest HT	Sequest HT (A10)	Unambiguous	DSYVGDEAQSKR	22		10	P60709; P68133	E7EVS6; G5E9R0; J3KT65; A0A2R8Y793; P63267; C9JUM1; A0A2R8YGF8; A6NL76; P60709; F6UVQ4; P62736; P68133; I3L3I0; C9JTX5; K7EM38; C9JFL5; F8WB63; C9JZR7; P68032; I3L3R2; P63261; B8ZZJ2	1	DSYVGDEAQSKR	2	0.8577	0
-445	115512	FALSE	A	F1.2	17.8181	2864	2864	2853	HCD	MS2	0	240	2	1_20151216_13_HeLa_HCD.raw	-445	17674	2864	1	FourierTransform	1	1	1	1	748.813	1496.62	748.813	2	96978.2	50.692	100	10.291	29.8878	62.5893	4	High	Sequest HT	Sequest HT (A10)	Unambiguous	sLGTQPPKK	5	S1(ADP-Ribosyl)	10	A0A0A0MRM9	A0A0A0MRM9; Q14978; Q14978-2; S4R349; Q14978-3	1	SLGTQPPKK	2	0.4019	0
-445	115520	FALSE	A	F1.2	17.8225	2865	2865	2853	HCD	MS2	29.9474	240	3	1_20151216_13_HeLa_HCD.raw	-445	17675	2865	1	FourierTransform	1	1	1	1	452.213	1354.62	452.213	3	96885.3	3.07181	10.8257	0.5466	0.91494	0	3	High	Sequest HT	Sequest HT (A10)	Unambiguous	DSYVGDEAQSKR	22		10	P60709; P68133	E7EVS6; G5E9R0; J3KT65; A0A2R8Y793; P63267; C9JUM1; A0A2R8YGF8; A6NL76; P60709; F6UVQ4; P62736; P68133; I3L3I0; C9JTX5; K7EM38; C9JFL5; F8WB63; C9JZR7; P68032; I3L3R2; P63261; B8ZZJ2	1	DSYVGDEAQSKR	3	0.7273	0
-445	115526	FALSE	A	F1.2	17.8318	2867	2867	2858	HCD	MS2	12.4318	240	4	1_20151216_13_HeLa_HCD.raw	-445	17676	2867	1	FourierTransform	1	1	1	1	725.534	2899.11	725.534	4	85895.4	38.6675	100	15.3878	23.8783	15.404	4	High	Sequest HT	Sequest HT (A10)	Unambiguous	SkGQVkEEGINKSEKR	1	K2(ADP-Ribosyl); K6(ADP-Ribosyl)	10	P09874	P09874	4	SKGQVKEEGINKSEKR	4	0.1443	0
-445	115554	FALSE	A	F1.2	17.8591	2873	2873	2866	HCD	MS2	28.3825	240	3	1_20151216_13_HeLa_HCD.raw	-445	17681	2873	1	FourierTransform	1	1	1	1	547.901	1641.69	547.901	3	92503.8	30.1828	100	3.54675	6.28112	10.9034	4	High	Sequest HT	Sequest HT (A10)	Unambiguous	DYGHSSSRDDYPSR	6		10	P38159	H3BT71; P38159-2; P38159; H3BUY5; H0Y6E7; Q96E39	1	DYGHSSSRDDYPSR	3	0.6284	0
-445	115561	FALSE	A	F1.2	17.8637	2874	2874	2866	HCD	MS2	32.7792	240	3	1_20151216_13_HeLa_HCD.raw	-445	17682	2874	1	FourierTransform	1	1	1	1	492.608	1475.81	492.608	3	66045.1	6.15222	22.6883	0	1.9206	0	2	High	Sequest HT	Sequest HT (A10)	Unambiguous	HVPGGGNVQIQNKK	7		10	P27816	P27816; E7EVA0; P27816-4; F8W9U4; H0Y2V1; P27816-6; P27816-2	1	HVPGGGNVQIQNKK	3	0.6486	0
-445	115570	FALSE	A	F1.2	17.8682	2875	2875	2866	HCD	MS2	79.2012	240	3	1_20151216_13_HeLa_HCD.raw	-445	17683	2875	1	FourierTransform	1	1	1	1	303.157	907.455	303.157	3	65134.1	0	0	0	0	0	0	Medium	Sequest HT	Sequest HT (A10)	Unambiguous	MGPPVGGHR	4		10	P14866	A0A3B3ITJ4; M0QXS5; P14866-2; P14866	0	MGPPVGGHR	3	0.1919	0
-445	115587	FALSE	A	F1.2	17.8772	2877	2877	2866	HCD	MS2	39.8925	240	2	1_20151216_13_HeLa_HCD.raw	-445	17685	2877	1	FourierTransform	1	1	1	1	506.241	1011.47	506.241	2	229029	3.49787	13.152	0	0	0.83946	2	High	Sequest HT	Sequest HT (A10)	Unambiguous	DYNVTANSK	7		10	P00338	F5GXY2; P00338-5; P00338-2; P00338-3; F5GXH2; F5GYU2; P00338	0	DYNVTANSK	2	0.7348	0
-445	115594	FALSE	A	F1.2	17.8864	2879	2879	2871	HCD	MS2	45.0114	240	2	1_20151216_13_HeLa_HCD.raw	-445	17686	2879	1	FourierTransform	1	1	1	1	396.752	792.497	396.752	2	295999	0.35635	0.63135	0.79406	0	0	2	High	Sequest HT	Sequest HT (A10)	Unambiguous	KIFVGTK	1		10	P62701	P62701	1	KIFVGTK	2	0.2195	0
-445	11560	FALSE	A	F1.1	21.1357	3499	3499	3488	HCD	MS2	10.0461	240	3	1_20151216_09_HeLa_HCD.raw	-445	1806	3499	1	FourierTransform	2	1	1	1	629.581	1886.73	629.581	3	100413	30.3218	100	5.19695	10.9657	5.12455	4	High	Sequest HT	Sequest HT (A10)	Unambiguous	YeKDVADYKSK	3	E2(ADP-Ribosyl)	10	O15347	O15347; E7ES08; E7EQU1	2	YEKDVADYKSK	3	0.0124	0
-445	115604	FALSE	A	F1.2	17.8909	2880	2880	2871	HCD	MS2	45.2501	240	2	1_20151216_13_HeLa_HCD.raw	-445	17687	2880	1	FourierTransform	1	1	1	1	567.314	1133.62	567.314	2	85605.4	7.64343	25.4122	3.63719	0	1.52436	3	High	Sequest HT	Sequest HT (A10)	Unambiguous	TYIPPKGETK	3		10	P09429	Q5T7C4; P09429; B2RPK0	1	TYIPPKGETK	2	0.6279	0
-445	11561	FALSE	A	F1.1	21.1357	3499	3499	3488	HCD	MS2	10.0461	240	3	1_20151216_09_HeLa_HCD.raw	-445	1806	3499	1	FourierTransform	2	1	1	1	629.581	1886.73	629.581	3	100413	30.3218	100	5.19695	10.9657	5.12455	4	High	Sequest HT	Sequest HT (A10)	Unambiguous	yEKDVADYKSK	3	Y1(ADP-Ribosyl)	10	O15347	O15347; E7ES08; E7EQU1	2	YEKDVADYKSK	3	NA	0.0124
[truncated: 40,554 more rows]
[truncated: 27 more columns]
