# Supplementary material for: The RiboMaP Spectral Annotation Method Applied to Various ADP-Ribosylome Studies Including INF-γ-Stimulated Human Cells and Mouse Tissues
Source: Front Cardiovasc Med. 2022 Mar 28;9:851351. doi: 10.3389/fcvm.2022.851351 (PMC8996112; doi:10.3389/fcvm.2022.851351)
Supplement: Supplementary file 6 [file Table_6.XLSX]

## Sheet: SupplementalTablesSummary
Supplemental table 6. ADP-ribosylated peptides identified from THP-1 cells with p-series score validation.
Supplemental table 7. ADP-ribosylated peptides increased by IFN-g stimulation.
Supplemental table 8. ADP-ribosylated peptides decreased by IFN-g stimulation

## Sheet: SuppTable6
Supplemental table 6. ADP-ribosylated peptides identified from THP-1 cells with p-series score validation.
Protein Position	Accession	Sequence	Candidate ADP ribosylations	Other modifications	Quality PEP	MH+ [Da]	HCD		EThcD		Abundances
							Charge	m/z [Da]	Charge	m/z [Da]	Rep1 Control	Rep1 IFN-g	Rep2 Control	Rep2 IFN-g
RNF114 [77-82]	Q9Y508	AVELER	1xADP-Ribosyl [E3]		0.596441	1257.45	2	629.231			9314.18	36804.5		10268.6
RNF114 [113-122]	Q9Y508	YQNYIMEGVK	1xADP-Ribosyl [E7]		0.117188	1785.66	2	893.334	2	893.333	20096.1	126227	12643.2	89401.2
LAMTOR3 [1-7]	Q9UHA4	MADDLKR	1xADP-Ribosyl [D3]		0.618912	1389.49	3	463.835	3	463.835	325697	1.66188e+06	1.16879e+07	1.54465e+07
CTSZ [275-284]	Q9UBR2	IVTSTYKDGK	1xADP-Ribosyl [Y/K/D/T/S]		0.360234	1652.66	3	551.558	3	551.558	3239.44	8153.12	152192	206441
ANKFY1 [849-870]	Q9P2R3	NNKSAEAILKRESGAAEQVDNK	1xADP-Ribosyl [K22]		0.622689	2913.28	4	729.074			107307	136179	1.12953e+06	1.56576e+06
OGFR [207-215]	Q9NZT2	SHNNLRITR	1xADP-Ribosyl [R6]		0.020838	1651.67	3	551.229	3	551.229	175866	298180	169286	301113
OLA1 [202-216]	Q9NTK5	FYHDWNDKEIEVLNK	1xADP-Ribosyl [E/D/K]		0.0251816	2491	3	831.004			9530.29	16758.6	99993.8	257558
CACYBP [25-41]	Q9HB71	VRDALTAEKSKIETEIK	1xADP-Ribosyl [K9]		0.0416706	2472.14	4	618.791	4	618.791			109934	160935
DNAJC18 [125-141]	Q9H819	AIGNAFAVLSNPDKRLR	1xADP-Ribosyl [K/R/D]		0.478356	2383.1	3	795.035			27430.8	20644.7	38787.9	55820.3
POTEKP [239-254]	Q9BYX7	SYELPDGQVITIGNER	1xADP-Ribosyl [S/Y/E]		0.00213167	2331.95	2	1166.48	2	1166.48	192245	179471	97425.2	74278.7
POTEKP [40-62]	Q9BYX7	HQGMMEGMHQKESYVGKEAQSKR	1xADP-Ribosyl [H1]		0.397093	3217.31	3	1073.11			19824.6	12828	102391	164583
POTEKP [85-95]	Q9BYX7	IWHHTFYNELR	1xADP-Ribosyl [H]		0.0422601	2056.81	3	686.275	3	686.275	98994.3	99069.6	534516	863684
CORO1B [337-343]	Q9BR76	FYKLHER	1xADP-Ribosyl [K/Y]		0.130996	1533.59	3	511.869	3	511.869	69101.1	89692.6	366828	518853
FAM118B [200-227]	Q9BPY3	LSVLHIHGVYTNPSGIVLHPAGYQNVLR	1xADP-Ribosyl [S/Y/T/H]		0.000281594	3595.72	4	899.689	4	899.689	2612.98		89378.6	159067
FAM118B [99-110]	Q9BPY3	NLVHVAHDLIQK	1xADP-Ribosyl [K/H/D]		0.00557191	1927.85	3	643.287	3	643.287	24362.8	30574.8	230278	257242
CCT7 [107-123]	Q99832	QVKPYVEEGLHPQIIIR	1xADP-Ribosyl [K3]		0.0765231	2560.2	3	854.071			7471.21	10845	76264.1	91710.1
PARK7 [123-132]	Q99497	VTTHPLAKDK	1xADP-Ribosyl [K8]		0.302506	1650.69	3	550.902	3	550.902	7184.11	39829.5	153169	261477
TRIM11 [74-108]	Q96F44	MAEMARRLHPPSPVPQGVCPAHREPLAAFCGDELR	1xADP-Ribosyl [S12]	1xOxidation [M1]; 2xCarbamidomethyl [C19;C30]	0.234256	4509.99	4	1128.25	4	1128.25	81117.6	6502.6	35955.9	60520.7
ARHGEF1 [197-214]	Q92888	LLMHLEEMQHTISTDEEK	1xADP-Ribosyl [E/H]		0.0142529	2725.09	3	909.034	3	909.034	11856.8	12977.1	68307.4	97474.6
JARID2 [234-240]	Q92833	EKEPVQK	1xADP-Ribosyl [K7]		0.53658	1398.53	2	699.771	2	699.77		5470.3	51904.7	189945
C3orf20 [797-810]	Q8ND61	VLNGYGLSKQNLLK	1xADP-Ribosyl [K/Y/S]		0.686148	2087.96			3	696.657	5580.9	8451.67	210193	206792
ATG16L2 [184-194]	Q8NAA4	LQEEARDLLER	1xADP-Ribosyl [E10]		0.529538	1912.78	3	638.266	3	638.266	5336.66	3797.03	102301	63411
ANKRD13C [374-395]	Q8N6S4	RREHLSEEDILRNKAIMESLSK	1xADP-Ribosyl [E/R/H/D/S]		0.55081	3195.47	4	799.625
PARP9 [16-37]	Q8IXQ6-2	SETGALGENYSWQIPINHNDFK	1xADP-Ribosyl [Y/S/E]		0.18733	3061.24	3	1021.09			16416.4	75836	27945.9	216739
MORC1 [475-504]	Q86VD1	RQAMGIPFIIQCDLCLKWRVLPSSTNYQEK	1xADP-Ribosyl [R19]	1xOxidation [M4]; 2xCarbamidomethyl [C12;C15]	0.576156	4208.92	6	702.328			2960.5		66633.9	14078.5
TPT1 [98-110]	Q5W0H4	SIKGKLEEQRPER	1xADP-Ribosyl [K/S]		0.0992167	2110.93	4	528.488	4	528.488	6118.95	15076.6	151989	222030
RPL11 [25-41]	Q5VVC8	AAKVLEQLTGQTPVFSK	1xADP-Ribosyl [K3]		0.00997294	2358.08	3	786.697					141981	147246
ACADM [328-339]	Q5T4U5	ALDEATKYALER	1xADP-Ribosyl [K/T/E]		0.146283	1920.78	3	640.931	3	640.931		1831.66	76347.6	221282
ZBTB41 [739-762]	Q5SVQ8	LKYHIDHVHEIKSPDDPLSTSEEK	1xADP-Ribosyl [K/Y/E/H]		0.666715	3358.47			4	840.372			99680.1	141695
FSIP2 [5457-5473]	Q5CZC0	NMMSTLEINRGTMNRKK	1xADP-Ribosyl [R/K]		0.684198	2565.08	3	855.698
PARP14 [1520-1532]	Q460N5-1	SKVDIPAHWSDMK	1xADP-Ribosyl [D/K/S]	1xOxidation [M12]	0.0459714	2070.8	3	690.939	3	690.939		63545.1		148760
PARP14 [1520-1532]	Q460N5-1	SKVDIPAHWSDMK	1xADP-Ribosyl [D/K/S]		0.023236	2054.81	3	685.608	3	685.608	3194.63	107647	8784.33	455634
H2BC21 [7-12]	Q16778	SAPAPK	1xADP-Ribosyl [S1]		0.308543	1111.39	2	556.196	2	556.197	352425	158229	147917	79914.9
LASP1 [113-128]	Q14847	TQDQISNIKYHEEFEK	1xADP-Ribosyl [Y/K]		0.0145958	2550.02	3	850.679	3	850.679	36124.6	68048.4	423588	585867
LASP1 [86-92]	Q14847	YKEEFEK	1xADP-Ribosyl [E/Y/K]		0.723441	1513.53	2	757.268	2	757.268	6078.8	10805.2	105074	133814
DAG1 [583-603]	Q14118	GGLSAVDAFEIHVHRRPQGDR	1xADP-Ribosyl [E/D/H]		0.71162	2858.25	3	953.423
CAMK2D [54-60]	Q13557	DHQKLER	1xADP-Ribosyl [E/K/D]		0.427179	1466.55	3	489.52	3	489.52	47228.4	36507	200113	200648
PAK2 [493-524]	Q13177	ELLQHPFLKLAKPLSSLTPLIMAAKEAMKSNR	2xADP-Ribosyl [K9;K12]	2xOxidation [M22;M28]	0.626475	4690.13	4	1173.28	4	1173.28	89363.8	102498	574464	704560
GRIN2A [1373-1406]	Q12879	DDQRLVIGRCPSDPYKHSLPSQAVNDSYLRSSLR	1xADP-Ribosyl [S/R]	1xCarbamidomethyl [C10]	0.346742	4471.03			5	895.015
PRDX1 [28-37]	Q06830	DISLSDYKGK	1xADP-Ribosyl [K8]		0.556195	1666.64			3	556.218			160916	177752
PRDX1 [17-35]	Q06830	ATAVMPDGQFKDISLSDYK	1xADP-Ribosyl [K/D]		0.143102	2627.08	3	876.36			3182.09		74068.4	119514
RPL6 [227-246]	Q02878	HQEGEIFDTEKEKYEITEQR	1xADP-Ribosyl [K/E/D/Y/T/R]		0.00426394	3050.25	4	763.317	4	763.317	14108.2	50575	309356	412667
RPL18A [3-15]	Q02543	ASGTLREYKVVGR	1xADP-Ribosyl [Y/K/R]		0.00428436	1976.86			3	659.626	8975.36	30321.4	563804	1.07483e+06
RPL18A [9-15]	Q02543	EYKVVGR	1xADP-Ribosyl [E/R/K/Y]		0.0486198	1391.54	3	464.518	3	464.518	102495	141902	1.34315e+06	1.91881e+06
CAP1 [273-287]	Q01518	HVSDDMKTHKNPALK	1xADP-Ribosyl [T/K/H]	1xOxidation [M6]	0.00624853	2277.94	3	759.983	3	759.983	127961	252066	1.26353e+06	628183
CAP1 [280-287]	Q01518	THKNPALK	1xADP-Ribosyl [T/K/H]		0.146927	1449.59	3	483.868	3	483.869	601098	754382	1.36616e+07	1.52198e+07
CAP1 [199-215]	Q01518	EFHTTGLAWSKTGPVAK	1xADP-Ribosyl [S/T/K]		0.00478207	2371.02	3	791.01	3	791.011	14573	42827.4	520606	581945
CAP1 [295-312]	Q01518	SGPKPFSAPKPQTSPSPK	1xADP-Ribosyl [S/K]		0.0782973	2379.04	3	793.685	3	793.685	27915.9	77297.6	448106	694067
CAP1 [295-313]	Q01518	SGPKPFSAPKPQTSPSPKR	1xADP-Ribosyl [R/K/S/T]		0.0223725	2535.14	4	634.541	4	634.541	8853.63	37269.3	452184	763410
CAP1 [314-327]	Q01518	ATKKEPAVLELEGK	1xADP-Ribosyl [K/T]		0.04662	2053.92	3	685.312	3	685.312	4056.85	12075.8	220450	357311
CAP1 [72-84]	Q01518	HAEMVHTGLKLER	1xADP-Ribosyl [K/T/H]		0.00499218	2061.86	3	687.959	4	516.221	41132.2	80139.3	477509	758820
CAP1 [273-287]	Q01518	HVSDDMKTHKNPALK	1xADP-Ribosyl [K/T/H]		0.00148192	2261.94	4	566.241	4	566.241	108475	219180	1.23829e+06	1.7789e+06
CAP1 [171-184]	Q01518	EYKDVDKKHVDWVK	1xADP-Ribosyl [K/H/E/D/Y]		0.000154804	2329.99	3	777.334	4	583.253	134088	278911	1.4584e+06	1.83854e+06
CAP1 [317-328]	Q01518	KEPAVLELEGKK	1xADP-Ribosyl [K/E]		0.0401376	1881.84	3	627.952	3	627.952	11408.2	20186.1	362898	438228
CAP1 [317-330]	Q01518	KEPAVLELEGKKWR	1xADP-Ribosyl [K/E]		0.133339	2224.02	4	556.76	4	556.76		14664.6	57873.8	97063.2
CAP1 [61-71]	Q01518	ISKEIGGDVQK	1xADP-Ribosyl [E/K/S/D]		0.00576133	1714.71	3	572.241	3	572.241	171935	301319	3.20267e+06	3.90414e+06
CAP1 [174-184]	Q01518	DVDKKHVDWVK	1xADP-Ribosyl [K/D]		0.16176	1909.79	3	637.267	3	637.267		10289.5	107337	112754
CAP1 [178-184]	Q01518	KHVDWVK	1xADP-Ribosyl [H/K]		0.0230171	1452.57	3	484.862	3	484.862	15874.5	23634.9	305247	363118
CAP1 [313-327]	Q01518	RATKKEPAVLELEGK	1xADP-Ribosyl [E/T/K/R]		0.00864384	2210.03	3	737.348	4	553.262	280423	516959	1.89932e+06	2.81443e+06
CAP1 [317-327]	Q01518	KEPAVLELEGK	1xADP-Ribosyl [E/K]		0.000762016	1753.74	3	585.253	3	585.254	114141	176625	720133	912326
CAP1 [313-328]	Q01518	RATKKEPAVLELEGKK	1xADP-Ribosyl [E/K/R/T]		0.00554536	2338.12	4	585.286	4	585.286	21684.5	103827	750263	1.10851e+06
CAP1 [64-81]	Q01518	EIGGDVQKHAEMVHTGLK	1xADP-Ribosyl [E/K/H/D]		0.00317031	2490.05	4	623.269	4	623.269	265347	353632	1.77323e+06	2.19587e+06
CAP1 [168-178]	Q01518	VLKEYKDVDKK	1xADP-Ribosyl [E/K/D/Y]		0.00881031	1905.84	4	477.215	4	477.215	71832.5	118778	1.2379e+06	1.54137e+06
CAP1 [405-422]	Q01518	VPTISINKTDGCHAYLSK	1xADP-Ribosyl [D/S/K/T]	1xCarbamidomethyl [C12]	0.21278	2545.08	3	849.032				2514.02	93962.4	144434
CAP1 [171-178]	Q01518	EYKDVDKK	1xADP-Ribosyl [D/K]		0.0682129	1565.59	3	522.535	3	522.535	126969	136380	124546	1.13827e+06
CAP1 [64-84]	Q01518	EIGGDVQKHAEMVHTGLKLER	1xADP-Ribosyl [D/E/K/H]		3.64952e-08	2888.28	4	722.825	5	578.462	174112	251567	2.44944e+06	3.89571e+06
FABP5 [18-34]	Q01469	GFDEYMKELGVGIALRK	1xADP-Ribosyl [Y5]		0.00404557	2467.08	3	823.03	3	823.03	28454	17192.8	325906	135023
FABP5 [130-135]	Q01469	IYEKVE	1xADP-Ribosyl [K4]		0.565226	1321.47	2	661.242	2	661.242	39794.3	99938.8	565654	688331
FABP5 [13-24]	Q01469	LVDSKGFDEYMK	1xADP-Ribosyl [K/D/S]		0.00272051	1972.74	3	658.253	3	658.253	20579.3	29272.5	332945	536141
HNRNPU [256-268]	Q00839	GYFEYIEENKYSR	1xADP-Ribosyl [Y/E/S/K/R]		0.310984	2238.84	3	746.953	3	746.953		13077.8	82417.9	134473
HNRNPU [797-825]	Q00839	NQSQGYNQWQQGQFWGQKPWSQHYHQGYY	1xADP-Ribosyl [S/K/Y]		0.0577512	4199.67	4	1050.67			162770	30865.7	385256	414872
HNRNPU [348-360]	Q00839	HLYTKDIDIHEVR	1xADP-Ribosyl [H/D/T/K]		0.000514672	2179.92	4	545.736	4	545.736	42456.1	77126.2	883359	1.04461e+06
RPL19 [181-196]	P84098	KEEIIKTLSKEEETKK	1xADP-Ribosyl [S/K]		0.561605	2474.15			4	619.292		7827.79	38834.7	78468.3
TUBB4B [47-62]	P68371	INVYYNEATGGKYVPR	1xADP-Ribosyl [K/T/E/Y]		0.100118	2384.99	3	795.669			4808.02	5236.04	74530.3	102042
ACTA1 [65-86]	P68133	GILTLKYPIEHGIITNWDDMEK	1xADP-Ribosyl [K/T]		0.0279395	3127.39	3	1043.13					134426	192994
ACTA1 [64-86]	P68133	RGILTLKYPIEHGIITNWDDMEK	1xADP-Ribosyl [K/R/Y/T/E]		0.0187739	3283.49	4	821.628	4	821.628		84836.6	400813	227735
ACTA1 [71-97]	P68133	YPIEHGIITNWDDMEKIWHHTFYNELR	1xADP-Ribosyl [K/E/T/H/D]		1.33485e-05	3998.7	4	1000.43	5	800.545	1.12115e+06	1.17421e+06	1.11574e+07	1.01084e+07
ACTA1 [71-97]	P68133	YPIEHGIITNWDDMEKIWHHTFYNELR	1xADP-Ribosyl [E/D/K/T/H]	1xOxidation [M14]	0.00455896	4014.7	5	803.745	5	803.745	48529.5	159770	975509	1.17761e+06
TMSB10 [27-39]	P63313	NTLPTKETIEQEK	1xADP-Ribosyl [K/T/E]		0.0350289	2071.86	3	691.292	3	691.292	39444.2	41263.6	192427	259194
YWHAZ [104-120]	P63104	FLIPNASQAESKVFYLK	1xADP-Ribosyl [S/K/Y]		0.574328	2496.12	3	832.713	3	832.714	10830.8		130984	180304
YWHAZ [121-127]	P63104	MKGDYYR	1xADP-Ribosyl [K2]	1xOxidation [M1]	0.119303	1489.49	3	497.167	3	497.167	72550	119622	1.57221e+06	1.90317e+06
YWHAZ [121-127]	P63104	MKGDYYR	1xADP-Ribosyl [K2]		0.0918567	1473.49	3	491.835	3	491.835	39637.3	52789.6	814270	1.10538e+06
RPS27A [12-27]	P62979	TITLEVEPSDTIENVK	1xADP-Ribosyl [T/S/D/E]		1.05073e-05	2328.99	2	1165	3	777.002	146409	763302	415407	2.55738e+06
RPS27A [49-63]	P62979	QLEDGRTLSDYNIQK	1xADP-Ribosyl [R/D/E/T]		0.0375863	2320.95	3	774.321	3	774.321		17994.9	19348.1	358332
RPS27A [43-54]	P62979	LIFAGKQLEDGR	1xADP-Ribosyl [K6]		0.0374103	1887.8	3	629.939	3	629.94	5693.04	8926.32	92255.6	113990
RPS27A [55-72]	P62979	TLSDYNIQKESTLHLVLR	1xADP-Ribosyl [K/Y]		0.00447265	2671.22	3	891.077	3	891.077		23391.4	416124	452278
RPS27A [7-27]	P62979	TLTGKTITLEVEPSDTIENVK	1xADP-Ribosyl [K/T]		0.00146781	2829.28	3	943.766	3	943.766	47895.8	73154.9	915141	876117
RPS27A [55-63]	P62979	TLSDYNIQK	1xADP-Ribosyl [D/T/Y/S]		0.175638	1622.61	2	811.81	2	811.81	27657.3	206887	5608.91	36400.8
RPS27A [30-42]	P62979	IQDKEGIPPDQQR	1xADP-Ribosyl [D/K/E/R]		0.0292894	2064.84	3	688.952	3	688.953	185090	98672.5	41451.4	210840
RPS27A [28-42]	P62979	AKIQDKEGIPPDQQR	1xADP-Ribosyl [D/K/E/R]		0.0206415	2263.97	3	755.329	3	755.329	234539	207895	74833.3	68021.8
PPIA [45-55]	P62937	GFGYKGSCFHR	1xADP-Ribosyl [Y/S/K]	1xCarbamidomethyl [C8]	0.0543682	1856.66	3	619.558	3	619.559			196447	324764
PPIA [70-91]	P62937	HNGTGGKSIYGEKFEDENFILK	1xADP-Ribosyl [T/S/K/E/Y]		0.00432551	3024.28	4	756.827	4	756.826	49669.7	88157.5	449339	511091
PPIA [126-133]	P62937	HVVFGKVK	1xADP-Ribosyl [K6]		0.0365421	1454.62	3	485.546	3	485.546	56559.3	132765	653131	900133
PPIA [20-37]	P62937	VSFELFADKVPKTAENFR	1xADP-Ribosyl [K/T/E]		0.260703	2639.16	3	880.39	3	880.391		18313.2	145546	190571
PPIA [119-131]	P62937	TEWLDGKHVVFGK	1xADP-Ribosyl [K/H/E/T/D]		0.00178589	2056.86	3	686.291	3	686.291	136885	200795	982470	1.46129e+06
PPIA [77-91]	P62937	SIYGEKFEDENFILK	1xADP-Ribosyl [K/E/Y/S]		1.08134e-05	2372.97	3	791.662	3	791.663	20230.8	31014.5	680423	834076
PPIA [20-31]	P62937	VSFELFADKVPK	1xADP-Ribosyl [K/D]		0.0255412	1920.82	3	640.944	3	640.944	24477.9	17475.1	293673	388210
PPIA [132-144]	P62937	VKEGMNIVEAMER	1xADP-Ribosyl [E/K]		0.0312876	2046.81	3	682.941	3	682.94	21291.7	23495.1	248673	369182
RPL8 [43-54]	P62917	GIVKDIIHDPGR	1xADP-Ribosyl [K4]		0.119303	1860.8	3	620.94	3	620.939	13003.7	27019.6	205349	296711
RPL8 [55-68]	P62917	GAPLAKVVFRDPYR	1xADP-Ribosyl [D/K/R]		0.624581	2129.96	3	710.657	3	710.657	7954.31	13416.1	244865	366358
RPL10A [40-48]	P62906	NYDPQKDKR	1xADP-Ribosyl [K6]		0.424103	1704.64	3	568.885			10383.1	22524.2	81897	124401
RPS4X [52-63]	P62701	LKYALTGDEVKK	1xADP-Ribosyl [K2]		0.0906125	1905.84	3	635.951	3	635.951	8841.64	16990.4	152443	188473
TMSB4X [20-39]	P62328	KTETQEKNPLPSKETIEQEK	1xADP-Ribosyl [T/E/K/S]		0.296563	2898.28	4	725.327	4	725.326	45464.1	35702.7	205443	363946
TMSB4X [18-39]	P62328	LKKTETQEKNPLPSKETIEQEK	1xADP-Ribosyl [K/T/E/S]		0.0282045	3139.46	4	785.62	4	785.62	110495	16542.3	71427.6	129443
TMSB4X [27-39]	P62328	NPLPSKETIEQEK	1xADP-Ribosyl [K/S/E/T]		0.000334546	2053.85	3	685.289	3	685.289	1.15027e+06	497760	2.78123e+06	3.42455e+06
TMSB4X [33-39]	P62328	ETIEQEK	1xADP-Ribosyl [K/E]		0.400034	1417.49			2	709.25	89842.5	18965.2	66046.8
TMSB4X [21-39]	P62328	TETQEKNPLPSKETIEQEK	1xADP-Ribosyl [E/T/K]		0.269319	2770.19	3	924.066			25982.5	7124.08
TMSB4X [27-44]	P62328	NPLPSKETIEQEKQAGES	1xADP-Ribosyl [E/K/T/S]		0.00220425	2526.04	3	842.686	3	842.686	310441	272062	1.52247e+06	2.16102e+06
RPS18 [95-113]	P62269	YSQVLANGLDNKLREDLER	1xADP-Ribosyl [K/E/R/D]		0.029567	2774.22	4	694.31	4	694.31	16561.3	60383.4	600055	904690
YWHAE [62-80]	P62258	IISSIEQKEENKGGEDKLK	1xADP-Ribosyl [K/E]		0.00992552	2686.2			4	672.308		11251.5	179604	245638
RPS8 [185-201]	P62241	ADGYVLEGKELEFYLRK	1xADP-Ribosyl [E/K]		0.12869	2571.12	3	857.712			6807.28		86565.4	93168.4
ACTR2 [7-42]	P61160	KVVVCDNGTGFVKCGYAGSNFPEHIFPALVGRPIIR	1xADP-Ribosyl [K13]	2xCarbamidomethyl [C5;C14]	0.00273355	4516.11	5	904.029			3148.07	3896.74	80844.6	194304
ACTR2 [87-103]	P61160	HLWDYTFGPEKLNIDTR	1xADP-Ribosyl [E/D/R/K/T]		0.0830954	2646.11	3	882.709	3	882.705		19061.1	79501.3	90745.6
ACTB [40-62]	P60709	HQGVMVGMGQKDSYVGDEAQSKR	1xADP-Ribosyl [Y/K/E/S/D]		1.71211e-05	3048.24	4	762.816	4	762.816	35103.4	61781.4	1.77958e+06	3.58964e+06
ACTB [316-328]	P60709	EITALAPSTMKIK	1xADP-Ribosyl [T/K/S]		2.78979e-05	1943.86	3	648.624	3	648.624	97374	9188.47	1.52853e+06	1.61412e+06
ACTB [327-335]	P60709	IKIIAPPER	1xADP-Ribosyl [K2]		0.190562	1577.71	3	526.576	3	526.576	15111.4	23700.5	315807	413621
ACTB [327-336]	P60709	IKIIAPPERK	1xADP-Ribosyl [K2]		0.0338945	1705.81	3	569.274	3	569.274	49765.6	97789.1	1.09062e+06	1.47241e+06
ACTB [313-326]	P60709	MQKEITALAPSTMK	1xADP-Ribosyl [K/T/E]		0.0121239	2089.87	3	697.296	3	697.296	17403		263055	378843
ACTB [51-62]	P60709	DSYVGDEAQSKR	1xADP-Ribosyl [K/E/S/D/R]		0.00335751	1895.68	3	632.567	3	632.567	33938.1	71230.5	800040	805516
ACTB [40-61]	P60709	HQGVMVGMGQKDSYVGDEAQSK	1xADP-Ribosyl [K/D]	2xOxidation [M5;M8]	0.00576133	2924.13	4	731.786	4	731.786	4262.66	41305.2	158805	157772
ACTB [291-312]	P60709	KDLYANTVLSGGTTMYPGIADR	1xADP-Ribosyl [K/D/Y]	1xOxidation [M15]	0.0230171	2900.22	3	967.411			10200.2	10263	70368.1	99514
ACTB [291-312]	P60709	KDLYANTVLSGGTTMYPGIADR	1xADP-Ribosyl [K/D/Y]		6.35518e-05	2884.23	3	962.08	3	962.082			397999	365815
ACTB [40-61]	P60709	HQGVMVGMGQKDSYVGDEAQSK	1xADP-Ribosyl [H/K/D/E/S/Y]		3.26906e-08	2892.14	4	723.79	3	964.718	164296	255769	3.37402e+06	4.88171e+06
ACTB [40-62]	P60709	HQGVMVGMGQKDSYVGDEAQSKR	1xADP-Ribosyl [K/D/S/Y]	2xOxidation [M5;M8]	0.230394	3080.23	4	770.812				7128.03	68483.5	70739.6
ACTB [40-61]	P60709	HQGVMVGMGQKDSYVGDEAQSK	1xADP-Ribosyl [S/K/D/E/Y]	1xOxidation [M]	7.44267e-05	2908.13	4	727.789	4	727.789	55356.9	155895	1.3263e+06	1.43501e+06
ACTB [96-113]	P60709	VAPEEHPVLLTEAPLNPK	1xADP-Ribosyl [E]		0.014051	2495.13	3	832.381	3	832.38	23368.5	36452.8	106245	676245
ACTB [69-95]	P60709	YPIEHGIVTNWDDMEKIWHHTFYNELR	1xADP-Ribosyl [D/T/K/E]	1xOxidation [M14]	0.618912	4000.68	5	800.946
ACTB [40-62]	P60709	HQGVMVGMGQKDSYVGDEAQSKR	1xADP-Ribosyl [D/K]	1xOxidation [M]	0.000653815	3064.23	4	766.813	4	766.814		38458.6	534360	921031
CDH12 [692-714]	P55289	DIKPDSLCLPRQRPPMEDNTDIR	1xADP-Ribosyl [R13]	1xOxidation [M16];1xCarbamidomethyl [C8]	0.425639	3323.42	3	1108.48			5548.22		98958.6	58676.1
ARHGDIB [31-47]	P52566	SLKELQEMDKDDESLIK	1xADP-Ribosyl [S/K/E/D]		0.00511286	2562.07	3	854.695			5224.43	7259.33	76338.1	124348
ARHGDIB [34-50]	P52566	ELQEMDKDDESLIKYKK	1xADP-Ribosyl [K14]		0.0621946	2653.11			4	664.034	7243.71	21045.7	231086	345554
ARHGDIB [109-114]	P52566	VKIHFK	1xADP-Ribosyl [K2]		0.303706	1312.55	3	438.188	3	438.188	25350.9	32256.6	146013	210812
ARHGDIB [34-47]	P52566	ELQEMDKDDESLIK	1xADP-Ribosyl [K/D]		0.719497	2233.86	3	745.29
ARHGDIA [136-152]	P52565	GVKIDKTDYMVGSYGPR	1xADP-Ribosyl [K3]		0.0526268	2427.01	3	809.674			5598.73	10755.4	80148.5	107640
ARHGDIA [34-52]	P52565	SIQEIQELDKDDESLRKYK	1xADP-Ribosyl [K/Y/S/R/E]		0.261767	2878.25	4	720.318	4	720.318	4364.53	6864.8	102717	112961
ARHGDIA [34-50]	P52565	SIQEIQELDKDDESLRK	1xADP-Ribosyl [E/K/D]		0.0260287	2587.1	3	863.037			10582.8	19715.1	59784.5	111420
ARHGDIA [139-152]	P52565	IDKTDYMVGSYGPR	1xADP-Ribosyl [D/T/K/Y]		0.0191335	2142.82	3	714.946	3	714.946		5068.15	71263.6	111385
ANXA11 [480-495]	P50995	SLYHDISGDTSGDYRK	1xADP-Ribosyl [S/Y/H]		0.0323363	2354.9	3	785.637			31908.2	39183.6	166848	243408
CCT4 [127-143]	P50991	GIHPTIISESFQKALEK	1xADP-Ribosyl [S/E/K]		0.208341	2439.1	3	813.704	3	813.704	6803.17	4183.16	89863.7	151341
NASP [644-652]	P49321	ELLPEIREK	1xADP-Ribosyl [R/E]		0.421042	1667.71			3	556.575	20250.5	17501.5	220343	302085
RPL13A [188-203]	P40429	KIDKYTEVLKTHGLLV	1xADP-Ribosyl [K/T]		0.0633559	2398.15	4	600.292	4	600.292		7907.19	63459	116429
CAPG [342-348]	P40121	QFFKDWK	1xADP-Ribosyl [K4]		0.356147	1539.57	3	513.862	3	513.862			103717	153918
RPL3 [136-144]	P39023	KWQDEDGKK	1xADP-Ribosyl [K1]		0.142473	1674.62	3	558.878	3	558.878		17672.4	156009	209280
HSPA9 [127-138]	P38646	RYDDPEVQKDIK	1xADP-Ribosyl [K/E/D]		0.155537	2046.82	3	682.945	3	682.945	10194.1	23826.9	213103	310421
MYH9 [1659-1673]	P35579	ASREEILAQAKENEK	1xADP-Ribosyl [K11]		0.251281	2256.95	3	752.989	3	752.989		8763.76	58595.7	103677
MYH9 [1484-1500]	P35579	ALEEAMEQKAELERLNK	1xADP-Ribosyl [K9]		0.0245933	2543.09	3	848.367			11789.4	23323.3	133796	201361
MYH9 [1210-1217]	P35579	RVKANLEK	1xADP-Ribosyl [K3]		0.0983229	1498.65	3	500.22	3	500.22	136955	199276	575694	681359
MYH9 [1843-1856]	P35579	KLKDVLLQVDDERR	1xADP-Ribosyl [K]		0.0602115	2268.04	3	756.686			7396.78	13314.9	170351	203599
MYH9 [1674-1694]	P35579	KLKSMEAEMIQLQEELAAAER	1xADP-Ribosyl [K/S/E]		0.000488277	2959.3	3	987.104	3	987.104	155127	23152.3	182437
MYH9 [1484-1497]	P35579	ALEEAMEQKAELER	1xADP-Ribosyl [K/E]		1.11306e-06	2187.87	3	729.96	3	729.961	106355	163976	1.39267e+06	1.78005e+06
MYH9 [1218-1234]	P35579	AKQTLENERGELANEVK	1xADP-Ribosyl [K/E/T]		0.0447003	2470.06	3	824.027	3	824.027	17735.4	40657.8	493114	603445
MYH9 [1339-1357]	P35579	NSFREQLEEEEEAKHNLEK	1xADP-Ribosyl [K/E/H]		0.000740447	2900.18	4	725.8	4	725.8	73965.9	113859	542856	713273
MYH9 [9-29]	P35579	YLYVDKNFINNPLAQADWAAK	1xADP-Ribosyl [K/D]		0.213677	2995.31	3	999.1			15643.6		99533.1	43200.7
MYH9 [1484-1497]	P35579	ALEEAMEQKAELER	1xADP-Ribosyl [E/K]	1xOxidation [M6]	0.0116708	2203.86	3	735.292	3	735.292	19276.3	49484.3	181815	213419
RFC1 [1135-1144]	P35251	DKEPRKGKGK	1xADP-Ribosyl [K/R]		0.71162	1683.73	3	561.912			95207.3	211231	273166	150481
S100A11 [53-62]	P31949	NQKDPGVLDR	1xADP-Ribosyl [K3]		0.135122	1682.66	3	561.557			13618.8	25434.6	170100	192526
S100A11 [24-36]	P31949	YAGKDGYNYTLSK	1xADP-Ribosyl [K/Y]		5.45263e-05	2020.77	3	674.262	3	674.263	207272	349698	2.81451e+06	5.037e+06
STIP1 [316-325]	P31948	YKDAIHFYNK	1xADP-Ribosyl [D/K/Y]		0.0428577	1839.71	3	613.909	3	613.909	13717.9	22617.2	174392	227151
PDIA3 [416-422]	P30101	YKELGEK	1xADP-Ribosyl [K/E/Y]		0.147574	1407.52	3	469.846	3	469.846	16107	28962.1	414824	526678
PDIA3 [411-417]	P30101	NLEPKYK	1xADP-Ribosyl [E3]		0.565226	1432.55	3	478.189			3605.7	5346.81	93394	100897
CALR [56-73]	P27797	FYGDEEKDKGLQTSQDAR	1xADP-Ribosyl [Y/K/E/D]		0.00155454	2628.03	3	876.682	3	876.682	31496.3	54628.7	382143	640151
CALR [49-64]	P27797	FVLSSGKFYGDEEKDK	1xADP-Ribosyl [S/K/Y]		0.193018	2389.96	3	797.325	3	797.324		3980.7	72355	98029.9
CALR [56-64]	P27797	FYGDEEKDK	1xADP-Ribosyl [K7]		0.48334	1671.56			3	557.859	8823.53	12697.7	103106	126833
CALR [208-222]	P27797	IKDPDASKPEDWDER	1xADP-Ribosyl [E/K/D]		0.136926	2341.9	3	781.305	3	781.305	24899.2	37774.4	168590	246134
CALR [154-162]	P27797	NVLINKDIR	1xADP-Ribosyl [K/D]		0.00864384	1625.71	3	542.574	3	542.575	47825.5	88455	420722	560725
CALR [42-55]	P27797	HKSDFGKFVLSSGK	1xADP-Ribosyl [K/H/D/S]		0.117714	2077.88	3	693.297	3	693.297	18180.6	45520.7	216029	279090
HMGB2 [151-157]	P26583	LKEKYEK	1xADP-Ribosyl [K/Y/E]		0.117188	1478.6	3	493.537	3	493.537	65226.6	88398.6	340489	659508
HMGB2 [113-127]	P26583	IKSEHPGLSIGDTAK	1xADP-Ribosyl [S/K/E/H]		0.416479	2093.89	3	698.636			9184.03	8088.4	39678.3	68201.5
HMGB2 [128-147]	P26583	KLGEMWSEQSAKDKQPYEQK	1xADP-Ribosyl [K/S/D/E]		0.0399499	2951.23	4	738.563	4	738.563	7215.11	14480.8	164680	239140
HMGB2 [153-163]	P26583	EKYEKDIAAYR	1xADP-Ribosyl [K/E]		0.00376568	1926.77	3	642.927	3	642.928	20129.2	48062.7	532579	679881
HMGB2 [155-163]	P26583	YEKDIAAYR	1xADP-Ribosyl [K/E/D]		0.39271	1669.63	3	557.215	3	557.215	4441.08	7685.1	47944.9	75667.5
HMGB2 [29-43]	P26583	KKHPDSSVNFAEFSK	1xADP-Ribosyl [H3]		0.594584	2261.93	3	754.647				12820.5	78432.2	103764
S100A4 [19-35]	P26447	YSGKEGDKFKLNKSELK	1xADP-Ribosyl [S/E/K/D]		0.460352	2512.12	4	628.784	4	628.785		10422.9	111055	205459
S100A4 [19-28]	P26447	YSGKEGDKFK	1xADP-Ribosyl [K4]		0.302506	1699.64	3	567.218	3	567.218	6054.01	15893.2	279095	410251
S100A4 [29-40]	P26447	LNKSELKELLTR	1xADP-Ribosyl [E/K/S]		0.0195926	1984.91	3	662.31	3	662.31		5819.49	221025	355425
MSN [436-448]	P26038	QKKESEAVEWQQK	1xADP-Ribosyl [K/E]		0.02035	2158.88	3	720.3	3	720.3	11525.9	25489.6	247836	337958
MSN [140-151]	P26038	EVHKSGYLAGDK	1xADP-Ribosyl [K/E/H]		0.0255412	1844.73	3	615.58	3	615.58	11829.6	20670.3	322779	338393
MSN [157-171]	P26038	VLEQHKLNKDQWEER	1xADP-Ribosyl [K/E/D/H]		0.00355575	2493.06	4	624.021	4	624.021	26211.8	90919.6	486972	844544
MSN [163-171]	P26038	LNKDQWEER	1xADP-Ribosyl [K/D]		0.138753	1758.65	3	586.889	3	586.889	7735.56	8730.08	173599	228837
MSN [412-427]	P26038	KTQEQLALEMAELTAR	1xADP-Ribosyl [E/K/T]		4.95484e-05	2373.02	3	791.678	3	791.678			264526	337252
MSN [449-464]	P26038	AQMVQEDLEKTRAELK	1xADP-Ribosyl [E/K/D]		0.142473	2430.04	3	810.685			6072.34	11921.9	253483	306955
EEF1B2 [55-64]	P24534	WYNHIKSYEK	1xADP-Ribosyl [K/S/Y]		0.18894	1908.74	3	636.917	3	636.916	21945.3	52849.6	231488	349372
PPIB [117-131]	P23284	SIYGERFPDENFKLK	1xADP-Ribosyl [K13]		0.112053	2384	3	795.339	3	795.339		42806.1	126387	385877
PPIB [85-92]	P23284	GFGYKNSK	1xADP-Ribosyl [K/Y]		0.374107	1441.52	3	481.178	3	481.178	4346.03	9035.91	52067.5	97421.5
PPIB [96-116]	P23284	VIKDFMIQGGDFTRGDGTGGK	1xADP-Ribosyl [K/D]		0.33234	2740.15	3	914.054			10026.8	14972.7	97775.9	135535
SFPQ [514-536]	P23246	DAKDKLESEMEDAYHEHQANLLR	1xADP-Ribosyl [D/K]		0.527785	3283.34	4	821.588				5480.42	66797.9	90350.2
VDAC1 [114-120]	P21796	IKTGYKR	1xADP-Ribosyl [K2]		0.294212	1406.59	3	469.534	3	469.534	13321.2	23969.2	117375	155248
PGAM1 [107-116]	P18669	HGEAQVKIWR	1xADP-Ribosyl [K7]		0.501873	1764.73	3	588.913	3	588.913	8070.17	15882.2	91826.8	102114
HMGA1High [8-18]	P17096-2	SSQPLASKQEK	1xADP-Ribosyl [S]		0.0121239	1743.7	3	581.904	3	581.904	111121	90062.1	587352	474172
HMGA1 [31-44]	P17096-2	KQPPKEPSEVPTPK	1xADP-Ribosyl [E/S/K]		0.320898	2102.92	3	701.645	3	701.645	131604	4002.85
HMGA1 [31-55]	P17096	KQPPVSPGTALVGSQKEPSEVPTPK	1xADP-Ribosyl [E/S/K/T]		0.00489768	3099.44	4	775.615	4	775.617	348975	76760.4	180148	137365
H1-3 [66-80]	P16402	ALAAAGYDVEKNNSR	1xADP-Ribosyl [K/E/Y/D]		0.255433	2119.85	3	707.287			2545.98	5189.15	51106.9	79173.4
DSP [2104-2112]	P15924	TVSVSEAIK	1xADP-Ribosyl [S/E/T]		0.680302	1474.59	3	492.201	3	492.2	369402	560535	598431	870241
HSP90B1 [474-486]	P14625	KIADDKYNDTFWK	1xADP-Ribosyl [Y/K/D]		0.00756305	2184.87	3	728.96	3	728.96	6270.15	22239.4	265393	292065
HSP90B1 [626-633]	P14625	ALKDKIEK	1xADP-Ribosyl [K3]		0.173378	1485.64	3	495.884	3	495.884	21572.1	32506.5	194249	271259
HSP90B1 [614-625]	P14625	EFEPLLNWMKDK	1xADP-Ribosyl [K10]		0.0028266	2090.83	3	697.616	3	697.616	21459.1		205544	259946
HSP90B1 [456-462]	P14625	ILKVIRK	1xADP-Ribosyl [K3]		0.336222	1410.69	3	470.902	3	470.902	22621.2	37216	234097	369261
PKM [126-136]	P14618	GSGTAEVELKK	1xADP-Ribosyl [K10]		0.297744	1659.67			3	553.894	5874.66	17336.8	139384	178765
LCP1 [77-88]	P13796	IFHGLKSTDVAK	1xADP-Ribosyl [K/H]		0.00664863	1856.8	3	619.604	3	619.604	20098.9	36349.5	294501	400184
EEF2 [259-272]	P13639	KLWGDRYFDPANGK	1xADP-Ribosyl [K/D/R/Y]		0.125302	2207.89	3	736.634	3	736.636	3664.84	11059.7	132608	236841
EEF2 [319-337]	P13639	LDIKLDSEDKDKEGKPLLK	1xADP-Ribosyl [D/K]		0.00305134	2725.27	4	682.074	4	682.074	17449.1	34309.5	369427	525383
XRCC5 [145-156]	P13010	SQLDIIIHSLKK	1xADP-Ribosyl [D/S/H/K]		0.0045156	1935.9	3	645.971	3	645.971	3989.73	29905.6	410450	437065
HSPA8 [103-126]	P11142	VQVEYKGETKSFYPEEVSSMVLTK	1xADP-Ribosyl [Y/K/T/E/S]		0.00680923	3319.45	4	830.617			2598.38		32493.1	65011.3
HSPA8 [508-517]	P11142	GRLSKEDIER	1xADP-Ribosyl [R/K/E/S/D]		0.00136616	1743.71	3	581.908	3	581.908	266169	477238	2.23026e+06	2.6734e+06
HSPA8 [510-517]	P11142	LSKEDIER	1xADP-Ribosyl [K/S]		0.119837	1530.59	3	510.867	3	510.867	28582.1	73900.2	947913	1.98591e+06
HSPA8 [590-601]	P11142	EEFEHQQKELEK	1xADP-Ribosyl [K/E]		0.501873	2114.81	3	705.608	3	705.608	14232.5	31232.8	26272.1
HSPA8 [103-112]	P11142	VQVEYKGETK	1xADP-Ribosyl [K/E/Y/T]		0.00266896	1721.68	3	574.566	3	574.566	41836.9	126688	603492	780713
HSPA8 [518-531]	P11142	MVQEAEKYKAEDEK	1xADP-Ribosyl [K/E/Y/D]		0.0654385	2238.87	3	746.96	3	746.961	47627	57941.2	459547	609884
HSPA8 [518-531]	P11142	MVQEAEKYKAEDEK	1xADP-Ribosyl [K/E/Y/D]	1xOxidation [M1]	0.155537	2254.86	3	752.291	3	752.292	19041.2	32761.9	203163	287054
HSPA8 [584-597]	P11142	NQTAEKEEFEHQQK	1xADP-Ribosyl [K/E/T/H]		6.89394e-05	2286.87	3	762.961	3	762.962	94521.7	172615	826282	1.12083e+06
HSPA8 [77-102]	P11142	RFDDAVVQSDMKHWPFMVVNDAGRPK	1xADP-Ribosyl [H/K]		0.0251816	3586.54	5	718.114				10514.5	87171.7	141757
HSPA8 [312-319]	P11142	GTLDPVEK	1xADP-Ribosyl [E7]		0.529538	1399.52	2	700.262			17914.1	47151.2		174362
HSPA8 [584-601]	P11142	NQTAEKEEFEHQQKELEK	1xADP-Ribosyl [E/H/K]		0.00159981	2786.13	4	697.289	4	697.289	39488.6	129414	849150	1.53805e+06
HSPA5 [620-633]	P11021	KKELEEIVQPIISK	1xADP-Ribosyl [K]		0.0116708	2195.04	3	732.351	3	732.35		18891.4	258416	383445
HSPD1 [406-420]	P10809	VGGTSDVEVNEKKDR	1xADP-Ribosyl [R/K/D/E]		0.00924058	2173.88	3	725.298	3	725.298	44578.9	78738.1	231726	452692
HSPD1 [83-89]	P10809	SIDLKDK	1xADP-Ribosyl [K5]		0.635978	1359.52			2	680.265	7972.37	48507.3	132865	186052
HSPD1 [197-205]	P10809	GVITVKDGK	1xADP-Ribosyl [K6]		0.308543	1457.61			2	729.308	8375.12	44885.8	231047	301275
HSPD1 [196-205]	P10809	KGVITVKDGK	1xADP-Ribosyl [K/T]		0.0222668	1585.7	3	529.239	3	529.239	32483.5	60525.6	324472	359888
HSPD1 [406-429]	P10809	VGGTSDVEVNEKKDRVTDALNATR	1xADP-Ribosyl [K/T/E/R/D]		0.389806	3115.37			4	779.598	5169.49	12572.1	64571.3	112436
HSPD1 [83-91]	P10809	SIDLKDKYK	1xADP-Ribosyl [K/D]		0.131578	1650.68	3	550.899	3	550.899	25130.1	47222	298210	524757
CALM3 [76-91]	P0DP25	KMKDTDSEEEIREAFR	1xADP-Ribosyl [T/K/D]		0.0533664	2525.01	4	632.007	4	632.007	16266.8	23133.4	242731	377954
CALM3 [92-107]	P0DP25	VFDKDGNGYISAAELR	1xADP-Ribosyl [K/D]		0.000157043	2295.93	3	765.983	3	765.982	41877.1	51148.4	433721	742102
PARP1 [507-521]	P09874	SKGQVKEEGINKSEK	2xADP-Ribosyl [K/S/E]		0.336222	2743.01	3	915.008	4	686.507	100753	83120.9	174535
PARP1 [356-394]	P09874	IFPPETSASVAATPPPSTASAPAAVNSSASADKPLSNMK	1xADP-Ribosyl [T/S/E]		0.159661	4308.94	4	1077.99			28375.1	2753.7	8130.92	19354.1
PARP1 [499-505]	P09874	SGAALSK	1xADP-Ribosyl [S1]		0.148875	1174.42	2	587.713	2	587.713	1.16337e+06	1.32724e+06	682338	564575
PARP1 [506-521]	P09874	KSKGQVKEEGINKSEK	1xADP-Ribosyl [S/K]		0.0144577	2330.04			3	777.352	34040.7
PARP1 [497-506]	P09874	GKSGAALSKK	1xADP-Ribosyl [S/K]		0.413456	1487.63	3	496.548	3	496.548
PARP1 [497-505]	P09874	GKSGAALSK	1xADP-Ribosyl [S/K]		0.0272877	1359.53	3	453.849	3	453.85	1.20081e+06	1.24134e+06	1.91056e+06	2.63224e+06
PARP1 [509-521]	P09874	GQVKEEGINKSEK	1xADP-Ribosyl [S/K/E]		4.95484e-05	1986.82	3	662.945	3	662.945	710616	439402	595112	560432
PARP1 [453-467]	P09874	VVSEDFLQDVSASTK	1xADP-Ribosyl [S/E]		0.0304153	2165.87	2	1083.44			28045.1	5571.14	7657.12	9853.38
PARP1 [513-521]	P09874	EEGINKSEK	1xADP-Ribosyl [S/E]		0.0270312	1574.58	3	525.53	3	525.53	94338.7	65386.3	58271.6
PARP1 [507-518]	P09874	SKGQVKEEGINK	1xADP-Ribosyl [S/E/K]		0.000357731	1857.78	2	929.39	3	619.93	1.91466e+06	1.07644e+06	1.16948e+06	3.26097e+06
PARP1 [506-518]	P09874	KSKGQVKEEGINK	1xADP-Ribosyl [K/S]		0.00383837	1985.87	3	662.629	3	662.629	74019.7	33264.9
PARP1 [507-521]	P09874	SKGQVKEEGINKSEK	1xADP-Ribosyl [K/S/E]		3.39601e-07	2201.95	4	551.242	3	734.654	2.07174e+06	2.60459e+06	2.68848e+07	1.4521e+07
PARP1 [507-522]	P09874	SKGQVKEEGINKSEKR	1xADP-Ribosyl [K/E/S]		0.0815901	2358.05	4	590.267	4	590.267	43808.9	5220.42		1.93942e+06
PARP1 [166-182]	P09874	NREELGFRPEYSASQLK	1xADP-Ribosyl [E/S/R/Y]		0.203982	2565.08	3	855.698	3	855.7	211061	110387	35345.9	35807.9
PARP1 [487-496]	P09874	AEPVEVVAPR	1xADP-Ribosyl [E/R]		0.000213333	1607.65	2	804.328	3	536.554	2.63177e+06	1.31506e+06	6.78095e+06	6.59647e+06
PARP1 [509-518]	P09874	GQVKEEGINK	1xADP-Ribosyl [E/K]		0.00412366	1642.65	3	548.222	3	548.222	89183.7	13267.6	26910	26351.3
ANXA4 [121-132]	P09525-2	NHLLHVFDEYKR	1xADP-Ribosyl [H/R/Y/K]		0.00112818	2111.87	4	528.724	4	528.724	70881.7	76278.9	426399	625386
ANXA4 [119-132]	P09525-2	NRNHLLHVFDEYKR	1xADP-Ribosyl [H/R]		0.000509769	2382.02	4	596.26	4	596.26	119288	150617	1.25005e+06	1.96321e+06
HMGB1 [128-147]	P09429	KLGEMWNNTAADDKQPYEKK	1xADP-Ribosyl [K20]		0.572502	2907.21	4	727.556	4	727.557		4660.83	86814.8	118421
HMGB1 [113-127]	P09429	IKGEHPGLSIGDVAK	1xADP-Ribosyl [K2]		0.0481683	2061.9	3	687.973	3	687.973	95615.1	87118.4	460076	646980
LGALS1 [101-112]	P09382	LPDGYEFKFPNR	1xADP-Ribosyl [K/E/R]		0.0451202	2023.8	3	675.271	3	675.271	6347.8	11187.1	218149	311402
LGALS1 [20-29]	P09382	VRGEVAPDAK	1xADP-Ribosyl [E/R]		0.0808472	1582.63	3	528.214	3	528.214	37056.1	42421.5	115811	137369
LGALS1 [38-49]	P09382	DSNNLCLHFNPR	1xADP-Ribosyl [D1]	1xCarbamidomethyl [C6]	0.00897997	2027.75	3	676.587	3	676.587
ANXA5 [59-79]	P08758	TLFGRDLLDDLKSELTGKFEK	1xADP-Ribosyl [K12]		0.480014	2966.36	4	742.347	4	742.347				164544
PLEK [139-147]	P08567	GIKELNLEK	1xADP-Ribosyl [E/K]		0.0528722	1584.67	3	528.895	3	528.895	10523.1	16729.3	144081	213908
HSP90AB1 [429-438]	P08238	FYEAFSKNLK	1xADP-Ribosyl [S/K]		0.141223	1787.71			3	596.574	6946.88	12088	212587	256513
HSP90AB1 [428-435]	P08238	KFYEAFSK	1xADP-Ribosyl [K1]		0.132163	1560.58	2	780.794	2	780.794	3810.8	9040.19	289166	323653
HSP90AB1 [569-577]	P08238	EILDKKVEK	1xADP-Ribosyl [K]		0.0566892	1642.71	3	548.243	3	548.243	19142.7	31729.4	307300	450264
HSP90AB1 [42-69]	P08238	ELISNASDALDKIRYESLTDPSKLDSGK	1xADP-Ribosyl [K/R/D/E/Y/T/S]		0.0251816	3606.62	4	902.413	4	902.412	4175.92	20320.9	385049	470630
HSP90AB1 [624-639]	P08238	KHLEINPDHPIVETLR	1xADP-Ribosyl [K/H]		0.00317031	2452.11	4	613.782	4	613.782	16869.1	27603.9	163864	280468
HSP90AB1 [539-557]	P08238	EGLELPEDEEEKKKMEESK	1xADP-Ribosyl [K/E/D]		0.081964	2818.14	4	705.291	4	705.29	70274.2	119616	533469	656545
HSP90AB1 [532-557]	P08238	SLVSVTKEGLELPEDEEEKKKMEESK	1xADP-Ribosyl [D/K/E/S]		0.0299882	3532.57	4	883.896	4	883.898	2222.15	31446.9	297824	585109
HSP90AA1 [284-299]	P07900	YIDQEELNKTKPIWTR	1xADP-Ribosyl [T/K/E]		0.120912	2575.13	3	859.047	3	859.047	21778.9	31053.7	208694	332307
HSP90AA1 [315-338]	P07900	SLTNDWEDHLAVKHFSVEGQLEFR	1xADP-Ribosyl [T/H/K/E/D]		0.245158	3398.45	4	850.372			5981.8	54925.6	526674
HSP90AA1 [186-201]	P07900	VILHLKEDQTEYLEER	1xADP-Ribosyl [K6]		0.0155262	2556.11	3	852.705	3	852.706	6940.02	9164	90485.5	103236
HSP90AA1 [436-443]	P07900	KFYEQFSK	1xADP-Ribosyl [K/Y]		0.023236	1617.6	3	539.872	3	539.872	4124.32	4000.79	180312	231219
HSP90AA1 [280-292]	P07900	IKEKYIDQEELNK	1xADP-Ribosyl [K/E/Y/D]		0.0026184	2190.94	3	730.984	3	730.984	76185.8	191403	1.19354e+06	1.52377e+06
HSP90AA1 [401-410]	P07900	EMLQQSKILK	1xADP-Ribosyl [K/S]		0.670589	1758.75			3	586.923		7388.85	91173.5	135196
HSP90AA1 [547-564]	P07900	EGLELPEDEEEKKKQEEK	1xADP-Ribosyl [K/E/D]		0.190562	2728.13	4	682.787	4	682.787	21361.2	36853.5	198501	254284
HSP90AA1 [282-292]	P07900	EKYIDQEELNK	1xADP-Ribosyl [E/K/Y/D]		0.0602115	1949.76	3	650.59	3	650.59	4659.7	10098.9	175153	218152
HSP90AA1 [47-74]	P07900	ELISNSSDALDKIRYESLTDPSKLDSGK	1xADP-Ribosyl [D/S/R/K/E]		0.0682129	3622.62	4	906.411			3294.36		91253.8	125040
HSP90AA1 [59-74]	P07900	IRYESLTDPSKLDSGK	1xADP-Ribosyl [D/K/S]		0.427179	2350	3	784.005	3	784.005	4437.69	7253.96	169221	193737
PFN1 [39-56]	P07737	TFVNITPAEVGVLVGKDR	1xADP-Ribosyl [K/R/D]		0.0027997	2456.13	3	819.381	3	819.381			188673	243452
TPM3 [98-116]	P06753-2	ALKDEEKMELQEIQLKEAK	1xADP-Ribosyl [K/E]		0.0275466	2814.27	4	704.322	4	704.322		4052.32	217514	256871
TPM3 [98-113]	P06753-2	ALKDEEKMELQEIQLK	1xADP-Ribosyl [K/E/D]		0.0335771	2486.09	3	829.37	3	829.37			264062	392295
TPM3 [209-225]	P06753-2	SVAKLEKTIDDLEDKLK	1xADP-Ribosyl [D/T]		0.585338	2486.15			4	622.292	19399.9	6224.01	56961.7	36578.1
TPM3 [178-190]	P06753-2	YSQKEDKYEEEIK	1xADP-Ribosyl [D/K]		0.000758378	2229.86	3	743.958	3	743.959	28095.4	122390	972112	1.31513e+06
NPM1 [207-221]	P06748	SNQNGKDSKPSSTPR	1xADP-Ribosyl [S1]		0.434932	2143.84	3	715.286			33552.2	3578.8
NPM1 [195-202]	P06748	SIRDTPAK	1xADP-Ribosyl [S1]		0.556195	1428.56			3	476.857	28396.7	31860.6	105875	112970
NPM1 [135-142]	P06748	LLSISGKR	1xADP-Ribosyl [S/K]		0.15284	1414.61	3	472.209	3	472.209	92494.6	87183.7	570565	515290
NPM1 [28-45]	P06748	DYHFKVDNDENEHQLSLR	1xADP-Ribosyl [K5]		0.000249837	2800.1	4	700.781	4	700.781	90225	170182	745023	807187
NPM1 [25-45]	P06748	ADKDYHFKVDNDENEHQLSLR	1xADP-Ribosyl [K/H/Y/D/E]		0.000227029	3114.26	4	779.321	5	623.659	48445	215826	1.24254e+06	1.72561e+06
ENO1 [200-228]	P06733	YGKDATNVGDEGGFAPNILENKEGLELLK	1xADP-Ribosyl [D/Y/K/E/T]		0.000314364	3632.62	4	908.911	4	908.911	3702		746613	1.55889e+06
ENO1 [65-80]	P06733	AVEHINKTIAPALVSK	1xADP-Ribosyl [T/K]		0.480014	2232.05	3	744.686			11934.3	31367.4	118651	171734
ENO1 [61-71]	P06733	GVSKAVEHINK	1xADP-Ribosyl [S/K]		0.127551	1722.72	3	574.913	3	574.913	24619.4	40306.4	209061	349862
ENO1 [254-269]	P06733	SGKYDLDFKSPDDPSR	1xADP-Ribosyl [K/Y/S/D]		0.0321844	2367.92	3	789.977	3	789.977		21413.4	186172	237148
ENO1 [200-221]	P06733	YGKDATNVGDEGGFAPNILENK	1xADP-Ribosyl [K/Y/D/T]		0.000106571	2850.17	3	950.727	3	950.728	21130.1	43252	397324	426011
ENO1 [229-239]	P06733	TAIGKAGYTDK	1xADP-Ribosyl [K/T/Y]		0.018685	1665.66	3	555.89	3	555.89	31777.8	53070.6	416937	551496
ENO1 [198-228]	P06733	EKYGKDATNVGDEGGFAPNILENKEGLELLK	1xADP-Ribosyl [K/T/E/D/Y]		2.4638e-06	3889.76	4	973.194	4	973.195	54632.9	146599	2.05802e+06	2.93737e+06
ENO1 [81-103]	P06733	KLNVTEQEKIDKLMIEMDGTENK	1xADP-Ribosyl [K/D/E]		0.0138519	3247.43	4	812.614	4	812.614	6013.41	8483.48	356055	442113
ENO1 [81-92]	P06733	KLNVTEQEKIDK	1xADP-Ribosyl [K/D/E/T]		0.0551314	1985.86	3	662.625	3	662.625	10502.1	44000.7	199914	240805
ENO1 [198-221]	P06733	EKYGKDATNVGDEGGFAPNILENK	1xADP-Ribosyl [D/K/E/Y/T]		0.0120663	3107.3	4	777.58	4	777.58	29286.4	59675.3	514281	477972
ATP5F1B [240-259]	P06576	TREGNDLYHEMIESGVINLK	1xADP-Ribosyl [E10]		0.00494471	2859.21	3	953.74	3	953.74	28359.3	20856.6	75786.1	113154
HMGN2 [28-42]	P05204	LSAKPAPPKPEPKPK	1xADP-Ribosyl [K/E]		0.422571	2126.01	4	532.257	4	532.257	19424.5	9716.7	70568.5	89614.4
SLC25A5 [81-94]	P05141	YFPTQALNFAFKDK	1xADP-Ribosyl [K/D]		0.338829	2230.92			3	744.312			108335	83949.4
GAPDH [324-335]	P04406	VVDLMAHMASKE	1xADP-Ribosyl [K11]		0.154858	1871.71	3	624.575	3	624.575	4315.8	9344.65	71846.6	103010
GAPDH [261-271]	P04406	VVKQASEGPLK	1xADP-Ribosyl [K3]		0.0260287	1696.73	3	566.25	3	566.25	11104.8	16091	166725	228103
GAPDH [249-260]	P04406	LEKPAKYDDIKK	1xADP-Ribosyl [K3]		0.31221	1988.88	3	663.63	3	663.63	11851.8	32665.5	121298	174876
GAPDH [118-145]	P04406	RVIISAPSADAPMFVMGVNHEKYDNSLK	1xADP-Ribosyl [K/S/Y/D/E/H]		0.00247236	3630.62	4	908.408	4	908.409	18876.4	24694.6	375109	443606
CSTB [69-98]	P04080	VFQSLPHENKPLTLSNYQTNKAKHDELTYF	1xADP-Ribosyl [T/K/D/E/H/Y]		0.288398	4103.86			5	821.576	1925.49	1940.56	71163.2	90903.1
CSTB [90-98]	P04080	AKHDELTYF	1xADP-Ribosyl [K2]		0.731342	1664.6			3	555.539			58668.9	68502.2
ALDOA [216-243]	P04075	ALSDHHIYLEGTLLKPNMVTPGHACTQK	1xADP-Ribosyl [K15]	1xCarbamidomethyl [C25]	0.0193159	3672.64	5	735.332			67958.6	53782.2	28619.4	79179.7
ALDOA [141-149]	P04075	DGADFAKWR	1xADP-Ribosyl [K7]		0.0808472	1606.57	3	536.196	3	536.196	88750.8	117124	411519	535591
ALDOA [313-322]	P04075	AWGGKKENLK	1xADP-Ribosyl [K/E]		0.124191	1671.69	3	557.902	3	557.902	33770.7	50777.5	261260	360865
ALDOA [319-330]	P04075	ENLKAAQEEYVK	1xADP-Ribosyl [K/E]		0.0974366	1962.79	3	654.934	3	654.934	3163.24	5102.87	57679.1	87430.4
LMNA [250-265]	P02545-2	AQHEDQVEQYKKELEK	1xADP-Ribosyl [Y/E/K]		0.124745	2543.05			4	636.517	8783.91	16206.6	201639	235323
LMNA [378-388]	P02545-2	KLLEGEEERLR	1xADP-Ribosyl [K1]		0.0779394	1912.82	3	638.278	3	638.279	5238.99	8684.13	136691	214154
CA2 [10-24]	P00918	HNGPEHWHKDFPIAK	1xADP-Ribosyl [H/D/K]		0.116144	2353.95	4	589.244	4	589.244	60327	75038.2	405206	596405
CA2 [228-251]	P00918	LNFNGEGEPEELMVDNWRPAQPLK	1xADP-Ribosyl [E]		0.229437	3324.41	3	1108.81
PGK1 [124-133]	P00558	FHVEEEGKGK	1xADP-Ribosyl [K8]		0.144367	1700.64	3	567.55	3	567.55	33405.5	91155.9	504877	560348
PGK1 [323-330]	P00558	KYAEAVTR	1xADP-Ribosyl [Y/K]		0.0561652	1478.57	3	493.529	3	493.529	9094.88	11794.9	199651	278130
PGK1 [351-361]	P00558	GTKALMDEVVK	1xADP-Ribosyl [K/T/E/D]		0.0207395	1731.71	3	577.907	3	577.907	38377.7	76678.6	627876	892581
PGK1 [140-151]	P00558	VKAEPAKIEAFR	1xADP-Ribosyl [K/E]		0.0682129	1899.84	3	633.951	3	633.952	25581.3	46704	190938	256366
PGK1 [57-86]	P00558	SVVLMSHLGRPDGVPMPDKYSLEPVAVELK	1xADP-Ribosyl [K/E/S/Y/D/R]		0.0324889	3804.78	4	951.952	4	951.952			77635.8	117935
PGK1 [124-139]	P00558	FHVEEEGKGKDASGNK	1xADP-Ribosyl [E/K/D]		0.014118	2272.89	4	568.978	4	568.978	38190.2	70417.8	368012	512753
GSR [502-522]	P00390	ADFDNTVAIHPTSSEELVTLR	1xADP-Ribosyl [E/S/T]		8.97019e-05	2856.21	3	952.742	3	952.742	245050	208160	585292	707420
GLUD1 [400-420]	P00367	IIAEGANGPTTPEADKIFLER	1xADP-Ribosyl [E/D/T/R/K]		0.0516561	2783.23	3	928.415	3	928.415	14654.1	22822.7	79756.4	129851
LDHA [77-90]	P00338	IVSGKDYNVTANSK	1xADP-Ribosyl [K/S/D/Y]		0.00587244	2036.84	3	679.617	3	679.616	29036.8	52001.1	520473	715560
LDHA [213-228]	P00338	TLHPDLGTDKDKEQWK	1xADP-Ribosyl [K/D]		0.503577	2452.02			4	613.761	3622.91	8389.51	86332.2	93634.4
WDR1 [232-259]	O75083	AHDGGIYAISWSPDSTHLLSASGDKTSK	1xADP-Ribosyl [T/K/S/D]		0.00380185	3442.46	4	861.371	4	861.371	8377.21	25783	444954	665965
WDR1 [181-190]	O75083	FKFTIGDHSR	1xADP-Ribosyl [K2]		0.0869749	1748.68	3	583.566	3	583.566	6393.06	8584.99	116476	160556
WDR1 [96-106]	O75083	YEYQPFAGKIK	1xADP-Ribosyl [K9]		0.541894	1884.76	3	628.924	3	628.924	1815.11	1815.07	111665	169006
ACTN4 [514-535]	O43707	EALEKTEKQLEAIDQLHLEYAK	1xADP-Ribosyl [E/K/T/D]		0.00607206	3140.42	4	785.862	4	785.862			72457.5	37882.3
ACTN4 [772-791]	O43707	ASFNHFDKDHGGALGPEEFK	1xADP-Ribosyl [D/K/H]		0.210995	2744.08	4	686.776			14857.5	12623.8	165224	286365
DHX15 [5-17]	O43143	HRLDLGEDYPSGK	1xADP-Ribosyl [H/D/K/S/R]		0.0992167	2027.79	3	676.601	3	676.602	35453	39517	192164	269928
ARPC1B [361-370]	O15143	SLESALKDLK	1xADP-Ribosyl [K/S]		0.672528	1644.69	3	548.902	3	548.902		5465.6	67525.4	116091
KIF3C [736-744]	O14782	ALHMERLMR	1xADP-Ribosyl [R6]	1xOxidation [M4]	0.572502	1713.66			3	571.893			364396	474298
RPS5 [213-219]	M0R0R2	KKDELER	1xADP-Ribosyl [K]		0.126422	1458.57	3	486.86	3	486.86	11568.1	26081.3	86781.4	192865
LIG3 [528-537]	K7ERZ5	NGDHFSYFSR	1xADP-Ribosyl [D3]		0.493398	1770.59	3	590.87	3	590.87	19403.7	22376.6	70237.7	96002.4
PRKCSH [178-188]	K7ELL7	TVKEEAEKPER	1xADP-Ribosyl [T1]		0.193018	1856.75	3	619.587			4975.56	9716.29	44222	75787.9
RPL38 [4-16]	J3KT73	KIEEIKDFLLTAR	1xADP-Ribosyl [E/K]		0.0610538	2116.97	3	706.328	3	706.328		16871.4	83519.7	156374
NME1-NME2 [165-181]	J3KPD9	QHYIDLKDRPFFPGLVK	1xADP-Ribosyl [K/D]		0.00941849	2614.19	4	654.303	4	654.303	29692.3	21734.3	350219	441758
NME1-NME2 [50-66]	J3KPD9	EHYVDLKDRPFFAGLVK	1xADP-Ribosyl [K/D/R]		0.00204185	2575.14	4	644.54	4	644.541	6171.91	10775	137056	168123
CCDC18 [312-319]	J3KP97	KVAEKLEK	1xADP-Ribosyl [E4]		0.512151	1485.64	3	495.884	3	495.884	21572.1	32506.5	194249	271259
PTMA [128-148]	H7C2N1	AAEDDEDDDVDTKKQKTDEDD	1xADP-Ribosyl [K/D/T/E]		0.307328	2938.03	3	980.016	3	980.015		8395.78	182951	286882
PTMA [127-148]	H7C2N1	RAAEDDEDDDVDTKKQKTDEDD	1xADP-Ribosyl [K/D/E/T]		0.168937	3094.13	4	774.288	4	774.288	6319.41	19679.6	69216.7	79855.1
P4HB [366-380]	H7BZ94	LGETYKDHENIVIAK	1xADP-Ribosyl [Y/T/E/K]		0.054116	2270.97	3	757.662	3	757.662	4446.77	14686.9	100720	99435.8
P4HB [152-164]	H7BZ94	YQLDKDGVVLFKK	1xADP-Ribosyl [K/D]		0.0189528	2093.93	3	698.65	3	698.65	21527.5	30382.8	327997	539773
P4HB [358-380]	H7BZ94	QLAPIWDKLGETYKDHENIVIAK	1xADP-Ribosyl [D/Y/H/E/T/K]		0.475051	3222.49	4	806.379	4	806.379	5358.87	6626.57	99830.9	191838
ALDH1A2 [338-355]	H0YMG7	QYNKILELIQSGVAEGAK	1xADP-Ribosyl [K/E/Y]		0.0118387	2502.13	3	834.716	3	834.716			141039	162874
SAAL1 [1-13]	H0YCN7	LSQAEVASVWVER	1xADP-Ribosyl [S/E]		0.735297	2014.83			3	672.284		404559		197376
ATAD3A [103-127]	H0Y2W2	YEDQLKQQQLLNEENLRKQEESVQK	2xADP-Ribosyl [R/K/S]		0.493398	4199.7	4	1050.69			6345.84		73776.8	46323.4
NPC2 [95-105]	G3V3E8	SGINCPIQKDK	1xADP-Ribosyl [K9]	1xCarbamidomethyl [C5]	0.352093	1800.7	3	600.906	3	600.905	4567.57	2398.03	144008	225629
CFAP94 [25-35]	G3V2J3	RLKEEGSRKEK	1xADP-Ribosyl [R1]		0.505286	1900.83	3	634.279				28759.5	188204	299913
PCMT1 [5-19]	F8WAV5	SGGASHSELIHNLRK	1xADP-Ribosyl [S/H/R/E/K]		0.0444918	2146.91	4	537.483	4	537.482	75360.2	84700.1	342016	453737
DSTN [115-125]	F6RFD5	MIYASSKDAIK	1xADP-Ribosyl [S/K]		0.226586	1767.71	3	589.907	3	589.907		4078.03	186887	246941
DSTN [115-126]	F6RFD5	MIYASSKDAIKK	1xADP-Ribosyl [D/K/S/Y]		0.105215	1895.8	3	632.605	3	632.605	18540.5	162992	239155	326684
NAT1 [61-78]	F5H5R8	GIMDIEAYLERIGYKKSR	2xADP-Ribosyl [K16;K/R]	1xOxidation [M3]	0.410447	3240.25	3	1080.76				17231.2	69611.6	83668.7
TUBA1C [461-471]	F5H5D3	LDHKFDLMYAK	1xADP-Ribosyl [D2]		0.110554	1921.76	3	641.258	3	641.258	15692.1	20611.2	163999	165461
PARP10 [616-648]	E9PPE7	ELEEEGPQEQPEEEVTPGHEEEEPVAPSTVAPR	1xADP-Ribosyl [E]		0.00668044	4195.72	4	1049.69			13537.5	22366.9	50278
PARP10 [663-680]	E9PPE7	SLEPQGQVAEQEEAAALR	1xADP-Ribosyl [E]		0.039763	2467.02	3	823.01			14281.7	16387	48405.6	106994
RPL27A [43-55]	E9PLL6	INFDKYHPGYFGK	1xADP-Ribosyl [D4]		0.133339	2126.84	3	709.618	3	709.618	12004.3	22407.2	98552.9	147181
CREBZF [166-185]	E9PIM0	LLNGIGGCSSSSDSGSAEKR	1xADP-Ribosyl [R/K]	1xCarbamidomethyl [C8]	0.400034	2522.99			3	841.667	40149.7	62276.3	98838.2	40125.3
LMNB1 [259-271]	E9PBF6	LYKEELEQTYHAK	1xADP-Ribosyl [K/E/Y]		0.0782973	2192.89	3	731.636					44554.9	78306.9
SQSTM1 [213-238]	E7EMC7	AGEARPGPTAESASGPSEDPSVNFLK	1xADP-Ribosyl [S/T/K/E/D]		0.00690743	3112.29	3	1038.1	3	1038.1	24899.6	159395	31948.8	83158.1
SQSTM1 [190-212]	E7EMC7	HGHFGWPGWEMGPPGNWSPRPPR	1xADP-Ribosyl [E/H]		0.0105097	3180.29	4	795.828	4	795.832	14522.7	73456.6	45432.8	100269
RPL26L1 [46-59]	E5RIT6	SMPIRKDDEVQVVR	1xADP-Ribosyl [S/R/K/D]		0.00978461	2212.95	3	738.32	3	738.32	21173.2	37535.6	260316	398530
RPL26L1 [109-115]	E5RIT6	LKLDKDR	1xADP-Ribosyl [K]		0.0996664	1428.59	3	476.869	3	476.869	69789.9	149795	469075	702390
RPL26L1 [77-84]	E5RIT6	KYVIYIER	1xADP-Ribosyl [K/Y]		0.0654385	1624.68	3	542.232	3	542.232			67193.6	74524.9
STMN2 [65-75]	E5RGX5	KKDLSLEEIQK	1xADP-Ribosyl [K]		0.00428436	1871.82	3	624.612	3	624.612	4513.16	18633.8	173845	261529
DECR1 [83-101]	E5RFV2	KMDVLKATAEQISSQTGNK	1xADP-Ribosyl [K/D]		0.0155262	2590.13	3	864.046			3710	5991.32	57290.7	114203
GATB [134-156]	D6REA0	SLFDRKHYFYADLPAGYQITQQR	1xADP-Ribosyl [R/D/K/Y/H/S]		0.00112818	3358.47	4	840.372	4	840.372			99680.1	141695
ITGB2 [272-282]	D3DSM0	TYEKLTEIIPK	1xADP-Ribosyl [K/T/E]		0.112053	1875.82	3	625.944	3	625.944	2042.42		76145.7	112037
BCAP31 [149-159]	C9JSP1	KYMEENDQLKK	1xADP-Ribosyl [K1]		0.0842417	1966.77	3	656.26				5061.56	64764.7	85295.5
DBI [83-93]	B8ZWD1	AYINKVEELKK	1xADP-Ribosyl [Y/K/E]		0.0846271	1875.83	3	625.947	3	625.948	59480.9	110674	984214	1.36283e+06
DBI [25-43]	B8ZWD1	HLKTKPSDEEMLFIYGHYK	1xADP-Ribosyl [T/E/H/K/S/D]		1.26057e-06	2877.24	4	720.064	4	720.065	212525	248639	1.4849e+06	2.2857e+06
DBI [83-92]	B8ZWD1	AYINKVEELK	1xADP-Ribosyl [K5]		0.0812178	1747.73	3	583.25	3	583.25	3474.86	14451.5	241458	380672
DBI [64-73]	B8ZWD1	AKWDAWNELK	1xADP-Ribosyl [K2]		0.0191335	1801.7	3	601.237	3	601.238			302777	541955
DBI [74-93]	B8ZWD1	GTSKEDAMKAYINKVEELKK	1xADP-Ribosyl [E/K/Y/S/D/T]		0.43182	2823.27	4	706.572	4	706.572		2596.96	217518	261701
MYL6 [144-156]	B7Z6Z4	VLGNPKSDEMNVK	1xADP-Ribosyl [K6]		0.266061	1971.79	3	657.935				4105.1	52859.7	78389
RAN [113-123]	B5MDF5	VTYKNVPNWHR	1xADP-Ribosyl [Y/K]		0.108096	1954.8	3	652.271	3	652.271	20588.9	15503.4	104165	141327
RPS6 [171-184]	A2A3R5	NKEEAAEYAKLLAK	1xADP-Ribosyl [E/Y/K]		0.237188	2118.91	3	706.977	3	706.977	5177.16		140103	210269
LDHB [78-91]	A0A5F9ZHM4	IVADKDYSVTANSK	1xADP-Ribosyl [K/D]		3.18991e-05	2051.84	3	684.616	3	684.616	45480.9	97438.8	1.17096e+06	1.65187e+06
LDHB [300-319]	A0A5F9ZHM4	GLTSVINQKLKDDEVAQLKK	1xADP-Ribosyl [K/D/T/E/S]		0.0790179	2768.33	4	692.837	4	692.837	5120.94	5359.05	185927	165638
RPL15 [78-93]	A0A2R8Y738	GATYGKPVHHGVNQLK	1xADP-Ribosyl [H/K/Y]		0.361604	2246.97	4	562.5	4	562.5	5946.94	9320.7	35196.4	86879.8
TPM4 [70-89]	A0A2R8Y5V9	LATALQKLEEAEKAADESER	1xADP-Ribosyl [K13]		0.0188631	2743.19	3	915.067					64697.6	151178
TPM4 [70-82]	A0A2R8Y5V9	LATALQKLEEAEK	1xADP-Ribosyl [K7]		0.00941849	1984.87	3	662.293	3	662.293	39123.4	50487.8	432272	458701
TPM4 [117-131]	A0A2R8Y5V9	HIAEEADRKYEEVAR	1xADP-Ribosyl [K/E/H/Y/R]		0.00508849	2356.96	4	589.995	4	589.995	30760.8	53229.1	418258	696671
TPM4 [178-190]	A0A2R8Y5V9	YSEKEDKYEEEIK	1xADP-Ribosyl [K/D/Y]		0.419518	2230.85	3	744.286	3	744.286	14817.7	31694.1	256796	305773
TPM4 [114-131]	A0A2R8Y5V9	EAKHIAEEADRKYEEVAR	1xADP-Ribosyl [E/H/K]		0.157587	2685.13	4	672.039	4	672.039	9283.94	29098.8	176931	293485
RDX [254-262]	A0A2R8Y5S7	KFVIKPIDK	1xADP-Ribosyl [K5]		0.634073	1628.75	3	543.588	3	543.588	31523.6	45035	192916	167336
TSBP1 [324-331]	A0A140T8X9	KSVSDVPR	1xADP-Ribosyl [K1]		0.613262	1428.56	3	476.857			28396.7	31860.6	105875	112970
ROCK1 [877-885]	A0A0U1RQV4	KIQELQNEK	1xADP-Ribosyl [E4]		0.684198	1670.68	3	557.565	2	835.844	73048.3	120337	731219	692414
HSPA1B [321-329]	A0A0G2JIW1	ALRDAKLDK	1xADP-Ribosyl [K6]		0.092275	1570.67	3	524.227	3	524.227	8496.48	24105.3	257101	307778
GSN [346-358]	A0A0A0MT01	TASDFITKMDYPK	1xADP-Ribosyl [T/K/D]		0.0996664	2057.8	3	686.603	3	686.603	2971.58	5852.9	99164.8	173259
GSN [225-237]	A0A0A0MT01	ATQVSKGIRDNER	1xADP-Ribosyl [K6]		0.512151	2014.84			3	672.284		404559		197376
GSN [511-533]	A0A0A0MT01	VVQGKEPAHLMSLFGGKPMIIYK	1xADP-Ribosyl [E/S/H/K]		0.0265252	3084.45	4	771.868	4	771.868	12553.4	15652.8	184828	259965
SRSF3 [12-28]	A0A087X2D0	VYVGNLGNNGNKTELER	1xADP-Ribosyl [K12]		0.0889784	2418.01	3	806.676			14233.2	27621.6	167040	240561
EEF1A1 [362-371]	A0A087WVQ9	SGKKLEDGPK	1xADP-Ribosyl [S/K]		0.171887	1599.65	3	533.887	3	533.886	27936.2	135483	115032	244426
EEF1A1 [146-158]	A0A087WVQ9	YEEIVKEVSTYIK	1xADP-Ribosyl [S/E/K]		0.0790179	2141.91	3	714.64	3	714.64			145401	152031
EEF1A1 [38-44]	A0A087WVQ9	TIEKFEK	1xADP-Ribosyl [K/E]		0.130996	1435.55	3	479.189	3	479.19	78612.8	131212	819276	969512
EEF1A1 [410-422]	A0A087WVQ9	QTVAVGVIKAVDK	1xADP-Ribosyl [K/D]		0.032951	1868.86	3	623.623	3	623.623	10268.5	24340.9	171534	143513
EEF1A1 [365-374]	A0A087WVQ9	KLEDGPKFLK	1xADP-Ribosyl [K/D/E]		0.0720879	1715.74	3	572.586	3	572.587	70829.7	157742	927265	1.29798e+06
EEF1A1 [38-51]	A0A087WVQ9	TIEKFEKEAAEMGK	1xADP-Ribosyl [E/K]		0.00613032	2151.87	3	717.962	3	717.961	29554.6	51377.6	406363	632605
EEF1A1 [146-159]	A0A087WVQ9	YEEIVKEVSTYIKK	1xADP-Ribosyl [E/K/S]		0.0231263	2270	3	757.339	3	757.339		22340.5	222502	461044
-	-	LSKEEVER	1xADP-Ribosyl [S2]		0.218214	1530.59	3	510.867	3	510.867	23193.4	38195.6	555092	1.13152e+06

## Sheet: SuppTable7
Supplemental table 7. ADP-ribosylated peptides increased by IFN-g stimulation
Protein Position	Accession	Sequence	Candidate ADP ribosylations	Other modifications	Source
PGAM1 [118-141]	Q9DBJ1	SYDVPPPPMEPDHPFYSNISKDRR	1xADP-Ribosyl [K7]		Mouse liver
PGK1 [23-39]	P09411	VDFNVPMKNNQITNNQR	1xADP-Ribosyl [K8]	1xOxidation [M7]	Mouse liver
HSPA8 [518-533]	P63017	MVQEAEKYKAEDEKQR	1xADP-Ribosyl [K/E/Y]	1xOxidation [M1]	Mouse liver
GLUD1 [347-365]	P26443	ELEDFKLQHGSILGFPKAK	1xADP-Ribosyl [K]		Mouse liver
PRDX6 [163-182]	Q6GT24	VVDSLQLTGTKPVATPVDWK	1xADP-Ribosyl [T/K]		Mouse liver
ENO1 [61-71]	P17182	GVSQAVEHINK	1xADP-Ribosyl [S/E/H]		Mouse liver
PGK1 [124-139]	P09411	FHVEEEGKGKDASGNK	1xADP-Ribosyl [E/D/S/K]		Mouse liver
VDAC1 [127-133]	Q60932	IKTGYKR	1xADP-Ribosyl [K2]		Mouse liver
HSPA8 [127-137]	P63017	MKEIAEAYLGK	1xADP-Ribosyl [K/Y/E]	1xOxidation [M1]	Mouse liver
RPS5 [183-193]	P97461	GSSNSYAIKKK	1xADP-Ribosyl [K10]		Mouse liver
HSPA8 [346-357]	P63017	IQKLLQDFFNGK	1xADP-Ribosyl [K3]		Mouse liver
SCP2 [151-173]	P32020	YGLSAHPITPQMFGYAGKEHMEK	1xADP-Ribosyl [K/E]		Mouse liver
ATAD3 [183-195]	Q925I1	NEMLRVEAEARAR	1xADP-Ribosyl [R]	1xOxidation [M3]	Mouse liver
ATP5F1B [122-143]	P56480	GQKVLDSGAPIKIPVGPETLGR	1xADP-Ribosyl [D/S/K]		Mouse liver
GSTA3 [79-87]	P30115	YNLYGKDMK	1xADP-Ribosyl [K7]		Mouse liver
RPS25 [54-66]	A0A1L1SQA8	AALQELLSKGLIK	1xADP-Ribosyl [S/K]		Mouse liver
EPHX1 [401-414]	E9PWK1	VKYPKLISYSYMER	1xADP-Ribosyl [K2]	1xOxidation [M12]	Mouse liver
RPL19 [127-136]	P84099	VKGNVFKNKR	1xADP-Ribosyl [K7]		Mouse liver
RRBP1 [672-689]	A2AVJ7	ASMVQSQEAPKQDAPAKK	1xADP-Ribosyl [D/K]	1xOxidation [M3]	Mouse liver
UQCRQ [26-40]	Q9CQ69	AFPSYFSKGIPNVLR	1xADP-Ribosyl [K/S/Y]		Mouse liver
ACAA2 [212-234]	Q8BWT1	KGKQTMQVDEHARPQTTLEQLQK	1xADP-Ribosyl [K20]	1xOxidation [M3]	Mouse liver
FABP1 [79-96]	P12710	VKAVVKLEGDNKMVTTFK	1xADP-Ribosyl [K6]	1xOxidation [M13]	Mouse liver
RPS19 [130-145]	Q9CZX8	DLDRIAGQVAAANKKH	1xADP-Ribosyl [H/K]		Mouse liver
CES1D [383-400]	Q8VCT4	SYPTLKISENMIPVVAEK	1xADP-Ribosyl [S/Y/K/T/E]	1xOxidation [M11]	Mouse liver
HSPA5 [542-559]	P20029	MVNDAEKFAEEDKKLKER	1xADP-Ribosyl [D/K/E/H/T]		Mouse liver
GSTM1 [130-144]	P10649	TIPEKMKLYSEFLGK	1xADP-Ribosyl [T/K]	1xOxidation [M6]	Mouse liver
GM10358 [247-258]	A0A1D5RLD8	LEKPAKYDDIKK	1xADP-Ribosyl [K/Y/D]		Mouse liver
GSTM1 [83-96]	P10649	KHHLDGETEEERIR	1xADP-Ribosyl [K1]		Mouse liver
CYP3A11 [117-128]	Q64459	AISISKDDEWKR	1xADP-Ribosyl [S/D/K]		Mouse liver
FABP1 [37-47]	P12710	GVSEIVHEGKK	1xADP-Ribosyl [K/E/H]		Mouse liver
GSTZ1 [176-191]	Q9WVL0	FKVDLSPYPTISHINK	1xADP-Ribosyl [K2]		Mouse liver
SORD [85-91]	Q64442	HLKPGDR	1xADP-Ribosyl [K/H/D]		Mouse liver
EEF2 [276-287]	P58252	SANSPDGKKLPR	1xADP-Ribosyl [K/D]		Mouse liver
CPS1 [1357-1373]	Q8C196	IPQKGILIGIQQSFRPR	1xADP-Ribosyl [K4]		Mouse liver
ARG1 [34-48]	Q61176	AGLLEKLKETEYDVR	1xADP-Ribosyl [K/E]		Mouse liver
FKBP4 [167-185]	F7CAT1	GEHSIVYLKPSYAFGSVGK	1xADP-Ribosyl [K9]		Mouse liver
EHHADH [345-359]	Q9DBM2	EASKSGQASAKPNLR	1xADP-Ribosyl [K/S/E]		Mouse liver
HADH [80-87]	Q61425	KKFTENPK	1xADP-Ribosyl [K]		Mouse liver
PRDX1 [191-197]	P35700	SKEYFSK	1xADP-Ribosyl [K/S/E]		Mouse liver
ATP5C1 [56-66]	Q8C2Q8	ADIKAPEDKKK	1xADP-Ribosyl [K/D/E]		Mouse liver
HSPA8 [534-550]	P63017	DKVSSKNSLESYAFNMK	1xADP-Ribosyl [S/D/K]	1xOxidation [M16]	Mouse liver
ACADM [295-311]	P45952	ALDEATKYALDRKTFGK	1xADP-Ribosyl [R/D/K]		Mouse liver
CAT [99-106]	P24270	VFEHIGKR	1xADP-Ribosyl [K7]		Mouse liver
RPS3A [52-63]	P97351	TQGTKIASDGLK	1xADP-Ribosyl [K/T]		Mouse liver
SCP2 [535-546]	P32020	LQNLQLQPGKAK	1xADP-Ribosyl [K]		Mouse liver
FKBP1A [44-53]	P26883	NKPFKFTLGK	1xADP-Ribosyl [K]		Mouse liver
AHCY [37-49]	P50247	EMYSASKPLKGAR	1xADP-Ribosyl [S/K]	1xOxidation [M2]	Mouse liver
RPL8 [129-145]	P62918	ASGNYATVISHNPETKK	1xADP-Ribosyl [K/T/E]		Mouse liver
PGM1 [4-23]	Q9D0F9	IVTVKTQAYPDQKPGTSGLR	1xADP-Ribosyl [T/K]		Mouse liver
GM10358 [259-269]	A0A1D5RLD8	VVKQASEGPLK	1xADP-Ribosyl [K3]		Mouse liver
HSPA8 [349-361]	P63017	LLQDFFNGKELNK	1xADP-Ribosyl [K/E]		Mouse liver
RPL19 [177-186]	P84099	LQAKKEEIIK	1xADP-Ribosyl [K/E]		Mouse liver
RPL9-PS6 [24-31]	A0A140T8T4	TVIVKGPR	1xADP-Ribosyl [K/R/T]		Mouse liver
RPL6 [269-280]	P47911	IKAVPQLQGYLR	1xADP-Ribosyl [K2]		Mouse liver
CAT [20-47]	P24270	ASQRPDVLTTGGGNPIGDKLNIMTAGSR	1xADP-Ribosyl [K/D/T/S/R]	1xOxidation [M23]	Mouse liver
TKFC [414-434]	Q8VC30	AIQGWLKEGPSLTSPAQVLSR	1xADP-Ribosyl [K7]		Mouse liver
RPL29 [57-68]	P47915	MQANNAKAVSAR	1xADP-Ribosyl [K7]	1xOxidation [M1]	Mouse liver
RPS24 [69-88]	P62849	TTGFGMIYDSLDYAKKNEPK	1xADP-Ribosyl [Y/K]	1xOxidation [M6]	Mouse liver
SORD [331-340]	Q64442	AVEAFETAKK	1xADP-Ribosyl [K/T/E]		Mouse liver
SORD [85-100]	Q64442	HLKPGDRVAIEPGVPR	1xADP-Ribosyl [K/E]		Mouse liver
USP13 [93-107]	J3QSN2	HMREVRGASGGALPK	1xADP-Ribosyl [R3]		Mouse liver
IFI44L [18-34]	Q9BDB7	LLGNASLTLLYQSSAHK	1xADP-Ribosyl [H16]		Mouse liver
HBA-A1 [129-140]	Q91VB8	FLASVSTVLTSK	1xADP-Ribosyl [S/T/K]		Mouse spleen
HBA-A1 [42-57]	Q91VB8	TYFPHFDVSHGSAQVK	1xADP-Ribosyl [D/Y/H/S/T/K]		Mouse spleen
HBB-BS [19-31]	A8DUK4	VNADEVGGEALGR	1xADP-Ribosyl [D/E]		Mouse spleen
HBA-A1 [18-32]	Q91VB8	IGGHGAEYGAEALER	1xADP-Ribosyl [H/E/Y]		Mouse spleen
HBB-BS [10-31]	A8DUK4	AAVSGLWGKVNADEVGGEALGR	1xADP-Ribosyl [K9]		Mouse spleen
HBA-A1 [129-142]	Q91VB8	FLASVSTVLTSKYR	1xADP-Ribosyl [K/T/Y/S/R]		Mouse spleen
HBA-A1 [33-57]	Q91VB8	MFASFPTTKTYFPHFDVSHGSAQVK	1xADP-Ribosyl [K/T/Y/S/D/H]	1xOxidation [M1]	Mouse spleen
HBA-A1 [9-17]	Q91VB8	SNIKAAWGK	1xADP-Ribosyl [K/S]		Mouse spleen
HBB-BS [42-62]	A8DUK4	YFDSFGDLSSASAIMGNAKVK	1xADP-Ribosyl [K/S]	1xOxidation [M15]	Mouse spleen
S100A9 [27-36]	P31725	EGHPDTLSKK	1xADP-Ribosyl [K/S]		Mouse spleen
HBA-A1 [42-61]	Q91VB8	TYFPHFDVSHGSAQVKGHGK	1xADP-Ribosyl [K/D/H/S]		Mouse spleen
ALB [25-34]	P07724	EAHKSEIAHR	1xADP-Ribosyl [K4]		Mouse spleen
DSP [938-952]	E9Q557	FLNEQKNLHSEISGK	1xADP-Ribosyl [H/S]		Mouse spleen
ZFP68 [548-557]	Q9Z116	KAFYDKSNLK	1xADP-Ribosyl [K/Y/D/S]		Mouse spleen
SCN5A [368-387]	K3W4N7	LMTQDCWERLYQQTLRSAGK	1xADP-Ribosyl [T/S/R]	1xCarbamidomethyl [C6]	Mouse spleen
CCDC150 [848-854]	Q8CDI7	KQFQTER	1xADP-Ribosyl [T5]		Mouse spleen
ANK3 [2688-2697]	A0A087WNU5	LVDRLTEEDK	1xADP-Ribosyl [D3]		Mouse spleen
WDR47 [792-814]	Q8CGF6	VVGTTFHGTGSAVASVAVDPSGR	1xADP-Ribosyl [T/H/S]		Mouse spleen
ANKRD53 [236-247]	Q9CUG5	VLAQTLGSADSK	1xADP-Ribosyl [S/T/D/K]		Mouse spleen
UACA [583-593]	A0A1L1STY4	SHDVNVEDLNK	1xADP-Ribosyl [S1]		Mouse spleen
FAT3 [82-92]	Q8BNA6	IVSGDEEGFFK	1xADP-Ribosyl [E7]		Mouse spleen
PARP14 [1520-1532]	Q460N5-1	SKVDIPAHWSDMK	1xADP-Ribosyl [D/K/S]		THP-1 cells, rep1
LAMTOR3 [1-7]	Q9UHA4	MADDLKR	1xADP-Ribosyl [D3]		THP-1 cells, rep1
DSTN [115-126]	F6RFD5	MIYASSKDAIKK	1xADP-Ribosyl [D/K/S/Y]		THP-1 cells, rep1
HSP90AB1 [532-557]	P08238	SLVSVTKEGLELPEDEEEKKKMEESK	1xADP-Ribosyl [D/K/E/S]		THP-1 cells, rep1
RPS27A [12-27]	P62979	TITLEVEPSDTIENVK	1xADP-Ribosyl [T/S/D/E]		THP-1 cells, rep1
RPS27A [55-63]	P62979	TLSDYNIQK	1xADP-Ribosyl [D/T/Y/S]		THP-1 cells, rep1
PARP14 [1520-1532]	Q460N5-1	SKVDIPAHWSDMK	1xADP-Ribosyl [D/K/S]		THP-1 cells, rep2
RPS27A [49-63]	P62979	QLEDGRTLSDYNIQK	1xADP-Ribosyl [R/D/E/T]		THP-1 cells, rep2
CAP1 [171-178]	Q01518	EYKDVDKK	1xADP-Ribosyl [D/K]		THP-1 cells, rep2
RPS27A [12-27]	P62979	TITLEVEPSDTIENVK	1xADP-Ribosyl [T/S/D/E]		THP-1 cells, rep2
PARP9 [16-37]	Q8IXQ6-2	SETGALGENYSWQIPINHNDFK	1xADP-Ribosyl [Y/S/E]		THP-1 cells, rep2
ACTB [96-113]	P60709	VAPEEHPVLLTEAPLNPK	1xADP-Ribosyl [E]		THP-1 cells, rep2
RNF114 [113-122]	Q9Y508	YQNYIMEGVK	1xADP-Ribosyl [E7]		THP-1 cells, rep2
RPS27A [55-63]	P62979	TLSDYNIQK	1xADP-Ribosyl [D/T/Y/S]		THP-1 cells, rep2
RPS27A [30-42]	P62979	IQDKEGIPPDQQR	1xADP-Ribosyl [D/K/E/R]		THP-1 cells, rep2
PARP1 [507-518]	P09874	SKGQVKEEGINK	1xADP-Ribosyl [S/E/K]		THP-1 cells, rep2

## Sheet: SuppTable8
Supplemental table 8. ADP-ribosylated peptides decreased by IFN-g stimulation.
Protein Position	Accession	Sequence	Candidate ADP ribosylations	Other modifications	Source
PDLIM5 [99-113]	Q9CRA2	THVTNNPGTVKIPPK	1xADP-Ribosyl [T/H/K]		Mouse liver
CES1F [504-517]	Q91WU0	NGNPNGKGLPHWPK	1xADP-Ribosyl [K7]		Mouse liver
PCX [271-288]	G5E8R3	HQKVVEIAPATHLDPQLR	1xADP-Ribosyl [K/H/E]		Mouse liver
MDH1 [111-122]	P14152	SQGTALEKYAKK	1xADP-Ribosyl [K/E/T/Y]		Mouse liver
AK2 [18-34]	Q9WTP6	AVLLGPPGAGKGTQAPK	1xADP-Ribosyl [K/T]		Mouse liver
SLC25A5 [11-33]	P51881	DFLAGGVAAAISKTAVAPIERVK	1xADP-Ribosyl [S/T/K]		Mouse liver
AK2 [15-34]	Q9WTP6	GIRAVLLGPPGAGKGTQAPK	1xADP-Ribosyl [T/K]		Mouse liver
PLCB4 [924-930]	Q91UZ1	QMKAYLK	1xADP-Ribosyl [K3]	1xOxidation [M2]	Mouse liver
SIL1 [74-93]	A0A494B9H1	RLDINANTYTSQDLKSALAK	1xADP-Ribosyl [S/K/D/T/Y]		Mouse liver
ZER1 [82-88]	Q80ZJ6	LTRIHLR	1xADP-Ribosyl [R/T]		Mouse liver
VMN1R232 [172-202]	A2RTT5	FMGLPISLFWILFMLVNMLFPVYTSTKTNSK	1xADP-Ribosyl [K/T]	1xOxidation [M]	Mouse liver
SH3BGRL3 [6-18]	Q91VW3	VYSTSVTGSREIK	1xADP-Ribosyl [T/E/S/R/K]		Mouse spleen
PARP1 [509-521]	Q921K2	GAVKEEGVNKSEK	1xADP-Ribosyl [S/K]		Mouse spleen
HSPA5 [76-97]	P20029	LIGDAAKNQLTSNPENTVFDAK	1xADP-Ribosyl [D/K]		Mouse spleen
TMSB10 [27-44]	Q6ZWY8	NTLPTKETIEQEKRSEIS	1xADP-Ribosyl [R/K/E/T/S]		Mouse spleen
TMSB10 [21-44]	Q6ZWY8	TETQEKNTLPTKETIEQEKRSEIS	1xADP-Ribosyl [R/S/E/K]		Mouse spleen
PDIA3 [62-73]	P27773	RLAPEYEAAATR	1xADP-Ribosyl [R1]		Mouse spleen
ITGB2 [83-96]	Q542I8	SIANPEFDQRGQRK	1xADP-Ribosyl [R/K/E/D]		Mouse spleen
AIFM1 [281-290]	B1AU25	KIGDFRALEK	1xADP-Ribosyl [K1]		Mouse spleen
GLUD1 [445-457]	P26443	NLNHVSYGRLTFK	1xADP-Ribosyl [H/K/S/Y]		Mouse spleen
GLUD1 [445-453]	P26443	NLNHVSYGR	1xADP-Ribosyl [H/S/Y]		Mouse spleen
RBM3 [66-84]	Q8BG13	AMNGESLDGRQIRVDHAGK	1xADP-Ribosyl [R/E/D]	1xOxidation [M2]	Mouse spleen
HSPA8 [50-71]	P63017	LIGDAAKNQVAMNPTNTVFDAK	1xADP-Ribosyl [D/K/T]	1xOxidation [M12]	Mouse spleen
HSPA8 [57-72]	P63017	NQVAMNPTNTVFDAKR	1xADP-Ribosyl [T/D/K/R]	1xOxidation [M5]	Mouse spleen
HSPA8 [50-72]	P63017	LIGDAAKNQVAMNPTNTVFDAKR	1xADP-Ribosyl [D/K]	1xOxidation [M12]	Mouse spleen
OGFR [190-202]	Q99PG2	FHNLNSHSHNNLR	1xADP-Ribosyl [H/R/S]		Mouse spleen
IFI209 [35-46]	A0A0A6YXV9	LNRMQDQYDRVK	1xADP-Ribosyl [R3]	1xOxidation [M4]	Mouse spleen
GALE [184-195]	Q8R059	YFNPIGAHASGR	1xADP-Ribosyl [Y1]		Mouse spleen
PARP14 [840-850]	Q2EMV9	HISGLAQALSK	1xADP-Ribosyl [H1]		Mouse spleen
HMGA1 [31-44]	P17096-2	KQPPKEPSEVPTPK	1xADP-Ribosyl [E/S/K]		THP-1 cells, rep1
PARP1 [356-394]	P09874	IFPPETSASVAATPPPSTASAPAAVNSSASADKPLSNMK	1xADP-Ribosyl [T/S/E]		THP-1 cells, rep1
TRIM11 [74-108]	Q96F44	MAEMARRLHPPSPVPQGVCPAHREPLAAFCGDELR	1xADP-Ribosyl [S12]	1xOxidation [M1];2xCarbamidomethyl [C19;C30]	THP-1 cells, rep1
NPM1 [207-221]	P06748	SNQNGKDSKPSSTPR	1xADP-Ribosyl [S1]		THP-1 cells, rep1
ACTB [316-328]	P60709	EITALAPSTMKIK	1xADP-Ribosyl [T/K/S]		THP-1 cells, rep1
PARP1 [507-522]	P09874	SKGQVKEEGINKSEKR	1xADP-Ribosyl [K/E/S]		THP-1 cells, rep1
PARP1 [509-518]	P09874	GQVKEEGINK	1xADP-Ribosyl [E/K]		THP-1 cells, rep1
PARP1 [453-467]	P09874	VVSEDFLQDVSASTK	1xADP-Ribosyl [S/E]		THP-1 cells, rep1
TMSB4X [18-39]	P62328	LKKTETQEKNPLPSKETIEQEK	1xADP-Ribosyl [K/T/E/S]		THP-1 cells, rep1
MYH9 [1674-1694]	P35579	KLKSMEAEMIQLQEELAAAER	1xADP-Ribosyl [K/S/E]		THP-1 cells, rep1
TMSB4X [21-39]	P62328	TETQEKNPLPSKETIEQEK	1xADP-Ribosyl [E/T/K]		THP-1 cells, rep1
TMSB4X [33-39]	P62328	ETIEQEK	1xADP-Ribosyl [K/E]		THP-1 cells, rep1
HNRNPU [797-825]	Q00839	NQSQGYNQWQQGQFWGQKPWSQHYHQGYY	1xADP-Ribosyl [S/K/Y]		THP-1 cells, rep1
TPM3 [209-225]	P06753-2	SVAKLEKTIDDLEDKLK	1xADP-Ribosyl [D/T]		THP-1 cells, rep1
MORC1 [475-504]	Q86VD1	RQAMGIPFIIQCDLCLKWRVLPSSTNYQEK	1xADP-Ribosyl [R19]	1xOxidation [M4];2xCarbamidomethyl [C12;C15]	THP-1 cells, rep2
CREBZF [166-185]	E9PIM0	LLNGIGGCSSSSDSGSAEKR	1xADP-Ribosyl [R/K]	1xCarbamidomethyl [C8]	THP-1 cells, rep2
MYH9 [9-29]	P35579	YLYVDKNFINNPLAQADWAAK	1xADP-Ribosyl [K/D]		THP-1 cells, rep2
FABP5 [18-34]	Q01469	GFDEYMKELGVGIALRK	1xADP-Ribosyl [Y5]		THP-1 cells, rep2
ACTN4 [514-535]	O43707	EALEKTEKQLEAIDQLHLEYAK	1xADP-Ribosyl [E/K/T/D]		THP-1 cells, rep2
H2BC21 [7-12]	Q16778	SAPAPK	1xADP-Ribosyl [S1]		THP-1 cells, rep2
CDH12 [692-714]	P55289	DIKPDSLCLPRQRPPMEDNTDIR	1xADP-Ribosyl [R13]	1xOxidation [M16];1xCarbamidomethyl [C8]	THP-1 cells, rep2
TPM3 [209-225]	P06753-2	SVAKLEKTIDDLEDKLK	1xADP-Ribosyl [D/T]		THP-1 cells, rep2
ATAD3A [103-127]	H0Y2W2	YEDQLKQQQLLNEENLRKQEESVQK	2xADP-Ribosyl [R/K/S]		THP-1 cells, rep2
RFC1 [1135-1144]	P35251	DKEPRKGKGK	1xADP-Ribosyl [K/R]		THP-1 cells, rep2
ATG16L2 [184-194]	Q8NAA4	LQEEARDLLER	1xADP-Ribosyl [E10]		THP-1 cells, rep2
CAP1 [273-287]	Q01518	HVSDDMKTHKNPALK	1xADP-Ribosyl [T/K/H]	1xOxidation [M6]	THP-1 cells, rep2
